# Supplementary material for: Longitudinal host-microbiome dynamics of metatranscription identify hallmarks of progression in periodontitis
Source: Microbiome. 2025 May 14;13:119. doi: 10.1186/s40168-025-02108-8 (PMC12077055; doi:10.1186/s40168-025-02108-8)
Supplement: Supplementary file 2 — Additional file 1. Figure S1.Experimental design. 15 participants were selected from a total cohort of 415 participants. These patients had the clinal conditions we wanted: progressing sites where CAL increased steadily and significantly during the study and stable sites where CAL values remained significantly identical. Genetic background should have a minimal effect on the outcome of individual sites. At baseline, all teeth used were clinically identical. Subgingival plaque samples were taken every 2 months for 1 year, after which all patients underwent scaling and root planing as treatment. After 3 months for a visual check-up and again after 6 months when they were monitored, all returned to the clinic, and samples were also taken. Figure S2. Phylogenetic assignment and relative quantification of microbiome metatranscriptome. a) Combined clusters with peaks before the change point. b) Venn diagram of the combined species from the stable and progressing clusters. c) List of the species in the three sections of the Venn diagram. Figure S3. Gene set enrichment analysis of the overall changes in the study. We performed gene set enrichment analysis of GO terms and KEGG pathways using clusterProfiler [49] on the DE from the host and the microbiome. In red activated enriched activities. In green suppressed enriched activities. Figure S4. Microbiome GO ontology and KEGG pathways enrichment analysis of differentially expressed (DE) gene clusters in stable sites. Clusters of DE genes were obtained by determining an optimal number of clusters using fviz_nbclust from the ‘factoextra’ package with the gap statistic method and performing clustering using tsclust with shape-based distance (SBD), which makes the clustering particularly useful for time series where the shape matters more than exact numerical values. Clusters are standardized to log2 fold-change of abundance. Colors and cluster numbers are arbitrary. The actual composition of the different clusters is presented i [file 40168_2025_2108_MOESM1_ESM.xlsx]

## Sheet: human >> microbiome activated
	Human
ID	Term	Ontology Source	Term PValue	Term PValue Corrected with Bonferroni step down	Group PValue	Group PValue Corrected with Bonferroni step down	GOLevels	GOGroups	% Associated Genes	Nr. Genes	Associated Genes Found
GO:0048002	antigen processing and presentation of peptide antigen	GO_BiologicalProcess-EBI-UniProt-GOA-ACAP-ARAP_25.05.2022_00h00	4.30525e-06	0.00587237	4.30525e-06	8.61051e-06	[3]	Group0	8.69565	6	[CTSS, GNAO1, HLA-A, HLA-B, HLA-C, PYCARD]
ds:H00344	Leprosy; Hansen disease	KEGG-HUMAN-DISEASE_30.11.2017	2.68727e-05	0.0366276	4.8823e-05	4.8823e-05	[-1]	Group1	30	3	[HLA-A, HLA-B, HLA-C]
GO:0002484	antigen processing and presentation of endogenous peptide antigen via MHC class I via ER pathway	GO_BiologicalProcess-EBI-UniProt-GOA-ACAP-ARAP_25.05.2022_00h00	2.29067e-06	0.00312676	4.8823e-05	4.8823e-05	[6]	Group1	60	3	[HLA-A, HLA-B, HLA-C]
GO:0002486	antigen processing and presentation of endogenous peptide antigen via MHC class I via ER pathway, TAP-independent	GO_BiologicalProcess-EBI-UniProt-GOA-ACAP-ARAP_25.05.2022_00h00	2.31152e-07	0.000315754	4.8823e-05	4.8823e-05	[7]	Group1	100	3	[HLA-A, HLA-B, HLA-C]
	Microbiome
ID	Term	Ontology Source	Term PValue	Term PValue Corrected with Bonferroni step down	Group PValue	Group PValue Corrected with Bonferroni step down	GOLevels	GOGroups	% Associated Genes	Nr. Genes	Associated Genes Found
GO:0004866	endopeptidase inhibitor activity	GO_BiologicalProcess-GOA_08.04.2016_08h58	9.94143e-07	0.000219706	9.94143e-07	9.94143e-06	[7, 8, 9, 10]	Group00	1.70068	5	[BGK60_RS13000, BJT84_RS02165, TF3313_RS02045, TFKS16_RS02305, TFUB4_RS02020]
GO:0005737	cytoplasm	GO_BiologicalProcess-GOA_08.04.2016_08h58	0.000208906	0.0430347	0.000208906	0.000208906	[1, 2, 3, 4, 5, 6, 7, 9]	Group01	0.106687	40	[BFO_RS04875, BFO_RS05925, BFO_RS07290, BFO_RS12070, BFO_RS13870, BGK60_RS03930, BGK60_RS05075, BGK60_RS06235, BJT84_RS05220, BJT84_RS05435, BJT84_RS05795, BJT84_RS10305, BJT84_RS10330, BJT84_RS13690, BJU00_RS05155, BJU00_RS05455, BJU00_RS10010, BJU00_RS13395, CRECT_RS10885, CTM44_RS03340, CUC00_RS06610, FJN16_RS00430, FJN16_RS01500, FJN16_RS09975, FJN16_RS10475, HO345_RS07680, LA319_RS01060, LK4…
GO:0009274	peptidoglycan-based cell wall	GO_BiologicalProcess-GOA_08.04.2016_08h58	3.7515e-10	8.62845e-08	3.7515e-10	6.37755e-09	[3, 6]	Group02	1.78174	8	[BFO_RS11205, BGK60_RS05385, BJT84_RS11115, BJU00_RS10830, FJN16_RS05615, TF3313_RS11180, TFKS16_RS11440, TFUB4_RS11200]
GO:0015976	carbon utilization	GO_BiologicalProcess-GOA_08.04.2016_08h58	6.31773e-08	1.41517e-05	6.31773e-08	7.58128e-07	[2, 3, 5]	Group03	0.917431	8	[BFO_RS12275, BGK60_RS04145, BJT84_RS12220, BJU00_RS11915, FJN16_RS06680, TF3313_RS12250, TFKS16_RS12530, TFUB4_RS12370]
GO:0019843	rRNA binding	GO_BiologicalProcess-GOA_08.04.2016_08h58	5.93085e-08	1.33444e-05	5.93085e-08	7.7101e-07	[2, 4, 5]	Group04	0.378788	14	[BFO_RS06820, BGK60_RS08585, BJT84_RS06640, BJU00_RS06300, BJU00_RS09995, CTM50_RS10380, E4N77_RS05905, E4N80_RS03385, E4N91_RS04135, FJN16_RS11335, HGJ18_RS06490, TF3313_RS06635, TFKS16_RS03310, TFUB4_RS06485]
GO:0005840	ribosome	GO_BiologicalProcess-GOA_08.04.2016_08h58	1.45878e-21	3.42814e-19	1.45878e-21	2.91757e-20	[1, 3, 4, 5]	Group05	0.356041	45	[ADD47_RS05625, BFO_RS08425, BGK60_RS01920, BGK60_RS08590, BGK60_RS08600, BJT84_RS06625, BJT84_RS07385, BJU00_RS06285, BJU00_RS09995, CS374_RS03905, CS387_RS04145, CS387_RS08250, CS543_RS00115, CS546_RS05960, CS548_RS01060, CTM44_RS06130, CTM55_RS06980, CTM63_RS00835, CTM63_RS00885, CUC00_RS03815, E4N80_RS08595, E4N90_RS09590, FJN16_RS09075, FJN16_RS11330, FOC60_RS07380, HMPREF0733_RS01430, HMPRE…
GO:0071973	bacterial-type flagellum-dependent cell motility	GO_BiologicalProcess-GOA_08.04.2016_08h58	3.45227e-05	0.00731881	3.45227e-05	0.000138091	[1, 2, 3, 4, 5]	Group06	0.814332	5	[E4N74_RS01865, E4N75_RS01865, E4N80_RS01930, E4N86_RS01905, E4N87_RS10645]
GO:0006188	IMP biosynthetic process	GO_BiologicalProcess-GOA_08.04.2016_08h58	0.000137658	0.0286328	0.000137658	0.000275316	[8, 9, 10, 11]	Group07	0.915332	4	[BFO_RS00565, TF3313_RS00445, TFKS16_RS00710, TFUB4_RS00470]
GO:0008658	penicillin binding	GO_BiologicalProcess-GOA_08.04.2016_08h58	6.35805e-05	0.0133519	6.35805e-05	0.000190742	[1, 3, 5, 6]	Group08	0.421687	7	[BFO_RS01835, BGK60_RS04600, BJT84_RS01755, FJN16_RS02235, TF3313_RS01655, TFKS16_RS02575, TFUB4_RS01725]
GO:0016616	oxidoreductase activity, acting on the CH-OH group of donors, NAD or NADP as acceptor	GO_BiologicalProcess-GOA_08.04.2016_08h58	3.48064e-09	7.93585e-07	1.11227e-08	1.77963e-07	[1, 2, 3]	Group09	0.834725	10	[BFO_RS02405, BFO_RS13875, BGK60_RS05080, BJT84_RS02460, BJT84_RS13695, BJU00_RS13400, FJN16_RS00435, TF3313_RS13980, TFUB4_RS02315, TFUB4_RS13825]
GO:0006072	glycerol-3-phosphate metabolic process	GO_BiologicalProcess-GOA_08.04.2016_08h58	5.60392e-10	1.2833e-07	1.11227e-08	1.77963e-07	[5, 6]	Group09	2.43056	7	[BFO_RS13875, BGK60_RS05080, BJT84_RS13695, BJU00_RS13400, FJN16_RS00435, TF3313_RS13980, TFUB4_RS13825]
GO:0004047	aminomethyltransferase activity	GO_BiologicalProcess-GOA_08.04.2016_08h58	5.07559e-05	0.0107095	6.57141e-13	1.18285e-11	[2, 3, 4]	Group10	1.18694	4	[BFO_RS12070, BGK60_RS03930, TF3313_RS12045, TFUB4_RS12155]
GO:0019464	glycine decarboxylation via glycine cleavage system	GO_BiologicalProcess-GOA_08.04.2016_08h58	5.51316e-13	1.27354e-10	6.57141e-13	1.18285e-11	[6, 7, 8, 9, 11]	Group10	1.30862	12	[BFO_RS11795, BFO_RS12070, BGK60_RS03655, BGK60_RS03930, BJT84_RS11725, BJU00_RS11430, E4N86_RS04710, E4N87_RS07840, TF3313_RS11780, TF3313_RS12045, TFUB4_RS11790, TFUB4_RS12155]
GO:0022627	cytosolic small ribosomal subunit	GO_BiologicalProcess-GOA_08.04.2016_08h58	6.73652e-06	0.00146183	6.73652e-06	5.38922e-05	[3, 4]	Group11	0.181097	21	[BFO_RS06725, BGK60_RS05095, BGK60_RS08680, BJT84_RS06545, BJU00_RS06205, DWB79_RS09485, E4N79_RS09650, E4N86_RS02630, E4N86_RS08665, E4N87_RS03900, E4N90_RS08415, FJN16_RS00450, FJN16_RS11240, OE909_RS08725, OE909_RS09820, TDE_RS04975, TF3313_RS06540, TF3313_RS13995, TFKS16_RS03405, TFUB4_RS06390, TFUB4_RS13840]
GO:0000314	organellar small ribosomal subunit	GO_BiologicalProcess-GOA_08.04.2016_08h58	5.02489e-06	0.00110045	6.73652e-06	5.38922e-05	[4]	Group11	0.21753	17	[BFO_RS06725, BGK60_RS05095, BGK60_RS08680, BJT84_RS06545, BJU00_RS06205, DWB79_RS09485, E4N86_RS02630, E4N90_RS08415, FJN16_RS00450, FJN16_RS11240, OE909_RS08725, TDE_RS04975, TF3313_RS06540, TF3313_RS13995, TFKS16_RS03405, TFUB4_RS06390, TFUB4_RS13840]
GO:0016857	racemase and epimerase activity, acting on carbohydrates and derivatives	GO_BiologicalProcess-GOA_08.04.2016_08h58	3.07053e-05	0.00654023	1.35494e-08	2.03242e-07	[1, 2, 3]	Group12	1.35135	4	[BFO_RS08890, BJT84_RS08800, FJN16_RS13350, TFUB4_RS08585]
GO:0030246	carbohydrate binding	GO_BiologicalProcess-GOA_08.04.2016_08h58	1.20758e-08	2.7412e-06	1.35494e-08	2.03242e-07	[1, 2, 3]	Group12	0.730994	10	[BFO_RS08890, BGK60_RS04025, BJT84_RS08800, BJU00_RS02530, BJU00_RS11800, FJN16_RS13350, TF3313_RS01305, TF3313_RS12135, TFKS16_RS12410, TFUB4_RS08585]
GO:0043952	protein transport by the Sec complex	GO_BiologicalProcess-GOA_08.04.2016_08h58	1.21226e-19	2.83668e-17	1.25856e-17	2.39126e-16	[3, 4]	Group13	0.688742	26	[CF001_RS18235, CF003_RS12580, CS374_RS07035, CS387_RS05170, CS388_RS07425, CS544_RS08390, CS545_RS02235, CS550_RS01405, EG14_RS09640, HGJ18_RS08520, MCS24_RS06200, MCS25_RS01795, MCS27_RS01795, NY148_RS07425, NY149_RS08690, NY151_RS02405, PGA7_RS07280, PGF_RS07615, PGN_RS07510, PGS_RS07220, PG_RS01725, QN080_RS07805, QP877_RS07790, TF3313_RS12450, TFKS16_RS12725, TFUB4_RS12580]
GO:0015450	protein-transporting ATPase activity	GO_BiologicalProcess-GOA_08.04.2016_08h58	1.22653e-17	2.85783e-15	1.25856e-17	2.39126e-16	[5, 6, 7, 8, 9]	Group13	0.567562	26	[CF001_RS18235, CF003_RS12580, CS374_RS07035, CS387_RS05170, CS388_RS07425, CS544_RS08390, CS545_RS02235, CS550_RS01405, EG14_RS09640, HGJ18_RS08520, MCS24_RS06200, MCS25_RS01795, MCS27_RS01795, NY148_RS07425, NY149_RS08690, NY151_RS02405, PGA7_RS07280, PGF_RS07615, PGN_RS07510, PGS_RS07220, PG_RS01725, QN080_RS07805, QP877_RS07790, TF3313_RS12450, TFKS16_RS12725, TFUB4_RS12580]
GO:0003918	DNA topoisomerase type II (double strand cut, ATP-hydrolyzing) activity	GO_BiologicalProcess-GOA_08.04.2016_08h58	7.98444e-05	0.0166875	3.33375e-05	0.000166687	[3, 4, 5]	Group14	0.300702	9	[BFO_RS07390, BGK60_RS03675, BJT84_RS07235, BJU00_RS06900, BJU00_RS11450, FJN16_RS11925, LA319_RS07585, TF3313_RS11800, TFUB4_RS11895]
GO:0006259	DNA metabolic process	GO_BiologicalProcess-GOA_08.04.2016_08h58	0.000203272	0.0420772	3.33375e-05	0.000166687	[4, 5, 6]	Group14	0.424929	6	[BGK60_RS03675, BJU00_RS11450, FJN16_RS01565, LA319_RS07585, TF3313_RS11800, TFUB4_RS11895]
GO:0004817	cysteine-tRNA ligase activity	GO_BiologicalProcess-GOA_08.04.2016_08h58	1.83713e-05	0.00396819	1.83713e-05	0.000128599	[3]	Group15	0.660066	6	[BGK60_RS06235, BJT84_RS05435, BJU00_RS05155, FJN16_RS09975, TF3313_RS05425, TFKS16_RS04455]
GO:0006423	cysteinyl-tRNA aminoacylation	GO_BiologicalProcess-GOA_08.04.2016_08h58	1.83713e-05	0.00396819	1.83713e-05	0.000128599	[6, 7, 8, 9, 10, 11]	Group15	0.660066	6	[BGK60_RS06235, BJT84_RS05435, BJU00_RS05155, FJN16_RS09975, TF3313_RS05425, TFKS16_RS04455]
GO:0004819	glutamine-tRNA ligase activity	GO_BiologicalProcess-GOA_08.04.2016_08h58	1.9819e-08	4.47909e-06	1.9819e-08	2.77465e-07	[3, 5]	Group16	1.44628	7	[BGK60_RS03295, BJT84_RS11640, BJU00_RS11345, FJN16_RS06095, TF3313_RS11690, TFKS16_RS11960, TFUB4_RS11705]
GO:0006425	glutaminyl-tRNA aminoacylation	GO_BiologicalProcess-GOA_08.04.2016_08h58	1.9819e-08	4.47909e-06	1.9819e-08	2.77465e-07	[6, 7, 8, 9, 10, 11]	Group16	1.44628	7	[BGK60_RS03295, BJT84_RS11640, BJU00_RS11345, FJN16_RS06095, TF3313_RS11690, TFKS16_RS11960, TFUB4_RS11705]
GO:0004824	lysine-tRNA ligase activity	GO_BiologicalProcess-GOA_08.04.2016_08h58	1.26728e-07	2.82604e-05	1.26728e-07	1.39401e-06	[3, 4]	Group17	0.83682	8	[BFO_RS13870, BGK60_RS05075, BJT84_RS13690, BJU00_RS13395, FJN16_RS00430, TF3313_RS13975, TFKS16_RS14065, TFUB4_RS13820]
GO:0006430	lysyl-tRNA aminoacylation	GO_BiologicalProcess-GOA_08.04.2016_08h58	1.26728e-07	2.82604e-05	1.26728e-07	1.39401e-06	[6, 7, 8, 9, 10, 11]	Group17	0.83682	8	[BFO_RS13870, BGK60_RS05075, BJT84_RS13690, BJU00_RS13395, FJN16_RS00430, TF3313_RS13975, TFKS16_RS14065, TFUB4_RS13820]
GO:0004672	protein kinase activity	GO_BiologicalProcess-GOA_08.04.2016_08h58	3.86448e-06	0.000850185	2.1311e-05	0.000127866	[2, 3, 4]	Group18	0.655431	7	[BFO_RS12305, BGK60_RS04175, BJT84_RS12250, FJN16_RS06710, TF3313_RS12280, TFKS16_RS12560, TFUB4_RS12400]
GO:0006468	protein phosphorylation	GO_BiologicalProcess-GOA_08.04.2016_08h58	2.1311e-05	0.00458187	2.1311e-05	0.000127866	[5, 6]	Group18	0.502152	7	[BFO_RS12305, BGK60_RS04175, BJT84_RS12250, FJN16_RS06710, TF3313_RS12280, TFKS16_RS12560, TFUB4_RS12400]
GO:0003755	peptidyl-prolyl cis-trans isomerase activity	GO_BiologicalProcess-GOA_08.04.2016_08h58	5.37654e-06	0.00117209	5.37654e-06	4.83888e-05	[1, 2, 4]	Group19	0.331625	11	[BFO_RS06530, BFO_RS06550, BGK60_RS09150, BGK60_RS09825, BJT84_RS06350, BJU00_RS06035, FJN16_RS11080, TDE_RS08005, TF3313_RS05305, TFKS16_RS04585, TFUB4_RS06220]
GO:0005854	nascent polypeptide-associated complex	GO_BiologicalProcess-GOA_08.04.2016_08h58	2.48867e-05	0.00532575	5.37654e-06	4.83888e-05	[4]	Group19	0.625	6	[BFO_RS06550, BGK60_RS09150, BJU00_RS06035, FJN16_RS11080, TDE_RS08005, TFUB4_RS06220]
GO:0051083	'de novo' cotranslational protein folding	GO_BiologicalProcess-GOA_08.04.2016_08h58	2.48867e-05	0.00532575	5.37654e-06	4.83888e-05	[4]	Group19	0.625	6	[BFO_RS06550, BGK60_RS09150, BJU00_RS06035, FJN16_RS11080, TDE_RS08005, TFUB4_RS06220]
GO:0003735	structural constituent of ribosome	GO_BiologicalProcess-GOA_08.04.2016_08h58	4.13342e-39	9.75487e-37	7.39591e-41	1.55313e-39	[1, 2, 3, 4, 5, 6]	Group20	0.238038	118	[ADD47_RS05625, BFO_RS01305, BFO_RS06725, BFO_RS06750, BFO_RS06820, BFO_RS13900, BGK60_RS01960, BGK60_RS05095, BGK60_RS05105, BGK60_RS08585, BGK60_RS08590, BGK60_RS08600, BGK60_RS08655, BGK60_RS08680, BJT84_RS06545, BJT84_RS06570, BJT84_RS06625, BJT84_RS06640, BJT84_RS06705, BJT84_RS07385, BJU00_RS06205, BJU00_RS06230, BJU00_RS06285, BJU00_RS06300, BJU00_RS07970, BJU00_RS09995, CS374_RS03905, CS3…
GO:0000311	plastid large ribosomal subunit	GO_BiologicalProcess-GOA_08.04.2016_08h58	3.73096e-07	8.28274e-05	7.39591e-41	1.55313e-39	[4]	Group20	0.281146	16	[BFO_RS13900, BGK60_RS01960, BGK60_RS05105, BJU00_RS07970, E4N86_RS05295, E4N87_RS07255, E4N91_RS04795, FJN16_RS00460, FJN16_RS12955, OE909_RS05430, TF3313_RS08015, TF3313_RS08270, TFKS16_RS07720, TFKS16_RS07990, TFKS16_RS14095, TFUB4_RS13850]
GO:0022625	cytosolic large ribosomal subunit	GO_BiologicalProcess-GOA_08.04.2016_08h58	7.89217e-14	1.83098e-11	7.39591e-41	1.55313e-39	[3, 4, 6]	Group20	0.203539	49	[BFO_RS01305, BFO_RS06750, BFO_RS06820, BFO_RS13900, BGK60_RS01960, BGK60_RS05105, BGK60_RS08585, BGK60_RS08655, BJT84_RS06570, BJT84_RS06640, BJT84_RS06705, BJU00_RS06230, BJU00_RS06300, BJU00_RS07970, CTM44_RS05985, CTM50_RS10380, CUC00_RS03960, E4N79_RS09745, E4N83_RS09160, E4N84_RS10150, E4N86_RS05295, E4N86_RS08760, E4N87_RS03805, E4N87_RS07255, E4N91_RS04795, FJN16_RS00460, FJN16_RS07905, F…
GO:0006412	translation	GO_BiologicalProcess-GOA_08.04.2016_08h58	7.38218e-41	1.74957e-38	7.39591e-41	1.55313e-39	[4, 5, 6, 7]	Group20	0.232335	126	[ADD47_RS05625, BFO_RS01305, BFO_RS06725, BFO_RS06750, BFO_RS06820, BFO_RS07775, BFO_RS13900, BGK60_RS01960, BGK60_RS05095, BGK60_RS05105, BGK60_RS07485, BGK60_RS08585, BGK60_RS08590, BGK60_RS08600, BGK60_RS08655, BGK60_RS08680, BJT84_RS06545, BJT84_RS06570, BJT84_RS06625, BJT84_RS06640, BJT84_RS06705, BJT84_RS07385, BJT84_RS07625, BJU00_RS06205, BJU00_RS06230, BJU00_RS06285, BJU00_RS06300, BJU00…

## Sheet: microbiome >> human activated
	Microbiome
ID	Term	Ontology Source	Term PValue	Term PValue Corrected with Bonferroni step down	Group PValue	Group PValue Corrected with Bonferroni step down	GOLevels	GOGroups	% Associated Genes	Nr. Genes	Associated Genes Found
GO:0003697	single-stranded DNA binding	GO_BiologicalProcess-GOA_08.04.2016_08h58	3.95283e-05	0.00114632	3.95283e-05	0.000158113	[1, 2, 3, 4, 5, 6]	Group0	0.247934	3	[GDK37_RS07745, TIA2EST2_RS00020, TPCU426_RS00020]
GO:0005524	ATP binding	GO_BiologicalProcess-GOA_08.04.2016_08h58	3.71593e-09	1.26342e-07	3.71593e-09	2.22956e-08	[1, 2, 3, 4, 5, 6, 9]	Group1	0.0237363	20	[ALW23_RS01050, ALW29_RS00885, CASZ1_RS00880, CASZ2_RS00880, CPA42_RS00935, EGY06_RS06785, F6X01_RS00930, FNX46_RS00940, FNX46_RS03795, GDK37_RS07745, OYC54_RS01070, OYC54_RS09190, PAZ_RS00885, QQA41_RS00890, QQA42_RS00885, TIA1EST1_RS00880, TIA2EST2_RS00020, TPCU426_RS00020, cact_RS00880, cact_RS03625]
GO:0006561	proline biosynthetic process	GO_BiologicalProcess-GOA_08.04.2016_08h58	8.84787e-05	0.0024774	8.84787e-05	0.000176957	[7, 8, 9, 10]	Group2	0.188679	3	[CASZ1_RS01645, CASZ2_RS01650, PAC1_RS04390]
GO:0019829	ATPase-coupled cation transmembrane transporter activity	GO_BiologicalProcess-GOA_08.04.2016_08h58	0.00019903	0.00537381	0.00019903	0.00019903	[6, 7, 8, 9]	Group3	0.522193	2	[FNX46_RS03795, cact_RS03625]
GO:0004386	helicase activity	GO_BiologicalProcess-GOA_08.04.2016_08h58	2.84365e-05	0.000853096	8.25695e-05	0.000247708	[1, 2, 3, 4, 5, 6]	Group4	0.123305	4	[PPA_RS00795, QQA41_RS00815, QQA42_RS00810, cbac_RS00800]
GO:0006139	nucleobase-containing compound metabolic process	GO_BiologicalProcess-GOA_08.04.2016_08h58	1.29243e-06	4.00654e-05	8.25695e-05	0.000247708	[3, 4]	Group4	0.271555	4	[PPA_RS00795, QQA41_RS00815, QQA42_RS00810, cbac_RS00800]
GO:0004655	porphobilinogen synthase activity	GO_BiologicalProcess-GOA_08.04.2016_08h58	1.4407e-08	4.7543e-07	3.3082e-08	1.6541e-07	[3]	Group5	0.842105	4	[TIA2EST22_RS01540, TIA2EST2_RS01490, TIA2EST36_RS01530, TPCU426_RS01550]
GO:0033014	tetrapyrrole biosynthetic process	GO_BiologicalProcess-GOA_08.04.2016_08h58	3.3082e-08	1.05862e-06	3.3082e-08	1.6541e-07	[5]	Group5	0.683761	4	[TIA2EST22_RS01540, TIA2EST2_RS01490, TIA2EST36_RS01530, TPCU426_RS01550]
KEGG:00740	Riboflavin metabolism	KEGG_25.05.2022	1.54117e-13	5.39408e-12	7.19177e-19	5.03424e-18	[-1]	Group6	0.276498	9	[CASZ1_RS07700, CASZ2_RS07710, EGY06_RS12260, F6X01_RS08010, FNX46_RS08000, OYC54_RS07980, PAC1_RS07650, PAZ_RS07420, cact_RS07710]
GO:0003919	FMN adenylyltransferase activity	GO_BiologicalProcess-GOA_08.04.2016_08h58	4.63937e-26	1.67017e-24	7.19177e-19	5.03424e-18	[1, 4]	Group6	1.36986	12	[ALW29_RS07455, CASZ1_RS07700, CASZ2_RS07710, CPA42_RS08000, EGY06_RS12260, F6X01_RS08010, FNX46_RS08000, OYC54_RS07980, PAC1_RS07650, PAZ_RS07420, TIA1EST1_RS07410, cact_RS07710]
	Human
ID	Term	Ontology Source	Term PValue	Term PValue Corrected with Bonferroni step down	Group PValue	Group PValue Corrected with Bonferroni step down	GOLevels	GOGroups	% Associated Genes	Nr. Genes	Associated Genes Found
KEGG:04380	Osteoclast differentiation	KEGG_25.05.2022	2.1248e-05	0.0353567	2.1248e-05	2.1248e-05	[-1]	Group0	7.8125	10	[FCGR2A, FOS, IFNAR1, IFNGR2, NCF1, NCF4, PPP3CB, SOCS3, SPI1, TYROBP]
