# Supplementary material for: Longitudinal host-microbiome dynamics of metatranscription identify hallmarks of progression in periodontitis
Source: Microbiome. 2025 May 14;13:119. doi: 10.1186/s40168-025-02108-8 (PMC12077055; doi:10.1186/s40168-025-02108-8)
Supplement: Supplementary file 3 — Additional file 2. [file 40168_2025_2108_MOESM2_ESM.xlsx]

## Sheet: human >> microbiome activated
	Human
ID	Term	Ontology Source	Term PValue	Term PValue Corrected with Benjamini-Hochberg	Group PValue	Group PValue Corrected with Benjamini-Hochberg	GOLevels	GOGroups	% Associated Genes	Nr. Genes	Associated Genes Found
GO:0015803	branched-chain amino acid transport	GO_BiologicalProcess-EBI-UniProt-GOA-ACAP-ARAP_25.05.2022_00h00	0.00746092	0.0471037	0.00746092	0.00781621	[6, 7]	Group00	25	3	[SLC25A44, SLC3A2, SLC43A2]
GO:0071241	cellular response to inorganic substance	GO_BiologicalProcess-EBI-UniProt-GOA-ACAP-ARAP_25.05.2022_00h00	0.00599766	0.041795	0.00599766	0.00694465	[4]	Group01	6.93878	17	[ALOX5AP, B2M, CFLAR, CRK, DNM2, EIF2AK3, FOS, MYT1, NCF1, NFE2L2, NQO1, OGG1, PTGS2, RTF2, SYT2, SYT7, TPH2]
GO:0090271	positive regulation of fibroblast growth factor production	GO_BiologicalProcess-EBI-UniProt-GOA-ACAP-ARAP_25.05.2022_00h00	0.00703483	0.0455824	0.00703483	0.00754957	[4, 5, 6, 7, 8]	Group02	50	2	[AIF1, PTGS2]
GO:0150076	neuroinflammatory response	GO_BiologicalProcess-EBI-UniProt-GOA-ACAP-ARAP_25.05.2022_00h00	0.00364586	0.0294862	0.00364586	0.00486115	[5]	Group03	11.1111	8	[AIF1, C5AR1, CD200R1L, IFNGR2, ITGAM, PTGS2, TNFRSF1B, TYROBP]
GO:1900121	negative regulation of receptor binding	GO_BiologicalProcess-EBI-UniProt-GOA-ACAP-ARAP_25.05.2022_00h00	0.005744	0.0409283	0.005744	0.00683071	[6]	Group04	27.2727	3	[ATP2A3, B2M, RGMA]
GO:0016426	tRNA (adenine) methyltransferase activity	GO_BiologicalProcess-EBI-UniProt-GOA-ACAP-ARAP_25.05.2022_00h00	0.00703483	0.0455824	0.00703483	0.00754957	[7, 8, 9, 10, 11, 12, 13]	Group05	50	2	[TRMO, TRMT10C]
KEGG:04666	Fc gamma R-mediated phagocytosis	KEGG_25.05.2022	0.00700926	0.0455499	0.00700926	0.007615	[-1]	Group06	9.27835	9	[CRK, DNM2, FCGR1A, HCK, LIMK2, NCF1, PIK3CD, VASP, VAV1]
KEGG:04668	TNF signaling pathway	KEGG_25.05.2022	0.00602567	0.0417278	0.00602567	0.00688648	[-1]	Group07	8.92857	10	[BIRC2, CFLAR, CREB5, FOS, MAPK14, MLKL, PIK3CD, PTGS2, SOCS3, TNFRSF1B]
KEGG:04670	Leukocyte transendothelial migration	KEGG_25.05.2022	0.00222468	0.0218137	0.00222468	0.00391544	[-1]	Group08	9.64912	11	[ITGAM, MAPK14, NCF1, NCF2, PECAM1, PIK3CD, RAP1B, RHOA, RHOH, VASP, VAV1]
KEGG:05200	Pathways in cancer	KEGG_25.05.2022	0.00217802	0.0217409	0.00217802	0.00399303	[-1]	Group09	6.02637	32	[BID, BIRC2, CREBBP, CRK, CSF3R, CXCL8, EGLN1, FGF9, FOS, GLI2, GNA13, GNB1, GRB2, IFNAR2, IFNGR2, IL6R, LPAR2, MGST2, NCOA3, NFE2L2, NQO1, PIK3CD, PIM2, PTEN, PTGS2, RHOA, SPI1, STAT2, STAT3, STK4, TERT, TPM3]
GO:0016601	Rac protein signal transduction	GO_BiologicalProcess-EBI-UniProt-GOA-ACAP-ARAP_25.05.2022_00h00	0.00575588	0.0408815	0.00575588	0.00675356	[6, 7, 8]	Group10	12.766	6	[AIF1, CRK, DNM2, NF1, OGT, RHOH]
KEGG:05211	Renal cell carcinoma	KEGG_25.05.2022	0.00279075	0.0253455	0.00279075	0.00446519	[-1]	Group11	11.5942	8	[CREBBP, CRK, EGLN1, GRB2, PAK4, PIK3CD, PRCC, RAP1B]
KEGG:05221	Acute myeloid leukemia	KEGG_25.05.2022	0.000529055	0.00874916	0.000529055	0.00113553	[-1]	Group12	13.4328	9	[BCL2A1, CD14, FCGR1A, GRB2, ITGAM, PIK3CD, PIM2, SPI1, STAT3]
KEGG:05323	Rheumatoid arthritis	KEGG_25.05.2022	0.00155196	0.018006	0.00155196	0.00310392	[-1]	Group13	10.7527	10	[ATP6V0A1, ATP6V1B2, ATP6V1C1, CCL3L1, CCL3L3, CXCL8, FOS, HLA-DMB, HLA-DQA1, TNFSF13B]
ds:H00773	Autosomal dominant mental retardation	KEGG-HUMAN-DISEASE_30.11.2017	0.00287679	0.0259145	0.00287679	0.00452067	[-1]	Group14	14.6341	6	[DOCK8, GATAD2B, GNB1, PPP2R5D, SETD5, SMARCB1]
ds:H01968	Hyper-IgE syndrome; Job syndrome; Buckley syndrome	KEGG-HUMAN-DISEASE_30.11.2017	0.00703483	0.0455824	0.00703483	0.00754957	[-1]	Group15	50	2	[DOCK8, STAT3]
GO:0019371	cyclooxygenase pathway	GO_BiologicalProcess-EBI-UniProt-GOA-ACAP-ARAP_25.05.2022_00h00	0.00308174	0.0270997	0.00308174	0.00451988	[5, 7, 8, 9, 10, 11, 12]	Group16	33.3333	3	[PTGES3, PTGS2, TBXAS1]
GO:0005381	iron ion transmembrane transporter activity	GO_BiologicalProcess-EBI-UniProt-GOA-ACAP-ARAP_25.05.2022_00h00	0.00428839	0.0331117	0.00428839	0.00546925	[7, 8, 9, 10, 11]	Group17	30	3	[MMGT1, SLC11A1, SLC25A37]
GO:0006419	alanyl-tRNA aminoacylation	GO_BiologicalProcess-EBI-UniProt-GOA-ACAP-ARAP_25.05.2022_00h00	0.00703483	0.0455824	0.00703483	0.00754957	[6, 7, 8, 9, 10, 11]	Group18	50	2	[AARSD1, PTGES3L-AARSD1]
GO:0007275	multicellular organism development	GO_BiologicalProcess-EBI-UniProt-GOA-ACAP-ARAP_25.05.2022_00h00	0.0031225	0.026924	0.0031225	0.00436158	[2, 3]	Group19	4.1288	209	[ABI3BP, ACIN1, ADAR, AGO4, AIF1, ALPL, AMBRA1, AMOT, ANPEP, APOB, ARID4B, ASF1B, ASH1L, ATF6, B2M, B4GALT6, BCAS3, BIRC2, BIRC6, BMPER, BRD2, C1orf43, C5AR1, CAMK1D, CBLN2, CCM2, CD27, CELF1, CFLAR, CHST11, CIR1, CREBBP, CRK, CSF3R, CXCL8, CYREN, DAB1, DAD1, DCDC2, DENND5A, DGUOK, DHFR, DNM2, DRD2, ECE1, EGLN1, EGR1, EGR3, EIF2AK2, EIF2AK3, EIF2AK4, EMG1, ENPEP, ETV6, EZH1, FANCA, FGF9, FGR, FLO…
GO:0010499	proteasomal ubiquitin-independent protein catabolic process	GO_BiologicalProcess-EBI-UniProt-GOA-ACAP-ARAP_25.05.2022_00h00	0.00360114	0.029447	0.00360114	0.0048754	[6, 7, 8]	Group20	66.6667	2	[NFE2L2, PSME4]
GO:0032922	circadian regulation of gene expression	GO_BiologicalProcess-EBI-UniProt-GOA-ACAP-ARAP_25.05.2022_00h00	0.000223103	0.00531609	0.000223103	0.000530624	[2, 3, 5, 6]	Group21	13.6986	10	[DRD2, EGR1, KDM2A, NAMPT, NCOA2, NOCT, OGT, RAI1, RBM4B, RELB]
GO:0034379	very-low-density lipoprotein particle assembly	GO_BiologicalProcess-EBI-UniProt-GOA-ACAP-ARAP_25.05.2022_00h00	0.005744	0.0409283	0.005744	0.00683071	[4, 5, 8]	Group22	27.2727	3	[APOB, LPCAT3, MTTP]
GO:0036462	TRAIL-activated apoptotic signaling pathway	GO_BiologicalProcess-EBI-UniProt-GOA-ACAP-ARAP_25.05.2022_00h00	0.005744	0.0409283	0.005744	0.00683071	[6, 7, 8]	Group23	27.2727	3	[PTEN, SPI1, TNFRSF10B]
GO:0042770	signal transduction in response to DNA damage	GO_BiologicalProcess-EBI-UniProt-GOA-ACAP-ARAP_25.05.2022_00h00	0.00452783	0.0347186	0.00452783	0.00569213	[4, 5, 6]	Group24	7.53769	15	[BID, EIF2AK4, FOXN3, FOXO3, GRB2, ING4, MAPK14, RPA2, STK33, SYF2, TAOK1, TNFSF13B, UIMC1, USP10, WAC]
GO:0043414	macromolecule methylation	GO_BiologicalProcess-EBI-UniProt-GOA-ACAP-ARAP_25.05.2022_00h00	0.00242093	0.0230248	0.00242093	0.00401966	[3, 4, 5]	Group25	6.59341	24	[ARID4B, ASH1L, CREBBP, EMG1, EZH1, FOS, GRHL2, KMT2C, METTL16, MPHOSPH8, MTO1, NSUN4, OGT, PHF20, RAB3D, RTF1, SETD5, SMARCB1, SNRPD1, SPI1, SUPT6H, TRMO, TRMT10C, VCPKMT]
GO:0045744	negative regulation of G protein-coupled receptor signaling pathway	GO_BiologicalProcess-EBI-UniProt-GOA-ACAP-ARAP_25.05.2022_00h00	0.00638735	0.0435519	0.00638735	0.00711502	[4, 5, 6, 7]	Group26	11.1111	7	[CXCL8, DMBT1, DNM2, DRD2, PLEK, RGS2, RPH3AL]
GO:0046070	dGTP metabolic process	GO_BiologicalProcess-EBI-UniProt-GOA-ACAP-ARAP_25.05.2022_00h00	0.00360114	0.029447	0.00360114	0.0048754	[7, 8, 9, 10, 11]	Group27	66.6667	2	[DGUOK, SAMHD1]
GO:0046777	protein autophosphorylation	GO_BiologicalProcess-EBI-UniProt-GOA-ACAP-ARAP_25.05.2022_00h00	0.00298011	0.0265218	0.00298011	0.00460088	[6, 7]	Group28	7.25806	18	[EIF2AK2, EIF2AK3, EIF2AK4, ERN1, FGR, GRK1, HCK, MAP3K3, MARK3, MKNK1, OBSCN, PIM2, RASSF2, STK10, STK17B, STK33, STK4, TAOK1]
GO:0048255	mRNA stabilization	GO_BiologicalProcess-EBI-UniProt-GOA-ACAP-ARAP_25.05.2022_00h00	0.00638735	0.0435519	0.00638735	0.00711502	[5, 6, 7, 8, 9, 10, 11]	Group29	11.1111	7	[CIRBP, MAPK14, METTL16, NOCT, SLC11A1, TENT4B, THRAP3]
GO:0003159	morphogenesis of an endothelium	GO_BiologicalProcess-EBI-UniProt-GOA-ACAP-ARAP_25.05.2022_00h00	0.00248028	0.0234885	0.00248028	0.00404194	[5, 6]	Group30	23.5294	4	[CCM2, ITGAX, RHOA, RHOB]
GO:0061154	endothelial tube morphogenesis	GO_BiologicalProcess-EBI-UniProt-GOA-ACAP-ARAP_25.05.2022_00h00	0.00248028	0.0234885	0.00248028	0.00404194	[5, 6, 7]	Group30	23.5294	4	[CCM2, ITGAX, RHOA, RHOB]
GO:0070304	positive regulation of stress-activated protein kinase signaling cascade	GO_BiologicalProcess-EBI-UniProt-GOA-ACAP-ARAP_25.05.2022_00h00	0.00720632	0.0461538	0.00720632	0.00764043	[5, 6, 7, 8]	Group31	8.27068	11	[CD27, CRK, EDA2R, EIF2AK2, MAP3K3, NAIP, NCF1, RASSF2, SDCBP, SPI1, TAOK1]
GO:0032874	positive regulation of stress-activated MAPK cascade	GO_BiologicalProcess-EBI-UniProt-GOA-ACAP-ARAP_25.05.2022_00h00	0.00644882	0.0437021	0.00720632	0.00764043	[6, 7, 8, 9]	Group31	8.39695	11	[CD27, CRK, EDA2R, EIF2AK2, MAP3K3, NAIP, NCF1, RASSF2, SDCBP, SPI1, TAOK1]
GO:0038061	NIK/NF-kappaB signaling	GO_BiologicalProcess-EBI-UniProt-GOA-ACAP-ARAP_25.05.2022_00h00	0.00304058	0.0268444	0.00304058	0.00453511	[4, 5, 6]	Group32	8.82353	12	[BIRC2, CD14, CD27, EIF2AK2, LITAF, RASSF2, RELB, RHOA, SPI1, TERF2IP, TNFRSF10B, TNFSF14]
GO:1901222	regulation of NIK/NF-kappaB signaling	GO_BiologicalProcess-EBI-UniProt-GOA-ACAP-ARAP_25.05.2022_00h00	0.00408425	0.0320947	0.00304058	0.00453511	[5, 6, 7]	Group32	9.43396	10	[BIRC2, CD14, CD27, EIF2AK2, LITAF, RASSF2, RHOA, SPI1, TERF2IP, TNFSF14]
GO:0060142	regulation of syncytium formation by plasma membrane fusion	GO_BiologicalProcess-EBI-UniProt-GOA-ACAP-ARAP_25.05.2022_00h00	0.0030888	0.026948	0.0030888	0.00445597	[3, 4, 5, 6, 7]	Group33	17.2414	5	[CFLAR, FLOT1, MAPK14, TNFSF14, TYROBP]
GO:1901739	regulation of myoblast fusion	GO_BiologicalProcess-EBI-UniProt-GOA-ACAP-ARAP_25.05.2022_00h00	0.00558088	0.0402841	0.0030888	0.00445597	[4, 5, 6, 7, 8]	Group33	19.0476	4	[CFLAR, FLOT1, MAPK14, TNFSF14]
GO:0097284	hepatocyte apoptotic process	GO_BiologicalProcess-EBI-UniProt-GOA-ACAP-ARAP_25.05.2022_00h00	0.00382062	0.0303458	0.00382062	0.00501813	[6]	Group34	21.0526	4	[ADAR, BID, CFLAR, STK4]
GO:1903943	regulation of hepatocyte apoptotic process	GO_BiologicalProcess-EBI-UniProt-GOA-ACAP-ARAP_25.05.2022_00h00	0.00135349	0.0168502	0.00382062	0.00501813	[7, 8]	Group34	42.8571	3	[ADAR, CFLAR, STK4]
GO:1904557	L-alanine transmembrane transport	GO_BiologicalProcess-EBI-UniProt-GOA-ACAP-ARAP_25.05.2022_00h00	0.00703483	0.0455824	0.00703483	0.00754957	[5, 7, 8, 9, 10]	Group35	50	2	[SLC1A4, SLC3A2]
GO:1904273	L-alanine import across plasma membrane	GO_BiologicalProcess-EBI-UniProt-GOA-ACAP-ARAP_25.05.2022_00h00	0.00360114	0.029447	0.00703483	0.00754957	[5, 6, 7, 8, 9, 10, 11]	Group35	66.6667	2	[SLC1A4, SLC3A2]
KEGG:05164	Influenza A	KEGG_25.05.2022	0.00103923	0.0141284	0.00239282	0.00412879	[-1]	Group36	8.77193	15	[ADAR, BID, CREBBP, CXCL8, EIF2AK2, HLA-DMB, HLA-DQA1, IFNAR2, IFNGR2, MX2, NXT1, PIK3CD, SOCS3, STAT2, TNFRSF10B]
GO:0035455	response to interferon-alpha	GO_BiologicalProcess-EBI-UniProt-GOA-ACAP-ARAP_25.05.2022_00h00	0.00464494	0.0352506	0.00239282	0.00412879	[5]	Group36	20	4	[ADAR, EIF2AK2, IFNAR2, MX2]
GO:0008360	regulation of cell shape	GO_BiologicalProcess-EBI-UniProt-GOA-ACAP-ARAP_25.05.2022_00h00	0.00579049	0.040996	0.00519374	0.0063479	[5, 6]	Group37	7.83133	13	[CRK, FGR, GNA13, HCK, HEXB, LST1, NCOA3, PLXNC1, RHOA, RHOB, RHOH, RHOQ, SEMA4A]
GO:0030865	cortical cytoskeleton organization	GO_BiologicalProcess-EBI-UniProt-GOA-ACAP-ARAP_25.05.2022_00h00	0.00696042	0.0454994	0.00519374	0.0063479	[6]	Group37	10.9375	7	[NCOA3, PLEK, PPP2R3C, RHOA, RHOB, RHOH, RHOQ]
GO:0031641	regulation of myelination	GO_BiologicalProcess-EBI-UniProt-GOA-ACAP-ARAP_25.05.2022_00h00	0.00191662	0.0203216	0.00240255	0.00406586	[3, 4, 5, 6, 7, 8, 9]	Group38	13.7255	7	[EIF2AK3, ITGAX, MYRF, PTEN, TG, TNFRSF1B, TYMP]
GO:0032286	central nervous system myelin maintenance	GO_BiologicalProcess-EBI-UniProt-GOA-ACAP-ARAP_25.05.2022_00h00	0.00703483	0.0455824	0.00240255	0.00406586	[6, 7, 8, 9, 10, 11, 12]	Group38	50	2	[MYRF, PTEN]
GO:0032732	positive regulation of interleukin-1 production	GO_BiologicalProcess-EBI-UniProt-GOA-ACAP-ARAP_25.05.2022_00h00	0.00801374	0.049329	0.00801374	0.00820011	[4, 5, 6, 7, 8]	Group39	9.7561	8	[CARD8, CLEC7A, EGR1, MNDA, NAIP, NLRP1, STAT3, TYROBP]
GO:0032731	positive regulation of interleukin-1 beta production	GO_BiologicalProcess-EBI-UniProt-GOA-ACAP-ARAP_25.05.2022_00h00	0.00254359	0.0238839	0.00801374	0.00820011	[5, 6, 7, 8, 9]	Group39	11.7647	8	[CARD8, CLEC7A, EGR1, MNDA, NAIP, NLRP1, STAT3, TYROBP]
GO:0009620	response to fungus	GO_BiologicalProcess-EBI-UniProt-GOA-ACAP-ARAP_25.05.2022_00h00	0.00469083	0.0354774	0.00469083	0.00581399	[3, 5]	Group40	10.6667	8	[CLEC4A, CLEC7A, COTL1, CRK, DEFA1, IL17RA, SPI1, ZBP1]
GO:0050832	defense response to fungus	GO_BiologicalProcess-EBI-UniProt-GOA-ACAP-ARAP_25.05.2022_00h00	0.00585015	0.0412864	0.00469083	0.00581399	[4, 5, 6]	Group40	11.2903	7	[CLEC4A, CLEC7A, COTL1, DEFA1, IL17RA, SPI1, ZBP1]
GO:0051246	regulation of protein metabolic process	GO_BiologicalProcess-EBI-UniProt-GOA-ACAP-ARAP_25.05.2022_00h00	1.56923e-05	0.000709678	1.65708e-05	4.86076e-05	[4, 5]	Group41	4.93111	136	[ABTB1, ADAR, AGO4, AIF1, AMBRA1, ARIH1, ATP2A3, AZIN1, BAZ1B, BID, BIRC2, BIRC6, BMPER, C5AR1, CAMTA1, CARD8, CASS4, CCM2, CD27, CDC123, CDC20B, CELF1, CEMIP, CFLAR, CIRBP, CLEC7A, DAB1, DDX21, DHFR, DOK7, DRD2, DTX3L, EGLN1, EGR1, EIF2AK2, EIF2AK3, EIF2AK4, ERN1, FBXL5, FCGR1A, FGF9, FGR, FLOT1, FOXO3, GLYR1, GPS2, GTF2H1, HERPUD1, HIP1, IL1R2, IL6R, IRGM, IVNS1ABP, KDELR2, LILRB2, LIMK2, LPCAT…
GO:0034249	negative regulation of cellular amide metabolic process	GO_BiologicalProcess-EBI-UniProt-GOA-ACAP-ARAP_25.05.2022_00h00	0.00149461	0.017903	1.65708e-05	4.86076e-05	[4, 5, 6]	Group41	7.94393	17	[AGO4, CELF1, CIRBP, DHFR, EIF2AK2, EIF2AK3, EIF2AK4, MARF1, METTL16, NOCT, PAIP2, RGS2, RNF139, RTN3, TENT4B, UNK, ZFP36L1]
GO:0051248	negative regulation of protein metabolic process	GO_BiologicalProcess-EBI-UniProt-GOA-ACAP-ARAP_25.05.2022_00h00	0.000543562	0.00892246	1.65708e-05	4.86076e-05	[4, 5, 6]	Group41	5.41516	60	[ADAR, AGO4, AZIN1, BIRC2, BIRC6, CARD8, CD27, CELF1, CIRBP, DHFR, DRD2, DTX3L, EIF2AK2, EIF2AK3, EIF2AK4, GPS2, IL1R2, IVNS1ABP, LILRB2, MARF1, METTL16, MYADM, NAIP, NF1, NIBAN1, NOCT, NQO1, OGT, PAIP2, PFDN2, PFDN5, PICALM, PLAUR, PRKAR2A, PRKRIP1, PSME3IP1, PTEN, PTGS2, PTPRJ, RASSF2, RGS2, RNF139, RTN3, SDCBP, SH3BP5, SIMC1, SIN3A, SMARCB1, SOCS3, SPI1, SUPT6H, TENT4B, TERF2IP, TMED2, TNFSF14…
GO:0098609	cell-cell adhesion	GO_BiologicalProcess-EBI-UniProt-GOA-ACAP-ARAP_25.05.2022_00h00	1.18019e-05	0.000581176	1.18019e-05	4.15426e-05	[3]	Group42	6.18661	61	[AIF1, AMBRA1, ANXA9, B2M, CD27, CDH26, CYRIB, DAB1, DOCK8, EGR3, FLOT1, FOXO3, GLI2, GNAO1, HLA-A, HLA-DMB, HLA-DQA1, HLA-E, ITGA11, ITGAM, ITGAX, LILRB2, MAPK14, MILR1, MYADM, NR4A3, OBSCN, OLR1, PAK4, PCDH10, PCDH7, PCDH9, PCDHA1, PCDHA10, PCDHA2, PCDHA3, PCDHA4, PCDHA5, PCDHA6, PCDHA7, PCDHA8, PCDHA9, PECAM1, PLAUR, PLEK, PTEN, RHOA, RHOH, SELL, SELPLG, SMARCB1, SPI1, STK10, STXBP3, TESPA1, T…
GO:0098742	cell-cell adhesion via plasma-membrane adhesion molecules	GO_BiologicalProcess-EBI-UniProt-GOA-ACAP-ARAP_25.05.2022_00h00	0.0016355	0.0185859	1.18019e-05	4.15426e-05	[4]	Group42	7.16724	21	[CDH26, DAB1, ITGAM, MAPK14, MILR1, MYADM, PCDH10, PCDH7, PCDH9, PCDHA1, PCDHA10, PCDHA2, PCDHA3, PCDHA4, PCDHA5, PCDHA6, PCDHA7, PCDHA8, PCDHA9, PECAM1, SELL]
GO:0007156	homophilic cell adhesion via plasma membrane adhesion molecules	GO_BiologicalProcess-EBI-UniProt-GOA-ACAP-ARAP_25.05.2022_00h00	0.00123928	0.0158743	1.18019e-05	4.15426e-05	[5]	Group42	8.62069	15	[CDH26, PCDH10, PCDH7, PCDH9, PCDHA1, PCDHA10, PCDHA2, PCDHA3, PCDHA4, PCDHA5, PCDHA6, PCDHA7, PCDHA8, PCDHA9, PECAM1]
KEGG:04062	Chemokine signaling pathway	KEGG_25.05.2022	0.000444789	0.00776104	7.73502e-11	3.40341e-09	[-1]	Group43	8.85417	17	[CCL3L1, CCL3L3, CRK, CXCL8, FGR, FOXO3, GNB1, GRB2, GRK1, HCK, NCF1, PIK3CD, RAP1B, RHOA, STAT2, STAT3, VAV1]
KEGG:05163	Human cytomegalovirus infection	KEGG_25.05.2022	3.783e-07	5.58875e-05	7.73502e-11	3.40341e-09	[-1]	Group43	11.1111	25	[B2M, BID, CCL3L1, CCL3L3, CREB5, CRK, CXCL8, GNA13, GNAO1, GNB1, GRB2, HLA-A, HLA-B, HLA-C, HLA-E, IL10RB, IL6R, MAPK14, PDIA3, PIK3CD, PTGS2, RHOA, STAT3, TAP1, TAPBP]
KEGG:05417	Lipid and atherosclerosis	KEGG_25.05.2022	2.12756e-06	0.000196445	7.73502e-11	3.40341e-09	[-1]	Group43	10.6977	23	[APOB, ATF6, BID, CCL3L1, CCL3L3, CD14, CXCL8, EIF2AK3, ERN1, FOS, MAPK14, NCF1, NCF2, NFE2L2, OLR1, PIK3CD, RAP1B, RHOA, SOD2, STAT3, TNFRSF10B, VAV1, XBP1]
KEGG:05165	Human papillomavirus infection	KEGG_25.05.2022	0.00326743	0.0277418	1.63541e-05	4.96262e-05	[-1]	Group44	6.64653	22	[ATP6V0A1, ATP6V1B2, ATP6V1C1, CREB5, CREBBP, EIF2AK2, GRB2, HLA-A, HLA-B, HLA-C, HLA-E, IFNAR2, ITGA11, MX2, PIK3CD, PPP2R3C, PPP2R5D, PTEN, PTGS2, STAT2, TERT, TNR]
KEGG:05166	Human T-cell leukemia virus 1 infection	KEGG_25.05.2022	0.000114161	0.00337307	1.63541e-05	4.96262e-05	[-1]	Group44	9.00901	20	[B2M, CREB5, CREBBP, EGR1, FOS, GPS2, HLA-A, HLA-B, HLA-C, HLA-DMB, HLA-DQA1, HLA-E, IL1R2, MAP3K3, MMP7, PIK3CD, PTEN, RELB, SPI1, TERT]
KEGG:05167	Kaposi sarcoma-associated herpesvirus infection	KEGG_25.05.2022	5.5188e-05	0.00191088	1.63541e-05	4.96262e-05	[-1]	Group44	9.79381	19	[BID, CD200R1L, CREBBP, CXCL8, EIF2AK2, FOS, GNB1, HCK, HLA-A, HLA-B, HLA-C, HLA-E, IFNAR2, MAPK14, PIK3CD, PTGS2, STAT2, STAT3, UBA52]
GO:0007249	I-kappaB kinase/NF-kappaB signaling	GO_BiologicalProcess-EBI-UniProt-GOA-ACAP-ARAP_25.05.2022_00h00	0.0016355	0.0185859	0.0016355	0.00312877	[4, 5, 6]	Group45	7.16724	21	[ASH1L, BIRC2, CARD8, CFLAR, CLEC7A, DDX21, EDA2R, LITAF, MAP3K3, PIM2, RELB, RHOA, RHOH, ROR1, S100A4, SHISA5, TERF2IP, TNFRSF10B, TRIM14, TRIM38, USP10]
GO:0043122	regulation of I-kappaB kinase/NF-kappaB signaling	GO_BiologicalProcess-EBI-UniProt-GOA-ACAP-ARAP_25.05.2022_00h00	0.000851394	0.0124124	0.0016355	0.00312877	[5, 6, 7]	Group45	7.72201	20	[ASH1L, BIRC2, CARD8, CFLAR, CLEC7A, DDX21, EDA2R, LITAF, MAP3K3, PIM2, RHOA, RHOH, ROR1, S100A4, SHISA5, TERF2IP, TNFRSF10B, TRIM14, TRIM38, USP10]
GO:0043123	positive regulation of I-kappaB kinase/NF-kappaB signaling	GO_BiologicalProcess-EBI-UniProt-GOA-ACAP-ARAP_25.05.2022_00h00	0.00179677	0.0195178	0.0016355	0.00312877	[5, 6, 7, 8]	Group45	8.0402	16	[BIRC2, CFLAR, CLEC7A, DDX21, EDA2R, LITAF, MAP3K3, PIM2, RHOA, ROR1, S100A4, SHISA5, TERF2IP, TNFRSF10B, TRIM14, TRIM38]
GO:0007622	rhythmic behavior	GO_BiologicalProcess-EBI-UniProt-GOA-ACAP-ARAP_25.05.2022_00h00	0.00638752	0.0434194	0.00638752	0.00702627	[3]	Group46	12.5	6	[AHCY, DRD2, EGR1, KCND2, NCOA2, PTEN]
GO:0048512	circadian behavior	GO_BiologicalProcess-EBI-UniProt-GOA-ACAP-ARAP_25.05.2022_00h00	0.00517105	0.0381969	0.00638752	0.00702627	[3, 4]	Group46	13.0435	6	[AHCY, DRD2, EGR1, KCND2, NCOA2, PTEN]
GO:0045475	locomotor rhythm	GO_BiologicalProcess-EBI-UniProt-GOA-ACAP-ARAP_25.05.2022_00h00	0.00195032	0.020483	0.00638752	0.00702627	[4, 5]	Group46	25	4	[EGR1, KCND2, NCOA2, PTEN]
GO:0010942	positive regulation of cell death	GO_BiologicalProcess-EBI-UniProt-GOA-ACAP-ARAP_25.05.2022_00h00	0.00309977	0.0269376	0.00309977	0.00439967	[3, 4, 5]	Group47	5.7377	35	[ATF6, BID, CAMK1D, CELF1, CLEC7A, DNM2, EGR1, FOS, FOXO3, ING4, ITGAM, MNDA, NF1, NQO1, PCDHA4, PCDHA@, PDIA3, PICALM, PIK3CD, PTEN, PTGS2, QRICH1, RASSF2, RHOA, RHOB, SLFN11, SOD2, SRPK2, STK17B, STK4, TFPT, TNFRSF10B, TNFRSF1B, TYROBP, ZBP1]
GO:1901216	positive regulation of neuron death	GO_BiologicalProcess-EBI-UniProt-GOA-ACAP-ARAP_25.05.2022_00h00	0.00168343	0.0189364	0.00309977	0.00439967	[4, 5, 6]	Group47	10.6383	10	[EGR1, FOS, FOXO3, ITGAM, NF1, NQO1, PICALM, RHOA, SRPK2, TYROBP]
GO:0043525	positive regulation of neuron apoptotic process	GO_BiologicalProcess-EBI-UniProt-GOA-ACAP-ARAP_25.05.2022_00h00	0.00330283	0.0279354	0.00309977	0.00439967	[5, 6, 7, 8]	Group47	12.5	7	[FOXO3, ITGAM, NF1, NQO1, RHOA, SRPK2, TYROBP]
GO:0110090	positive regulation of hippocampal neuron apoptotic process	GO_BiologicalProcess-EBI-UniProt-GOA-ACAP-ARAP_25.05.2022_00h00	0.00122904	0.0158346	0.00309977	0.00439967	[6, 7, 8, 9]	Group47	100	2	[ITGAM, TYROBP]
GO:0006396	RNA processing	GO_BiologicalProcess-EBI-UniProt-GOA-ACAP-ARAP_25.05.2022_00h00	0.0013052	0.0164336	0.00570404	0.0068761	[5, 6, 7]	Group48	5.35714	54	[ACIN1, ADAR, ADARB2, AGO4, CDK11A, CELF1, CIR1, CIRBP, CWC25, DDX21, DDX27, EMG1, ERN1, EXOSC4, HNRNPF, INTS10, INTS6, ISY1, IVNS1ABP, KDELR2, METTL16, MTO1, NOL9, NOP58, NSUN4, PRKRIP1, RBM22, RBM23, RBM25, RBM4B, RBM6, RRP12, SAFB2, SARS1, SF3A3, SMN2, SNRPD1, SNU13, SRPK2, SRSF11, STAT3, SUPT6H, SYF2, TENT4B, TERT, THRAP3, TNFAIP8L2-SCNM1, TRMO, TRMT10C, USP4, UTP18, ZBTB8OS, ZFP36L1, ZRANB2]
GO:0016071	mRNA metabolic process	GO_BiologicalProcess-EBI-UniProt-GOA-ACAP-ARAP_25.05.2022_00h00	0.00228926	0.0221529	0.00570404	0.0068761	[6, 7]	Group48	5.55556	42	[ACIN1, ADAR, ADARB2, AGO4, C5AR1, CDK11A, CELF1, CIR1, CIRBP, CWC25, ERN1, EXOSC4, HNRNPF, ISY1, MAPK14, METTL16, NCOA2, NOCT, PRKRIP1, RBM22, RBM23, RBM25, RBM4B, RBM6, SAFB2, SF3A3, SLC11A1, SMN2, SNRPD1, SNU13, SRPK2, SRSF11, STAT3, SUPT6H, SYF2, TENT4B, THRAP3, TNFAIP8L2-SCNM1, TRMT10C, USP4, ZFP36L1, ZRANB2]
GO:0006397	mRNA processing	GO_BiologicalProcess-EBI-UniProt-GOA-ACAP-ARAP_25.05.2022_00h00	0.00059193	0.00957458	0.00570404	0.0068761	[6, 7, 8]	Group48	6.45793	33	[ACIN1, ADAR, ADARB2, CDK11A, CELF1, CIR1, CIRBP, CWC25, ERN1, HNRNPF, ISY1, METTL16, PRKRIP1, RBM22, RBM23, RBM25, RBM4B, RBM6, SAFB2, SF3A3, SMN2, SNRPD1, SNU13, SRPK2, SRSF11, SUPT6H, SYF2, TENT4B, THRAP3, TNFAIP8L2-SCNM1, USP4, ZFP36L1, ZRANB2]
GO:0008380	RNA splicing	GO_BiologicalProcess-EBI-UniProt-GOA-ACAP-ARAP_25.05.2022_00h00	0.00216334	0.0216921	0.00570404	0.0068761	[6, 7, 8]	Group48	6.22318	29	[ACIN1, CELF1, CIR1, CIRBP, CWC25, ERN1, HNRNPF, ISY1, IVNS1ABP, METTL16, PRKRIP1, RBM22, RBM23, RBM25, RBM4B, RBM6, SF3A3, SMN2, SNRPD1, SNU13, SRPK2, SRSF11, SUPT6H, SYF2, THRAP3, TNFAIP8L2-SCNM1, USP4, ZBTB8OS, ZRANB2]
GO:1901724	positive regulation of cell proliferation involved in kidney development	GO_BiologicalProcess-EBI-UniProt-GOA-ACAP-ARAP_25.05.2022_00h00	0.00308174	0.0270997	0.0117169	0.0117169	[4, 5, 6, 7, 8, 9, 10]	Group49	33.3333	3	[CFLAR, EGR1, IL6R]
GO:0072110	glomerular mesangial cell proliferation	GO_BiologicalProcess-EBI-UniProt-GOA-ACAP-ARAP_25.05.2022_00h00	0.00746092	0.0471037	0.0117169	0.0117169	[4, 6, 7, 8, 9, 10, 11, 12]	Group49	25	3	[CFLAR, EGR1, IL6R]
GO:0072124	regulation of glomerular mesangial cell proliferation	GO_BiologicalProcess-EBI-UniProt-GOA-ACAP-ARAP_25.05.2022_00h00	0.005744	0.0409283	0.0117169	0.0117169	[5, 6, 7, 8, 9, 10, 11, 12, 13]	Group49	27.2727	3	[CFLAR, EGR1, IL6R]
GO:0072126	positive regulation of glomerular mesangial cell proliferation	GO_BiologicalProcess-EBI-UniProt-GOA-ACAP-ARAP_25.05.2022_00h00	0.00135349	0.0168502	0.0117169	0.0117169	[5, 6, 7, 8, 9, 10, 11, 12, 13, 14]	Group49	42.8571	3	[CFLAR, EGR1, IL6R]
GO:0043543	protein acylation	GO_BiologicalProcess-EBI-UniProt-GOA-ACAP-ARAP_25.05.2022_00h00	0.00156835	0.0181014	0.000889859	0.00186447	[5, 6]	Group50	7.19178	21	[BAZ1B, CREBBP, DDX21, GLYR1, ING4, MORF4L1, NAA11, NAA38, NCOA3, OGDH, OGT, PHF20, SETD5, SIN3A, SMARCB1, SPI1, TAOK1, TERF2IP, ZDHHC18, ZDHHC4, ZDHHC5]
GO:0006473	protein acetylation	GO_BiologicalProcess-EBI-UniProt-GOA-ACAP-ARAP_25.05.2022_00h00	0.00674861	0.0446415	0.000889859	0.00186447	[6, 7]	Group50	6.85484	17	[BAZ1B, CREBBP, DDX21, GLYR1, ING4, MORF4L1, NAA11, NAA38, NCOA3, OGT, PHF20, SETD5, SIN3A, SMARCB1, SPI1, TAOK1, TERF2IP]
GO:1901983	regulation of protein acetylation	GO_BiologicalProcess-EBI-UniProt-GOA-ACAP-ARAP_25.05.2022_00h00	0.00571943	0.0408847	0.000889859	0.00186447	[6, 7, 8]	Group50	9.57447	9	[BAZ1B, DDX21, GLYR1, SETD5, SIN3A, SMARCB1, SPI1, TAOK1, TERF2IP]
GO:0045943	positive regulation of transcription by RNA polymerase I	GO_BiologicalProcess-EBI-UniProt-GOA-ACAP-ARAP_25.05.2022_00h00	0.0080187	0.0492228	0.000889859	0.00186447	[7, 8, 9, 10, 11, 12]	Group50	13.8889	5	[BAZ1B, DDX21, EIF2AK3, MARS1, SMARCB1]
GO:0090679	cell differentiation involved in phenotypic switching	GO_BiologicalProcess-EBI-UniProt-GOA-ACAP-ARAP_25.05.2022_00h00	0.00703483	0.0455824	0.00703483	0.00754957	[4]	Group51	50	2	[FGF9, SOD2]
GO:1905915	regulation of cell differentiation involved in phenotypic switching	GO_BiologicalProcess-EBI-UniProt-GOA-ACAP-ARAP_25.05.2022_00h00	0.00703483	0.0455824	0.00703483	0.00754957	[4, 5]	Group51	50	2	[FGF9, SOD2]
GO:1905420	vascular associated smooth muscle cell differentiation involved in phenotypic switching	GO_BiologicalProcess-EBI-UniProt-GOA-ACAP-ARAP_25.05.2022_00h00	0.00703483	0.0455824	0.00703483	0.00754957	[5, 6, 7, 8]	Group51	50	2	[FGF9, SOD2]
GO:1905930	regulation of vascular associated smooth muscle cell differentiation involved in phenotypic switching	GO_BiologicalProcess-EBI-UniProt-GOA-ACAP-ARAP_25.05.2022_00h00	0.00703483	0.0455824	0.00703483	0.00754957	[5, 6, 7, 8, 9]	Group51	50	2	[FGF9, SOD2]
KEGG:04064	NF-kappa B signaling pathway	KEGG_25.05.2022	0.00356092	0.0292259	1.46202e-05	4.76511e-05	[-1]	Group52	9.61539	10	[BCL2A1, BIRC2, CD14, CFLAR, CXCL8, EDA2R, PTGS2, RELB, TNFSF13B, TNFSF14]
GO:0034097	response to cytokine	GO_BiologicalProcess-EBI-UniProt-GOA-ACAP-ARAP_25.05.2022_00h00	2.60874e-05	0.00111172	1.46202e-05	4.76511e-05	[4]	Group52	6.1246	58	[ADAR, AIF1, APOB, BIRC2, CARD8, CCL3L1, CCM2, CD14, CD300LF, CSF3R, CXCL8, DOCK8, EDA2R, EGR1, EIF2AK2, FOS, FOXO3, GBP2, GCH1, GPS2, HCK, IFNAR2, IFNGR2, IL10RB, IL17RA, IL18RAP, IL1R2, IL6R, IRGM, LILRB2, MAPK14, MNDA, MX2, NAIP, NFE2L2, NUB1, PDIA3, PTGS2, PTPRJ, RELB, RHOA, RNF185, SAMHD1, SELPLG, SLC11A1, SLC25A37, SOCS3, SPI1, STAT2, STAT3, STXBP3, TNFRSF1B, TNFSF13B, USP10, WBP1L, XBP1, Z…
GO:0034612	response to tumor necrosis factor	GO_BiologicalProcess-EBI-UniProt-GOA-ACAP-ARAP_25.05.2022_00h00	0.00157056	0.018033	1.46202e-05	4.76511e-05	[5]	Group52	7.50988	19	[APOB, BIRC2, CARD8, CCL3L1, CD14, CXCL8, EDA2R, FOXO3, GBP2, GCH1, GPS2, MAPK14, NAIP, NFE2L2, NUB1, PTGS2, TNFRSF1B, TNFSF13B, ZFP36L1]
GO:0071345	cellular response to cytokine stimulus	GO_BiologicalProcess-EBI-UniProt-GOA-ACAP-ARAP_25.05.2022_00h00	0.000519265	0.00865182	1.46202e-05	4.76511e-05	[5]	Group52	5.73099	49	[ADAR, AIF1, APOB, BIRC2, CARD8, CCL3L1, CCM2, CD300LF, CSF3R, CXCL8, DOCK8, EDA2R, EGR1, FOXO3, GBP2, GPS2, HCK, IFNAR2, IFNGR2, IL10RB, IL17RA, IL18RAP, IL1R2, IL6R, IRGM, LILRB2, MAPK14, MNDA, NAIP, NFE2L2, PDIA3, PTPRJ, RHOA, RNF185, SAMHD1, SELPLG, SLC25A37, SOCS3, SPI1, STAT2, STAT3, STXBP3, TNFRSF1B, TNFSF13B, USP10, WBP1L, XBP1, ZBP1, ZFP36L1]
GO:0019538	protein metabolic process	GO_BiologicalProcess-EBI-UniProt-GOA-ACAP-ARAP_25.05.2022_00h00	5.43731e-07	7.08769e-05	9.80868e-07	5.07743e-06	[3, 4]	Group53	4.53575	255	[AARSD1, ABTB1, ADAR, AGO4, AIF1, AMBRA1, ANPEP, APOB, ARID4B, ARIH1, ASH1L, ATF6, ATG16L2, ATP2A3, ATP7B, AZIN1, B2M, B4GALT6, BAZ1B, BID, BIRC2, BIRC6, BMPER, BOLA2-SMG1P6, BRD2, C2, C5AR1, CAMK1D, CAMTA1, CARD8, CASS4, CCM2, CD27, CDC123, CDC20B, CDK11A, CELF1, CEMIP, CFD, CFLAR, CHST11, CIAO2A, CIRBP, CLEC7A, CREBBP, CTSS, DAB1, DAD1, DAP3, DDX21, DGUOK, DHFR, DOK7, DRD2, DRG1, DTX3L, ECE1, E…
GO:0044260	cellular macromolecule metabolic process	GO_BiologicalProcess-EBI-UniProt-GOA-ACAP-ARAP_25.05.2022_00h00	0.000260938	0.00578239	9.80868e-07	5.07743e-06	[3, 4]	Group53	4.55363	152	[AARSD1, ABTB1, AGO4, APOB, ARID4B, ARIH1, ASH1L, ATG16L2, B4GALT6, BIRC2, CCDC117, CCT8, CDC123, CDC20B, CELF1, CHST11, CINP, CIRBP, CREBBP, CYREN, DAD1, DAP3, DDX21, DHFR, DRG1, DTX3L, ECE1, EIF2AK2, EIF2AK3, EIF2AK4, EMG1, ERN1, EXOSC4, EZH1, FAF2, FANCA, FBXL5, FOS, FOXO3, GALNT18, GALNT9, GLI2, GRHL2, GTF2H1, GYS1, HERPUD1, ING4, IRGM, KDELR2, KDM2A, KMT2C, MAN1A1, MAPK14, MARF1, MARS1, METT…
GO:0043412	macromolecule modification	GO_BiologicalProcess-EBI-UniProt-GOA-ACAP-ARAP_25.05.2022_00h00	2.14854e-05	0.000952231	9.80868e-07	5.07743e-06	[4]	Group53	4.59713	186	[ADAR, ADARB2, AIF1, AMBRA1, ARID4B, ARIH1, ASH1L, ATG16L2, B4GALT6, BAZ1B, BIRC2, BIRC6, BMPER, BRD2, C5AR1, CAMK1D, CAMTA1, CASS4, CCM2, CDC20B, CDK11A, CEMIP, CREBBP, DAB1, DAD1, DDX21, DGUOK, DOK7, DRD2, DTX3L, EGLN1, EGR1, EIF2AK2, EIF2AK3, EIF2AK4, EMG1, ERN1, EXOSC4, EZH1, FANCA, FBXL5, FCGR1A, FGF9, FGR, FLOT1, FOS, GALNT18, GALNT9, GATAD2B, GLYR1, GMFG, GPR75-ASB3, GPS2, GRHL2, GRK1, GTF…
GO:0044265	cellular macromolecule catabolic process	GO_BiologicalProcess-EBI-UniProt-GOA-ACAP-ARAP_25.05.2022_00h00	0.00338386	0.0281903	9.80868e-07	5.07743e-06	[4, 5]	Group53	5.12334	54	[AGO4, ARIH1, BIRC2, CDC20B, CELF1, CIRBP, DTX3L, ERN1, EXOSC4, FAF2, FBXL5, HERPUD1, MAN1A1, MAPK14, METTL16, NFE2L2, NOCT, NUB1, OGT, PSMB3, PSMD13, PSMD7, PTEN, RNF114, RNF130, RNF139, RNF149, RNF167, RNF168, RNF185, RNF213, SDCBP, SLC11A1, ST20, TBL1X, TENT4B, THRAP3, TNFRSF1B, TNFSF13B, TRIM38, TRIM9, UBA52, UBE2D2, UBE2J1, UBE4A, UBE4B, UBXN4, USP10, USP35, USP4, USP6, WAC, XBP1, ZFP36L1]
GO:0019079	viral genome replication	GO_BiologicalProcess-EBI-UniProt-GOA-ACAP-ARAP_25.05.2022_00h00	0.00195525	0.0204379	0.00195525	0.0036609	[2, 3]	Group54	9.30233	12	[ADAR, ATG16L2, CXCL8, EIF2AK2, EIF2AK4, MPHOSPH8, RESF1, SMARCB1, SRPK2, STAU1, TRIM38, ZNFX1]
GO:0039694	viral RNA genome replication	GO_BiologicalProcess-EBI-UniProt-GOA-ACAP-ARAP_25.05.2022_00h00	0.00550179	0.0399736	0.00195525	0.0036609	[3, 4]	Group54	15.1515	5	[ATG16L2, CXCL8, MPHOSPH8, RESF1, SMARCB1]
GO:0045069	regulation of viral genome replication	GO_BiologicalProcess-EBI-UniProt-GOA-ACAP-ARAP_25.05.2022_00h00	0.00369408	0.0296597	0.00195525	0.0036609	[3, 4, 5]	Group54	10.2273	9	[ADAR, CXCL8, EIF2AK2, MPHOSPH8, RESF1, SRPK2, STAU1, TRIM38, ZNFX1]
GO:0039692	single stranded viral RNA replication via double stranded DNA intermediate	GO_BiologicalProcess-EBI-UniProt-GOA-ACAP-ARAP_25.05.2022_00h00	0.00558088	0.0402841	0.00195525	0.0036609	[4, 5]	Group54	19.0476	4	[CXCL8, MPHOSPH8, RESF1, SMARCB1]
GO:0012501	programmed cell death	GO_BiologicalProcess-EBI-UniProt-GOA-ACAP-ARAP_25.05.2022_00h00	0.00685749	0.0449592	0.00324804	0.00446606	[3]	Group55	4.49331	94	[ACIN1, ADAR, AGO4, AIF1, AMBRA1, ATF6, ATP2A3, BCL2A1, BID, BIRC2, BIRC6, CAMK1D, CARD8, CD14, CD27, CDK11A, CFLAR, CHST11, CLEC7A, DAD1, DAP3, DNM2, DOCK8, DRAM1, EDA2R, EGR1, EGR3, EIF2AK2, EIF2AK3, ERN1, ETV6, FOXO3, GLI2, HCK, HERPUD1, HIP1, IL6R, ING4, ITGAM, IVNS1ABP, LMBR1L, MAPK14, MLKL, MNDA, MORF4L1, NAA38, NAIP, NCF1, NF1, NFE2L2, NLRP1, NQO1, OGG1, OGT, PAK4, PCDHA4, PCDHA@, PDIA3, P…
GO:0006915	apoptotic process	GO_BiologicalProcess-EBI-UniProt-GOA-ACAP-ARAP_25.05.2022_00h00	0.00445289	0.0342625	0.00324804	0.00446606	[4]	Group55	4.57227	93	[ACIN1, ADAR, AGO4, AIF1, AMBRA1, ATF6, ATP2A3, BCL2A1, BID, BIRC2, BIRC6, CAMK1D, CARD8, CD14, CD27, CDK11A, CFLAR, CHST11, CLEC7A, DAD1, DAP3, DNM2, DOCK8, DRAM1, EDA2R, EGR1, EGR3, EIF2AK2, EIF2AK3, ERN1, ETV6, FOXO3, GLI2, HCK, HERPUD1, HIP1, IL6R, ING4, ITGAM, IVNS1ABP, LMBR1L, MAPK14, MNDA, MORF4L1, NAA38, NAIP, NCF1, NF1, NFE2L2, NLRP1, NQO1, OGG1, OGT, PAK4, PCDHA4, PCDHA@, PDIA3, PIK3CD,…
GO:0010942	positive regulation of cell death	GO_BiologicalProcess-EBI-UniProt-GOA-ACAP-ARAP_25.05.2022_00h00	0.00309977	0.0269376	0.00324804	0.00446606	[3, 4, 5]	Group55	5.7377	35	[ATF6, BID, CAMK1D, CELF1, CLEC7A, DNM2, EGR1, FOS, FOXO3, ING4, ITGAM, MNDA, NF1, NQO1, PCDHA4, PCDHA@, PDIA3, PICALM, PIK3CD, PTEN, PTGS2, QRICH1, RASSF2, RHOA, RHOB, SLFN11, SOD2, SRPK2, STK17B, STK4, TFPT, TNFRSF10B, TNFRSF1B, TYROBP, ZBP1]
GO:0097190	apoptotic signaling pathway	GO_BiologicalProcess-EBI-UniProt-GOA-ACAP-ARAP_25.05.2022_00h00	0.00666753	0.0443701	0.00324804	0.00446606	[3, 4, 5]	Group55	5.46022	35	[ATP2A3, BCL2A1, BID, BIRC6, CD27, CFLAR, DAP3, EDA2R, EIF2AK3, ERN1, FOXO3, HERPUD1, HIP1, IL6R, ITGAM, IVNS1ABP, NF1, NFE2L2, PDIA3, PLAUR, PTEN, PTGS2, QRICH1, SHISA5, SOD2, SPI1, ST20, STK4, TERT, TFPT, TNFRSF10B, TNFRSF1B, TYROBP, UBE4B, XBP1]
GO:1901216	positive regulation of neuron death	GO_BiologicalProcess-EBI-UniProt-GOA-ACAP-ARAP_25.05.2022_00h00	0.00168343	0.0189364	0.00324804	0.00446606	[4, 5, 6]	Group55	10.6383	10	[EGR1, FOS, FOXO3, ITGAM, NF1, NQO1, PICALM, RHOA, SRPK2, TYROBP]
GO:0060669	embryonic placenta morphogenesis	GO_BiologicalProcess-EBI-UniProt-GOA-ACAP-ARAP_25.05.2022_00h00	0.0030888	0.026948	0.00303797	0.00460933	[3, 4, 5, 6, 7, 8, 9]	Group56	17.2414	5	[GRB2, GRHL2, SOCS3, TMED2, ZFP36L1]
GO:0001701	in utero embryonic development	GO_BiologicalProcess-EBI-UniProt-GOA-ACAP-ARAP_25.05.2022_00h00	0.00303797	0.0269285	0.00303797	0.00460933	[6, 7]	Group56	6.2212	27	[AMOT, APOB, ASF1B, BIRC6, C1orf43, CCM2, CHST11, CIR1, DAD1, EGLN1, EMG1, GLI2, GNA13, GRB2, GRHL2, RTF1, SEC24D, SIN3A, SLC35E2B, SMARCB1, SOCS3, STK4, SUPT6H, SYF2, TMED2, UNK, ZFP36L1]
GO:0060711	labyrinthine layer development	GO_BiologicalProcess-EBI-UniProt-GOA-ACAP-ARAP_25.05.2022_00h00	0.002149	0.0216463	0.00303797	0.00460933	[4, 5, 6, 7, 8, 9]	Group56	13.4615	7	[BIRC6, EGLN1, GRB2, GRHL2, SOCS3, TMED2, ZFP36L1]
GO:0060713	labyrinthine layer morphogenesis	GO_BiologicalProcess-EBI-UniProt-GOA-ACAP-ARAP_25.05.2022_00h00	0.00155121	0.0181877	0.00303797	0.00460933	[3, 4, 5, 6, 7, 8, 9, 10]	Group56	20	5	[GRB2, GRHL2, SOCS3, TMED2, ZFP36L1]
GO:0060670	branching involved in labyrinthine layer morphogenesis	GO_BiologicalProcess-EBI-UniProt-GOA-ACAP-ARAP_25.05.2022_00h00	0.00113432	0.0147862	0.00303797	0.00460933	[3, 4, 5, 6, 7, 8, 9, 10, 11]	Group56	28.5714	4	[GRB2, GRHL2, SOCS3, TMED2]
ds:H00984	Bare lymphocyte syndrome (BLS) type1	KEGG-HUMAN-DISEASE_30.11.2017	0.00360114	0.029447	9.5045e-06	3.6365e-05	[-1]	Group57	66.6667	2	[TAP1, TAPBP]
GO:0002501	peptide antigen assembly with MHC protein complex	GO_BiologicalProcess-EBI-UniProt-GOA-ACAP-ARAP_25.05.2022_00h00	6.29734e-05	0.00211438	9.5045e-06	3.6365e-05	[4, 6, 7]	Group57	28.5714	6	[B2M, GNAO1, HLA-DMB, HLA-DQA1, PDIA3, TAPBP]
GO:0002396	MHC protein complex assembly	GO_BiologicalProcess-EBI-UniProt-GOA-ACAP-ARAP_25.05.2022_00h00	6.29734e-05	0.00211438	9.5045e-06	3.6365e-05	[6]	Group57	28.5714	6	[B2M, GNAO1, HLA-DMB, HLA-DQA1, PDIA3, TAPBP]
GO:0002502	peptide antigen assembly with MHC class I protein complex	GO_BiologicalProcess-EBI-UniProt-GOA-ACAP-ARAP_25.05.2022_00h00	0.00703483	0.0455824	9.5045e-06	3.6365e-05	[5, 7, 8]	Group57	50	2	[PDIA3, TAPBP]
GO:0002397	MHC class I protein complex assembly	GO_BiologicalProcess-EBI-UniProt-GOA-ACAP-ARAP_25.05.2022_00h00	0.00703483	0.0455824	9.5045e-06	3.6365e-05	[7]	Group57	50	2	[PDIA3, TAPBP]
GO:0002861	regulation of inflammatory response to antigenic stimulus	GO_BiologicalProcess-EBI-UniProt-GOA-ACAP-ARAP_25.05.2022_00h00	0.00103048	0.014096	0.000511146	0.00112452	[4, 5, 6, 7]	Group58	15.2174	7	[FCGR1A, FGR, HCK, HLA-E, MAPK14, PCDHA4, PCDHA@]
GO:0017157	regulation of exocytosis	GO_BiologicalProcess-EBI-UniProt-GOA-ACAP-ARAP_25.05.2022_00h00	0.00679397	0.0448078	0.000511146	0.00112452	[4, 5, 6, 7]	Group58	7.01754	16	[ADGRE2, DRD2, FGR, ITGAM, PCDHA4, PCDHA@, RAB27A, RAB3D, RAP1B, RPH3AL, SDCBP, SPI1, STXBP3, SYN1, SYT2, SYT7]
GO:0045055	regulated exocytosis	GO_BiologicalProcess-EBI-UniProt-GOA-ACAP-ARAP_25.05.2022_00h00	0.000216487	0.00527183	0.000511146	0.00112452	[5, 6, 7]	Group58	8.17844	22	[ADGRE2, DRD2, FGR, HCK, ITGAM, LAT2, MILR1, NR4A3, OTOF, PCDHA4, PCDHA@, PIK3CD, PLEK, RAB27A, RAB3D, RAP1B, RPH3AL, SPI1, STXBP3, SYN1, SYT2, SYT7]
GO:1903305	regulation of regulated secretory pathway	GO_BiologicalProcess-EBI-UniProt-GOA-ACAP-ARAP_25.05.2022_00h00	0.000426531	0.00750153	0.000511146	0.00112452	[5, 6, 7, 8]	Group58	9.55414	15	[ADGRE2, DRD2, FGR, ITGAM, PCDHA4, PCDHA@, RAB27A, RAB3D, RAP1B, RPH3AL, SPI1, STXBP3, SYN1, SYT2, SYT7]
GO:1903307	positive regulation of regulated secretory pathway	GO_BiologicalProcess-EBI-UniProt-GOA-ACAP-ARAP_25.05.2022_00h00	0.00297818	0.0266115	0.000511146	0.00112452	[5, 6, 7, 8, 9]	Group58	12.7273	7	[FGR, ITGAM, PCDHA4, PCDHA@, RAB27A, RAB3D, SYT7]
GO:0006508	proteolysis	GO_BiologicalProcess-EBI-UniProt-GOA-ACAP-ARAP_25.05.2022_00h00	0.00535214	0.039143	0.000384492	0.000890403	[4, 5]	Group59	4.59893	86	[ANPEP, ARIH1, ATF6, ATP2A3, BID, BIRC2, BIRC6, C2, CARD8, CD27, CDC20B, CFD, CFLAR, CLEC7A, CTSS, DTX3L, ECE1, EIF2AK3, ENPEP, FAF2, FBXL5, HERPUD1, HIP1, IL1R2, JOSD1, LPCAT3, MAN1A1, MMP7, MYRF, NAIP, NFE2L2, NLRP1, NUB1, OGT, OLR1, OTUD5, PCSK6, PICALM, PLAUR, PRSS55, PSENEN, PSMB3, PSMB9, PSMD13, PSMD7, PSME3IP1, PSME4, PTEN, PTGS2, RGMA, RHOA, RNF114, RNF130, RNF139, RNF149, RNF167, RNF168,…
GO:0051247	positive regulation of protein metabolic process	GO_BiologicalProcess-EBI-UniProt-GOA-ACAP-ARAP_25.05.2022_00h00	0.000353566	0.00681306	0.000384492	0.000890403	[4, 5, 6]	Group59	5.10268	82	[AIF1, AMBRA1, ARIH1, ATP2A3, BAZ1B, BID, BIRC2, CAMTA1, CARD8, CASS4, CCM2, CDC123, CDC20B, CEMIP, CFLAR, CIRBP, CLEC7A, DAB1, DDX21, DOK7, DRD2, EGR1, EIF2AK3, EIF2AK4, ERN1, FBXL5, FCGR1A, FGF9, FLOT1, GLYR1, HERPUD1, HIP1, IL6R, IRGM, LILRB2, LIMK2, LPCAT3, MARCHF2, MOB3A, NCF1, NFE2L2, NIBAN1, NKD1, NLRP1, NUB1, OAZ2, OGT, OSBPL8, PECAM1, PHF20, PICALM, PLAUR, PPP2R3C, PPP2R5D, PSENEN, PSME4…
GO:0097153	cysteine-type endopeptidase activity involved in apoptotic process	GO_BiologicalProcess-EBI-UniProt-GOA-ACAP-ARAP_25.05.2022_00h00	0.00766563	0.0478508	0.000384492	0.000890403	[5]	Group59	6.92641	16	[ATP2A3, BID, BIRC2, CARD8, CD27, CFLAR, CLEC7A, EIF2AK3, HIP1, NAIP, NLRP1, PLAUR, PTGS2, RHOA, ST20, TNFSF14]
GO:0045862	positive regulation of proteolysis	GO_BiologicalProcess-EBI-UniProt-GOA-ACAP-ARAP_25.05.2022_00h00	0.00150149	0.0178887	0.000384492	0.000890403	[5, 6, 7]	Group59	6.63265	26	[ARIH1, ATP2A3, BID, CARD8, CDC20B, CFLAR, CLEC7A, EIF2AK3, HERPUD1, HIP1, LPCAT3, NFE2L2, NLRP1, NUB1, OGT, PICALM, PSENEN, PSME4, PTEN, RGMA, RHOA, RNF139, RNF185, ST20, STAT3, TNFRSF1B]
GO:0043281	regulation of cysteine-type endopeptidase activity involved in apoptotic process	GO_BiologicalProcess-EBI-UniProt-GOA-ACAP-ARAP_25.05.2022_00h00	0.00600396	0.0417078	0.000384492	0.000890403	[6, 8, 9, 10]	Group59	7.11111	16	[ATP2A3, BID, BIRC2, CARD8, CD27, CFLAR, CLEC7A, EIF2AK3, HIP1, NAIP, NLRP1, PLAUR, PTGS2, RHOA, ST20, TNFSF14]
GO:0043028	cysteine-type endopeptidase regulator activity involved in apoptotic process	GO_BiologicalProcess-EBI-UniProt-GOA-ACAP-ARAP_25.05.2022_00h00	9.02323e-05	0.0028565	0.000384492	0.000890403	[5, 7, 9, 10, 11]	Group59	19.0476	8	[ATP2A3, BIRC2, CARD8, CD27, NAIP, NLRP1, ST20, TNFSF14]
GO:0001666	response to hypoxia	GO_BiologicalProcess-EBI-UniProt-GOA-ACAP-ARAP_25.05.2022_00h00	0.00653272	0.0441357	0.00949363	0.00960275	[3, 5]	Group60	6.47249	20	[AHCY, BIRC2, CFLAR, CREBBP, DRD2, EGLN1, EGR1, FOS, FOXO3, KCND2, NF1, NFE2L2, PTEN, PTGS2, RAB4B-EGLN2, RHOA, SOD2, STK4, TERT, ZFP36L1]
GO:0071453	cellular response to oxygen levels	GO_BiologicalProcess-EBI-UniProt-GOA-ACAP-ARAP_25.05.2022_00h00	0.00810684	0.0496264	0.00949363	0.00960275	[4]	Group60	7.51445	13	[CFLAR, EGLN1, EGR1, FOS, FOXO3, KCND2, NFE2L2, PTEN, PTGS2, RAB4B-EGLN2, STK4, TERT, ZFP36L1]
GO:0036294	cellular response to decreased oxygen levels	GO_BiologicalProcess-EBI-UniProt-GOA-ACAP-ARAP_25.05.2022_00h00	0.00324478	0.0277623	0.00949363	0.00960275	[5]	Group60	8.3871	13	[CFLAR, EGLN1, EGR1, FOS, FOXO3, KCND2, NFE2L2, PTEN, PTGS2, RAB4B-EGLN2, STK4, TERT, ZFP36L1]
GO:0071456	cellular response to hypoxia	GO_BiologicalProcess-EBI-UniProt-GOA-ACAP-ARAP_25.05.2022_00h00	0.00203889	0.0212121	0.00949363	0.00960275	[4, 6]	Group60	8.84354	13	[CFLAR, EGLN1, EGR1, FOS, FOXO3, KCND2, NFE2L2, PTEN, PTGS2, RAB4B-EGLN2, STK4, TERT, ZFP36L1]
GO:0045646	regulation of erythrocyte differentiation	GO_BiologicalProcess-EBI-UniProt-GOA-ACAP-ARAP_25.05.2022_00h00	0.00706803	0.045664	0.00949363	0.00960275	[5, 6, 7, 8, 9, 10]	Group60	12.2449	6	[B2M, FOXO3, MAPK14, SPI1, STAT3, ZFP36L1]
GO:1902895	positive regulation of miRNA transcription	GO_BiologicalProcess-EBI-UniProt-GOA-ACAP-ARAP_25.05.2022_00h00	0.00706803	0.045664	0.00949363	0.00960275	[6, 7, 8, 9, 10, 11, 12]	Group60	12.2449	6	[EGR1, FOS, FOXO3, SPI1, STAT3, TERT]
KEGG:04145	Phagosome	KEGG_25.05.2022	6.57111e-06	0.000393556	9.77092e-10	2.86614e-08	[-1]	Group61	11.8421	18	[ATP6V0A1, ATP6V1B2, ATP6V1C1, CD14, CLEC7A, CTSS, FCGR1A, HLA-A, HLA-B, HLA-C, HLA-DMB, HLA-DQA1, HLA-E, ITGAM, NCF1, NCF2, OLR1, TAP1]
KEGG:04380	Osteoclast differentiation	KEGG_25.05.2022	1.06439e-05	0.000548533	9.77092e-10	2.86614e-08	[-1]	Group61	12.5	16	[FCGR1A, FOS, GRB2, IFNAR2, IFNGR2, LILRB2, MAPK14, NCF1, NCF2, OSCAR, PIK3CD, RELB, SOCS3, SPI1, STAT2, TYROBP]
KEGG:04640	Hematopoietic cell lineage	KEGG_25.05.2022	0.0079855	0.0492921	9.77092e-10	2.86614e-08	[-1]	Group61	9.09091	9	[ANPEP, CD14, CSF3R, FCGR1A, HLA-DMB, HLA-DQA1, IL1R2, IL6R, ITGAM]
KEGG:05140	Leishmaniasis	KEGG_25.05.2022	0.00034746	0.00687475	9.77092e-10	2.86614e-08	[-1]	Group61	12.987	10	[FCGR1A, FOS, HLA-DMB, HLA-DQA1, IFNGR2, ITGAM, MAPK14, NCF1, NCF2, PTGS2]
KEGG:05150	Staphylococcus aureus infection	KEGG_25.05.2022	0.00655681	0.04403	9.77092e-10	2.86614e-08	[-1]	Group61	9.375	9	[C2, C5AR1, CFD, DEFA1, FCGR1A, HLA-DMB, HLA-DQA1, ITGAM, SELPLG]
KEGG:05152	Tuberculosis	KEGG_25.05.2022	0.000620872	0.00989822	9.77092e-10	2.86614e-08	[-1]	Group61	8.88889	16	[ATP6V0A1, BID, CD14, CLEC7A, CREBBP, CTSS, FCGR1A, HLA-DMB, HLA-DQA1, IFNGR2, IL10RB, ITGAM, ITGAX, MAPK14, RHOA, TLR1]
KEGG:04650	Natural killer cell mediated cytotoxicity	KEGG_25.05.2022	0.00222639	0.0217343	3.97273e-09	6.992e-08	[-1]	Group62	9.16031	12	[BID, GRB2, HLA-A, HLA-B, HLA-C, HLA-E, IFNAR2, IFNGR2, PIK3CD, TNFRSF10B, TYROBP, VAV1]
KEGG:05163	Human cytomegalovirus infection	KEGG_25.05.2022	3.783e-07	5.58875e-05	3.97273e-09	6.992e-08	[-1]	Group62	11.1111	25	[B2M, BID, CCL3L1, CCL3L3, CREB5, CRK, CXCL8, GNA13, GNAO1, GNB1, GRB2, HLA-A, HLA-B, HLA-C, HLA-E, IL10RB, IL6R, MAPK14, PDIA3, PIK3CD, PTGS2, RHOA, STAT3, TAP1, TAPBP]
KEGG:05165	Human papillomavirus infection	KEGG_25.05.2022	0.00326743	0.0277418	3.97273e-09	6.992e-08	[-1]	Group62	6.64653	22	[ATP6V0A1, ATP6V1B2, ATP6V1C1, CREB5, CREBBP, EIF2AK2, GRB2, HLA-A, HLA-B, HLA-C, HLA-E, IFNAR2, ITGA11, MX2, PIK3CD, PPP2R3C, PPP2R5D, PTEN, PTGS2, STAT2, TERT, TNR]
KEGG:05167	Kaposi sarcoma-associated herpesvirus infection	KEGG_25.05.2022	5.5188e-05	0.00191088	3.97273e-09	6.992e-08	[-1]	Group62	9.79381	19	[BID, CD200R1L, CREBBP, CXCL8, EIF2AK2, FOS, GNB1, HCK, HLA-A, HLA-B, HLA-C, HLA-E, IFNAR2, MAPK14, PIK3CD, PTGS2, STAT2, STAT3, UBA52]
KEGG:05169	Epstein-Barr virus infection	KEGG_25.05.2022	2.62405e-06	0.000207675	3.97273e-09	6.992e-08	[-1]	Group62	10.8911	22	[B2M, BID, CIR1, EIF2AK2, HLA-A, HLA-B, HLA-C, HLA-DMB, HLA-DQA1, HLA-E, IFNAR2, MAPK14, PDIA3, PIK3CD, PSMD13, PSMD7, RELB, SIN3A, STAT2, STAT3, TAP1, TAPBP]
KEGG:05170	Human immunodeficiency virus 1 infection	KEGG_25.05.2022	0.000179612	0.00479543	3.97273e-09	6.992e-08	[-1]	Group62	8.96226	19	[B2M, BID, CRK, FOS, GNAO1, GNB1, HLA-A, HLA-B, HLA-C, HLA-E, LIMK2, MAPK14, PAK4, PDIA3, PIK3CD, SAMHD1, TAP1, TAPBP, TNFRSF1B]
ds:H00984	Bare lymphocyte syndrome (BLS) type1	KEGG-HUMAN-DISEASE_30.11.2017	0.00360114	0.029447	8.47774e-06	3.55258e-05	[-1]	Group63	66.6667	2	[TAP1, TAPBP]
GO:0019883	antigen processing and presentation of endogenous antigen	GO_BiologicalProcess-EBI-UniProt-GOA-ACAP-ARAP_25.05.2022_00h00	3.93954e-05	0.00153158	8.47774e-06	3.55258e-05	[3]	Group63	25	7	[B2M, HLA-A, HLA-B, HLA-C, HLA-E, TAP1, TAPBP]
GO:0002483	antigen processing and presentation of endogenous peptide antigen	GO_BiologicalProcess-EBI-UniProt-GOA-ACAP-ARAP_25.05.2022_00h00	4.79291e-06	0.000312385	8.47774e-06	3.55258e-05	[4]	Group63	33.3333	7	[B2M, HLA-A, HLA-B, HLA-C, HLA-E, TAP1, TAPBP]
GO:0019885	antigen processing and presentation of endogenous peptide antigen via MHC class I	GO_BiologicalProcess-EBI-UniProt-GOA-ACAP-ARAP_25.05.2022_00h00	4.30081e-06	0.000297831	8.47774e-06	3.55258e-05	[5]	Group63	42.8571	6	[B2M, HLA-A, HLA-B, HLA-C, TAP1, TAPBP]
GO:0002502	peptide antigen assembly with MHC class I protein complex	GO_BiologicalProcess-EBI-UniProt-GOA-ACAP-ARAP_25.05.2022_00h00	0.00703483	0.0455824	8.47774e-06	3.55258e-05	[5, 7, 8]	Group63	50	2	[PDIA3, TAPBP]
GO:0002397	MHC class I protein complex assembly	GO_BiologicalProcess-EBI-UniProt-GOA-ACAP-ARAP_25.05.2022_00h00	0.00703483	0.0455824	8.47774e-06	3.55258e-05	[7]	Group63	50	2	[PDIA3, TAPBP]
GO:0098543	detection of other organism	GO_BiologicalProcess-EBI-UniProt-GOA-ACAP-ARAP_25.05.2022_00h00	4.63504e-05	0.00171188	7.98368e-05	0.000200733	[3, 5]	Group64	30	6	[CLEC7A, DMBT1, HLA-A, HLA-B, NAIP, TLR1]
GO:0098581	detection of external biotic stimulus	GO_BiologicalProcess-EBI-UniProt-GOA-ACAP-ARAP_25.05.2022_00h00	0.000287071	0.00611681	7.98368e-05	0.000200733	[4]	Group64	22.2222	6	[CLEC7A, DMBT1, HLA-A, HLA-B, NAIP, TLR1]
GO:0016045	detection of bacterium	GO_BiologicalProcess-EBI-UniProt-GOA-ACAP-ARAP_25.05.2022_00h00	0.000227944	0.00531709	7.98368e-05	0.000200733	[4, 6]	Group64	29.4118	5	[DMBT1, HLA-A, HLA-B, NAIP, TLR1]
GO:0032493	response to bacterial lipoprotein	GO_BiologicalProcess-EBI-UniProt-GOA-ACAP-ARAP_25.05.2022_00h00	0.00308174	0.0270997	7.98368e-05	0.000200733	[5, 7]	Group64	33.3333	3	[CD14, DMBT1, TLR1]
GO:0071725	response to triacyl bacterial lipopeptide	GO_BiologicalProcess-EBI-UniProt-GOA-ACAP-ARAP_25.05.2022_00h00	0.00703483	0.0455824	7.98368e-05	0.000200733	[7, 9]	Group64	50	2	[CD14, TLR1]
GO:0071727	cellular response to triacyl bacterial lipopeptide	GO_BiologicalProcess-EBI-UniProt-GOA-ACAP-ARAP_25.05.2022_00h00	0.00703483	0.0455824	7.98368e-05	0.000200733	[7, 8, 10]	Group64	50	2	[CD14, TLR1]
GO:0002437	inflammatory response to antigenic stimulus	GO_BiologicalProcess-EBI-UniProt-GOA-ACAP-ARAP_25.05.2022_00h00	0.00801374	0.049329	0.00162642	0.00318055	[3, 5]	Group65	9.7561	8	[AHCY, FCGR1A, FGR, HCK, HLA-E, MAPK14, PCDHA4, PCDHA@]
GO:0002768	immune response-regulating cell surface receptor signaling pathway	GO_BiologicalProcess-EBI-UniProt-GOA-ACAP-ARAP_25.05.2022_00h00	0.00724268	0.0462529	0.00162642	0.00318055	[4, 5, 6]	Group65	6.11702	23	[BTNL8, C5AR1, CLEC7A, CREBBP, FCGR1A, FFAR2, FGR, GNAO1, GPS2, HCK, HLA-A, IGKC, KLHL6, LAT2, LILRB2, MNDA, NR4A3, OSCAR, PIK3CD, PTPRJ, TESPA1, TYROBP, VAV1]
GO:0002861	regulation of inflammatory response to antigenic stimulus	GO_BiologicalProcess-EBI-UniProt-GOA-ACAP-ARAP_25.05.2022_00h00	0.00103048	0.014096	0.00162642	0.00318055	[4, 5, 6, 7]	Group65	15.2174	7	[FCGR1A, FGR, HCK, HLA-E, MAPK14, PCDHA4, PCDHA@]
GO:0038093	Fc receptor signaling pathway	GO_BiologicalProcess-EBI-UniProt-GOA-ACAP-ARAP_25.05.2022_00h00	0.00534743	0.0392381	0.00162642	0.00318055	[5, 6, 7]	Group65	11.4754	7	[FCGR1A, FGR, HCK, NR4A3, OSCAR, PTPRJ, VAV1]
GO:0002431	Fc receptor mediated stimulatory signaling pathway	GO_BiologicalProcess-EBI-UniProt-GOA-ACAP-ARAP_25.05.2022_00h00	0.0080187	0.0492228	0.00162642	0.00318055	[5, 6, 7, 8, 9]	Group65	13.8889	5	[FGR, HCK, NR4A3, PTPRJ, VAV1]
GO:0038094	Fc-gamma receptor signaling pathway	GO_BiologicalProcess-EBI-UniProt-GOA-ACAP-ARAP_25.05.2022_00h00	0.00221464	0.0220074	0.00162642	0.00318055	[6, 7, 8]	Group65	15.3846	6	[FCGR1A, FGR, HCK, OSCAR, PTPRJ, VAV1]
GO:0048678	response to axon injury	GO_BiologicalProcess-EBI-UniProt-GOA-ACAP-ARAP_25.05.2022_00h00	0.00612712	0.0421667	0.00794209	0.0082224	[4]	Group66	9.47368	9	[AIF1, DHFR, DRD2, PTEN, RGMA, SCARF1, SOD2, TNR, TYROBP]
GO:0050805	negative regulation of synaptic transmission	GO_BiologicalProcess-EBI-UniProt-GOA-ACAP-ARAP_25.05.2022_00h00	0.00801374	0.049329	0.00794209	0.0082224	[3, 4, 5, 6, 7, 8, 9]	Group66	9.7561	8	[DRD2, LILRB2, NF1, PCDHA6, PTEN, PTGS2, RAP1B, TNR]
GO:0050806	positive regulation of synaptic transmission	GO_BiologicalProcess-EBI-UniProt-GOA-ACAP-ARAP_25.05.2022_00h00	0.00810684	0.0496264	0.00794209	0.0082224	[3, 4, 5, 6, 7, 8, 9]	Group66	7.51445	13	[DRD2, EIF2AK4, FLOT1, LILRB2, NF1, PAIP2, PCDHA4, PCDHA@, PTEN, PTGS2, STAU1, TNR, TYROBP]
GO:0032228	regulation of synaptic transmission, GABAergic	GO_BiologicalProcess-EBI-UniProt-GOA-ACAP-ARAP_25.05.2022_00h00	0.00287679	0.0259145	0.00794209	0.0082224	[5, 6, 7, 8, 9]	Group66	14.6341	6	[DRD2, NF1, PCDHA4, PCDHA6, PCDHA@, PTEN]
GO:0060291	long-term synaptic potentiation	GO_BiologicalProcess-EBI-UniProt-GOA-ACAP-ARAP_25.05.2022_00h00	0.00655681	0.04403	0.00794209	0.0082224	[4, 5, 6, 7, 8, 9, 10]	Group66	9.375	9	[DRD2, EIF2AK4, LILRB2, NF1, PAIP2, PTEN, STAU1, TNR, TYROBP]
GO:0051932	synaptic transmission, GABAergic	GO_BiologicalProcess-EBI-UniProt-GOA-ACAP-ARAP_25.05.2022_00h00	0.00696042	0.0454994	0.00794209	0.0082224	[7, 8]	Group66	10.9375	7	[DRD2, NCOA3, NF1, PCDHA4, PCDHA6, PCDHA@, PTEN]
GO:1900271	regulation of long-term synaptic potentiation	GO_BiologicalProcess-EBI-UniProt-GOA-ACAP-ARAP_25.05.2022_00h00	0.0013344	0.0167064	0.00794209	0.0082224	[4, 5, 6, 7, 8, 9, 10, 11]	Group66	14.5833	7	[DRD2, EIF2AK4, LILRB2, NF1, PAIP2, STAU1, TYROBP]
GO:0097153	cysteine-type endopeptidase activity involved in apoptotic process	GO_BiologicalProcess-EBI-UniProt-GOA-ACAP-ARAP_25.05.2022_00h00	0.00766563	0.0478508	0.00416359	0.00538817	[5]	Group67	6.92641	16	[ATP2A3, BID, BIRC2, CARD8, CD27, CFLAR, CLEC7A, EIF2AK3, HIP1, NAIP, NLRP1, PLAUR, PTGS2, RHOA, ST20, TNFSF14]
GO:0016504	peptidase activator activity	GO_BiologicalProcess-EBI-UniProt-GOA-ACAP-ARAP_25.05.2022_00h00	0.00463098	0.0352655	0.00416359	0.00538817	[6, 7, 8, 9]	Group67	13.3333	6	[ATP2A3, CARD8, NLRP1, PSENEN, PSME4, ST20]
GO:0016505	peptidase activator activity involved in apoptotic process	GO_BiologicalProcess-EBI-UniProt-GOA-ACAP-ARAP_25.05.2022_00h00	0.00558088	0.0402841	0.00416359	0.00538817	[5, 7, 8, 9, 10]	Group67	19.0476	4	[ATP2A3, CARD8, NLRP1, ST20]
GO:0043281	regulation of cysteine-type endopeptidase activity involved in apoptotic process	GO_BiologicalProcess-EBI-UniProt-GOA-ACAP-ARAP_25.05.2022_00h00	0.00600396	0.0417078	0.00416359	0.00538817	[6, 8, 9, 10]	Group67	7.11111	16	[ATP2A3, BID, BIRC2, CARD8, CD27, CFLAR, CLEC7A, EIF2AK3, HIP1, NAIP, NLRP1, PLAUR, PTGS2, RHOA, ST20, TNFSF14]
GO:0043028	cysteine-type endopeptidase regulator activity involved in apoptotic process	GO_BiologicalProcess-EBI-UniProt-GOA-ACAP-ARAP_25.05.2022_00h00	9.02323e-05	0.0028565	0.00416359	0.00538817	[5, 7, 9, 10, 11]	Group67	19.0476	8	[ATP2A3, BIRC2, CARD8, CD27, NAIP, NLRP1, ST20, TNFSF14]
GO:0140608	cysteine-type endopeptidase activator activity	GO_BiologicalProcess-EBI-UniProt-GOA-ACAP-ARAP_25.05.2022_00h00	0.00122904	0.0158346	0.00416359	0.00538817	[8, 9, 10, 11]	Group67	100	2	[CARD8, NLRP1]
GO:0008656	cysteine-type endopeptidase activator activity involved in apoptotic process	GO_BiologicalProcess-EBI-UniProt-GOA-ACAP-ARAP_25.05.2022_00h00	0.00248028	0.0234885	0.00416359	0.00538817	[6, 8, 9, 10, 11, 12, 13]	Group67	23.5294	4	[ATP2A3, CARD8, NLRP1, ST20]
GO:0009893	positive regulation of metabolic process	GO_BiologicalProcess-EBI-UniProt-GOA-ACAP-ARAP_25.05.2022_00h00	4.56346e-08	2.52816e-05	6.258e-08	4.5892e-07	[2, 3, 4]	Group68	4.93827	200	[ADAR, AGO4, AIF1, ALPL, AMBRA1, APOB, ARID4B, ARIH1, ASH1L, ATAD2, ATF6, ATP2A3, B2M, BAZ1B, BCAS3, BID, BIRC2, BSCL2, C5AR1, CAMK1D, CAMTA1, CARD8, CASS4, CCDC117, CCM2, CCT8, CD14, CDC123, CDC20B, CELF1, CEMIP, CFLAR, CIRBP, CLEC7A, CREB5, CREBBP, CRLF3, CXCL8, CYRIB, DAB1, DDX21, DNM2, DOK7, DRD2, DTX3L, ECE1, EGLN1, EGR1, EGR3, EIF2AK2, EIF2AK3, EIF2AK4, ELL2, ERN1, ETV6, EZH1, FBXL5, FCGR1A…
GO:0010604	positive regulation of macromolecule metabolic process	GO_BiologicalProcess-EBI-UniProt-GOA-ACAP-ARAP_25.05.2022_00h00	4.7443e-08	1.50191e-05	6.258e-08	4.5892e-07	[3, 4, 5]	Group68	5.02013	187	[ADAR, AGO4, AIF1, AMBRA1, APOB, ARID4B, ARIH1, ASH1L, ATAD2, ATF6, ATP2A3, B2M, BAZ1B, BCAS3, BID, BIRC2, C5AR1, CAMTA1, CARD8, CASS4, CCDC117, CCM2, CCT8, CD14, CDC123, CDC20B, CELF1, CEMIP, CFLAR, CIRBP, CLEC7A, CREB5, CREBBP, CRLF3, CXCL8, CYRIB, DAB1, DDX21, DNM2, DOK7, DRD2, DTX3L, ECE1, EGLN1, EGR1, EGR3, EIF2AK2, EIF2AK3, EIF2AK4, ELL2, ERN1, ETV6, EZH1, FBXL5, FCGR1A, FFAR2, FGF9, FGR, F…
GO:0031325	positive regulation of cellular metabolic process	GO_BiologicalProcess-EBI-UniProt-GOA-ACAP-ARAP_25.05.2022_00h00	5.65667e-06	0.000348199	6.258e-08	4.5892e-07	[3, 4, 5]	Group68	4.85496	159	[AGO4, AIF1, AMBRA1, ARID4B, ARIH1, ASH1L, ATAD2, ATF6, B2M, BAZ1B, BCAS3, BIRC2, CAMTA1, CASS4, CCDC117, CCM2, CCT8, CDC123, CDC20B, CELF1, CEMIP, CIRBP, CLEC7A, CREB5, CREBBP, CRLF3, CXCL8, DAB1, DDX21, DNM2, DOK7, DRD2, DTX3L, ECE1, EGLN1, EGR1, EGR3, EIF2AK3, EIF2AK4, ELL2, ERN1, ETV6, EZH1, FCGR1A, FGF9, FGR, FLOT1, FOS, FOXO3, GATAD2B, GLI2, GLIS1, GLYR1, GMEB1, GPS2, GRB2, GRHL2, GTF2H1, H…
GO:0051173	positive regulation of nitrogen compound metabolic process	GO_BiologicalProcess-EBI-UniProt-GOA-ACAP-ARAP_25.05.2022_00h00	2.54599e-06	0.00020896	6.258e-08	4.5892e-07	[3, 4, 5]	Group68	4.89343	163	[AGO4, AIF1, AMBRA1, ARID4B, ARIH1, ASH1L, ATAD2, ATF6, ATP2A3, BAZ1B, BCAS3, BID, BIRC2, CAMTA1, CARD8, CASS4, CCDC117, CCM2, CCT8, CDC123, CDC20B, CELF1, CEMIP, CFLAR, CIRBP, CLEC7A, CREB5, CREBBP, CRLF3, DAB1, DDX21, DNM2, DOK7, DRD2, DTX3L, EGLN1, EGR1, EGR3, EIF2AK3, EIF2AK4, ELL2, ERN1, ETV6, EZH1, FBXL5, FCGR1A, FGF9, FLOT1, FOS, FOXO3, GATAD2B, GLI2, GLIS1, GLYR1, GMEB1, GPS2, GRHL2, GTF2…
GO:0051246	regulation of protein metabolic process	GO_BiologicalProcess-EBI-UniProt-GOA-ACAP-ARAP_25.05.2022_00h00	1.56923e-05	0.000709678	6.258e-08	4.5892e-07	[4, 5]	Group68	4.93111	136	[ABTB1, ADAR, AGO4, AIF1, AMBRA1, ARIH1, ATP2A3, AZIN1, BAZ1B, BID, BIRC2, BIRC6, BMPER, C5AR1, CAMTA1, CARD8, CASS4, CCM2, CD27, CDC123, CDC20B, CELF1, CEMIP, CFLAR, CIRBP, CLEC7A, DAB1, DDX21, DHFR, DOK7, DRD2, DTX3L, EGLN1, EGR1, EIF2AK2, EIF2AK3, EIF2AK4, ERN1, FBXL5, FCGR1A, FGF9, FGR, FLOT1, FOXO3, GLYR1, GPS2, GTF2H1, HERPUD1, HIP1, IL1R2, IL6R, IRGM, IVNS1ABP, KDELR2, LILRB2, LIMK2, LPCAT…
GO:0051247	positive regulation of protein metabolic process	GO_BiologicalProcess-EBI-UniProt-GOA-ACAP-ARAP_25.05.2022_00h00	0.000353566	0.00681306	6.258e-08	4.5892e-07	[4, 5, 6]	Group68	5.10268	82	[AIF1, AMBRA1, ARIH1, ATP2A3, BAZ1B, BID, BIRC2, CAMTA1, CARD8, CASS4, CCM2, CDC123, CDC20B, CEMIP, CFLAR, CIRBP, CLEC7A, DAB1, DDX21, DOK7, DRD2, EGR1, EIF2AK3, EIF2AK4, ERN1, FBXL5, FCGR1A, FGF9, FLOT1, GLYR1, HERPUD1, HIP1, IL6R, IRGM, LILRB2, LIMK2, LPCAT3, MARCHF2, MOB3A, NCF1, NFE2L2, NIBAN1, NKD1, NLRP1, NUB1, OAZ2, OGT, OSBPL8, PECAM1, PHF20, PICALM, PLAUR, PPP2R3C, PPP2R5D, PSENEN, PSME4…
GO:0045862	positive regulation of proteolysis	GO_BiologicalProcess-EBI-UniProt-GOA-ACAP-ARAP_25.05.2022_00h00	0.00150149	0.0178887	6.258e-08	4.5892e-07	[5, 6, 7]	Group68	6.63265	26	[ARIH1, ATP2A3, BID, CARD8, CDC20B, CFLAR, CLEC7A, EIF2AK3, HERPUD1, HIP1, LPCAT3, NFE2L2, NLRP1, NUB1, OGT, PICALM, PSENEN, PSME4, PTEN, RGMA, RHOA, RNF139, RNF185, ST20, STAT3, TNFRSF1B]
GO:0043207	response to external biotic stimulus	GO_BiologicalProcess-EBI-UniProt-GOA-ACAP-ARAP_25.05.2022_00h00	9.70298e-08	2.15018e-05	3.77469e-08	3.69081e-07	[3]	Group69	5.98291	98	[ADAR, AIF1, ALPL, APOB, B2M, BIRC2, C2, C5AR1, CARD8, CCL3L1, CD14, CFD, CLEC4A, CLEC7A, COTL1, CREBBP, CRK, CXCL8, CYRIB, DDX21, DEFA1, DMBT1, DRD2, DTX3L, EIF2AK2, EIF2AK4, EXOSC4, FCGR1A, FFAR2, FGR, FOS, FUCA2, GBF1, GBP2, GCH1, HCK, HLA-A, HLA-B, HLA-C, HLA-E, IFNAR2, IFNGR2, IGKC, IL10RB, IL17RA, IL6R, IRGM, ITGAM, ITGAX, IVNS1ABP, KLHL6, LILRB2, LITAF, MAPK14, MARCHF2, MLKL, MNDA, MX2, NA…
GO:0051707	response to other organism	GO_BiologicalProcess-EBI-UniProt-GOA-ACAP-ARAP_25.05.2022_00h00	8.13726e-08	2.00357e-05	3.77469e-08	3.69081e-07	[2, 4]	Group69	6.0049	98	[ADAR, AIF1, ALPL, APOB, B2M, BIRC2, C2, C5AR1, CARD8, CCL3L1, CD14, CFD, CLEC4A, CLEC7A, COTL1, CREBBP, CRK, CXCL8, CYRIB, DDX21, DEFA1, DMBT1, DRD2, DTX3L, EIF2AK2, EIF2AK4, EXOSC4, FCGR1A, FFAR2, FGR, FOS, FUCA2, GBF1, GBP2, GCH1, HCK, HLA-A, HLA-B, HLA-C, HLA-E, IFNAR2, IFNGR2, IGKC, IL10RB, IL17RA, IL6R, IRGM, ITGAM, ITGAX, IVNS1ABP, KLHL6, LILRB2, LITAF, MAPK14, MARCHF2, MLKL, MNDA, MX2, NA…
GO:0050776	regulation of immune response	GO_BiologicalProcess-EBI-UniProt-GOA-ACAP-ARAP_25.05.2022_00h00	4.79825e-07	6.64558e-05	3.77469e-08	3.69081e-07	[3, 4]	Group69	6.66667	65	[ADAR, ADGRE2, B2M, BIRC2, BTNL8, C2, C5AR1, CD14, CD300LF, CFD, CLEC7A, CREBBP, CRK, CTSS, CYRIB, DRD2, EIF2AK4, FCGR1A, FFAR2, FGR, FLOT1, GNAO1, GPS2, HCK, HLA-A, HLA-B, HLA-DMB, HLA-E, IGKC, IRGM, ITGAM, KLHL6, LAT2, LILRB2, MAPK14, MNDA, NAIP, NCF1, NFE2L2, NLRP1, NR4A3, OSCAR, PCDHA4, PCDHA@, PIK3CD, PPP2R3C, PTPRJ, RNF185, SAMHD1, SIN3A, SLC11A1, SPI1, STAT2, SUPT6H, TAPBP, TESPA1, TLR1, T…
GO:0009617	response to bacterium	GO_BiologicalProcess-EBI-UniProt-GOA-ACAP-ARAP_25.05.2022_00h00	0.00105744	0.0142017	3.77469e-08	3.69081e-07	[3, 5]	Group69	5.60859	47	[ALPL, APOB, B2M, C2, C5AR1, CARD8, CD14, CFD, CXCL8, CYRIB, DEFA1, DMBT1, FCGR1A, FGR, FOS, FUCA2, GBP2, GCH1, HCK, HLA-A, HLA-B, HLA-E, IGKC, IL6R, IRGM, KLHL6, LILRB2, LITAF, MAPK14, MARCHF2, NAIP, NLRP1, NOCT, OTUD5, PCDHA4, PCDHA6, PCDHA@, PTGS2, RHOA, RNF213, SLC11A1, SOD2, SPI1, TLR1, TNFRSF1B, XBP1, ZNFX1]
GO:0050778	positive regulation of immune response	GO_BiologicalProcess-EBI-UniProt-GOA-ACAP-ARAP_25.05.2022_00h00	0.000320803	0.00646272	3.77469e-08	3.69081e-07	[3, 4, 5]	Group69	6.19335	41	[B2M, BTNL8, C2, C5AR1, CFD, CLEC7A, CREBBP, CYRIB, EIF2AK4, FCGR1A, FFAR2, FGR, GNAO1, GPS2, HCK, HLA-A, HLA-B, HLA-DMB, HLA-E, IGKC, IRGM, ITGAM, KLHL6, LAT2, MNDA, NR4A3, PCDHA4, PCDHA@, PIK3CD, PTPRJ, RNF185, SIN3A, SLC11A1, SPI1, TESPA1, TNFSF13B, TYROBP, VAV1, XBP1, ZBP1, ZNFX1]
GO:0002237	response to molecule of bacterial origin	GO_BiologicalProcess-EBI-UniProt-GOA-ACAP-ARAP_25.05.2022_00h00	2.92835e-05	0.00122438	3.77469e-08	3.69081e-07	[4, 6]	Group69	7.93651	30	[ALPL, APOB, B2M, C5AR1, CARD8, CD14, CXCL8, CYRIB, DEFA1, DMBT1, FOS, GCH1, HCK, IRGM, LILRB2, LITAF, MAPK14, NOCT, OTUD5, PCDHA4, PCDHA6, PCDHA@, PTGS2, RHOA, SLC11A1, SOD2, SPI1, TLR1, TNFRSF1B, XBP1]
GO:0032496	response to lipopolysaccharide	GO_BiologicalProcess-EBI-UniProt-GOA-ACAP-ARAP_25.05.2022_00h00	0.0008984	0.0130121	3.77469e-08	3.69081e-07	[4, 5, 7]	Group69	6.98324	25	[ALPL, APOB, CARD8, CD14, CXCL8, DEFA1, FOS, GCH1, HCK, IRGM, LILRB2, LITAF, MAPK14, NOCT, OTUD5, PCDHA4, PCDHA6, PCDHA@, PTGS2, RHOA, SLC11A1, SOD2, SPI1, TNFRSF1B, XBP1]
GO:0006518	peptide metabolic process	GO_BiologicalProcess-EBI-UniProt-GOA-ACAP-ARAP_25.05.2022_00h00	0.0059344	0.0414847	0.000442621	0.000998734	[4, 5]	Group70	5.10638	48	[AARSD1, ABTB1, AGO4, ANPEP, CDC123, CELF1, CIRBP, DAP3, DHFR, DRG1, ECE1, EIF2AK2, EIF2AK3, EIF2AK4, ENPEP, FOXO3, KDELR2, MARF1, MARS1, METTL16, MGST2, MKNK1, NFE2L2, NIBAN1, NOCT, PAIP2, PCSK6, PICALM, PSENEN, PTGES3L-AARSD1, RBM4B, RGS2, RHOA, RNF139, RTN3, SARNP, SARS1, SEC11C, SOD2, SPCS2, TAPBP, TENT4B, TMED2, TRMT10C, UBA52, UNK, WARS1, ZFP36L1]
GO:0034249	negative regulation of cellular amide metabolic process	GO_BiologicalProcess-EBI-UniProt-GOA-ACAP-ARAP_25.05.2022_00h00	0.00149461	0.017903	0.000442621	0.000998734	[4, 5, 6]	Group70	7.94393	17	[AGO4, CELF1, CIRBP, DHFR, EIF2AK2, EIF2AK3, EIF2AK4, MARF1, METTL16, NOCT, PAIP2, RGS2, RNF139, RTN3, TENT4B, UNK, ZFP36L1]
GO:0051248	negative regulation of protein metabolic process	GO_BiologicalProcess-EBI-UniProt-GOA-ACAP-ARAP_25.05.2022_00h00	0.000543562	0.00892246	0.000442621	0.000998734	[4, 5, 6]	Group70	5.41516	60	[ADAR, AGO4, AZIN1, BIRC2, BIRC6, CARD8, CD27, CELF1, CIRBP, DHFR, DRD2, DTX3L, EIF2AK2, EIF2AK3, EIF2AK4, GPS2, IL1R2, IVNS1ABP, LILRB2, MARF1, METTL16, MYADM, NAIP, NF1, NIBAN1, NOCT, NQO1, OGT, PAIP2, PFDN2, PFDN5, PICALM, PLAUR, PRKAR2A, PRKRIP1, PSME3IP1, PTEN, PTGS2, PTPRJ, RASSF2, RGS2, RNF139, RTN3, SDCBP, SH3BP5, SIMC1, SIN3A, SMARCB1, SOCS3, SPI1, SUPT6H, TENT4B, TERF2IP, TMED2, TNFSF14…
GO:0010608	post-transcriptional regulation of gene expression	GO_BiologicalProcess-EBI-UniProt-GOA-ACAP-ARAP_25.05.2022_00h00	0.00406083	0.0320242	0.000442621	0.000998734	[5, 6]	Group70	5.68562	34	[ABTB1, ADAR, AGO4, CDC123, CELF1, CIRBP, DHFR, EIF2AK2, EIF2AK3, EIF2AK4, FOXO3, KDELR2, MAPK14, MARF1, METTL16, MKNK1, NIBAN1, NOCT, PAIP2, RBM4B, RGS2, RHOA, RNF139, SARNP, SLC11A1, STAT3, TENT4B, TERT, THRAP3, TMED2, TNFRSF1B, TRMT10C, UNK, ZFP36L1]
GO:2000113	negative regulation of cellular macromolecule biosynthetic process	GO_BiologicalProcess-EBI-UniProt-GOA-ACAP-ARAP_25.05.2022_00h00	0.00308872	0.0270537	0.000442621	0.000998734	[5, 6, 7]	Group70	7.61905	16	[AGO4, CELF1, CIRBP, DHFR, EIF2AK2, EIF2AK3, EIF2AK4, MARF1, METTL16, NOCT, PAIP2, RGS2, RNF139, TENT4B, UNK, ZFP36L1]
GO:0017148	negative regulation of translation	GO_BiologicalProcess-EBI-UniProt-GOA-ACAP-ARAP_25.05.2022_00h00	0.00104949	0.0141809	0.000442621	0.000998734	[5, 6, 7, 8, 9]	Group70	8.46561	16	[AGO4, CELF1, CIRBP, DHFR, EIF2AK2, EIF2AK3, EIF2AK4, MARF1, METTL16, NOCT, PAIP2, RGS2, RNF139, TENT4B, UNK, ZFP36L1]
GO:0030371	translation repressor activity	GO_BiologicalProcess-EBI-UniProt-GOA-ACAP-ARAP_25.05.2022_00h00	0.0030888	0.026948	0.000442621	0.000998734	[6, 7, 8, 9, 10]	Group70	17.2414	5	[CELF1, CIRBP, DHFR, MARF1, PAIP2]
GO:0016192	vesicle-mediated transport	GO_BiologicalProcess-EBI-UniProt-GOA-ACAP-ARAP_25.05.2022_00h00	0.00222425	0.0220042	0.00222425	0.00399458	[4]	Group71	4.78111	83	[ACAP2, ADGRE2, AIF1, ARL17B, B2M, C1orf43, C2, CAMK1D, CD14, CD300LF, CLEC7A, CXCL8, DENND5A, DMBT1, DNM2, DRD2, DTX3L, DYSF, EIF2AK2, FCGR1A, FCGRT, FGR, FLOT1, FNBP1, GBF1, GOLGA4, GRB2, HCK, HIP1, IGKC, ITGAM, KDELR2, KIF3B, LAT2, LMBR1L, MARCHF2, MILR1, NCF2, NCOA2, NR4A3, NSG2, OLR1, OTOF, PACSIN2, PCDHA4, PCDHA@, PECAM1, PICALM, PIK3CD, PLEK, PTEN, PTPRJ, RAB27A, RAB3D, RAP1B, RHOB, RHOH, …
GO:0060627	regulation of vesicle-mediated transport	GO_BiologicalProcess-EBI-UniProt-GOA-ACAP-ARAP_25.05.2022_00h00	0.00143158	0.0175269	0.00222425	0.00399458	[3, 4, 5]	Group71	6.01375	35	[ADGRE2, B2M, C2, CAMK1D, CD14, CD300LF, CLEC7A, DNM2, DRD2, DYSF, FCGR1A, FGR, FLOT1, HCK, HIP1, ITGAM, PACSIN2, PCDHA4, PCDHA@, PICALM, PTPRJ, RAB27A, RAB3D, RAP1B, RNF139, RPH3AL, SDCBP, SLC11A1, SPI1, STXBP3, SYN1, SYT2, SYT7, TUB, USP6]
GO:0006909	phagocytosis	GO_BiologicalProcess-EBI-UniProt-GOA-ACAP-ARAP_25.05.2022_00h00	0.000306818	0.00629544	0.00222425	0.00399458	[5]	Group71	7.38636	26	[AIF1, C1orf43, C2, CAMK1D, CD14, CD300LF, CLEC7A, DNM2, DYSF, EIF2AK2, FCGR1A, FGR, HCK, IGKC, ITGAM, NCF2, PECAM1, PTPRJ, RAB27A, RHOH, SLC11A1, SYT7, TUB, TYROBP, VAV1, XKR4]
GO:0050764	regulation of phagocytosis	GO_BiologicalProcess-EBI-UniProt-GOA-ACAP-ARAP_25.05.2022_00h00	3.38777e-05	0.00136497	0.00222425	0.00399458	[4, 5, 6]	Group71	12.6126	14	[C2, CAMK1D, CD300LF, CLEC7A, DNM2, DYSF, FCGR1A, FGR, HCK, PTPRJ, RAB27A, SLC11A1, SYT7, TUB]
GO:0050766	positive regulation of phagocytosis	GO_BiologicalProcess-EBI-UniProt-GOA-ACAP-ARAP_25.05.2022_00h00	0.000474727	0.00803049	0.00222425	0.00399458	[3, 4, 5, 6, 7]	Group71	12.5	10	[C2, CAMK1D, CD300LF, CLEC7A, DNM2, FCGR1A, PTPRJ, RAB27A, SLC11A1, TUB]
GO:0017157	regulation of exocytosis	GO_BiologicalProcess-EBI-UniProt-GOA-ACAP-ARAP_25.05.2022_00h00	0.00679397	0.0448078	0.00222425	0.00399458	[4, 5, 6, 7]	Group71	7.01754	16	[ADGRE2, DRD2, FGR, ITGAM, PCDHA4, PCDHA@, RAB27A, RAB3D, RAP1B, RPH3AL, SDCBP, SPI1, STXBP3, SYN1, SYT2, SYT7]
GO:0045055	regulated exocytosis	GO_BiologicalProcess-EBI-UniProt-GOA-ACAP-ARAP_25.05.2022_00h00	0.000216487	0.00527183	0.00222425	0.00399458	[5, 6, 7]	Group71	8.17844	22	[ADGRE2, DRD2, FGR, HCK, ITGAM, LAT2, MILR1, NR4A3, OTOF, PCDHA4, PCDHA@, PIK3CD, PLEK, RAB27A, RAB3D, RAP1B, RPH3AL, SPI1, STXBP3, SYN1, SYT2, SYT7]
GO:1903305	regulation of regulated secretory pathway	GO_BiologicalProcess-EBI-UniProt-GOA-ACAP-ARAP_25.05.2022_00h00	0.000426531	0.00750153	0.00222425	0.00399458	[5, 6, 7, 8]	Group71	9.55414	15	[ADGRE2, DRD2, FGR, ITGAM, PCDHA4, PCDHA@, RAB27A, RAB3D, RAP1B, RPH3AL, SPI1, STXBP3, SYN1, SYT2, SYT7]
GO:0002684	positive regulation of immune system process	GO_BiologicalProcess-EBI-UniProt-GOA-ACAP-ARAP_25.05.2022_00h00	5.53154e-06	0.000350226	5.86601e-09	8.60348e-08	[2, 3, 4]	Group72	6.20229	65	[ACIN1, ADGRE2, AIF1, AMBRA1, B2M, BTNL8, C2, C5AR1, CAMK1D, CD27, CFD, CLEC7A, CREBBP, CXCL8, CYRIB, DDX21, DOCK8, EGR3, EIF2AK4, FCGR1A, FFAR2, FGR, FOS, FOXO3, GLI2, GNAO1, GPS2, GPSM3, HCK, HLA-A, HLA-B, HLA-DMB, HLA-DQA1, HLA-E, IGKC, IL6R, IRGM, ITGAM, KLHL6, LAT2, LILRB2, MNDA, NF1, NR4A3, PCDHA4, PCDHA@, PIK3CD, PPP2R3C, PTPRJ, RHOA, RHOH, RNF185, SIN3A, SLC11A1, SMARCB1, SPI1, TESPA1, TN…
GO:0050776	regulation of immune response	GO_BiologicalProcess-EBI-UniProt-GOA-ACAP-ARAP_25.05.2022_00h00	4.79825e-07	6.64558e-05	5.86601e-09	8.60348e-08	[3, 4]	Group72	6.66667	65	[ADAR, ADGRE2, B2M, BIRC2, BTNL8, C2, C5AR1, CD14, CD300LF, CFD, CLEC7A, CREBBP, CRK, CTSS, CYRIB, DRD2, EIF2AK4, FCGR1A, FFAR2, FGR, FLOT1, GNAO1, GPS2, HCK, HLA-A, HLA-B, HLA-DMB, HLA-E, IGKC, IRGM, ITGAM, KLHL6, LAT2, LILRB2, MAPK14, MNDA, NAIP, NCF1, NFE2L2, NLRP1, NR4A3, OSCAR, PCDHA4, PCDHA@, PIK3CD, PPP2R3C, PTPRJ, RNF185, SAMHD1, SIN3A, SLC11A1, SPI1, STAT2, SUPT6H, TAPBP, TESPA1, TLR1, T…
GO:0002699	positive regulation of immune effector process	GO_BiologicalProcess-EBI-UniProt-GOA-ACAP-ARAP_25.05.2022_00h00	0.00561285	0.0403833	5.86601e-09	8.60348e-08	[3, 4, 5]	Group72	6.69014	19	[ADGRE2, B2M, CLEC7A, CYRIB, DDX21, FCGR1A, FFAR2, FGR, HLA-A, HLA-B, HLA-DMB, HLA-E, ITGAM, NR4A3, PTPRJ, SPI1, TYROBP, VAV1, XBP1]
GO:0002764	immune response-regulating signaling pathway	GO_BiologicalProcess-EBI-UniProt-GOA-ACAP-ARAP_25.05.2022_00h00	0.00168343	0.0188408	5.86601e-09	8.60348e-08	[3, 4, 5]	Group72	6.06618	33	[BIRC2, BTNL8, C5AR1, CD14, CD300LF, CLEC7A, CREBBP, CTSS, FCGR1A, FFAR2, FGR, FLOT1, GNAO1, GPS2, HCK, HLA-A, IGKC, IRGM, KLHL6, LAT2, LILRB2, MNDA, NAIP, NLRP1, NR4A3, OSCAR, PIK3CD, PTPRJ, TESPA1, TLR1, TYROBP, VAV1, ZDHHC5]
GO:0050778	positive regulation of immune response	GO_BiologicalProcess-EBI-UniProt-GOA-ACAP-ARAP_25.05.2022_00h00	0.000320803	0.00646272	5.86601e-09	8.60348e-08	[3, 4, 5]	Group72	6.19335	41	[B2M, BTNL8, C2, C5AR1, CFD, CLEC7A, CREBBP, CYRIB, EIF2AK4, FCGR1A, FFAR2, FGR, GNAO1, GPS2, HCK, HLA-A, HLA-B, HLA-DMB, HLA-E, IGKC, IRGM, ITGAM, KLHL6, LAT2, MNDA, NR4A3, PCDHA4, PCDHA@, PIK3CD, PTPRJ, RNF185, SIN3A, SLC11A1, SPI1, TESPA1, TNFSF13B, TYROBP, VAV1, XBP1, ZBP1, ZNFX1]
GO:0002768	immune response-regulating cell surface receptor signaling pathway	GO_BiologicalProcess-EBI-UniProt-GOA-ACAP-ARAP_25.05.2022_00h00	0.00724268	0.0462529	5.86601e-09	8.60348e-08	[4, 5, 6]	Group72	6.11702	23	[BTNL8, C5AR1, CLEC7A, CREBBP, FCGR1A, FFAR2, FGR, GNAO1, GPS2, HCK, HLA-A, IGKC, KLHL6, LAT2, LILRB2, MNDA, NR4A3, OSCAR, PIK3CD, PTPRJ, TESPA1, TYROBP, VAV1]
GO:0038093	Fc receptor signaling pathway	GO_BiologicalProcess-EBI-UniProt-GOA-ACAP-ARAP_25.05.2022_00h00	0.00534743	0.0392381	5.86601e-09	8.60348e-08	[5, 6, 7]	Group72	11.4754	7	[FCGR1A, FGR, HCK, NR4A3, OSCAR, PTPRJ, VAV1]
GO:0038094	Fc-gamma receptor signaling pathway	GO_BiologicalProcess-EBI-UniProt-GOA-ACAP-ARAP_25.05.2022_00h00	0.00221464	0.0220074	5.86601e-09	8.60348e-08	[6, 7, 8]	Group72	15.3846	6	[FCGR1A, FGR, HCK, OSCAR, PTPRJ, VAV1]
GO:0002861	regulation of inflammatory response to antigenic stimulus	GO_BiologicalProcess-EBI-UniProt-GOA-ACAP-ARAP_25.05.2022_00h00	0.00103048	0.014096	4.43631e-06	1.95198e-05	[4, 5, 6, 7]	Group73	15.2174	7	[FCGR1A, FGR, HCK, HLA-E, MAPK14, PCDHA4, PCDHA@]
GO:0002863	positive regulation of inflammatory response to antigenic stimulus	GO_BiologicalProcess-EBI-UniProt-GOA-ACAP-ARAP_25.05.2022_00h00	0.00195032	0.020483	4.43631e-06	1.95198e-05	[4, 5, 6, 7, 8]	Group73	25	4	[FCGR1A, HLA-E, PCDHA4, PCDHA@]
GO:0002888	positive regulation of myeloid leukocyte mediated immunity	GO_BiologicalProcess-EBI-UniProt-GOA-ACAP-ARAP_25.05.2022_00h00	0.000182328	0.00469813	4.43631e-06	1.95198e-05	[5, 6, 7]	Group73	24	6	[DDX21, FCGR1A, HLA-E, ITGAM, SPI1, TYROBP]
GO:0002864	regulation of acute inflammatory response to antigenic stimulus	GO_BiologicalProcess-EBI-UniProt-GOA-ACAP-ARAP_25.05.2022_00h00	0.00310135	0.026846	4.43631e-06	1.95198e-05	[5, 6, 7, 8]	Group73	22.2222	4	[FCGR1A, HLA-E, PCDHA4, PCDHA@]
GO:0002866	positive regulation of acute inflammatory response to antigenic stimulus	GO_BiologicalProcess-EBI-UniProt-GOA-ACAP-ARAP_25.05.2022_00h00	0.000406752	0.00744927	4.43631e-06	1.95198e-05	[5, 6, 7, 8, 9]	Group73	36.3636	4	[FCGR1A, HLA-E, PCDHA4, PCDHA@]
GO:0002894	positive regulation of type II hypersensitivity	GO_BiologicalProcess-EBI-UniProt-GOA-ACAP-ARAP_25.05.2022_00h00	0.00703483	0.0455824	4.43631e-06	1.95198e-05	[6, 7, 8, 9, 10, 11]	Group73	50	2	[FCGR1A, HLA-E]
GO:0001798	positive regulation of type IIa hypersensitivity	GO_BiologicalProcess-EBI-UniProt-GOA-ACAP-ARAP_25.05.2022_00h00	0.00703483	0.0455824	4.43631e-06	1.95198e-05	[7, 8, 9, 10, 11, 12]	Group73	50	2	[FCGR1A, HLA-E]
GO:2000566	positive regulation of CD8-positive, alpha-beta T cell proliferation	GO_BiologicalProcess-EBI-UniProt-GOA-ACAP-ARAP_25.05.2022_00h00	0.00703483	0.0455824	4.43631e-06	1.95198e-05	[8, 9, 10, 11]	Group73	50	2	[HLA-A, HLA-E]
GO:0023051	regulation of signaling	GO_BiologicalProcess-EBI-UniProt-GOA-ACAP-ARAP_25.05.2022_00h00	0.000218869	0.00527188	7.18945e-07	3.95419e-06	[2, 3]	Group74	4.52501	161	[ADAR, AMOT, ARHGAP40, ARID4B, ASH1L, ATF6, ATP2A3, BID, BIRC2, BIRC6, BMPER, C5AR1, CAMTA1, CARD8, CASS4, CCDC125, CCL3L1, CCM2, CD14, CD27, CD300LF, CFLAR, CHST11, CLEC7A, CREBBP, CRK, CRLF3, CXCL8, CYRIB, DAB1, DCDC2, DDX21, DMBT1, DNM2, DOCK8, DRD2, ECE1, EDA2R, EGLN1, EGR1, EIF2AK2, EIF2AK3, EIF2AK4, ERN1, FANCA, FFAR2, FGF9, FGR, FLOT1, FOXO3, GBF1, GLI2, GLIPR2, GNA13, GPS2, GRB2, GRK1, HE…
GO:0040012	regulation of locomotion	GO_BiologicalProcess-EBI-UniProt-GOA-ACAP-ARAP_25.05.2022_00h00	0.0010656	0.0142252	7.18945e-07	3.95419e-06	[2, 3]	Group74	5.31136	58	[AIF1, AMOT, ARID4B, BCAS3, BMPER, C5AR1, CAMK1D, CASS4, CCDC125, CEMIP, CLEC7A, CRK, CXCL8, CYRIB, DOCK8, DRD2, FGF9, FGR, FOXO3, GLIPR2, GNA13, GPSM3, IL6R, ITGAX, MAP3K3, MAPK14, MMP7, MYADM, NF1, NFE2L2, NKD1, NR4A3, OGT, OSBPL8, PECAM1, PIK3CD, PLXNC1, PTEN, PTGS2, PTPRJ, RBBP4, RHOA, RHOB, RHOH, SDCBP, SEMA4A, SIN3A, SOD2, SPI1, SSH2, STAT3, STK10, STK4, TERT, TNFAIP6, TNFSF14, TNR, XBP1]
GO:0048583	regulation of response to stimulus	GO_BiologicalProcess-EBI-UniProt-GOA-ACAP-ARAP_25.05.2022_00h00	3.47705e-08	2.56838e-05	7.18945e-07	3.95419e-06	[2, 3]	Group74	4.90682	208	[ADAR, ADGRE2, AIF1, ALOX5AP, AMOT, ARHGAP40, ARID4B, ASH1L, ATF6, B2M, BAZ1B, BID, BIRC2, BIRC6, BMPER, BTNL8, C2, C5AR1, CAMK1D, CAMTA1, CARD8, CASS4, CCDC117, CCDC125, CCL3L1, CCM2, CD14, CD200R1L, CD27, CD300LF, CELF1, CFD, CFLAR, CHST11, CLEC7A, CREBBP, CRK, CRLF3, CTSS, CXCL8, CYREN, CYRIB, DAB1, DCDC2, DDX21, DHFR, DMBT1, DNAJC7, DNM2, DOCK8, DRD2, DTX3L, EDA2R, EGR1, EIF2AK2, EIF2AK3, EIF…
GO:0048585	negative regulation of response to stimulus	GO_BiologicalProcess-EBI-UniProt-GOA-ACAP-ARAP_25.05.2022_00h00	0.00417149	0.0325494	7.18945e-07	3.95419e-06	[2, 3, 4]	Group74	4.70035	80	[ADAR, AIF1, ARID4B, ASH1L, BID, BIRC6, BMPER, CARD8, CCDC125, CD300LF, CFLAR, CHST11, CRK, CXCL8, CYREN, CYRIB, DAB1, DMBT1, DNM2, DRD2, EGR1, FGF9, FGR, FOXO3, GLI2, GPS2, HCK, HERPUD1, HLA-A, HLA-B, HLA-E, IL1R2, IVNS1ABP, LITAF, LMBR1L, LPCAT3, MAPK14, MARK3, MYADM, NAIP, NF1, NFE2L2, NKD1, NR4A3, OGG1, OGT, OTUD5, PCDHA6, PFDN5, PLAUR, PLEK, PTEN, PTGS2, PTPRJ, RASSF2, RBBP4, RGMA, RGS2, RHO…
GO:0010646	regulation of cell communication	GO_BiologicalProcess-EBI-UniProt-GOA-ACAP-ARAP_25.05.2022_00h00	0.000377109	0.00708198	7.18945e-07	3.95419e-06	[3, 4]	Group74	4.48393	159	[ADAR, AMOT, ARHGAP40, ARID4B, ASH1L, ATF6, BID, BIRC2, BIRC6, BMPER, C5AR1, CAMTA1, CARD8, CASS4, CCDC125, CCL3L1, CCM2, CD14, CD27, CD300LF, CFLAR, CHST11, CLEC7A, CREBBP, CRK, CRLF3, CXCL8, CYRIB, DAB1, DCDC2, DDX21, DMBT1, DNM2, DOCK8, DRD2, EDA2R, EGLN1, EGR1, EIF2AK2, EIF2AK3, EIF2AK4, ERN1, FANCA, FFAR2, FGF9, FGR, FLOT1, FOXO3, GBF1, GLI2, GLIPR2, GNA13, GPS2, GRB2, GRK1, HERPUD1, HIP1, I…
GO:2000145	regulation of cell motility	GO_BiologicalProcess-EBI-UniProt-GOA-ACAP-ARAP_25.05.2022_00h00	0.000349193	0.00684788	7.18945e-07	3.95419e-06	[3, 4]	Group74	5.56088	58	[AIF1, AMOT, ARID4B, BCAS3, BMPER, C5AR1, CAMK1D, CASS4, CCDC125, CEMIP, CLEC7A, CRK, CXCL8, CYRIB, DOCK8, DRD2, FGF9, FGR, FOXO3, GLIPR2, GNA13, GPSM3, IL6R, ITGAX, MAP3K3, MAPK14, MMP7, MYADM, NF1, NFE2L2, NKD1, NR4A3, OGT, OSBPL8, PECAM1, PIK3CD, PLXNC1, PTEN, PTGS2, PTPRJ, RBBP4, RHOA, RHOB, RHOH, SDCBP, SEMA4A, SIN3A, SOD2, SPI1, SSH2, STAT3, STK10, STK4, TERT, TNFAIP6, TNFSF14, TNR, XBP1]
GO:0009966	regulation of signal transduction	GO_BiologicalProcess-EBI-UniProt-GOA-ACAP-ARAP_25.05.2022_00h00	0.000370666	0.007081	7.18945e-07	3.95419e-06	[3, 4, 5]	Group74	4.56129	144	[ADAR, AMOT, ARHGAP40, ARID4B, ASH1L, ATF6, BID, BIRC2, BIRC6, BMPER, C5AR1, CAMTA1, CARD8, CASS4, CCDC125, CCL3L1, CCM2, CD14, CD27, CD300LF, CFLAR, CHST11, CLEC7A, CREBBP, CRK, CRLF3, CXCL8, CYRIB, DAB1, DCDC2, DDX21, DMBT1, DNM2, DOCK8, DRD2, EDA2R, EGR1, EIF2AK2, EIF2AK3, ERN1, FANCA, FGF9, FGR, FLOT1, FOXO3, GBF1, GLI2, GLIPR2, GNA13, GPS2, GRB2, GRK1, HERPUD1, HIP1, IFNGR2, IGFBP7, IL10RB, …
GO:0032102	negative regulation of response to external stimulus	GO_BiologicalProcess-EBI-UniProt-GOA-ACAP-ARAP_25.05.2022_00h00	0.004208	0.0326046	7.18945e-07	3.95419e-06	[3, 4, 5]	Group74	6.14657	26	[ADAR, AIF1, ASH1L, CARD8, CRK, DRD2, FGR, GPS2, HCK, HLA-A, HLA-B, HLA-E, LPCAT3, MAPK14, PCDHA6, PLAUR, PTEN, RGMA, SAMHD1, SEMA4A, SOCS3, STAT2, TNFAIP6, TNFRSF1B, TNR, TRIM38]
KEGG:04612	Antigen processing and presentation	KEGG_25.05.2022	8.36167e-05	0.00268543	2.7656e-05	7.37492e-05	[-1]	Group75	14.1026	11	[B2M, CTSS, HLA-A, HLA-B, HLA-C, HLA-DMB, HLA-DQA1, HLA-E, PDIA3, TAP1, TAPBP]
KEGG:04940	Type I diabetes mellitus	KEGG_25.05.2022	0.00367679	0.0296283	2.7656e-05	7.37492e-05	[-1]	Group75	13.9535	6	[HLA-A, HLA-B, HLA-C, HLA-DMB, HLA-DQA1, HLA-E]
KEGG:05165	Human papillomavirus infection	KEGG_25.05.2022	0.00326743	0.0277418	2.7656e-05	7.37492e-05	[-1]	Group75	6.64653	22	[ATP6V0A1, ATP6V1B2, ATP6V1C1, CREB5, CREBBP, EIF2AK2, GRB2, HLA-A, HLA-B, HLA-C, HLA-E, IFNAR2, ITGA11, MX2, PIK3CD, PPP2R3C, PPP2R5D, PTEN, PTGS2, STAT2, TERT, TNR]
KEGG:05166	Human T-cell leukemia virus 1 infection	KEGG_25.05.2022	0.000114161	0.00337307	2.7656e-05	7.37492e-05	[-1]	Group75	9.00901	20	[B2M, CREB5, CREBBP, EGR1, FOS, GPS2, HLA-A, HLA-B, HLA-C, HLA-DMB, HLA-DQA1, HLA-E, IL1R2, MAP3K3, MMP7, PIK3CD, PTEN, RELB, SPI1, TERT]
KEGG:05169	Epstein-Barr virus infection	KEGG_25.05.2022	2.62405e-06	0.000207675	2.7656e-05	7.37492e-05	[-1]	Group75	10.8911	22	[B2M, BID, CIR1, EIF2AK2, HLA-A, HLA-B, HLA-C, HLA-DMB, HLA-DQA1, HLA-E, IFNAR2, MAPK14, PDIA3, PIK3CD, PSMD13, PSMD7, RELB, SIN3A, STAT2, STAT3, TAP1, TAPBP]
KEGG:05320	Autoimmune thyroid disease	KEGG_25.05.2022	0.00240255	0.0229485	2.7656e-05	7.37492e-05	[-1]	Group75	13.2075	7	[HLA-A, HLA-B, HLA-C, HLA-DMB, HLA-DQA1, HLA-E, TG]
KEGG:05330	Allograft rejection	KEGG_25.05.2022	0.00193025	0.0203687	2.7656e-05	7.37492e-05	[-1]	Group75	15.7895	6	[HLA-A, HLA-B, HLA-C, HLA-DMB, HLA-DQA1, HLA-E]
KEGG:05332	Graft-versus-host disease	KEGG_25.05.2022	0.00325855	0.0277728	2.7656e-05	7.37492e-05	[-1]	Group75	14.2857	6	[HLA-A, HLA-B, HLA-C, HLA-DMB, HLA-DQA1, HLA-E]
KEGG:05416	Viral myocarditis	KEGG_25.05.2022	0.00487782	0.0365177	2.7656e-05	7.37492e-05	[-1]	Group75	11.6667	7	[BID, HLA-A, HLA-B, HLA-C, HLA-DMB, HLA-DQA1, HLA-E]
KEGG:04141	Protein processing in endoplasmic reticulum	KEGG_25.05.2022	9.35103e-06	0.000505412	1.81478e-05	5.15165e-05	[-1]	Group76	11.1111	19	[ATF6, DAD1, EIF2AK2, EIF2AK3, EIF2AK4, ERN1, HERPUD1, MAN1A1, NFE2L2, PDIA3, RNF185, RPN1, RPN2, SEC24D, UBE2D2, UBE2J1, UBE4B, UBXN4, XBP1]
GO:0006984	ER-nucleus signaling pathway	GO_BiologicalProcess-EBI-UniProt-GOA-ACAP-ARAP_25.05.2022_00h00	0.00151049	0.0178998	1.81478e-05	5.15165e-05	[3, 4, 5]	Group76	14.2857	7	[ATF6, EIF2AK3, LPCAT3, NFE2L2, QRICH1, TMED2, XBP1]
GO:0034976	response to endoplasmic reticulum stress	GO_BiologicalProcess-EBI-UniProt-GOA-ACAP-ARAP_25.05.2022_00h00	8.04016e-06	0.000456846	1.81478e-05	5.15165e-05	[4]	Group76	9.3985	25	[ATF6, ATP2A3, CXCL8, EIF2AK2, EIF2AK3, EIF2AK4, ERN1, FAF2, FLOT1, HERPUD1, LPCAT3, MAN1A1, NFE2L2, NIBAN1, PDIA3, QRICH1, RNF139, RNF185, TMED2, TNFRSF10B, UBE2J1, UBE4A, UBE4B, UBXN4, XBP1]
GO:0030968	endoplasmic reticulum unfolded protein response	GO_BiologicalProcess-EBI-UniProt-GOA-ACAP-ARAP_25.05.2022_00h00	0.00175619	0.0193618	1.81478e-05	5.15165e-05	[3, 4, 5, 6, 7]	Group76	11.3924	9	[ATF6, EIF2AK2, EIF2AK3, ERN1, HERPUD1, NFE2L2, QRICH1, TMED2, XBP1]
GO:1905898	positive regulation of response to endoplasmic reticulum stress	GO_BiologicalProcess-EBI-UniProt-GOA-ACAP-ARAP_25.05.2022_00h00	0.00167436	0.0189305	1.81478e-05	5.15165e-05	[3, 4, 5, 6, 7]	Group76	16.2162	6	[ATF6, ERN1, HERPUD1, NFE2L2, RNF185, XBP1]
GO:0051603	proteolysis involved in protein catabolic process	GO_BiologicalProcess-EBI-UniProt-GOA-ACAP-ARAP_25.05.2022_00h00	0.00178198	0.0194526	1.81478e-05	5.15165e-05	[5, 6]	Group76	5.52826	45	[ARIH1, ATF6, BIRC2, CDC20B, CTSS, DTX3L, FAF2, FBXL5, HERPUD1, MAN1A1, NFE2L2, NUB1, OGT, PSMB3, PSMB9, PSMD13, PSMD7, PSME3IP1, PSME4, PTEN, RNF114, RNF130, RNF139, RNF149, RNF167, RNF168, RNF185, RNF213, SDCBP, TBL1X, TNFSF13B, TRIM38, TRIM9, UBA52, UBE2D2, UBE2J1, UBE4A, UBE4B, UBXN4, USP10, USP35, USP4, USP6, WAC, XBP1]
GO:0019941	modification-dependent protein catabolic process	GO_BiologicalProcess-EBI-UniProt-GOA-ACAP-ARAP_25.05.2022_00h00	0.00249044	0.0234843	1.81478e-05	5.15165e-05	[6, 7]	Group76	5.60224	40	[ARIH1, BIRC2, CDC20B, DTX3L, FAF2, FBXL5, HERPUD1, MAN1A1, NFE2L2, NUB1, OGT, PSMB3, PSMD13, PSMD7, PTEN, RNF114, RNF130, RNF139, RNF149, RNF167, RNF168, RNF185, RNF213, SDCBP, TBL1X, TNFSF13B, TRIM38, TRIM9, UBA52, UBE2D2, UBE2J1, UBE4A, UBE4B, UBXN4, USP10, USP35, USP4, USP6, WAC, XBP1]
GO:0036503	ERAD pathway	GO_BiologicalProcess-EBI-UniProt-GOA-ACAP-ARAP_25.05.2022_00h00	0.000717381	0.0109636	1.81478e-05	5.15165e-05	[5, 6, 7, 8]	Group76	10.4348	12	[ATF6, FAF2, HERPUD1, MAN1A1, NFE2L2, RNF139, RNF185, UBE2J1, UBE4A, UBE4B, UBXN4, XBP1]
GO:0006511	ubiquitin-dependent protein catabolic process	GO_BiologicalProcess-EBI-UniProt-GOA-ACAP-ARAP_25.05.2022_00h00	0.00331474	0.0279295	1.81478e-05	5.15165e-05	[7, 8]	Group76	5.54765	39	[ARIH1, BIRC2, CDC20B, DTX3L, FAF2, FBXL5, HERPUD1, MAN1A1, NFE2L2, NUB1, OGT, PSMB3, PSMD13, PSMD7, PTEN, RNF114, RNF130, RNF139, RNF149, RNF167, RNF168, RNF185, RNF213, SDCBP, TBL1X, TNFSF13B, TRIM38, TRIM9, UBE2D2, UBE2J1, UBE4A, UBE4B, UBXN4, USP10, USP35, USP4, USP6, WAC, XBP1]
GO:0030433	ubiquitin-dependent ERAD pathway	GO_BiologicalProcess-EBI-UniProt-GOA-ACAP-ARAP_25.05.2022_00h00	0.00369408	0.0296597	1.81478e-05	5.15165e-05	[6, 7, 8, 9, 10]	Group76	10.2273	9	[FAF2, HERPUD1, MAN1A1, NFE2L2, RNF185, UBE2J1, UBE4A, UBE4B, UBXN4]
GO:0048583	regulation of response to stimulus	GO_BiologicalProcess-EBI-UniProt-GOA-ACAP-ARAP_25.05.2022_00h00	3.47705e-08	2.56838e-05	6.82866e-09	8.58461e-08	[2, 3]	Group77	4.90682	208	[ADAR, ADGRE2, AIF1, ALOX5AP, AMOT, ARHGAP40, ARID4B, ASH1L, ATF6, B2M, BAZ1B, BID, BIRC2, BIRC6, BMPER, BTNL8, C2, C5AR1, CAMK1D, CAMTA1, CARD8, CASS4, CCDC117, CCDC125, CCL3L1, CCM2, CD14, CD200R1L, CD27, CD300LF, CELF1, CFD, CFLAR, CHST11, CLEC7A, CREBBP, CRK, CRLF3, CTSS, CXCL8, CYREN, CYRIB, DAB1, DCDC2, DDX21, DHFR, DMBT1, DNAJC7, DNM2, DOCK8, DRD2, DTX3L, EDA2R, EGR1, EIF2AK2, EIF2AK3, EIF…
GO:0006952	defense response	GO_BiologicalProcess-EBI-UniProt-GOA-ACAP-ARAP_25.05.2022_00h00	4.68399e-08	2.07594e-05	6.82866e-09	8.58461e-08	[3]	Group77	5.84485	110	[ABI3BP, ADAR, ADGRE2, ADGRE5, AHCY, AIF1, ALOX5AP, ASH1L, BIRC2, C2, C5AR1, CAMK1D, CARD8, CCL3L1, CCM2, CD14, CD200R1L, CELF1, CFD, CLEC4A, CLEC7A, COTL1, CREBBP, CRK, CSF3R, CXCL8, DCDC2, DDX21, DEFA1, DMBT1, DRD2, DTX3L, EIF2AK2, EIF2AK4, EXOSC4, FANCA, FCGR1A, FFAR2, FGR, FOS, GBP2, GCH1, GPS2, GPSM3, HCK, HLA-A, HLA-B, HLA-C, HLA-E, IFNAR2, IFNGR2, IGKC, IL10RB, IL17RA, IL18RAP, IL1R2, IL6R…
GO:0033554	cellular response to stress	GO_BiologicalProcess-EBI-UniProt-GOA-ACAP-ARAP_25.05.2022_00h00	1.61883e-06	0.000155971	6.82866e-09	8.58461e-08	[3]	Group77	5.41848	112	[AIF1, AMBRA1, ATF6, ATP2A3, B2M, BAZ1B, BCL2A1, BID, CCDC117, CCM2, CD27, CFLAR, CINP, CREBBP, CRK, CXCL8, CYREN, DHFR, DNAJC7, DTX3L, EDA2R, EGLN1, EGR1, EIF2AK2, EIF2AK3, EIF2AK4, ERN1, FAF2, FANCA, FLOT1, FOS, FOXN3, FOXO3, GCH1, GPS2, GRB2, GTF2H1, HERPUD1, ING4, KCND2, KDM2A, LPCAT3, MAN1A1, MAP3K3, MAPK14, MARF1, MNDA, MORF4L1, NAIP, NCF1, NF1, NFE2, NFE2L2, NIBAN1, NME8, NQO1, NR4A3, OGG1…
GO:0048584	positive regulation of response to stimulus	GO_BiologicalProcess-EBI-UniProt-GOA-ACAP-ARAP_25.05.2022_00h00	9.43701e-07	0.000104562	6.82866e-09	8.58461e-08	[2, 3, 4]	Group77	5.30526	126	[AIF1, ALOX5AP, ATF6, B2M, BID, BIRC2, BMPER, BTNL8, C2, C5AR1, CAMK1D, CAMTA1, CASS4, CCDC117, CCL3L1, CCM2, CD14, CD27, CD300LF, CFD, CFLAR, CLEC7A, CREBBP, CRK, CRLF3, CXCL8, CYRIB, DCDC2, DDX21, DRD2, DTX3L, EDA2R, EIF2AK2, EIF2AK4, ERN1, FCGR1A, FFAR2, FGF9, FGR, FLOT1, FOXO3, GLIPR2, GNAO1, GPS2, GPSM3, HCK, HERPUD1, HIP1, HLA-A, HLA-B, HLA-DMB, HLA-E, IGKC, IL10RB, IL17RA, IL6R, ING4, IRGM…
GO:0002831	regulation of response to biotic stimulus	GO_BiologicalProcess-EBI-UniProt-GOA-ACAP-ARAP_25.05.2022_00h00	9.71031e-06	0.000512334	6.82866e-09	8.58461e-08	[3, 4]	Group77	8.26667	31	[ADAR, BIRC2, CARD8, CD14, CLEC7A, CREBBP, CRK, DRD2, DTX3L, EIF2AK4, FFAR2, FGR, HCK, HLA-A, HLA-B, HLA-E, IRGM, MNDA, NCF1, NFE2L2, PPP2R3C, RNF185, SAMHD1, SIN3A, SPI1, STAT2, TRIM38, TYROBP, VAV1, ZBP1, ZNFX1]
GO:0032101	regulation of response to external stimulus	GO_BiologicalProcess-EBI-UniProt-GOA-ACAP-ARAP_25.05.2022_00h00	2.95232e-07	4.6731e-05	6.82866e-09	8.58461e-08	[3, 4]	Group77	6.64062	68	[ADAR, AIF1, ALOX5AP, ASH1L, BIRC2, C5AR1, CAMK1D, CARD8, CCM2, CD14, CD200R1L, CELF1, CLEC7A, CREBBP, CRK, CXCL8, CYRIB, DRD2, DTX3L, EIF2AK4, FANCA, FCGR1A, FFAR2, FGR, GPS2, GPSM3, GRK1, HCK, HLA-A, HLA-B, HLA-E, IL17RA, IL6R, IRGM, LPCAT3, MAPK14, MGST2, MNDA, NAIP, NCF1, NFE2L2, NLRP1, PCDHA4, PCDHA6, PCDHA@, PLAUR, PPP2R3C, PTEN, PTGS2, RGMA, RNF185, SAMHD1, SCARF1, SEMA4A, SIN3A, SOCS3, SP…
GO:0080134	regulation of response to stress	GO_BiologicalProcess-EBI-UniProt-GOA-ACAP-ARAP_25.05.2022_00h00	4.69001e-08	1.73218e-05	6.82866e-09	8.58461e-08	[3, 4]	Group77	6.23288	91	[ADAR, ALOX5AP, ASH1L, ATF6, BAZ1B, BID, BIRC2, CCDC117, CCM2, CD200R1L, CD27, CELF1, CLEC7A, CREBBP, CRK, CYREN, DHFR, DNAJC7, DRD2, DTX3L, EDA2R, EIF2AK2, EIF2AK3, EIF2AK4, ERN1, FANCA, FCGR1A, FFAR2, FGR, FOXO3, GCH1, GPS2, GPSM3, HCK, HERPUD1, HLA-A, HLA-B, HLA-E, IL17RA, ING4, IRGM, LPCAT3, MAP3K3, MAPK14, MGST2, MNDA, MORF4L1, NAIP, NCF1, NFE2L2, NLRP1, NR4A3, OGG1, PCDHA4, PCDHA6, PCDHA@, …
GO:0080135	regulation of cellular response to stress	GO_BiologicalProcess-EBI-UniProt-GOA-ACAP-ARAP_25.05.2022_00h00	1.32519e-05	0.000611797	6.82866e-09	8.58461e-08	[3, 4, 5]	Group77	6.61376	50	[ATF6, BAZ1B, BID, CCDC117, CD27, CREBBP, CRK, CYREN, DHFR, DNAJC7, DTX3L, EDA2R, EIF2AK2, EIF2AK3, ERN1, FOXO3, GCH1, GPS2, HERPUD1, ING4, LPCAT3, MAP3K3, MORF4L1, NAIP, NCF1, NFE2L2, NR4A3, OGG1, POLH, PTEN, PTGS2, RASSF2, RGMA, RNF168, RNF185, RPA2, SCARF1, SDCBP, SLF2, SMARCB1, SMCHD1, SOD2, SPI1, TAOK1, TERF2IP, TFPT, TMED2, TNR, UIMC1, XBP1]
GO:0031347	regulation of defense response	GO_BiologicalProcess-EBI-UniProt-GOA-ACAP-ARAP_25.05.2022_00h00	2.17567e-07	4.01774e-05	6.82866e-09	8.58461e-08	[4, 5]	Group77	7.56677	51	[ADAR, ALOX5AP, ASH1L, BIRC2, CCM2, CD200R1L, CELF1, CLEC7A, CREBBP, CRK, DRD2, DTX3L, EIF2AK4, FANCA, FCGR1A, FFAR2, FGR, GPS2, GPSM3, HCK, HLA-A, HLA-B, HLA-E, IL17RA, IRGM, LPCAT3, MAPK14, MGST2, MNDA, NAIP, NCF1, NFE2L2, NLRP1, PCDHA4, PCDHA6, PCDHA@, PPP2R3C, PTGS2, RNF185, SAMHD1, SIN3A, SOCS3, SPI1, STAT2, TNFAIP6, TNFRSF1B, TRIM38, TYROBP, VAV1, ZBP1, ZNFX1]
GO:0050727	regulation of inflammatory response	GO_BiologicalProcess-EBI-UniProt-GOA-ACAP-ARAP_25.05.2022_00h00	0.000185591	0.00472724	6.82866e-09	8.58461e-08	[4, 5, 6]	Group77	7.26817	29	[ALOX5AP, ASH1L, BIRC2, CCM2, CD200R1L, CELF1, FANCA, FCGR1A, FFAR2, FGR, GPS2, GPSM3, HCK, HLA-E, IL17RA, LPCAT3, MAPK14, MGST2, NAIP, NCF1, NLRP1, PCDHA4, PCDHA6, PCDHA@, PTGS2, SOCS3, TNFAIP6, TNFRSF1B, ZBP1]
GO:0006952	defense response	GO_BiologicalProcess-EBI-UniProt-GOA-ACAP-ARAP_25.05.2022_00h00	4.68399e-08	2.07594e-05	4.69026e-08	4.12743e-07	[3]	Group78	5.84485	110	[ABI3BP, ADAR, ADGRE2, ADGRE5, AHCY, AIF1, ALOX5AP, ASH1L, BIRC2, C2, C5AR1, CAMK1D, CARD8, CCL3L1, CCM2, CD14, CD200R1L, CELF1, CFD, CLEC4A, CLEC7A, COTL1, CREBBP, CRK, CSF3R, CXCL8, DCDC2, DDX21, DEFA1, DMBT1, DRD2, DTX3L, EIF2AK2, EIF2AK4, EXOSC4, FANCA, FCGR1A, FFAR2, FGR, FOS, GBP2, GCH1, GPS2, GPSM3, HCK, HLA-A, HLA-B, HLA-C, HLA-E, IFNAR2, IFNGR2, IGKC, IL10RB, IL17RA, IL18RAP, IL1R2, IL6R…
GO:0001816	cytokine production	GO_BiologicalProcess-EBI-UniProt-GOA-ACAP-ARAP_25.05.2022_00h00	0.000372313	0.00705167	4.69026e-08	4.12743e-07	[2, 5]	Group78	5.88972	47	[AIF1, B2M, BTNL8, C5AR1, CARD8, CCM2, CD14, CLEC4A, CLEC7A, CYRIB, DDX21, DRD2, EGR1, EIF2AK2, EIF2AK3, FFAR2, FGR, FLOT1, GPSM3, HLA-A, HLA-B, HLA-E, IL17RA, IL1R2, IL6R, LILRB2, LITAF, MAPK14, MNDA, NAIP, NLRP1, NR4A3, OTUD5, PIK3CD, PTGS2, PTPRJ, RELB, SARS1, SLC11A1, SRGN, STAT3, TLR1, TNFRSF1B, TRIM38, TYROBP, UBE2J1, XBP1]
GO:0032101	regulation of response to external stimulus	GO_BiologicalProcess-EBI-UniProt-GOA-ACAP-ARAP_25.05.2022_00h00	2.95232e-07	4.6731e-05	4.69026e-08	4.12743e-07	[3, 4]	Group78	6.64062	68	[ADAR, AIF1, ALOX5AP, ASH1L, BIRC2, C5AR1, CAMK1D, CARD8, CCM2, CD14, CD200R1L, CELF1, CLEC7A, CREBBP, CRK, CXCL8, CYRIB, DRD2, DTX3L, EIF2AK4, FANCA, FCGR1A, FFAR2, FGR, GPS2, GPSM3, GRK1, HCK, HLA-A, HLA-B, HLA-E, IL17RA, IL6R, IRGM, LPCAT3, MAPK14, MGST2, MNDA, NAIP, NCF1, NFE2L2, NLRP1, PCDHA4, PCDHA6, PCDHA@, PLAUR, PPP2R3C, PTEN, PTGS2, RGMA, RNF185, SAMHD1, SCARF1, SEMA4A, SIN3A, SOCS3, SP…
GO:0006954	inflammatory response	GO_BiologicalProcess-EBI-UniProt-GOA-ACAP-ARAP_25.05.2022_00h00	8.32895e-07	9.71418e-05	4.69026e-08	4.12743e-07	[4]	Group78	6.81293	59	[ABI3BP, ADGRE2, ADGRE5, AHCY, AIF1, ALOX5AP, ASH1L, BIRC2, C5AR1, CAMK1D, CARD8, CCL3L1, CCM2, CD14, CD200R1L, CELF1, CLEC7A, CXCL8, EIF2AK2, FANCA, FCGR1A, FFAR2, FGR, FOS, GPS2, GPSM3, HCK, HLA-E, IFNGR2, IL10RB, IL17RA, IL18RAP, IL1R2, IL6R, IRGM, ITGAM, LPCAT3, MAPK14, MGST2, NAIP, NCF1, NFE2L2, NLRP1, OGG1, OLR1, PCDHA4, PCDHA6, PCDHA@, PIK3CD, PTGS2, RELB, SLC11A1, SOCS3, STAT3, TLR1, TNFA…
GO:0032103	positive regulation of response to external stimulus	GO_BiologicalProcess-EBI-UniProt-GOA-ACAP-ARAP_25.05.2022_00h00	0.000234698	0.00536177	4.69026e-08	4.12743e-07	[3, 4, 5]	Group78	6.80412	33	[AIF1, ALOX5AP, C5AR1, CAMK1D, CCM2, CD14, CLEC7A, CREBBP, CXCL8, FCGR1A, FFAR2, GPSM3, HCK, HLA-E, IL17RA, IL6R, IRGM, MGST2, MNDA, NAIP, NLRP1, PCDHA4, PCDHA@, PTGS2, RNF185, SCARF1, SIN3A, SPI1, TNFSF14, TYROBP, VAV1, ZBP1, ZNFX1]
GO:0034097	response to cytokine	GO_BiologicalProcess-EBI-UniProt-GOA-ACAP-ARAP_25.05.2022_00h00	2.60874e-05	0.00111172	4.69026e-08	4.12743e-07	[4]	Group78	6.1246	58	[ADAR, AIF1, APOB, BIRC2, CARD8, CCL3L1, CCM2, CD14, CD300LF, CSF3R, CXCL8, DOCK8, EDA2R, EGR1, EIF2AK2, FOS, FOXO3, GBP2, GCH1, GPS2, HCK, IFNAR2, IFNGR2, IL10RB, IL17RA, IL18RAP, IL1R2, IL6R, IRGM, LILRB2, MAPK14, MNDA, MX2, NAIP, NFE2L2, NUB1, PDIA3, PTGS2, PTPRJ, RELB, RHOA, RNF185, SAMHD1, SELPLG, SLC11A1, SLC25A37, SOCS3, SPI1, STAT2, STAT3, STXBP3, TNFRSF1B, TNFSF13B, USP10, WBP1L, XBP1, Z…
GO:0001817	regulation of cytokine production	GO_BiologicalProcess-EBI-UniProt-GOA-ACAP-ARAP_25.05.2022_00h00	0.000315035	0.00640474	4.69026e-08	4.12743e-07	[3, 4, 5, 6]	Group78	5.93434	47	[AIF1, B2M, BTNL8, C5AR1, CARD8, CCM2, CD14, CLEC4A, CLEC7A, CYRIB, DDX21, DRD2, EGR1, EIF2AK2, EIF2AK3, FFAR2, FGR, FLOT1, GPSM3, HLA-A, HLA-B, HLA-E, IL17RA, IL1R2, IL6R, LILRB2, LITAF, MAPK14, MNDA, NAIP, NLRP1, NR4A3, OTUD5, PIK3CD, PTGS2, PTPRJ, RELB, SARS1, SLC11A1, SRGN, STAT3, TLR1, TNFRSF1B, TRIM38, TYROBP, UBE2J1, XBP1]
GO:0031347	regulation of defense response	GO_BiologicalProcess-EBI-UniProt-GOA-ACAP-ARAP_25.05.2022_00h00	2.17567e-07	4.01774e-05	4.69026e-08	4.12743e-07	[4, 5]	Group78	7.56677	51	[ADAR, ALOX5AP, ASH1L, BIRC2, CCM2, CD200R1L, CELF1, CLEC7A, CREBBP, CRK, DRD2, DTX3L, EIF2AK4, FANCA, FCGR1A, FFAR2, FGR, GPS2, GPSM3, HCK, HLA-A, HLA-B, HLA-E, IL17RA, IRGM, LPCAT3, MAPK14, MGST2, MNDA, NAIP, NCF1, NFE2L2, NLRP1, PCDHA4, PCDHA6, PCDHA@, PPP2R3C, PTGS2, RNF185, SAMHD1, SIN3A, SOCS3, SPI1, STAT2, TNFAIP6, TNFRSF1B, TRIM38, TYROBP, VAV1, ZBP1, ZNFX1]
GO:0001819	positive regulation of cytokine production	GO_BiologicalProcess-EBI-UniProt-GOA-ACAP-ARAP_25.05.2022_00h00	0.000181767	0.00473878	4.69026e-08	4.12743e-07	[3, 4, 5, 6, 7]	Group78	6.74374	35	[AIF1, B2M, C5AR1, CARD8, CCM2, CD14, CLEC7A, CYRIB, DDX21, DRD2, EGR1, EIF2AK2, EIF2AK3, FFAR2, FGR, FLOT1, GPSM3, HLA-A, HLA-E, IL17RA, IL6R, LILRB2, MAPK14, MNDA, NAIP, NLRP1, NR4A3, PIK3CD, PTGS2, PTPRJ, SLC11A1, STAT3, TLR1, TYROBP, XBP1]
GO:0050727	regulation of inflammatory response	GO_BiologicalProcess-EBI-UniProt-GOA-ACAP-ARAP_25.05.2022_00h00	0.000185591	0.00472724	4.69026e-08	4.12743e-07	[4, 5, 6]	Group78	7.26817	29	[ALOX5AP, ASH1L, BIRC2, CCM2, CD200R1L, CELF1, FANCA, FCGR1A, FFAR2, FGR, GPS2, GPSM3, HCK, HLA-E, IL17RA, LPCAT3, MAPK14, MGST2, NAIP, NCF1, NLRP1, PCDHA4, PCDHA6, PCDHA@, PTGS2, SOCS3, TNFAIP6, TNFRSF1B, ZBP1]
GO:0043170	macromolecule metabolic process	GO_BiologicalProcess-EBI-UniProt-GOA-ACAP-ARAP_25.05.2022_00h00	4.02096e-06	0.000287434	1.04081e-06	5.08839e-06	[3]	Group79	4.09621	390	[AARSD1, ABTB1, ACIN1, ADAR, ADARB2, AGO4, AIF1, AMBRA1, ANPEP, APOB, ARID4B, ARIH1, ASH1L, ATAD2, ATF6, ATG16L2, ATP2A3, ATP7B, AZIN1, B2M, B4GALT6, BAZ1B, BCAS3, BEND5, BID, BIRC2, BIRC6, BMPER, BOLA2-SMG1P6, BRD2, BTNL8, C2, C5AR1, CAMK1D, CAMTA1, CARD8, CASS4, CCDC117, CCM2, CCT8, CD14, CD27, CDC123, CDC20B, CDK11A, CELF1, CEMIP, CFD, CFLAR, CHST11, CIAO2A, CINP, CIR1, CIRBP, CLEC4A, CLEC7A, …
GO:1901564	organonitrogen compound metabolic process	GO_BiologicalProcess-EBI-UniProt-GOA-ACAP-ARAP_25.05.2022_00h00	4.92848e-08	1.36519e-05	1.04081e-06	5.08839e-06	[3]	Group79	4.48699	300	[AARSD1, ABHD3, ABTB1, ACLY, ACSM1, ACSS2, ADAR, AGO4, AHCY, AIF1, ALDH1L1, ALPL, AMBRA1, ANPEP, APOB, ARID4B, ARIH1, ASH1L, ASNSD1, ATF6, ATG16L2, ATP2A3, ATP6V1B2, ATP7B, AZIN1, B2M, B4GALT6, BAZ1B, BID, BIRC2, BIRC6, BMPER, BOLA2-SMG1P6, BRD2, C2, C5AR1, CAMK1D, CAMTA1, CARD8, CASS4, CCM2, CD27, CDC123, CDC20B, CDK11A, CELF1, CEMIP, CERK, CERS5, CFD, CFLAR, CHAT, CHST11, CIAO2A, CIRBP, CKMT2, …
GO:0019538	protein metabolic process	GO_BiologicalProcess-EBI-UniProt-GOA-ACAP-ARAP_25.05.2022_00h00	5.43731e-07	7.08769e-05	1.04081e-06	5.08839e-06	[3, 4]	Group79	4.53575	255	[AARSD1, ABTB1, ADAR, AGO4, AIF1, AMBRA1, ANPEP, APOB, ARID4B, ARIH1, ASH1L, ATF6, ATG16L2, ATP2A3, ATP7B, AZIN1, B2M, B4GALT6, BAZ1B, BID, BIRC2, BIRC6, BMPER, BOLA2-SMG1P6, BRD2, C2, C5AR1, CAMK1D, CAMTA1, CARD8, CASS4, CCM2, CD27, CDC123, CDC20B, CDK11A, CELF1, CEMIP, CFD, CFLAR, CHST11, CIAO2A, CIRBP, CLEC7A, CREBBP, CTSS, DAB1, DAD1, DAP3, DDX21, DGUOK, DHFR, DOK7, DRD2, DRG1, DTX3L, ECE1, E…
GO:0044260	cellular macromolecule metabolic process	GO_BiologicalProcess-EBI-UniProt-GOA-ACAP-ARAP_25.05.2022_00h00	0.000260938	0.00578239	1.04081e-06	5.08839e-06	[3, 4]	Group79	4.55363	152	[AARSD1, ABTB1, AGO4, APOB, ARID4B, ARIH1, ASH1L, ATG16L2, B4GALT6, BIRC2, CCDC117, CCT8, CDC123, CDC20B, CELF1, CHST11, CINP, CIRBP, CREBBP, CYREN, DAD1, DAP3, DDX21, DHFR, DRG1, DTX3L, ECE1, EIF2AK2, EIF2AK3, EIF2AK4, EMG1, ERN1, EXOSC4, EZH1, FAF2, FANCA, FBXL5, FOS, FOXO3, GALNT18, GALNT9, GLI2, GRHL2, GTF2H1, GYS1, HERPUD1, ING4, IRGM, KDELR2, KDM2A, KMT2C, MAN1A1, MAPK14, MARF1, MARS1, METT…
GO:0051171	regulation of nitrogen compound metabolic process	GO_BiologicalProcess-EBI-UniProt-GOA-ACAP-ARAP_25.05.2022_00h00	0.000473645	0.00807382	1.04081e-06	5.08839e-06	[3, 4]	Group79	4.17225	249	[ABTB1, ADAR, AGO4, AIF1, AMBRA1, ARID4B, ARIH1, ASH1L, ATAD2, ATF6, ATP2A3, AZIN1, BAZ1B, BCAS3, BEND5, BID, BIRC2, BIRC6, BMPER, BRD2, C5AR1, CAMK1D, CAMTA1, CARD8, CASS4, CCDC117, CCM2, CCT8, CD27, CDC123, CDC20B, CDK11A, CELF1, CEMIP, CFLAR, CIR1, CIRBP, CLEC7A, CREB5, CREBBP, CREM, CRK, CRLF3, CYREN, DAB1, DBX2, DDX21, DHFR, DNM2, DOK7, DRD2, DTX3L, EDA2R, EGLN1, EGR1, EGR3, EIF2AK2, EIF2AK3…
GO:0060255	regulation of macromolecule metabolic process	GO_BiologicalProcess-EBI-UniProt-GOA-ACAP-ARAP_25.05.2022_00h00	3.13862e-05	0.001288	1.04081e-06	5.08839e-06	[3, 4]	Group79	4.25957	277	[ABTB1, ADAR, AGO4, AIF1, AMBRA1, APOB, ARID4B, ARIH1, ASH1L, ATAD2, ATF6, ATP2A3, AZIN1, B2M, BAZ1B, BCAS3, BEND5, BID, BIRC2, BIRC6, BMPER, BRD2, BTNL8, C5AR1, CAMK1D, CAMTA1, CARD8, CASS4, CCDC117, CCM2, CCT8, CD14, CD27, CDC123, CDC20B, CDK11A, CELF1, CEMIP, CFLAR, CIR1, CIRBP, CLEC4A, CLEC7A, CREB5, CREBBP, CREM, CRK, CRLF3, CXCL8, CYREN, CYRIB, DAB1, DBX2, DDX21, DHFR, DNM2, DOK7, DRD2, DTX…
GO:0080090	regulation of primary metabolic process	GO_BiologicalProcess-EBI-UniProt-GOA-ACAP-ARAP_25.05.2022_00h00	0.000289124	0.00610188	1.04081e-06	5.08839e-06	[3, 4]	Group79	4.1843	257	[ABTB1, ADAR, AGO4, AIF1, AMBRA1, APOB, ARID4B, ARIH1, ASH1L, ATAD2, ATF6, ATP2A3, AZIN1, BAZ1B, BCAS3, BEND5, BID, BIRC2, BIRC6, BMPER, BRD2, BSCL2, C5AR1, CAMK1D, CAMTA1, CARD8, CASS4, CCDC117, CCM2, CCT8, CD27, CDC123, CDC20B, CDK11A, CELF1, CEMIP, CFLAR, CIR1, CIRBP, CLEC7A, CREB5, CREBBP, CREM, CRK, CRLF3, CYREN, DAB1, DBX2, DDX21, DHFR, DNM2, DOK7, DRD2, DTX3L, EDA2R, EGLN1, EGR1, EGR3, EIF…
GO:0043412	macromolecule modification	GO_BiologicalProcess-EBI-UniProt-GOA-ACAP-ARAP_25.05.2022_00h00	2.14854e-05	0.000952231	1.04081e-06	5.08839e-06	[4]	Group79	4.59713	186	[ADAR, ADARB2, AIF1, AMBRA1, ARID4B, ARIH1, ASH1L, ATG16L2, B4GALT6, BAZ1B, BIRC2, BIRC6, BMPER, BRD2, C5AR1, CAMK1D, CAMTA1, CASS4, CCM2, CDC20B, CDK11A, CEMIP, CREBBP, DAB1, DAD1, DDX21, DGUOK, DOK7, DRD2, DTX3L, EGLN1, EGR1, EIF2AK2, EIF2AK3, EIF2AK4, EMG1, ERN1, EXOSC4, EZH1, FANCA, FBXL5, FCGR1A, FGF9, FGR, FLOT1, FOS, GALNT18, GALNT9, GATAD2B, GLYR1, GMFG, GPR75-ASB3, GPS2, GRHL2, GRK1, GTF…
GO:0036211	protein modification process	GO_BiologicalProcess-EBI-UniProt-GOA-ACAP-ARAP_25.05.2022_00h00	0.000216093	0.0053207	1.04081e-06	5.08839e-06	[4, 5]	Group79	4.47996	171	[ADAR, AIF1, AMBRA1, ARID4B, ARIH1, ASH1L, ATG16L2, B4GALT6, BAZ1B, BIRC2, BIRC6, BMPER, BRD2, C5AR1, CAMK1D, CAMTA1, CASS4, CCM2, CDC20B, CDK11A, CEMIP, CREBBP, DAB1, DAD1, DDX21, DGUOK, DOK7, DRD2, DTX3L, EGLN1, EGR1, EIF2AK2, EIF2AK3, EIF2AK4, ERN1, EZH1, FANCA, FBXL5, FCGR1A, FGF9, FGR, FLOT1, GALNT18, GALNT9, GATAD2B, GLYR1, GMFG, GPR75-ASB3, GPS2, GRK1, GTF2H1, HCK, HERPUD1, IL6R, ING4, IRG…
GO:0051246	regulation of protein metabolic process	GO_BiologicalProcess-EBI-UniProt-GOA-ACAP-ARAP_25.05.2022_00h00	1.56923e-05	0.000709678	1.04081e-06	5.08839e-06	[4, 5]	Group79	4.93111	136	[ABTB1, ADAR, AGO4, AIF1, AMBRA1, ARIH1, ATP2A3, AZIN1, BAZ1B, BID, BIRC2, BIRC6, BMPER, C5AR1, CAMTA1, CARD8, CASS4, CCM2, CD27, CDC123, CDC20B, CELF1, CEMIP, CFLAR, CIRBP, CLEC7A, DAB1, DDX21, DHFR, DOK7, DRD2, DTX3L, EGLN1, EGR1, EIF2AK2, EIF2AK3, EIF2AK4, ERN1, FBXL5, FCGR1A, FGF9, FGR, FLOT1, FOXO3, GLYR1, GPS2, GTF2H1, HERPUD1, HIP1, IL1R2, IL6R, IRGM, IVNS1ABP, KDELR2, LILRB2, LIMK2, LPCAT…
GO:0016310	phosphorylation	GO_BiologicalProcess-EBI-UniProt-GOA-ACAP-ARAP_25.05.2022_00h00	0.0069643	0.0453909	1.04081e-06	5.08839e-06	[5]	Group79	4.52034	90	[ADAR, AIF1, AMBRA1, BAZ1B, BIRC6, BMPER, BRD2, C5AR1, CAMK1D, CASS4, CCM2, CDK11A, CEMIP, CERK, CKMT2, DAB1, DGUOK, DOK7, DRD2, EGR1, EIF2AK2, EIF2AK3, EIF2AK4, ERN1, FCGR1A, FGF9, FGR, FLOT1, GK, GMFG, GRK1, GTF2H1, HCK, IL6R, IP6K1, IRGM, LIMK2, MAP3K3, MAPK14, MARK3, MKNK1, MLKL, MOB3A, MYADM, MYLK4, NADK, NCF1, NF1, NIBAN1, NOL9, NR4A3, OBSCN, OGDH, OGT, OSBPL8, PAK4, PECAM1, PIK3CD, PIM2, P…
GO:0002683	negative regulation of immune system process	GO_BiologicalProcess-EBI-UniProt-GOA-ACAP-ARAP_25.05.2022_00h00	0.00570126	0.0408867	1.5555e-05	4.8887e-05	[2, 3, 4]	Group80	5.93407	27	[ADAR, CD300LF, CRK, DRD2, FGR, GPS2, HCK, HLA-A, HLA-B, HLA-E, LILRB2, LST1, MAPK14, MILR1, MNDA, NF1, PCDHA4, PCDHA6, PCDHA@, PTEN, PTPRJ, SAMHD1, SPI1, STAT2, TNFAIP6, TSC22D3, TYROBP]
GO:0048585	negative regulation of response to stimulus	GO_BiologicalProcess-EBI-UniProt-GOA-ACAP-ARAP_25.05.2022_00h00	0.00417149	0.0325494	1.5555e-05	4.8887e-05	[2, 3, 4]	Group80	4.70035	80	[ADAR, AIF1, ARID4B, ASH1L, BID, BIRC6, BMPER, CARD8, CCDC125, CD300LF, CFLAR, CHST11, CRK, CXCL8, CYREN, CYRIB, DAB1, DMBT1, DNM2, DRD2, EGR1, FGF9, FGR, FOXO3, GLI2, GPS2, HCK, HERPUD1, HLA-A, HLA-B, HLA-E, IL1R2, IVNS1ABP, LITAF, LMBR1L, LPCAT3, MAPK14, MARK3, MYADM, NAIP, NF1, NFE2L2, NKD1, NR4A3, OGG1, OGT, OTUD5, PCDHA6, PFDN5, PLAUR, PLEK, PTEN, PTGS2, PTPRJ, RASSF2, RBBP4, RGMA, RGS2, RHO…
GO:0002831	regulation of response to biotic stimulus	GO_BiologicalProcess-EBI-UniProt-GOA-ACAP-ARAP_25.05.2022_00h00	9.71031e-06	0.000512334	1.5555e-05	4.8887e-05	[3, 4]	Group80	8.26667	31	[ADAR, BIRC2, CARD8, CD14, CLEC7A, CREBBP, CRK, DRD2, DTX3L, EIF2AK4, FFAR2, FGR, HCK, HLA-A, HLA-B, HLA-E, IRGM, MNDA, NCF1, NFE2L2, PPP2R3C, RNF185, SAMHD1, SIN3A, SPI1, STAT2, TRIM38, TYROBP, VAV1, ZBP1, ZNFX1]
GO:0032101	regulation of response to external stimulus	GO_BiologicalProcess-EBI-UniProt-GOA-ACAP-ARAP_25.05.2022_00h00	2.95232e-07	4.6731e-05	1.5555e-05	4.8887e-05	[3, 4]	Group80	6.64062	68	[ADAR, AIF1, ALOX5AP, ASH1L, BIRC2, C5AR1, CAMK1D, CARD8, CCM2, CD14, CD200R1L, CELF1, CLEC7A, CREBBP, CRK, CXCL8, CYRIB, DRD2, DTX3L, EIF2AK4, FANCA, FCGR1A, FFAR2, FGR, GPS2, GPSM3, GRK1, HCK, HLA-A, HLA-B, HLA-E, IL17RA, IL6R, IRGM, LPCAT3, MAPK14, MGST2, MNDA, NAIP, NCF1, NFE2L2, NLRP1, PCDHA4, PCDHA6, PCDHA@, PLAUR, PPP2R3C, PTEN, PTGS2, RGMA, RNF185, SAMHD1, SCARF1, SEMA4A, SIN3A, SOCS3, SP…
GO:0002832	negative regulation of response to biotic stimulus	GO_BiologicalProcess-EBI-UniProt-GOA-ACAP-ARAP_25.05.2022_00h00	0.00681169	0.0447914	1.5555e-05	4.8887e-05	[3, 4, 5]	Group80	8.77193	10	[ADAR, CARD8, CRK, DRD2, HLA-A, HLA-B, HLA-E, SAMHD1, STAT2, TRIM38]
GO:0032102	negative regulation of response to external stimulus	GO_BiologicalProcess-EBI-UniProt-GOA-ACAP-ARAP_25.05.2022_00h00	0.004208	0.0326046	1.5555e-05	4.8887e-05	[3, 4, 5]	Group80	6.14657	26	[ADAR, AIF1, ASH1L, CARD8, CRK, DRD2, FGR, GPS2, HCK, HLA-A, HLA-B, HLA-E, LPCAT3, MAPK14, PCDHA6, PLAUR, PTEN, RGMA, SAMHD1, SEMA4A, SOCS3, STAT2, TNFAIP6, TNFRSF1B, TNR, TRIM38]
GO:0031347	regulation of defense response	GO_BiologicalProcess-EBI-UniProt-GOA-ACAP-ARAP_25.05.2022_00h00	2.17567e-07	4.01774e-05	1.5555e-05	4.8887e-05	[4, 5]	Group80	7.56677	51	[ADAR, ALOX5AP, ASH1L, BIRC2, CCM2, CD200R1L, CELF1, CLEC7A, CREBBP, CRK, DRD2, DTX3L, EIF2AK4, FANCA, FCGR1A, FFAR2, FGR, GPS2, GPSM3, HCK, HLA-A, HLA-B, HLA-E, IL17RA, IRGM, LPCAT3, MAPK14, MGST2, MNDA, NAIP, NCF1, NFE2L2, NLRP1, PCDHA4, PCDHA6, PCDHA@, PPP2R3C, PTGS2, RNF185, SAMHD1, SIN3A, SOCS3, SPI1, STAT2, TNFAIP6, TNFRSF1B, TRIM38, TYROBP, VAV1, ZBP1, ZNFX1]
GO:0031348	negative regulation of defense response	GO_BiologicalProcess-EBI-UniProt-GOA-ACAP-ARAP_25.05.2022_00h00	0.00102852	0.0141565	1.5555e-05	4.8887e-05	[3, 4, 5, 6]	Group80	7.78689	19	[ADAR, ASH1L, CRK, DRD2, FGR, GPS2, HCK, HLA-A, HLA-B, HLA-E, LPCAT3, MAPK14, PCDHA6, SAMHD1, SOCS3, STAT2, TNFAIP6, TNFRSF1B, TRIM38]
GO:0050727	regulation of inflammatory response	GO_BiologicalProcess-EBI-UniProt-GOA-ACAP-ARAP_25.05.2022_00h00	0.000185591	0.00472724	1.5555e-05	4.8887e-05	[4, 5, 6]	Group80	7.26817	29	[ALOX5AP, ASH1L, BIRC2, CCM2, CD200R1L, CELF1, FANCA, FCGR1A, FFAR2, FGR, GPS2, GPSM3, HCK, HLA-E, IL17RA, LPCAT3, MAPK14, MGST2, NAIP, NCF1, NLRP1, PCDHA4, PCDHA6, PCDHA@, PTGS2, SOCS3, TNFAIP6, TNFRSF1B, ZBP1]
GO:0045088	regulation of innate immune response	GO_BiologicalProcess-EBI-UniProt-GOA-ACAP-ARAP_25.05.2022_00h00	2.14643e-06	0.00019026	1.5555e-05	4.8887e-05	[4, 5, 6, 7]	Group80	10.1215	25	[ADAR, BIRC2, CLEC7A, CREBBP, CRK, DRD2, FFAR2, FGR, HCK, HLA-A, HLA-B, HLA-E, IRGM, MNDA, NCF1, NFE2L2, RNF185, SAMHD1, SIN3A, SPI1, STAT2, TYROBP, VAV1, ZBP1, ZNFX1]
GO:0045824	negative regulation of innate immune response	GO_BiologicalProcess-EBI-UniProt-GOA-ACAP-ARAP_25.05.2022_00h00	0.00508578	0.0378191	1.5555e-05	4.8887e-05	[4, 5, 6, 7, 8]	Group80	10.5263	8	[ADAR, CRK, DRD2, HLA-A, HLA-B, HLA-E, SAMHD1, STAT2]
GO:0002682	regulation of immune system process	GO_BiologicalProcess-EBI-UniProt-GOA-ACAP-ARAP_25.05.2022_00h00	5.88728e-09	6.52311e-06	1.14333e-05	4.19219e-05	[2, 3]	Group81	6.26162	101	[ACIN1, ADAR, ADGRE2, AIF1, AMBRA1, B2M, BID, BIRC2, BTNL8, C2, C5AR1, CAMK1D, CD14, CD27, CD300LF, CFD, CLEC7A, CREBBP, CRK, CSF3R, CTSS, CXCL8, CYRIB, DDX21, DOCK8, DRD2, EGR3, EIF2AK4, FANCA, FCGR1A, FFAR2, FGR, FLOT1, FOS, FOXO3, GLI2, GNAO1, GPS2, GPSM3, HCK, HLA-A, HLA-B, HLA-DMB, HLA-DQA1, HLA-E, IGKC, IL6R, IRGM, ITGAM, KLHL6, LAT2, LILRB2, LITAF, LST1, MAPK14, MILR1, MNDA, NAIP, NCF1, NF…
GO:0040012	regulation of locomotion	GO_BiologicalProcess-EBI-UniProt-GOA-ACAP-ARAP_25.05.2022_00h00	0.0010656	0.0142252	1.14333e-05	4.19219e-05	[2, 3]	Group81	5.31136	58	[AIF1, AMOT, ARID4B, BCAS3, BMPER, C5AR1, CAMK1D, CASS4, CCDC125, CEMIP, CLEC7A, CRK, CXCL8, CYRIB, DOCK8, DRD2, FGF9, FGR, FOXO3, GLIPR2, GNA13, GPSM3, IL6R, ITGAX, MAP3K3, MAPK14, MMP7, MYADM, NF1, NFE2L2, NKD1, NR4A3, OGT, OSBPL8, PECAM1, PIK3CD, PLXNC1, PTEN, PTGS2, PTPRJ, RBBP4, RHOA, RHOB, RHOH, SDCBP, SEMA4A, SIN3A, SOD2, SPI1, SSH2, STAT3, STK10, STK4, TERT, TNFAIP6, TNFSF14, TNR, XBP1]
GO:0051239	regulation of multicellular organismal process	GO_BiologicalProcess-EBI-UniProt-GOA-ACAP-ARAP_25.05.2022_00h00	0.00718649	0.0461602	1.14333e-05	4.19219e-05	[2, 3]	Group81	4.30622	126	[ABI3BP, ACIN1, ACOT13, AIF1, ALPL, AMBRA1, AMOT, ARID4B, ATP2A3, B2M, BCAS3, BMPER, BSCL2, BTNL8, C5AR1, CARD8, CBLN2, CCM2, CD14, CD27, CLEC4A, CLEC7A, CSF3R, CXCL8, CYRIB, DAB1, DDX21, DRD2, ECE1, EGLN1, EGR1, EGR3, EIF2AK2, EIF2AK3, EIF2AK4, FANCA, FFAR2, FGF9, FGR, FLOT1, FOS, FOXO3, GCH1, GLI2, GLIPR2, GOLGA4, GPR75-ASB3, GPSM3, GRHL2, HLA-A, HLA-B, HLA-E, IFRD1, IL17RA, IL1R2, IL6R, IP6K1,…
GO:0002684	positive regulation of immune system process	GO_BiologicalProcess-EBI-UniProt-GOA-ACAP-ARAP_25.05.2022_00h00	5.53154e-06	0.000350226	1.14333e-05	4.19219e-05	[2, 3, 4]	Group81	6.20229	65	[ACIN1, ADGRE2, AIF1, AMBRA1, B2M, BTNL8, C2, C5AR1, CAMK1D, CD27, CFD, CLEC7A, CREBBP, CXCL8, CYRIB, DDX21, DOCK8, EGR3, EIF2AK4, FCGR1A, FFAR2, FGR, FOS, FOXO3, GLI2, GNAO1, GPS2, GPSM3, HCK, HLA-A, HLA-B, HLA-DMB, HLA-DQA1, HLA-E, IGKC, IL6R, IRGM, ITGAM, KLHL6, LAT2, LILRB2, MNDA, NF1, NR4A3, PCDHA4, PCDHA@, PIK3CD, PPP2R3C, PTPRJ, RHOA, RHOH, RNF185, SIN3A, SLC11A1, SMARCB1, SPI1, TESPA1, TN…
GO:0016477	cell migration	GO_BiologicalProcess-EBI-UniProt-GOA-ACAP-ARAP_25.05.2022_00h00	0.000626884	0.00992268	1.14333e-05	4.19219e-05	[3]	Group81	5.03461	80	[ADGRE2, AIF1, AMOT, ARID4B, BCAS3, BMPER, C5AR1, CAMK1D, CASS4, CCL3L1, CEMIP, CLEC7A, CRK, CSF3R, CXCL8, CYRIB, DAB1, DCDC2, DEFA1, DOCK8, DRD2, EGR3, ENPEP, FFAR2, FGF9, FGR, FOXO3, GBF1, GLIPR2, GNA13, GPSM3, HCK, HEXB, IL17RA, IL6R, ITGA11, ITGAX, MAP3K3, MAPK14, MBOAT7, MMP7, MYADM, NF1, NFE2L2, NKD1, NR4A3, OGDH, OGT, OSBPL8, PAK4, PCDHA6, PECAM1, PIK3CD, PLXNC1, PTEN, PTGS2, PTPRJ, RBBP4,…
GO:0051240	positive regulation of multicellular organismal process	GO_BiologicalProcess-EBI-UniProt-GOA-ACAP-ARAP_25.05.2022_00h00	0.000263858	0.00578921	1.14333e-05	4.19219e-05	[2, 3, 4]	Group81	5.13614	83	[ABI3BP, ACIN1, AIF1, ALPL, AMBRA1, AMOT, ARID4B, B2M, BMPER, BSCL2, C5AR1, CARD8, CBLN2, CCM2, CD14, CD27, CLEC7A, CXCL8, CYRIB, DDX21, DRD2, EGR1, EGR3, EIF2AK2, EIF2AK3, FFAR2, FGF9, FGR, FLOT1, FOS, FOXO3, GCH1, GLI2, GLIPR2, GOLGA4, GPSM3, HLA-A, HLA-E, IL17RA, IL6R, ITGAX, LILRB2, LPCAT3, MAPK14, MNDA, MYRF, NAIP, NCOA2, NCOA3, NFE2L2, NLRP1, NR4A3, OGT, PAK4, PCDHA4, PCDHA@, PIK3CD, PLXNC1…
GO:0001816	cytokine production	GO_BiologicalProcess-EBI-UniProt-GOA-ACAP-ARAP_25.05.2022_00h00	0.000372313	0.00705167	1.14333e-05	4.19219e-05	[2, 5]	Group81	5.88972	47	[AIF1, B2M, BTNL8, C5AR1, CARD8, CCM2, CD14, CLEC4A, CLEC7A, CYRIB, DDX21, DRD2, EGR1, EIF2AK2, EIF2AK3, FFAR2, FGR, FLOT1, GPSM3, HLA-A, HLA-B, HLA-E, IL17RA, IL1R2, IL6R, LILRB2, LITAF, MAPK14, MNDA, NAIP, NLRP1, NR4A3, OTUD5, PIK3CD, PTGS2, PTPRJ, RELB, SARS1, SLC11A1, SRGN, STAT3, TLR1, TNFRSF1B, TRIM38, TYROBP, UBE2J1, XBP1]
GO:2000145	regulation of cell motility	GO_BiologicalProcess-EBI-UniProt-GOA-ACAP-ARAP_25.05.2022_00h00	0.000349193	0.00684788	1.14333e-05	4.19219e-05	[3, 4]	Group81	5.56088	58	[AIF1, AMOT, ARID4B, BCAS3, BMPER, C5AR1, CAMK1D, CASS4, CCDC125, CEMIP, CLEC7A, CRK, CXCL8, CYRIB, DOCK8, DRD2, FGF9, FGR, FOXO3, GLIPR2, GNA13, GPSM3, IL6R, ITGAX, MAP3K3, MAPK14, MMP7, MYADM, NF1, NFE2L2, NKD1, NR4A3, OGT, OSBPL8, PECAM1, PIK3CD, PLXNC1, PTEN, PTGS2, PTPRJ, RBBP4, RHOA, RHOB, RHOH, SDCBP, SEMA4A, SIN3A, SOD2, SPI1, SSH2, STAT3, STK10, STK4, TERT, TNFAIP6, TNFSF14, TNR, XBP1]
GO:0001817	regulation of cytokine production	GO_BiologicalProcess-EBI-UniProt-GOA-ACAP-ARAP_25.05.2022_00h00	0.000315035	0.00640474	1.14333e-05	4.19219e-05	[3, 4, 5, 6]	Group81	5.93434	47	[AIF1, B2M, BTNL8, C5AR1, CARD8, CCM2, CD14, CLEC4A, CLEC7A, CYRIB, DDX21, DRD2, EGR1, EIF2AK2, EIF2AK3, FFAR2, FGR, FLOT1, GPSM3, HLA-A, HLA-B, HLA-E, IL17RA, IL1R2, IL6R, LILRB2, LITAF, MAPK14, MNDA, NAIP, NLRP1, NR4A3, OTUD5, PIK3CD, PTGS2, PTPRJ, RELB, SARS1, SLC11A1, SRGN, STAT3, TLR1, TNFRSF1B, TRIM38, TYROBP, UBE2J1, XBP1]
GO:0030334	regulation of cell migration	GO_BiologicalProcess-EBI-UniProt-GOA-ACAP-ARAP_25.05.2022_00h00	0.000131736	0.00374266	1.14333e-05	4.19219e-05	[4, 5]	Group81	5.80448	57	[AIF1, AMOT, ARID4B, BCAS3, BMPER, C5AR1, CAMK1D, CASS4, CEMIP, CLEC7A, CRK, CXCL8, CYRIB, DOCK8, DRD2, FGF9, FGR, FOXO3, GLIPR2, GNA13, GPSM3, IL6R, ITGAX, MAP3K3, MAPK14, MMP7, MYADM, NF1, NFE2L2, NKD1, NR4A3, OGT, OSBPL8, PECAM1, PIK3CD, PLXNC1, PTEN, PTGS2, PTPRJ, RBBP4, RHOA, RHOB, RHOH, SDCBP, SEMA4A, SIN3A, SOD2, SPI1, SSH2, STAT3, STK10, STK4, TERT, TNFAIP6, TNFSF14, TNR, XBP1]
GO:0001819	positive regulation of cytokine production	GO_BiologicalProcess-EBI-UniProt-GOA-ACAP-ARAP_25.05.2022_00h00	0.000181767	0.00473878	1.14333e-05	4.19219e-05	[3, 4, 5, 6, 7]	Group81	6.74374	35	[AIF1, B2M, C5AR1, CARD8, CCM2, CD14, CLEC7A, CYRIB, DDX21, DRD2, EGR1, EIF2AK2, EIF2AK3, FFAR2, FGR, FLOT1, GPSM3, HLA-A, HLA-E, IL17RA, IL6R, LILRB2, MAPK14, MNDA, NAIP, NLRP1, NR4A3, PIK3CD, PTGS2, PTPRJ, SLC11A1, STAT3, TLR1, TYROBP, XBP1]
GO:0010628	positive regulation of gene expression	GO_BiologicalProcess-EBI-UniProt-GOA-ACAP-ARAP_25.05.2022_00h00	0.000917875	0.0132079	1.14333e-05	4.19219e-05	[4, 5, 6]	Group81	5.22023	64	[ADAR, AIF1, APOB, B2M, C5AR1, CARD8, CCM2, CD14, CDC123, CELF1, CIRBP, CLEC7A, CXCL8, CYRIB, DDX21, DRD2, EGR1, EIF2AK2, EIF2AK3, EIF2AK4, ERN1, FFAR2, FGF9, FGR, FLOT1, GPSM3, HLA-A, HLA-E, IL17RA, IL6R, ITGAX, LILRB2, LPCAT3, MAPK14, METTL16, MNDA, NAIP, NFE2L2, NIBAN1, NLRP1, NOCT, NR1I2, NR4A3, PIK3CD, PTGS2, PTPRJ, RAB27A, RBM22, RBM4B, RHOA, SLC11A1, SPI1, SRPK2, STAT3, STK4, TENT4B, TERT,…
GO:0014812	muscle cell migration	GO_BiologicalProcess-EBI-UniProt-GOA-ACAP-ARAP_25.05.2022_00h00	0.00612712	0.0421667	0.00624003	0.00704003	[4]	Group82	9.47368	9	[AIF1, CRK, FGF9, GNA13, NF1, NFE2L2, NR4A3, RHOA, TERT]
GO:0048659	smooth muscle cell proliferation	GO_BiologicalProcess-EBI-UniProt-GOA-ACAP-ARAP_25.05.2022_00h00	0.00775845	0.0482942	0.00624003	0.00704003	[4]	Group82	7.84314	12	[AIF1, ERN1, FGF9, GNA13, IL6R, NF1, NR4A3, PTEN, PTGS2, RHOA, SOD2, TERT]
GO:0048660	regulation of smooth muscle cell proliferation	GO_BiologicalProcess-EBI-UniProt-GOA-ACAP-ARAP_25.05.2022_00h00	0.00632166	0.043237	0.00624003	0.00704003	[4, 5]	Group82	8.05369	12	[AIF1, ERN1, FGF9, GNA13, IL6R, NF1, NR4A3, PTEN, PTGS2, RHOA, SOD2, TERT]
GO:0014909	smooth muscle cell migration	GO_BiologicalProcess-EBI-UniProt-GOA-ACAP-ARAP_25.05.2022_00h00	0.00146433	0.017732	0.00624003	0.00704003	[5]	Group82	11.6883	9	[AIF1, CRK, FGF9, GNA13, NF1, NFE2L2, NR4A3, RHOA, TERT]
GO:1990874	vascular associated smooth muscle cell proliferation	GO_BiologicalProcess-EBI-UniProt-GOA-ACAP-ARAP_25.05.2022_00h00	0.000420881	0.00746138	0.00624003	0.00704003	[5]	Group82	13.8462	9	[ERN1, FGF9, GNA13, NF1, NR4A3, PTEN, RHOA, SOD2, TERT]
GO:0014910	regulation of smooth muscle cell migration	GO_BiologicalProcess-EBI-UniProt-GOA-ACAP-ARAP_25.05.2022_00h00	0.000659027	0.0102845	0.00624003	0.00704003	[5, 6]	Group82	13.0435	9	[AIF1, CRK, FGF9, GNA13, NF1, NFE2L2, NR4A3, RHOA, TERT]
GO:1904705	regulation of vascular associated smooth muscle cell proliferation	GO_BiologicalProcess-EBI-UniProt-GOA-ACAP-ARAP_25.05.2022_00h00	0.000331598	0.00662001	0.00624003	0.00704003	[5, 6]	Group82	14.2857	9	[ERN1, FGF9, GNA13, NF1, NR4A3, PTEN, RHOA, SOD2, TERT]
GO:0014912	negative regulation of smooth muscle cell migration	GO_BiologicalProcess-EBI-UniProt-GOA-ACAP-ARAP_25.05.2022_00h00	0.00222456	0.0219095	0.00624003	0.00704003	[5, 6, 7]	Group82	18.5185	5	[AIF1, GNA13, NF1, NFE2L2, RHOA]
GO:1904738	vascular associated smooth muscle cell migration	GO_BiologicalProcess-EBI-UniProt-GOA-ACAP-ARAP_25.05.2022_00h00	2.32656e-05	0.00101091	0.00624003	0.00704003	[6]	Group82	26.9231	7	[FGF9, GNA13, NF1, NFE2L2, NR4A3, RHOA, TERT]
GO:1904752	regulation of vascular associated smooth muscle cell migration	GO_BiologicalProcess-EBI-UniProt-GOA-ACAP-ARAP_25.05.2022_00h00	1.30136e-05	0.000613576	0.00624003	0.00704003	[6, 7]	Group82	29.1667	7	[FGF9, GNA13, NF1, NFE2L2, NR4A3, RHOA, TERT]
GO:1904753	negative regulation of vascular associated smooth muscle cell migration	GO_BiologicalProcess-EBI-UniProt-GOA-ACAP-ARAP_25.05.2022_00h00	0.000406752	0.00744927	0.00624003	0.00704003	[6, 7, 8]	Group82	36.3636	4	[GNA13, NF1, NFE2L2, RHOA]
GO:0010828	positive regulation of glucose transmembrane transport	GO_BiologicalProcess-EBI-UniProt-GOA-ACAP-ARAP_25.05.2022_00h00	0.00517105	0.0381969	0.00624003	0.00704003	[4, 5, 6, 7, 8, 9, 10, 11]	Group82	13.0435	6	[MAPK14, NFE2L2, NR4A3, OSBPL8, RHOQ, TERT]
ds:H00344	Leprosy; Hansen disease	KEGG-HUMAN-DISEASE_30.11.2017	1.1392e-05	0.000573741	1.432e-05	4.84677e-05	[-1]	Group83	50	5	[HLA-A, HLA-B, HLA-C, HLA-E, TLR1]
ds:H01694	Stevens-Johnson syndrome and toxic epidermal necrolysis; Lyell's syndrome	KEGG-HUMAN-DISEASE_30.11.2017	0.00122904	0.0158346	1.432e-05	4.84677e-05	[-1]	Group83	100	2	[HLA-A, HLA-B]
ds:H01713	Diffuse panbronchiolitis	KEGG-HUMAN-DISEASE_30.11.2017	0.000167458	0.00458133	1.432e-05	4.84677e-05	[-1]	Group83	75	3	[HLA-A, HLA-B, MUC22]
GO:0009595	detection of biotic stimulus	GO_BiologicalProcess-EBI-UniProt-GOA-ACAP-ARAP_25.05.2022_00h00	0.0013344	0.0167064	1.432e-05	4.84677e-05	[3]	Group83	14.5833	7	[CLEC7A, DMBT1, HLA-A, HLA-B, NAIP, PTPRJ, TLR1]
GO:0098543	detection of other organism	GO_BiologicalProcess-EBI-UniProt-GOA-ACAP-ARAP_25.05.2022_00h00	4.63504e-05	0.00171188	1.432e-05	4.84677e-05	[3, 5]	Group83	30	6	[CLEC7A, DMBT1, HLA-A, HLA-B, NAIP, TLR1]
GO:0098581	detection of external biotic stimulus	GO_BiologicalProcess-EBI-UniProt-GOA-ACAP-ARAP_25.05.2022_00h00	0.000287071	0.00611681	1.432e-05	4.84677e-05	[4]	Group83	22.2222	6	[CLEC7A, DMBT1, HLA-A, HLA-B, NAIP, TLR1]
GO:0016045	detection of bacterium	GO_BiologicalProcess-EBI-UniProt-GOA-ACAP-ARAP_25.05.2022_00h00	0.000227944	0.00531709	1.432e-05	4.84677e-05	[4, 6]	Group83	29.4118	5	[DMBT1, HLA-A, HLA-B, NAIP, TLR1]
GO:0002484	antigen processing and presentation of endogenous peptide antigen via MHC class I via ER pathway	GO_BiologicalProcess-EBI-UniProt-GOA-ACAP-ARAP_25.05.2022_00h00	0.000407699	0.00740542	1.432e-05	4.84677e-05	[6]	Group83	60	3	[HLA-A, HLA-B, HLA-C]
GO:0032493	response to bacterial lipoprotein	GO_BiologicalProcess-EBI-UniProt-GOA-ACAP-ARAP_25.05.2022_00h00	0.00308174	0.0270997	1.432e-05	4.84677e-05	[5, 7]	Group83	33.3333	3	[CD14, DMBT1, TLR1]
GO:0002486	antigen processing and presentation of endogenous peptide antigen via MHC class I via ER pathway, TAP-independent	GO_BiologicalProcess-EBI-UniProt-GOA-ACAP-ARAP_25.05.2022_00h00	4.29908e-05	0.0016147	1.432e-05	4.84677e-05	[7]	Group83	100	3	[HLA-A, HLA-B, HLA-C]
GO:0002716	negative regulation of natural killer cell mediated immunity	GO_BiologicalProcess-EBI-UniProt-GOA-ACAP-ARAP_25.05.2022_00h00	0.00464494	0.0352506	1.432e-05	4.84677e-05	[5, 6, 7, 8, 9]	Group83	20	4	[CRK, HLA-A, HLA-B, HLA-E]
GO:0045953	negative regulation of natural killer cell mediated cytotoxicity	GO_BiologicalProcess-EBI-UniProt-GOA-ACAP-ARAP_25.05.2022_00h00	0.00382062	0.0303458	1.432e-05	4.84677e-05	[5, 6, 7, 8, 9, 10]	Group83	21.0526	4	[CRK, HLA-A, HLA-B, HLA-E]
GO:0042270	protection from natural killer cell mediated cytotoxicity	GO_BiologicalProcess-EBI-UniProt-GOA-ACAP-ARAP_25.05.2022_00h00	0.000794114	0.0118104	1.432e-05	4.84677e-05	[6, 7, 8, 9, 10, 11]	Group83	50	3	[HLA-A, HLA-B, HLA-E]
GO:0019222	regulation of metabolic process	GO_BiologicalProcess-EBI-UniProt-GOA-ACAP-ARAP_25.05.2022_00h00	4.56652e-06	0.000306648	1.93955e-07	1.21914e-06	[2, 3]	Group84	4.28511	303	[ABTB1, ACOT13, ADAR, AGO4, AIF1, ALPL, AMBRA1, APOB, ARID4B, ARIH1, ASH1L, ATAD2, ATF6, ATP2A3, ATP6V0A1, ATP6V1B2, ATP6V1C1, AZIN1, B2M, BAZ1B, BCAS3, BEND5, BID, BIRC2, BIRC6, BMPER, BRD2, BSCL2, BTNL8, C5AR1, CAMK1D, CAMTA1, CARD8, CASS4, CCDC117, CCM2, CCT8, CD14, CD27, CDC123, CDC20B, CDK11A, CELF1, CEMIP, CFLAR, CIR1, CIRBP, CLEC4A, CLEC7A, CREB5, CREBBP, CREM, CRK, CRLF3, CXCL8, CYREN, CY…
GO:0034641	cellular nitrogen compound metabolic process	GO_BiologicalProcess-EBI-UniProt-GOA-ACAP-ARAP_25.05.2022_00h00	0.00230662	0.0221276	1.93955e-07	1.21914e-06	[3]	Group84	4.02745	270	[AARSD1, ABTB1, ACIN1, ACLY, ACSM1, ACSS2, ADAR, ADARB2, AGO4, AHCY, AIF1, ALDH1L1, ALPL, AMBRA1, ANPEP, ARID4B, ASH1L, ATAD2, ATF6, ATP6V1B2, AZIN1, B4GALT6, BAZ1B, BCAS3, BEND5, BIRC2, BRD2, C5AR1, CAMK1D, CAMTA1, CARD8, CCDC117, CCM2, CCT8, CDC123, CDK11A, CELF1, CERK, CERS5, CFLAR, CINP, CIR1, CIRBP, CLEC7A, CREB5, CREBBP, CREM, CRK, CRLF3, CWC25, CYREN, DAP3, DBX2, DDX21, DDX27, DGUOK, DHFR,…
GO:0043170	macromolecule metabolic process	GO_BiologicalProcess-EBI-UniProt-GOA-ACAP-ARAP_25.05.2022_00h00	4.02096e-06	0.000287434	1.93955e-07	1.21914e-06	[3]	Group84	4.09621	390	[AARSD1, ABTB1, ACIN1, ADAR, ADARB2, AGO4, AIF1, AMBRA1, ANPEP, APOB, ARID4B, ARIH1, ASH1L, ATAD2, ATF6, ATG16L2, ATP2A3, ATP7B, AZIN1, B2M, B4GALT6, BAZ1B, BCAS3, BEND5, BID, BIRC2, BIRC6, BMPER, BOLA2-SMG1P6, BRD2, BTNL8, C2, C5AR1, CAMK1D, CAMTA1, CARD8, CASS4, CCDC117, CCM2, CCT8, CD14, CD27, CDC123, CDC20B, CDK11A, CELF1, CEMIP, CFD, CFLAR, CHST11, CIAO2A, CINP, CIR1, CIRBP, CLEC4A, CLEC7A, …
GO:1901564	organonitrogen compound metabolic process	GO_BiologicalProcess-EBI-UniProt-GOA-ACAP-ARAP_25.05.2022_00h00	4.92848e-08	1.36519e-05	1.93955e-07	1.21914e-06	[3]	Group84	4.48699	300	[AARSD1, ABHD3, ABTB1, ACLY, ACSM1, ACSS2, ADAR, AGO4, AHCY, AIF1, ALDH1L1, ALPL, AMBRA1, ANPEP, APOB, ARID4B, ARIH1, ASH1L, ASNSD1, ATF6, ATG16L2, ATP2A3, ATP6V1B2, ATP7B, AZIN1, B2M, B4GALT6, BAZ1B, BID, BIRC2, BIRC6, BMPER, BOLA2-SMG1P6, BRD2, C2, C5AR1, CAMK1D, CAMTA1, CARD8, CASS4, CCM2, CD27, CDC123, CDC20B, CDK11A, CELF1, CEMIP, CERK, CERS5, CFD, CFLAR, CHAT, CHST11, CIAO2A, CIRBP, CKMT2, …
GO:0019538	protein metabolic process	GO_BiologicalProcess-EBI-UniProt-GOA-ACAP-ARAP_25.05.2022_00h00	5.43731e-07	7.08769e-05	1.93955e-07	1.21914e-06	[3, 4]	Group84	4.53575	255	[AARSD1, ABTB1, ADAR, AGO4, AIF1, AMBRA1, ANPEP, APOB, ARID4B, ARIH1, ASH1L, ATF6, ATG16L2, ATP2A3, ATP7B, AZIN1, B2M, B4GALT6, BAZ1B, BID, BIRC2, BIRC6, BMPER, BOLA2-SMG1P6, BRD2, C2, C5AR1, CAMK1D, CAMTA1, CARD8, CASS4, CCM2, CD27, CDC123, CDC20B, CDK11A, CELF1, CEMIP, CFD, CFLAR, CHST11, CIAO2A, CIRBP, CLEC7A, CREBBP, CTSS, DAB1, DAD1, DAP3, DDX21, DGUOK, DHFR, DOK7, DRD2, DRG1, DTX3L, ECE1, E…
GO:0031323	regulation of cellular metabolic process	GO_BiologicalProcess-EBI-UniProt-GOA-ACAP-ARAP_25.05.2022_00h00	0.00268761	0.0248156	1.93955e-07	1.21914e-06	[3, 4]	Group84	4.07095	241	[ABTB1, ADAR, AGO4, AIF1, AMBRA1, ARID4B, ARIH1, ASH1L, ATAD2, ATF6, ATP6V0A1, ATP6V1B2, ATP6V1C1, B2M, BAZ1B, BCAS3, BEND5, BIRC2, BMPER, BRD2, C5AR1, CAMK1D, CAMTA1, CARD8, CASS4, CCDC117, CCM2, CCT8, CDC123, CDC20B, CDK11A, CELF1, CEMIP, CFLAR, CIR1, CIRBP, CLEC7A, CREB5, CREBBP, CREM, CRK, CRLF3, CXCL8, CYREN, DAB1, DBX2, DDX21, DHFR, DNM2, DOK7, DRAM1, DRD2, DTX3L, ECE1, EDA2R, EGLN1, EGR1, …
GO:0051171	regulation of nitrogen compound metabolic process	GO_BiologicalProcess-EBI-UniProt-GOA-ACAP-ARAP_25.05.2022_00h00	0.000473645	0.00807382	1.93955e-07	1.21914e-06	[3, 4]	Group84	4.17225	249	[ABTB1, ADAR, AGO4, AIF1, AMBRA1, ARID4B, ARIH1, ASH1L, ATAD2, ATF6, ATP2A3, AZIN1, BAZ1B, BCAS3, BEND5, BID, BIRC2, BIRC6, BMPER, BRD2, C5AR1, CAMK1D, CAMTA1, CARD8, CASS4, CCDC117, CCM2, CCT8, CD27, CDC123, CDC20B, CDK11A, CELF1, CEMIP, CFLAR, CIR1, CIRBP, CLEC7A, CREB5, CREBBP, CREM, CRK, CRLF3, CYREN, DAB1, DBX2, DDX21, DHFR, DNM2, DOK7, DRD2, DTX3L, EDA2R, EGLN1, EGR1, EGR3, EIF2AK2, EIF2AK3…
GO:0060255	regulation of macromolecule metabolic process	GO_BiologicalProcess-EBI-UniProt-GOA-ACAP-ARAP_25.05.2022_00h00	3.13862e-05	0.001288	1.93955e-07	1.21914e-06	[3, 4]	Group84	4.25957	277	[ABTB1, ADAR, AGO4, AIF1, AMBRA1, APOB, ARID4B, ARIH1, ASH1L, ATAD2, ATF6, ATP2A3, AZIN1, B2M, BAZ1B, BCAS3, BEND5, BID, BIRC2, BIRC6, BMPER, BRD2, BTNL8, C5AR1, CAMK1D, CAMTA1, CARD8, CASS4, CCDC117, CCM2, CCT8, CD14, CD27, CDC123, CDC20B, CDK11A, CELF1, CEMIP, CFLAR, CIR1, CIRBP, CLEC4A, CLEC7A, CREB5, CREBBP, CREM, CRK, CRLF3, CXCL8, CYREN, CYRIB, DAB1, DBX2, DDX21, DHFR, DNM2, DOK7, DRD2, DTX…
GO:0080090	regulation of primary metabolic process	GO_BiologicalProcess-EBI-UniProt-GOA-ACAP-ARAP_25.05.2022_00h00	0.000289124	0.00610188	1.93955e-07	1.21914e-06	[3, 4]	Group84	4.1843	257	[ABTB1, ADAR, AGO4, AIF1, AMBRA1, APOB, ARID4B, ARIH1, ASH1L, ATAD2, ATF6, ATP2A3, AZIN1, BAZ1B, BCAS3, BEND5, BID, BIRC2, BIRC6, BMPER, BRD2, BSCL2, C5AR1, CAMK1D, CAMTA1, CARD8, CASS4, CCDC117, CCM2, CCT8, CD27, CDC123, CDC20B, CDK11A, CELF1, CEMIP, CFLAR, CIR1, CIRBP, CLEC7A, CREB5, CREBBP, CREM, CRK, CRLF3, CYREN, DAB1, DBX2, DDX21, DHFR, DNM2, DOK7, DRD2, DTX3L, EDA2R, EGLN1, EGR1, EGR3, EIF…
GO:0010467	gene expression	GO_BiologicalProcess-EBI-UniProt-GOA-ACAP-ARAP_25.05.2022_00h00	3.47583e-05	0.00137544	1.93955e-07	1.21914e-06	[4]	Group84	4.2885	264	[AARSD1, ABTB1, ACIN1, ADAR, ADARB2, AGO4, AIF1, AMBRA1, APOB, ARID4B, ASH1L, ATAD2, ATF6, ATP7B, B2M, BAZ1B, BCAS3, BEND5, BIRC2, BOLA2-SMG1P6, BRD2, BTNL8, C5AR1, CAMK1D, CAMTA1, CARD8, CCM2, CD14, CDC123, CDK11A, CELF1, CFLAR, CIAO2A, CIR1, CIRBP, CLEC4A, CLEC7A, CREB5, CREBBP, CREM, CRK, CRLF3, CTSS, CWC25, CXCL8, CYREN, CYRIB, DAP3, DBX2, DDX21, DDX27, DHFR, DNM2, DRD2, DRG1, DTX3L, ECE1, ED…
GO:0010468	regulation of gene expression	GO_BiologicalProcess-EBI-UniProt-GOA-ACAP-ARAP_25.05.2022_00h00	0.00046756	0.00803189	1.93955e-07	1.21914e-06	[4, 5]	Group84	4.25574	217	[ABTB1, ADAR, AGO4, AIF1, AMBRA1, APOB, ARID4B, ASH1L, ATAD2, ATF6, B2M, BAZ1B, BCAS3, BEND5, BIRC2, BRD2, BTNL8, C5AR1, CAMK1D, CAMTA1, CARD8, CCM2, CD14, CDC123, CDK11A, CELF1, CFLAR, CIR1, CIRBP, CLEC4A, CLEC7A, CREB5, CREBBP, CREM, CRK, CRLF3, CXCL8, CYRIB, DBX2, DDX21, DHFR, DNM2, DRD2, DTX3L, EDA2R, EGLN1, EGR1, EGR3, EIF2AK2, EIF2AK3, EIF2AK4, ELL2, ERN1, ETV6, EXOSC4, EZH1, FANCA, FFAR2, …
GO:0090304	nucleic acid metabolic process	GO_BiologicalProcess-EBI-UniProt-GOA-ACAP-ARAP_25.05.2022_00h00	0.00587301	0.0413162	1.93955e-07	1.21914e-06	[4, 5]	Group84	4.06197	215	[AARSD1, ACIN1, ADAR, ADARB2, AGO4, AMBRA1, ARID4B, ASH1L, ATAD2, ATF6, BAZ1B, BCAS3, BEND5, BIRC2, BRD2, C5AR1, CAMK1D, CAMTA1, CARD8, CCDC117, CCM2, CCT8, CDK11A, CELF1, CFLAR, CINP, CIR1, CIRBP, CLEC7A, CREB5, CREBBP, CREM, CRK, CRLF3, CWC25, CYREN, DBX2, DDX21, DDX27, DNM2, DRD2, DTX3L, EDA2R, EGLN1, EGR1, EGR3, EIF2AK2, EIF2AK3, EIF2AK4, ELL2, EMG1, ERN1, ETV6, EXOSC4, EZH1, FANCA, FGF9, FLO…
GO:0016070	RNA metabolic process	GO_BiologicalProcess-EBI-UniProt-GOA-ACAP-ARAP_25.05.2022_00h00	0.00270897	0.0248061	1.93955e-07	1.21914e-06	[5, 6]	Group84	4.17108	197	[AARSD1, ACIN1, ADAR, ADARB2, AGO4, AMBRA1, ARID4B, ASH1L, ATAD2, ATF6, BAZ1B, BCAS3, BEND5, BIRC2, BRD2, C5AR1, CAMK1D, CAMTA1, CARD8, CCM2, CDK11A, CELF1, CFLAR, CIR1, CIRBP, CLEC7A, CREB5, CREBBP, CREM, CRK, CRLF3, CWC25, DBX2, DDX21, DDX27, DNM2, DRD2, DTX3L, EDA2R, EGLN1, EGR1, EGR3, EIF2AK2, EIF2AK3, EIF2AK4, ELL2, EMG1, ERN1, ETV6, EXOSC4, EZH1, FANCA, FGF9, FLOT1, FOS, FOXN3, FOXO3, GATAD…
GO:0019222	regulation of metabolic process	GO_BiologicalProcess-EBI-UniProt-GOA-ACAP-ARAP_25.05.2022_00h00	4.56652e-06	0.000306648	2.29156e-06	1.06136e-05	[2, 3]	Group85	4.28511	303	[ABTB1, ACOT13, ADAR, AGO4, AIF1, ALPL, AMBRA1, APOB, ARID4B, ARIH1, ASH1L, ATAD2, ATF6, ATP2A3, ATP6V0A1, ATP6V1B2, ATP6V1C1, AZIN1, B2M, BAZ1B, BCAS3, BEND5, BID, BIRC2, BIRC6, BMPER, BRD2, BSCL2, BTNL8, C5AR1, CAMK1D, CAMTA1, CARD8, CASS4, CCDC117, CCM2, CCT8, CD14, CD27, CDC123, CDC20B, CDK11A, CELF1, CEMIP, CFLAR, CIR1, CIRBP, CLEC4A, CLEC7A, CREB5, CREBBP, CREM, CRK, CRLF3, CXCL8, CYREN, CY…
GO:0009893	positive regulation of metabolic process	GO_BiologicalProcess-EBI-UniProt-GOA-ACAP-ARAP_25.05.2022_00h00	4.56346e-08	2.52816e-05	2.29156e-06	1.06136e-05	[2, 3, 4]	Group85	4.93827	200	[ADAR, AGO4, AIF1, ALPL, AMBRA1, APOB, ARID4B, ARIH1, ASH1L, ATAD2, ATF6, ATP2A3, B2M, BAZ1B, BCAS3, BID, BIRC2, BSCL2, C5AR1, CAMK1D, CAMTA1, CARD8, CASS4, CCDC117, CCM2, CCT8, CD14, CDC123, CDC20B, CELF1, CEMIP, CFLAR, CIRBP, CLEC7A, CREB5, CREBBP, CRLF3, CXCL8, CYRIB, DAB1, DDX21, DNM2, DOK7, DRD2, DTX3L, ECE1, EGLN1, EGR1, EGR3, EIF2AK2, EIF2AK3, EIF2AK4, ELL2, ERN1, ETV6, EZH1, FBXL5, FCGR1A…
GO:0050790	regulation of catalytic activity	GO_BiologicalProcess-EBI-UniProt-GOA-ACAP-ARAP_25.05.2022_00h00	0.00724773	0.0461522	2.29156e-06	1.06136e-05	[3]	Group85	4.3787	111	[ACAP2, ADAR, ALOX5AP, AMBRA1, AMOT, ANXA9, ARHGAP40, ATP2A3, AZIN1, BCAS3, BID, BIRC2, BIRC6, C5AR1, CARD8, CASS4, CCDC125, CCL3L1, CD27, CDC20B, CEMIP, CFLAR, CLEC7A, CRK, DAB1, DAD1, DENND5A, DHFR, DMBT1, DOCK8, DOK7, DRD2, DTX3L, EGLN1, EGR1, EIF2AK2, EIF2AK3, ERN1, FAF2, FCGR1A, FGR, GBF1, GCH1, GMFG, GNA13, GPS2, GPSM3, GRHL2, GTF2H1, HIP1, IL6R, IRGM, ITGAM, LAMTOR4, LIMK2, LPAR2, MAPK14, …
GO:1901564	organonitrogen compound metabolic process	GO_BiologicalProcess-EBI-UniProt-GOA-ACAP-ARAP_25.05.2022_00h00	4.92848e-08	1.36519e-05	2.29156e-06	1.06136e-05	[3]	Group85	4.48699	300	[AARSD1, ABHD3, ABTB1, ACLY, ACSM1, ACSS2, ADAR, AGO4, AHCY, AIF1, ALDH1L1, ALPL, AMBRA1, ANPEP, APOB, ARID4B, ARIH1, ASH1L, ASNSD1, ATF6, ATG16L2, ATP2A3, ATP6V1B2, ATP7B, AZIN1, B2M, B4GALT6, BAZ1B, BID, BIRC2, BIRC6, BMPER, BOLA2-SMG1P6, BRD2, C2, C5AR1, CAMK1D, CAMTA1, CARD8, CASS4, CCM2, CD27, CDC123, CDC20B, CDK11A, CELF1, CEMIP, CERK, CERS5, CFD, CFLAR, CHAT, CHST11, CIAO2A, CIRBP, CKMT2, …
GO:0019538	protein metabolic process	GO_BiologicalProcess-EBI-UniProt-GOA-ACAP-ARAP_25.05.2022_00h00	5.43731e-07	7.08769e-05	2.29156e-06	1.06136e-05	[3, 4]	Group85	4.53575	255	[AARSD1, ABTB1, ADAR, AGO4, AIF1, AMBRA1, ANPEP, APOB, ARID4B, ARIH1, ASH1L, ATF6, ATG16L2, ATP2A3, ATP7B, AZIN1, B2M, B4GALT6, BAZ1B, BID, BIRC2, BIRC6, BMPER, BOLA2-SMG1P6, BRD2, C2, C5AR1, CAMK1D, CAMTA1, CARD8, CASS4, CCM2, CD27, CDC123, CDC20B, CDK11A, CELF1, CEMIP, CFD, CFLAR, CHST11, CIAO2A, CIRBP, CLEC7A, CREBBP, CTSS, DAB1, DAD1, DAP3, DDX21, DGUOK, DHFR, DOK7, DRD2, DRG1, DTX3L, ECE1, E…
GO:0051171	regulation of nitrogen compound metabolic process	GO_BiologicalProcess-EBI-UniProt-GOA-ACAP-ARAP_25.05.2022_00h00	0.000473645	0.00807382	2.29156e-06	1.06136e-05	[3, 4]	Group85	4.17225	249	[ABTB1, ADAR, AGO4, AIF1, AMBRA1, ARID4B, ARIH1, ASH1L, ATAD2, ATF6, ATP2A3, AZIN1, BAZ1B, BCAS3, BEND5, BID, BIRC2, BIRC6, BMPER, BRD2, C5AR1, CAMK1D, CAMTA1, CARD8, CASS4, CCDC117, CCM2, CCT8, CD27, CDC123, CDC20B, CDK11A, CELF1, CEMIP, CFLAR, CIR1, CIRBP, CLEC7A, CREB5, CREBBP, CREM, CRK, CRLF3, CYREN, DAB1, DBX2, DDX21, DHFR, DNM2, DOK7, DRD2, DTX3L, EDA2R, EGLN1, EGR1, EGR3, EIF2AK2, EIF2AK3…
GO:0060255	regulation of macromolecule metabolic process	GO_BiologicalProcess-EBI-UniProt-GOA-ACAP-ARAP_25.05.2022_00h00	3.13862e-05	0.001288	2.29156e-06	1.06136e-05	[3, 4]	Group85	4.25957	277	[ABTB1, ADAR, AGO4, AIF1, AMBRA1, APOB, ARID4B, ARIH1, ASH1L, ATAD2, ATF6, ATP2A3, AZIN1, B2M, BAZ1B, BCAS3, BEND5, BID, BIRC2, BIRC6, BMPER, BRD2, BTNL8, C5AR1, CAMK1D, CAMTA1, CARD8, CASS4, CCDC117, CCM2, CCT8, CD14, CD27, CDC123, CDC20B, CDK11A, CELF1, CEMIP, CFLAR, CIR1, CIRBP, CLEC4A, CLEC7A, CREB5, CREBBP, CREM, CRK, CRLF3, CXCL8, CYREN, CYRIB, DAB1, DBX2, DDX21, DHFR, DNM2, DOK7, DRD2, DTX…
GO:0080090	regulation of primary metabolic process	GO_BiologicalProcess-EBI-UniProt-GOA-ACAP-ARAP_25.05.2022_00h00	0.000289124	0.00610188	2.29156e-06	1.06136e-05	[3, 4]	Group85	4.1843	257	[ABTB1, ADAR, AGO4, AIF1, AMBRA1, APOB, ARID4B, ARIH1, ASH1L, ATAD2, ATF6, ATP2A3, AZIN1, BAZ1B, BCAS3, BEND5, BID, BIRC2, BIRC6, BMPER, BRD2, BSCL2, C5AR1, CAMK1D, CAMTA1, CARD8, CASS4, CCDC117, CCM2, CCT8, CD27, CDC123, CDC20B, CDK11A, CELF1, CEMIP, CFLAR, CIR1, CIRBP, CLEC7A, CREB5, CREBBP, CREM, CRK, CRLF3, CYREN, DAB1, DBX2, DDX21, DHFR, DNM2, DOK7, DRD2, DTX3L, EDA2R, EGLN1, EGR1, EGR3, EIF…
GO:0010604	positive regulation of macromolecule metabolic process	GO_BiologicalProcess-EBI-UniProt-GOA-ACAP-ARAP_25.05.2022_00h00	4.7443e-08	1.50191e-05	2.29156e-06	1.06136e-05	[3, 4, 5]	Group85	5.02013	187	[ADAR, AGO4, AIF1, AMBRA1, APOB, ARID4B, ARIH1, ASH1L, ATAD2, ATF6, ATP2A3, B2M, BAZ1B, BCAS3, BID, BIRC2, C5AR1, CAMTA1, CARD8, CASS4, CCDC117, CCM2, CCT8, CD14, CDC123, CDC20B, CELF1, CEMIP, CFLAR, CIRBP, CLEC7A, CREB5, CREBBP, CRLF3, CXCL8, CYRIB, DAB1, DDX21, DNM2, DOK7, DRD2, DTX3L, ECE1, EGLN1, EGR1, EGR3, EIF2AK2, EIF2AK3, EIF2AK4, ELL2, ERN1, ETV6, EZH1, FBXL5, FCGR1A, FFAR2, FGF9, FGR, F…
GO:0051173	positive regulation of nitrogen compound metabolic process	GO_BiologicalProcess-EBI-UniProt-GOA-ACAP-ARAP_25.05.2022_00h00	2.54599e-06	0.00020896	2.29156e-06	1.06136e-05	[3, 4, 5]	Group85	4.89343	163	[AGO4, AIF1, AMBRA1, ARID4B, ARIH1, ASH1L, ATAD2, ATF6, ATP2A3, BAZ1B, BCAS3, BID, BIRC2, CAMTA1, CARD8, CASS4, CCDC117, CCM2, CCT8, CDC123, CDC20B, CELF1, CEMIP, CFLAR, CIRBP, CLEC7A, CREB5, CREBBP, CRLF3, DAB1, DDX21, DNM2, DOK7, DRD2, DTX3L, EGLN1, EGR1, EGR3, EIF2AK3, EIF2AK4, ELL2, ERN1, ETV6, EZH1, FBXL5, FCGR1A, FGF9, FLOT1, FOS, FOXO3, GATAD2B, GLI2, GLIS1, GLYR1, GMEB1, GPS2, GRHL2, GTF2…
GO:0036211	protein modification process	GO_BiologicalProcess-EBI-UniProt-GOA-ACAP-ARAP_25.05.2022_00h00	0.000216093	0.0053207	2.29156e-06	1.06136e-05	[4, 5]	Group85	4.47996	171	[ADAR, AIF1, AMBRA1, ARID4B, ARIH1, ASH1L, ATG16L2, B4GALT6, BAZ1B, BIRC2, BIRC6, BMPER, BRD2, C5AR1, CAMK1D, CAMTA1, CASS4, CCM2, CDC20B, CDK11A, CEMIP, CREBBP, DAB1, DAD1, DDX21, DGUOK, DOK7, DRD2, DTX3L, EGLN1, EGR1, EIF2AK2, EIF2AK3, EIF2AK4, ERN1, EZH1, FANCA, FBXL5, FCGR1A, FGF9, FGR, FLOT1, GALNT18, GALNT9, GATAD2B, GLYR1, GMFG, GPR75-ASB3, GPS2, GRK1, GTF2H1, HCK, HERPUD1, IL6R, ING4, IRG…
GO:0051246	regulation of protein metabolic process	GO_BiologicalProcess-EBI-UniProt-GOA-ACAP-ARAP_25.05.2022_00h00	1.56923e-05	0.000709678	2.29156e-06	1.06136e-05	[4, 5]	Group85	4.93111	136	[ABTB1, ADAR, AGO4, AIF1, AMBRA1, ARIH1, ATP2A3, AZIN1, BAZ1B, BID, BIRC2, BIRC6, BMPER, C5AR1, CAMTA1, CARD8, CASS4, CCM2, CD27, CDC123, CDC20B, CELF1, CEMIP, CFLAR, CIRBP, CLEC7A, DAB1, DDX21, DHFR, DOK7, DRD2, DTX3L, EGLN1, EGR1, EIF2AK2, EIF2AK3, EIF2AK4, ERN1, FBXL5, FCGR1A, FGF9, FGR, FLOT1, FOXO3, GLYR1, GPS2, GTF2H1, HERPUD1, HIP1, IL1R2, IL6R, IRGM, IVNS1ABP, KDELR2, LILRB2, LIMK2, LPCAT…
GO:0051247	positive regulation of protein metabolic process	GO_BiologicalProcess-EBI-UniProt-GOA-ACAP-ARAP_25.05.2022_00h00	0.000353566	0.00681306	2.29156e-06	1.06136e-05	[4, 5, 6]	Group85	5.10268	82	[AIF1, AMBRA1, ARIH1, ATP2A3, BAZ1B, BID, BIRC2, CAMTA1, CARD8, CASS4, CCM2, CDC123, CDC20B, CEMIP, CFLAR, CIRBP, CLEC7A, DAB1, DDX21, DOK7, DRD2, EGR1, EIF2AK3, EIF2AK4, ERN1, FBXL5, FCGR1A, FGF9, FLOT1, GLYR1, HERPUD1, HIP1, IL6R, IRGM, LILRB2, LIMK2, LPCAT3, MARCHF2, MOB3A, NCF1, NFE2L2, NIBAN1, NKD1, NLRP1, NUB1, OAZ2, OGT, OSBPL8, PECAM1, PHF20, PICALM, PLAUR, PPP2R3C, PPP2R5D, PSENEN, PSME4…
GO:0051248	negative regulation of protein metabolic process	GO_BiologicalProcess-EBI-UniProt-GOA-ACAP-ARAP_25.05.2022_00h00	0.000543562	0.00892246	2.29156e-06	1.06136e-05	[4, 5, 6]	Group85	5.41516	60	[ADAR, AGO4, AZIN1, BIRC2, BIRC6, CARD8, CD27, CELF1, CIRBP, DHFR, DRD2, DTX3L, EIF2AK2, EIF2AK3, EIF2AK4, GPS2, IL1R2, IVNS1ABP, LILRB2, MARF1, METTL16, MYADM, NAIP, NF1, NIBAN1, NOCT, NQO1, OGT, PAIP2, PFDN2, PFDN5, PICALM, PLAUR, PRKAR2A, PRKRIP1, PSME3IP1, PTEN, PTGS2, PTPRJ, RASSF2, RGS2, RNF139, RTN3, SDCBP, SH3BP5, SIMC1, SIN3A, SMARCB1, SOCS3, SPI1, SUPT6H, TENT4B, TERF2IP, TMED2, TNFSF14…
GO:0051239	regulation of multicellular organismal process	GO_BiologicalProcess-EBI-UniProt-GOA-ACAP-ARAP_25.05.2022_00h00	0.00718649	0.0461602	2.21744e-09	4.87837e-08	[2, 3]	Group86	4.30622	126	[ABI3BP, ACIN1, ACOT13, AIF1, ALPL, AMBRA1, AMOT, ARID4B, ATP2A3, B2M, BCAS3, BMPER, BSCL2, BTNL8, C5AR1, CARD8, CBLN2, CCM2, CD14, CD27, CLEC4A, CLEC7A, CSF3R, CXCL8, CYRIB, DAB1, DDX21, DRD2, ECE1, EGLN1, EGR1, EGR3, EIF2AK2, EIF2AK3, EIF2AK4, FANCA, FFAR2, FGF9, FGR, FLOT1, FOS, FOXO3, GCH1, GLI2, GLIPR2, GOLGA4, GPR75-ASB3, GPSM3, GRHL2, HLA-A, HLA-B, HLA-E, IFRD1, IL17RA, IL1R2, IL6R, IP6K1,…
GO:0043207	response to external biotic stimulus	GO_BiologicalProcess-EBI-UniProt-GOA-ACAP-ARAP_25.05.2022_00h00	9.70298e-08	2.15018e-05	2.21744e-09	4.87837e-08	[3]	Group86	5.98291	98	[ADAR, AIF1, ALPL, APOB, B2M, BIRC2, C2, C5AR1, CARD8, CCL3L1, CD14, CFD, CLEC4A, CLEC7A, COTL1, CREBBP, CRK, CXCL8, CYRIB, DDX21, DEFA1, DMBT1, DRD2, DTX3L, EIF2AK2, EIF2AK4, EXOSC4, FCGR1A, FFAR2, FGR, FOS, FUCA2, GBF1, GBP2, GCH1, HCK, HLA-A, HLA-B, HLA-C, HLA-E, IFNAR2, IFNGR2, IGKC, IL10RB, IL17RA, IL6R, IRGM, ITGAM, ITGAX, IVNS1ABP, KLHL6, LILRB2, LITAF, MAPK14, MARCHF2, MLKL, MNDA, MX2, NA…
GO:0051240	positive regulation of multicellular organismal process	GO_BiologicalProcess-EBI-UniProt-GOA-ACAP-ARAP_25.05.2022_00h00	0.000263858	0.00578921	2.21744e-09	4.87837e-08	[2, 3, 4]	Group86	5.13614	83	[ABI3BP, ACIN1, AIF1, ALPL, AMBRA1, AMOT, ARID4B, B2M, BMPER, BSCL2, C5AR1, CARD8, CBLN2, CCM2, CD14, CD27, CLEC7A, CXCL8, CYRIB, DDX21, DRD2, EGR1, EGR3, EIF2AK2, EIF2AK3, FFAR2, FGF9, FGR, FLOT1, FOS, FOXO3, GCH1, GLI2, GLIPR2, GOLGA4, GPSM3, HLA-A, HLA-E, IL17RA, IL6R, ITGAX, LILRB2, LPCAT3, MAPK14, MNDA, MYRF, NAIP, NCOA2, NCOA3, NFE2L2, NLRP1, NR4A3, OGT, PAK4, PCDHA4, PCDHA@, PIK3CD, PLXNC1…
GO:0051707	response to other organism	GO_BiologicalProcess-EBI-UniProt-GOA-ACAP-ARAP_25.05.2022_00h00	8.13726e-08	2.00357e-05	2.21744e-09	4.87837e-08	[2, 4]	Group86	6.0049	98	[ADAR, AIF1, ALPL, APOB, B2M, BIRC2, C2, C5AR1, CARD8, CCL3L1, CD14, CFD, CLEC4A, CLEC7A, COTL1, CREBBP, CRK, CXCL8, CYRIB, DDX21, DEFA1, DMBT1, DRD2, DTX3L, EIF2AK2, EIF2AK4, EXOSC4, FCGR1A, FFAR2, FGR, FOS, FUCA2, GBF1, GBP2, GCH1, HCK, HLA-A, HLA-B, HLA-C, HLA-E, IFNAR2, IFNGR2, IGKC, IL10RB, IL17RA, IL6R, IRGM, ITGAM, ITGAX, IVNS1ABP, KLHL6, LILRB2, LITAF, MAPK14, MARCHF2, MLKL, MNDA, MX2, NA…
GO:0001816	cytokine production	GO_BiologicalProcess-EBI-UniProt-GOA-ACAP-ARAP_25.05.2022_00h00	0.000372313	0.00705167	2.21744e-09	4.87837e-08	[2, 5]	Group86	5.88972	47	[AIF1, B2M, BTNL8, C5AR1, CARD8, CCM2, CD14, CLEC4A, CLEC7A, CYRIB, DDX21, DRD2, EGR1, EIF2AK2, EIF2AK3, FFAR2, FGR, FLOT1, GPSM3, HLA-A, HLA-B, HLA-E, IL17RA, IL1R2, IL6R, LILRB2, LITAF, MAPK14, MNDA, NAIP, NLRP1, NR4A3, OTUD5, PIK3CD, PTGS2, PTPRJ, RELB, SARS1, SLC11A1, SRGN, STAT3, TLR1, TNFRSF1B, TRIM38, TYROBP, UBE2J1, XBP1]
GO:0002697	regulation of immune effector process	GO_BiologicalProcess-EBI-UniProt-GOA-ACAP-ARAP_25.05.2022_00h00	0.00530511	0.0390569	2.21744e-09	4.87837e-08	[3, 4]	Group86	6.11247	25	[ADGRE2, B2M, CLEC7A, CRK, CYRIB, DDX21, FCGR1A, FFAR2, FGR, HLA-A, HLA-B, HLA-DMB, HLA-E, ITGAM, LITAF, NCF1, NR4A3, PTPRJ, SPI1, SUPT6H, TNFRSF1B, TYROBP, UBE2J1, VAV1, XBP1]
GO:0050776	regulation of immune response	GO_BiologicalProcess-EBI-UniProt-GOA-ACAP-ARAP_25.05.2022_00h00	4.79825e-07	6.64558e-05	2.21744e-09	4.87837e-08	[3, 4]	Group86	6.66667	65	[ADAR, ADGRE2, B2M, BIRC2, BTNL8, C2, C5AR1, CD14, CD300LF, CFD, CLEC7A, CREBBP, CRK, CTSS, CYRIB, DRD2, EIF2AK4, FCGR1A, FFAR2, FGR, FLOT1, GNAO1, GPS2, HCK, HLA-A, HLA-B, HLA-DMB, HLA-E, IGKC, IRGM, ITGAM, KLHL6, LAT2, LILRB2, MAPK14, MNDA, NAIP, NCF1, NFE2L2, NLRP1, NR4A3, OSCAR, PCDHA4, PCDHA@, PIK3CD, PPP2R3C, PTPRJ, RNF185, SAMHD1, SIN3A, SLC11A1, SPI1, STAT2, SUPT6H, TAPBP, TESPA1, TLR1, T…
GO:0002699	positive regulation of immune effector process	GO_BiologicalProcess-EBI-UniProt-GOA-ACAP-ARAP_25.05.2022_00h00	0.00561285	0.0403833	2.21744e-09	4.87837e-08	[3, 4, 5]	Group86	6.69014	19	[ADGRE2, B2M, CLEC7A, CYRIB, DDX21, FCGR1A, FFAR2, FGR, HLA-A, HLA-B, HLA-DMB, HLA-E, ITGAM, NR4A3, PTPRJ, SPI1, TYROBP, VAV1, XBP1]
GO:0002764	immune response-regulating signaling pathway	GO_BiologicalProcess-EBI-UniProt-GOA-ACAP-ARAP_25.05.2022_00h00	0.00168343	0.0188408	2.21744e-09	4.87837e-08	[3, 4, 5]	Group86	6.06618	33	[BIRC2, BTNL8, C5AR1, CD14, CD300LF, CLEC7A, CREBBP, CTSS, FCGR1A, FFAR2, FGR, FLOT1, GNAO1, GPS2, HCK, HLA-A, IGKC, IRGM, KLHL6, LAT2, LILRB2, MNDA, NAIP, NLRP1, NR4A3, OSCAR, PIK3CD, PTPRJ, TESPA1, TLR1, TYROBP, VAV1, ZDHHC5]
GO:0006954	inflammatory response	GO_BiologicalProcess-EBI-UniProt-GOA-ACAP-ARAP_25.05.2022_00h00	8.32895e-07	9.71418e-05	2.21744e-09	4.87837e-08	[4]	Group86	6.81293	59	[ABI3BP, ADGRE2, ADGRE5, AHCY, AIF1, ALOX5AP, ASH1L, BIRC2, C5AR1, CAMK1D, CARD8, CCL3L1, CCM2, CD14, CD200R1L, CELF1, CLEC7A, CXCL8, EIF2AK2, FANCA, FCGR1A, FFAR2, FGR, FOS, GPS2, GPSM3, HCK, HLA-E, IFNGR2, IL10RB, IL17RA, IL18RAP, IL1R2, IL6R, IRGM, ITGAM, LPCAT3, MAPK14, MGST2, NAIP, NCF1, NFE2L2, NLRP1, OGG1, OLR1, PCDHA4, PCDHA6, PCDHA@, PIK3CD, PTGS2, RELB, SLC11A1, SOCS3, STAT3, TLR1, TNFA…
GO:0010604	positive regulation of macromolecule metabolic process	GO_BiologicalProcess-EBI-UniProt-GOA-ACAP-ARAP_25.05.2022_00h00	4.7443e-08	1.50191e-05	2.21744e-09	4.87837e-08	[3, 4, 5]	Group86	5.02013	187	[ADAR, AGO4, AIF1, AMBRA1, APOB, ARID4B, ARIH1, ASH1L, ATAD2, ATF6, ATP2A3, B2M, BAZ1B, BCAS3, BID, BIRC2, C5AR1, CAMTA1, CARD8, CASS4, CCDC117, CCM2, CCT8, CD14, CDC123, CDC20B, CELF1, CEMIP, CFLAR, CIRBP, CLEC7A, CREB5, CREBBP, CRLF3, CXCL8, CYRIB, DAB1, DDX21, DNM2, DOK7, DRD2, DTX3L, ECE1, EGLN1, EGR1, EGR3, EIF2AK2, EIF2AK3, EIF2AK4, ELL2, ERN1, ETV6, EZH1, FBXL5, FCGR1A, FFAR2, FGF9, FGR, F…
GO:0032103	positive regulation of response to external stimulus	GO_BiologicalProcess-EBI-UniProt-GOA-ACAP-ARAP_25.05.2022_00h00	0.000234698	0.00536177	2.21744e-09	4.87837e-08	[3, 4, 5]	Group86	6.80412	33	[AIF1, ALOX5AP, C5AR1, CAMK1D, CCM2, CD14, CLEC7A, CREBBP, CXCL8, FCGR1A, FFAR2, GPSM3, HCK, HLA-E, IL17RA, IL6R, IRGM, MGST2, MNDA, NAIP, NLRP1, PCDHA4, PCDHA@, PTGS2, RNF185, SCARF1, SIN3A, SPI1, TNFSF14, TYROBP, VAV1, ZBP1, ZNFX1]
GO:0001817	regulation of cytokine production	GO_BiologicalProcess-EBI-UniProt-GOA-ACAP-ARAP_25.05.2022_00h00	0.000315035	0.00640474	2.21744e-09	4.87837e-08	[3, 4, 5, 6]	Group86	5.93434	47	[AIF1, B2M, BTNL8, C5AR1, CARD8, CCM2, CD14, CLEC4A, CLEC7A, CYRIB, DDX21, DRD2, EGR1, EIF2AK2, EIF2AK3, FFAR2, FGR, FLOT1, GPSM3, HLA-A, HLA-B, HLA-E, IL17RA, IL1R2, IL6R, LILRB2, LITAF, MAPK14, MNDA, NAIP, NLRP1, NR4A3, OTUD5, PIK3CD, PTGS2, PTPRJ, RELB, SARS1, SLC11A1, SRGN, STAT3, TLR1, TNFRSF1B, TRIM38, TYROBP, UBE2J1, XBP1]
GO:0001819	positive regulation of cytokine production	GO_BiologicalProcess-EBI-UniProt-GOA-ACAP-ARAP_25.05.2022_00h00	0.000181767	0.00473878	2.21744e-09	4.87837e-08	[3, 4, 5, 6, 7]	Group86	6.74374	35	[AIF1, B2M, C5AR1, CARD8, CCM2, CD14, CLEC7A, CYRIB, DDX21, DRD2, EGR1, EIF2AK2, EIF2AK3, FFAR2, FGR, FLOT1, GPSM3, HLA-A, HLA-E, IL17RA, IL6R, LILRB2, MAPK14, MNDA, NAIP, NLRP1, NR4A3, PIK3CD, PTGS2, PTPRJ, SLC11A1, STAT3, TLR1, TYROBP, XBP1]
GO:0010628	positive regulation of gene expression	GO_BiologicalProcess-EBI-UniProt-GOA-ACAP-ARAP_25.05.2022_00h00	0.000917875	0.0132079	2.21744e-09	4.87837e-08	[4, 5, 6]	Group86	5.22023	64	[ADAR, AIF1, APOB, B2M, C5AR1, CARD8, CCM2, CD14, CDC123, CELF1, CIRBP, CLEC7A, CXCL8, CYRIB, DDX21, DRD2, EGR1, EIF2AK2, EIF2AK3, EIF2AK4, ERN1, FFAR2, FGF9, FGR, FLOT1, GPSM3, HLA-A, HLA-E, IL17RA, IL6R, ITGAX, LILRB2, LPCAT3, MAPK14, METTL16, MNDA, NAIP, NFE2L2, NIBAN1, NLRP1, NOCT, NR1I2, NR4A3, PIK3CD, PTGS2, PTPRJ, RAB27A, RBM22, RBM4B, RHOA, SLC11A1, SPI1, SRPK2, STAT3, STK4, TENT4B, TERT,…
KEGG:04141	Protein processing in endoplasmic reticulum	KEGG_25.05.2022	9.35103e-06	0.000505412	9.05228e-06	3.62091e-05	[-1]	Group87	11.1111	19	[ATF6, DAD1, EIF2AK2, EIF2AK3, EIF2AK4, ERN1, HERPUD1, MAN1A1, NFE2L2, PDIA3, RNF185, RPN1, RPN2, SEC24D, UBE2D2, UBE2J1, UBE4B, UBXN4, XBP1]
GO:0006984	ER-nucleus signaling pathway	GO_BiologicalProcess-EBI-UniProt-GOA-ACAP-ARAP_25.05.2022_00h00	0.00151049	0.0178998	9.05228e-06	3.62091e-05	[3, 4, 5]	Group87	14.2857	7	[ATF6, EIF2AK3, LPCAT3, NFE2L2, QRICH1, TMED2, XBP1]
GO:0034976	response to endoplasmic reticulum stress	GO_BiologicalProcess-EBI-UniProt-GOA-ACAP-ARAP_25.05.2022_00h00	8.04016e-06	0.000456846	9.05228e-06	3.62091e-05	[4]	Group87	9.3985	25	[ATF6, ATP2A3, CXCL8, EIF2AK2, EIF2AK3, EIF2AK4, ERN1, FAF2, FLOT1, HERPUD1, LPCAT3, MAN1A1, NFE2L2, NIBAN1, PDIA3, QRICH1, RNF139, RNF185, TMED2, TNFRSF10B, UBE2J1, UBE4A, UBE4B, UBXN4, XBP1]
GO:0140467	integrated stress response signaling	GO_BiologicalProcess-EBI-UniProt-GOA-ACAP-ARAP_25.05.2022_00h00	0.000107486	0.00326286	9.05228e-06	3.62091e-05	[4]	Group87	18.6047	8	[EIF2AK2, EIF2AK3, EIF2AK4, FOS, NFE2, NFE2L2, QRICH1, TMED2]
GO:0030968	endoplasmic reticulum unfolded protein response	GO_BiologicalProcess-EBI-UniProt-GOA-ACAP-ARAP_25.05.2022_00h00	0.00175619	0.0193618	9.05228e-06	3.62091e-05	[3, 4, 5, 6, 7]	Group87	11.3924	9	[ATF6, EIF2AK2, EIF2AK3, ERN1, HERPUD1, NFE2L2, QRICH1, TMED2, XBP1]
GO:1905898	positive regulation of response to endoplasmic reticulum stress	GO_BiologicalProcess-EBI-UniProt-GOA-ACAP-ARAP_25.05.2022_00h00	0.00167436	0.0189305	9.05228e-06	3.62091e-05	[3, 4, 5, 6, 7]	Group87	16.2162	6	[ATF6, ERN1, HERPUD1, NFE2L2, RNF185, XBP1]
GO:0036499	PERK-mediated unfolded protein response	GO_BiologicalProcess-EBI-UniProt-GOA-ACAP-ARAP_25.05.2022_00h00	0.00310135	0.026846	9.05228e-06	3.62091e-05	[4, 5, 6, 7, 8]	Group87	22.2222	4	[EIF2AK3, NFE2L2, QRICH1, TMED2]
GO:0043555	regulation of translation in response to stress	GO_BiologicalProcess-EBI-UniProt-GOA-ACAP-ARAP_25.05.2022_00h00	0.0078123	0.0484932	9.05228e-06	3.62091e-05	[4, 6, 7, 8, 9]	Group87	17.3913	4	[EIF2AK2, EIF2AK3, EIF2AK4, TMED2]
GO:0032057	negative regulation of translational initiation in response to stress	GO_BiologicalProcess-EBI-UniProt-GOA-ACAP-ARAP_25.05.2022_00h00	0.00703483	0.0455824	9.05228e-06	3.62091e-05	[3, 5, 6, 7, 8, 9, 10, 11]	Group87	50	2	[EIF2AK3, EIF2AK4]
GO:0036490	regulation of translation in response to endoplasmic reticulum stress	GO_BiologicalProcess-EBI-UniProt-GOA-ACAP-ARAP_25.05.2022_00h00	0.005744	0.0409283	9.05228e-06	3.62091e-05	[5, 7, 8, 9, 10]	Group87	27.2727	3	[EIF2AK3, EIF2AK4, TMED2]
GO:0043558	regulation of translational initiation in response to stress	GO_BiologicalProcess-EBI-UniProt-GOA-ACAP-ARAP_25.05.2022_00h00	0.00113432	0.0147862	9.05228e-06	3.62091e-05	[5, 7, 8, 9, 10]	Group87	28.5714	4	[EIF2AK2, EIF2AK3, EIF2AK4, TMED2]
GO:0010998	regulation of translational initiation by eIF2 alpha phosphorylation	GO_BiologicalProcess-EBI-UniProt-GOA-ACAP-ARAP_25.05.2022_00h00	0.000266217	0.0057837	9.05228e-06	3.62091e-05	[6, 7, 8, 9, 10, 11]	Group87	40	4	[EIF2AK2, EIF2AK3, EIF2AK4, TMED2]
GO:0036491	regulation of translation initiation in response to endoplasmic reticulum stress	GO_BiologicalProcess-EBI-UniProt-GOA-ACAP-ARAP_25.05.2022_00h00	0.00210925	0.02174	9.05228e-06	3.62091e-05	[6, 8, 9, 10, 11]	Group87	37.5	3	[EIF2AK3, EIF2AK4, TMED2]
GO:0004694	eukaryotic translation initiation factor 2alpha kinase activity	GO_BiologicalProcess-EBI-UniProt-GOA-ACAP-ARAP_25.05.2022_00h00	0.000167458	0.00458133	9.05228e-06	3.62091e-05	[7, 8, 9, 10, 11, 12]	Group87	75	3	[EIF2AK2, EIF2AK3, EIF2AK4]
GO:0036492	eiF2alpha phosphorylation in response to endoplasmic reticulum stress	GO_BiologicalProcess-EBI-UniProt-GOA-ACAP-ARAP_25.05.2022_00h00	0.00135349	0.0168502	9.05228e-06	3.62091e-05	[7, 8, 9, 10, 11, 12]	Group87	42.8571	3	[EIF2AK3, EIF2AK4, TMED2]
GO:0040012	regulation of locomotion	GO_BiologicalProcess-EBI-UniProt-GOA-ACAP-ARAP_25.05.2022_00h00	0.0010656	0.0142252	0.00128928	0.00263853	[2, 3]	Group88	5.31136	58	[AIF1, AMOT, ARID4B, BCAS3, BMPER, C5AR1, CAMK1D, CASS4, CCDC125, CEMIP, CLEC7A, CRK, CXCL8, CYRIB, DOCK8, DRD2, FGF9, FGR, FOXO3, GLIPR2, GNA13, GPSM3, IL6R, ITGAX, MAP3K3, MAPK14, MMP7, MYADM, NF1, NFE2L2, NKD1, NR4A3, OGT, OSBPL8, PECAM1, PIK3CD, PLXNC1, PTEN, PTGS2, PTPRJ, RBBP4, RHOA, RHOB, RHOH, SDCBP, SEMA4A, SIN3A, SOD2, SPI1, SSH2, STAT3, STK10, STK4, TERT, TNFAIP6, TNFSF14, TNR, XBP1]
GO:0042330	taxis	GO_BiologicalProcess-EBI-UniProt-GOA-ACAP-ARAP_25.05.2022_00h00	0.00746617	0.0470029	0.00128928	0.00263853	[2, 3]	Group88	5.38117	36	[ADGRE2, AIF1, AMOT, C5AR1, CAMK1D, CCL3L1, CRK, CSF3R, CXCL8, CYRIB, DEFA1, ECE1, EGR3, FFAR2, GBF1, GLI2, GPSM3, IL17RA, IL6R, MAPK14, PCDHA6, PIK3CD, PLAUR, PLXNC1, PTPRJ, RHOA, RHOH, SEMA4A, SPI1, STK4, TNFAIP6, TNFSF14, TNR, TYMP, VASP, VAV1]
GO:0016477	cell migration	GO_BiologicalProcess-EBI-UniProt-GOA-ACAP-ARAP_25.05.2022_00h00	0.000626884	0.00992268	0.00128928	0.00263853	[3]	Group88	5.03461	80	[ADGRE2, AIF1, AMOT, ARID4B, BCAS3, BMPER, C5AR1, CAMK1D, CASS4, CCL3L1, CEMIP, CLEC7A, CRK, CSF3R, CXCL8, CYRIB, DAB1, DCDC2, DEFA1, DOCK8, DRD2, EGR3, ENPEP, FFAR2, FGF9, FGR, FOXO3, GBF1, GLIPR2, GNA13, GPSM3, HCK, HEXB, IL17RA, IL6R, ITGA11, ITGAX, MAP3K3, MAPK14, MBOAT7, MMP7, MYADM, NF1, NFE2L2, NKD1, NR4A3, OGDH, OGT, OSBPL8, PAK4, PCDHA6, PECAM1, PIK3CD, PLXNC1, PTEN, PTGS2, PTPRJ, RBBP4,…
GO:0040017	positive regulation of locomotion	GO_BiologicalProcess-EBI-UniProt-GOA-ACAP-ARAP_25.05.2022_00h00	0.000402388	0.00749321	0.00128928	0.00263853	[2, 3, 4]	Group88	6.28099	38	[AIF1, BCAS3, C5AR1, CAMK1D, CASS4, CEMIP, CLEC7A, CRK, CXCL8, DOCK8, FGF9, FGR, GLIPR2, GPSM3, IL6R, ITGAX, MAP3K3, MAPK14, MMP7, MYADM, NFE2L2, NR4A3, PECAM1, PIK3CD, PTGS2, RHOA, RHOB, SDCBP, SEMA4A, SOD2, SPI1, SSH2, STAT3, STK4, TERT, TNFAIP6, TNFSF14, XBP1]
GO:0048585	negative regulation of response to stimulus	GO_BiologicalProcess-EBI-UniProt-GOA-ACAP-ARAP_25.05.2022_00h00	0.00417149	0.0325494	0.00128928	0.00263853	[2, 3, 4]	Group88	4.70035	80	[ADAR, AIF1, ARID4B, ASH1L, BID, BIRC6, BMPER, CARD8, CCDC125, CD300LF, CFLAR, CHST11, CRK, CXCL8, CYREN, CYRIB, DAB1, DMBT1, DNM2, DRD2, EGR1, FGF9, FGR, FOXO3, GLI2, GPS2, HCK, HERPUD1, HLA-A, HLA-B, HLA-E, IL1R2, IVNS1ABP, LITAF, LMBR1L, LPCAT3, MAPK14, MARK3, MYADM, NAIP, NF1, NFE2L2, NKD1, NR4A3, OGG1, OGT, OTUD5, PCDHA6, PFDN5, PLAUR, PLEK, PTEN, PTGS2, PTPRJ, RASSF2, RBBP4, RGMA, RGS2, RHO…
GO:0050900	leukocyte migration	GO_BiologicalProcess-EBI-UniProt-GOA-ACAP-ARAP_25.05.2022_00h00	0.000281205	0.00605001	0.00128928	0.00263853	[2, 4]	Group88	6.99301	30	[ADGRE2, AIF1, C5AR1, CAMK1D, CCL3L1, CRK, CSF3R, CXCL8, DEFA1, DOCK8, FFAR2, GBF1, GPSM3, HCK, IL17RA, IL6R, NF1, PCDHA6, PECAM1, PIK3CD, RHOA, RHOH, SELL, SELPLG, SPI1, STK10, STK4, TNFAIP6, TNFSF14, VAV1]
GO:0051240	positive regulation of multicellular organismal process	GO_BiologicalProcess-EBI-UniProt-GOA-ACAP-ARAP_25.05.2022_00h00	0.000263858	0.00578921	0.00128928	0.00263853	[2, 3, 4]	Group88	5.13614	83	[ABI3BP, ACIN1, AIF1, ALPL, AMBRA1, AMOT, ARID4B, B2M, BMPER, BSCL2, C5AR1, CARD8, CBLN2, CCM2, CD14, CD27, CLEC7A, CXCL8, CYRIB, DDX21, DRD2, EGR1, EGR3, EIF2AK2, EIF2AK3, FFAR2, FGF9, FGR, FLOT1, FOS, FOXO3, GCH1, GLI2, GLIPR2, GOLGA4, GPSM3, HLA-A, HLA-E, IL17RA, IL6R, ITGAX, LILRB2, LPCAT3, MAPK14, MNDA, MYRF, NAIP, NCOA2, NCOA3, NFE2L2, NLRP1, NR4A3, OGT, PAK4, PCDHA4, PCDHA@, PIK3CD, PLXNC1…
GO:0006935	chemotaxis	GO_BiologicalProcess-EBI-UniProt-GOA-ACAP-ARAP_25.05.2022_00h00	0.00713719	0.0459768	0.00128928	0.00263853	[3, 4]	Group88	5.3973	36	[ADGRE2, AIF1, AMOT, C5AR1, CAMK1D, CCL3L1, CRK, CSF3R, CXCL8, CYRIB, DEFA1, ECE1, EGR3, FFAR2, GBF1, GLI2, GPSM3, IL17RA, IL6R, MAPK14, PCDHA6, PIK3CD, PLAUR, PLXNC1, PTPRJ, RHOA, RHOH, SEMA4A, SPI1, STK4, TNFAIP6, TNFSF14, TNR, TYMP, VASP, VAV1]
GO:2000145	regulation of cell motility	GO_BiologicalProcess-EBI-UniProt-GOA-ACAP-ARAP_25.05.2022_00h00	0.000349193	0.00684788	0.00128928	0.00263853	[3, 4]	Group88	5.56088	58	[AIF1, AMOT, ARID4B, BCAS3, BMPER, C5AR1, CAMK1D, CASS4, CCDC125, CEMIP, CLEC7A, CRK, CXCL8, CYRIB, DOCK8, DRD2, FGF9, FGR, FOXO3, GLIPR2, GNA13, GPSM3, IL6R, ITGAX, MAP3K3, MAPK14, MMP7, MYADM, NF1, NFE2L2, NKD1, NR4A3, OGT, OSBPL8, PECAM1, PIK3CD, PLXNC1, PTEN, PTGS2, PTPRJ, RBBP4, RHOA, RHOB, RHOH, SDCBP, SEMA4A, SIN3A, SOD2, SPI1, SSH2, STAT3, STK10, STK4, TERT, TNFAIP6, TNFSF14, TNR, XBP1]
GO:0097529	myeloid leukocyte migration	GO_BiologicalProcess-EBI-UniProt-GOA-ACAP-ARAP_25.05.2022_00h00	0.00593319	0.0416074	0.00128928	0.00263853	[3, 5]	Group88	6.79245	18	[ADGRE2, AIF1, C5AR1, CAMK1D, CCL3L1, CSF3R, CXCL8, GBF1, IL17RA, IL6R, NF1, PECAM1, PIK3CD, RHOH, SPI1, STK4, TNFAIP6, VAV1]
GO:2000147	positive regulation of cell motility	GO_BiologicalProcess-EBI-UniProt-GOA-ACAP-ARAP_25.05.2022_00h00	0.000230507	0.00532086	0.00128928	0.00263853	[3, 4, 5]	Group88	6.46258	38	[AIF1, BCAS3, C5AR1, CAMK1D, CASS4, CEMIP, CLEC7A, CRK, CXCL8, DOCK8, FGF9, FGR, GLIPR2, GPSM3, IL6R, ITGAX, MAP3K3, MAPK14, MMP7, MYADM, NFE2L2, NR4A3, PECAM1, PIK3CD, PTGS2, RHOA, RHOB, SDCBP, SEMA4A, SOD2, SPI1, SSH2, STAT3, STK4, TERT, TNFAIP6, TNFSF14, XBP1]
GO:0030334	regulation of cell migration	GO_BiologicalProcess-EBI-UniProt-GOA-ACAP-ARAP_25.05.2022_00h00	0.000131736	0.00374266	0.00128928	0.00263853	[4, 5]	Group88	5.80448	57	[AIF1, AMOT, ARID4B, BCAS3, BMPER, C5AR1, CAMK1D, CASS4, CEMIP, CLEC7A, CRK, CXCL8, CYRIB, DOCK8, DRD2, FGF9, FGR, FOXO3, GLIPR2, GNA13, GPSM3, IL6R, ITGAX, MAP3K3, MAPK14, MMP7, MYADM, NF1, NFE2L2, NKD1, NR4A3, OGT, OSBPL8, PECAM1, PIK3CD, PLXNC1, PTEN, PTGS2, PTPRJ, RBBP4, RHOA, RHOB, RHOH, SDCBP, SEMA4A, SIN3A, SOD2, SPI1, SSH2, STAT3, STK10, STK4, TERT, TNFAIP6, TNFSF14, TNR, XBP1]
GO:0060326	cell chemotaxis	GO_BiologicalProcess-EBI-UniProt-GOA-ACAP-ARAP_25.05.2022_00h00	0.00514365	0.0381215	0.00128928	0.00263853	[4, 5]	Group88	6.39535	22	[ADGRE2, AIF1, C5AR1, CAMK1D, CCL3L1, CRK, CSF3R, CXCL8, DEFA1, EGR3, FFAR2, GBF1, GPSM3, IL17RA, IL6R, PCDHA6, PIK3CD, SPI1, STK4, TNFAIP6, TNFSF14, VAV1]
GO:0030595	leukocyte chemotaxis	GO_BiologicalProcess-EBI-UniProt-GOA-ACAP-ARAP_25.05.2022_00h00	0.000981146	0.0137609	0.00128928	0.00263853	[3, 5, 6]	Group88	7.63359	20	[ADGRE2, AIF1, C5AR1, CAMK1D, CCL3L1, CSF3R, CXCL8, DEFA1, FFAR2, GBF1, GPSM3, IL17RA, IL6R, PCDHA6, PIK3CD, SPI1, STK4, TNFAIP6, TNFSF14, VAV1]
GO:0001944	vasculature development	GO_BiologicalProcess-EBI-UniProt-GOA-ACAP-ARAP_25.05.2022_00h00	0.000822336	0.0120682	0.00128928	0.00263853	[4, 5, 6]	Group88	5.74713	45	[AMOT, ANPEP, APOB, BCAS3, BMPER, C5AR1, CCM2, CFLAR, CXCL8, EGLN1, EGR1, EGR3, EIF2AK3, ENPEP, FGF9, GNA13, IL6R, ITGAX, MAP3K3, MAPK14, NF1, NFE2L2, PAK4, PECAM1, PIK3CD, PTEN, PTGS2, RHOA, RHOB, RNF213, SARS1, SEMA4A, SOCS3, SOD2, SPI1, SRPK2, STAT3, STK4, TERT, TMED2, TMEM204, TYMP, WARS1, XBP1, ZFP36L1]
GO:0030335	positive regulation of cell migration	GO_BiologicalProcess-EBI-UniProt-GOA-ACAP-ARAP_25.05.2022_00h00	9.90692e-05	0.00309208	0.00128928	0.00263853	[4, 5, 6]	Group88	6.73759	38	[AIF1, BCAS3, C5AR1, CAMK1D, CASS4, CEMIP, CLEC7A, CRK, CXCL8, DOCK8, FGF9, FGR, GLIPR2, GPSM3, IL6R, ITGAX, MAP3K3, MAPK14, MMP7, MYADM, NFE2L2, NR4A3, PECAM1, PIK3CD, PTGS2, RHOA, RHOB, SDCBP, SEMA4A, SOD2, SPI1, SSH2, STAT3, STK4, TERT, TNFAIP6, TNFSF14, XBP1]
GO:0001568	blood vessel development	GO_BiologicalProcess-EBI-UniProt-GOA-ACAP-ARAP_25.05.2022_00h00	0.0011183	0.0146636	0.00128928	0.00263853	[3, 5, 6, 7]	Group88	5.73333	43	[AMOT, ANPEP, APOB, BCAS3, BMPER, C5AR1, CCM2, CFLAR, CXCL8, EGLN1, EGR1, EGR3, EIF2AK3, ENPEP, FGF9, GNA13, IL6R, ITGAX, MAP3K3, MAPK14, NF1, NFE2L2, PAK4, PECAM1, PIK3CD, PTEN, PTGS2, RHOA, RHOB, RNF213, SARS1, SEMA4A, SOCS3, SPI1, SRPK2, STAT3, STK4, TERT, TMED2, TYMP, WARS1, XBP1, ZFP36L1]
GO:0001525	angiogenesis	GO_BiologicalProcess-EBI-UniProt-GOA-ACAP-ARAP_25.05.2022_00h00	0.00159916	0.0182667	0.00128928	0.00263853	[3, 4, 5, 6, 7, 8, 9]	Group88	6.02837	34	[AMOT, ANPEP, BCAS3, BMPER, C5AR1, CCM2, CXCL8, EGLN1, EGR3, EIF2AK3, ENPEP, FGF9, GNA13, ITGAX, MAP3K3, MAPK14, NF1, NFE2L2, PAK4, PIK3CD, PTEN, PTGS2, RHOA, RHOB, RNF213, SARS1, SEMA4A, SRPK2, STAT3, STK4, TERT, TYMP, WARS1, XBP1]
GO:0048514	blood vessel morphogenesis	GO_BiologicalProcess-EBI-UniProt-GOA-ACAP-ARAP_25.05.2022_00h00	0.00369607	0.0295686	0.00128928	0.00263853	[4, 5, 6, 7, 8]	Group88	5.58912	37	[AMOT, ANPEP, APOB, BCAS3, BMPER, C5AR1, CCM2, CXCL8, EGLN1, EGR3, EIF2AK3, ENPEP, FGF9, GNA13, ITGAX, MAP3K3, MAPK14, NF1, NFE2L2, PAK4, PIK3CD, PTEN, PTGS2, RHOA, RHOB, RNF213, SARS1, SEMA4A, SPI1, SRPK2, STAT3, STK4, TERT, TYMP, WARS1, XBP1, ZFP36L1]
KEGG:04940	Type I diabetes mellitus	KEGG_25.05.2022	0.00367679	0.0296283	4.45174e-07	2.61169e-06	[-1]	Group89	13.9535	6	[HLA-A, HLA-B, HLA-C, HLA-DMB, HLA-DQA1, HLA-E]
KEGG:05330	Allograft rejection	KEGG_25.05.2022	0.00193025	0.0203687	4.45174e-07	2.61169e-06	[-1]	Group89	15.7895	6	[HLA-A, HLA-B, HLA-C, HLA-DMB, HLA-DQA1, HLA-E]
KEGG:05332	Graft-versus-host disease	KEGG_25.05.2022	0.00325855	0.0277728	4.45174e-07	2.61169e-06	[-1]	Group89	14.2857	6	[HLA-A, HLA-B, HLA-C, HLA-DMB, HLA-DQA1, HLA-E]
ds:H00344	Leprosy; Hansen disease	KEGG-HUMAN-DISEASE_30.11.2017	1.1392e-05	0.000573741	4.45174e-07	2.61169e-06	[-1]	Group89	50	5	[HLA-A, HLA-B, HLA-C, HLA-E, TLR1]
GO:0002683	negative regulation of immune system process	GO_BiologicalProcess-EBI-UniProt-GOA-ACAP-ARAP_25.05.2022_00h00	0.00570126	0.0408867	4.45174e-07	2.61169e-06	[2, 3, 4]	Group89	5.93407	27	[ADAR, CD300LF, CRK, DRD2, FGR, GPS2, HCK, HLA-A, HLA-B, HLA-E, LILRB2, LST1, MAPK14, MILR1, MNDA, NF1, PCDHA4, PCDHA6, PCDHA@, PTEN, PTPRJ, SAMHD1, SPI1, STAT2, TNFAIP6, TSC22D3, TYROBP]
GO:0002831	regulation of response to biotic stimulus	GO_BiologicalProcess-EBI-UniProt-GOA-ACAP-ARAP_25.05.2022_00h00	9.71031e-06	0.000512334	4.45174e-07	2.61169e-06	[3, 4]	Group89	8.26667	31	[ADAR, BIRC2, CARD8, CD14, CLEC7A, CREBBP, CRK, DRD2, DTX3L, EIF2AK4, FFAR2, FGR, HCK, HLA-A, HLA-B, HLA-E, IRGM, MNDA, NCF1, NFE2L2, PPP2R3C, RNF185, SAMHD1, SIN3A, SPI1, STAT2, TRIM38, TYROBP, VAV1, ZBP1, ZNFX1]
GO:0031341	regulation of cell killing	GO_BiologicalProcess-EBI-UniProt-GOA-ACAP-ARAP_25.05.2022_00h00	0.00143972	0.0175297	4.45174e-07	2.61169e-06	[3, 4]	Group89	10.1852	11	[B2M, CLEC7A, CRK, CYRIB, HLA-A, HLA-B, HLA-E, ITGAM, SPI1, TYROBP, VAV1]
GO:0032101	regulation of response to external stimulus	GO_BiologicalProcess-EBI-UniProt-GOA-ACAP-ARAP_25.05.2022_00h00	2.95232e-07	4.6731e-05	4.45174e-07	2.61169e-06	[3, 4]	Group89	6.64062	68	[ADAR, AIF1, ALOX5AP, ASH1L, BIRC2, C5AR1, CAMK1D, CARD8, CCM2, CD14, CD200R1L, CELF1, CLEC7A, CREBBP, CRK, CXCL8, CYRIB, DRD2, DTX3L, EIF2AK4, FANCA, FCGR1A, FFAR2, FGR, GPS2, GPSM3, GRK1, HCK, HLA-A, HLA-B, HLA-E, IL17RA, IL6R, IRGM, LPCAT3, MAPK14, MGST2, MNDA, NAIP, NCF1, NFE2L2, NLRP1, PCDHA4, PCDHA6, PCDHA@, PLAUR, PPP2R3C, PTEN, PTGS2, RGMA, RNF185, SAMHD1, SCARF1, SEMA4A, SIN3A, SOCS3, SP…
GO:0002832	negative regulation of response to biotic stimulus	GO_BiologicalProcess-EBI-UniProt-GOA-ACAP-ARAP_25.05.2022_00h00	0.00681169	0.0447914	4.45174e-07	2.61169e-06	[3, 4, 5]	Group89	8.77193	10	[ADAR, CARD8, CRK, DRD2, HLA-A, HLA-B, HLA-E, SAMHD1, STAT2, TRIM38]
GO:0032102	negative regulation of response to external stimulus	GO_BiologicalProcess-EBI-UniProt-GOA-ACAP-ARAP_25.05.2022_00h00	0.004208	0.0326046	4.45174e-07	2.61169e-06	[3, 4, 5]	Group89	6.14657	26	[ADAR, AIF1, ASH1L, CARD8, CRK, DRD2, FGR, GPS2, HCK, HLA-A, HLA-B, HLA-E, LPCAT3, MAPK14, PCDHA6, PLAUR, PTEN, RGMA, SAMHD1, SEMA4A, SOCS3, STAT2, TNFAIP6, TNFRSF1B, TNR, TRIM38]
GO:0031347	regulation of defense response	GO_BiologicalProcess-EBI-UniProt-GOA-ACAP-ARAP_25.05.2022_00h00	2.17567e-07	4.01774e-05	4.45174e-07	2.61169e-06	[4, 5]	Group89	7.56677	51	[ADAR, ALOX5AP, ASH1L, BIRC2, CCM2, CD200R1L, CELF1, CLEC7A, CREBBP, CRK, DRD2, DTX3L, EIF2AK4, FANCA, FCGR1A, FFAR2, FGR, GPS2, GPSM3, HCK, HLA-A, HLA-B, HLA-E, IL17RA, IRGM, LPCAT3, MAPK14, MGST2, MNDA, NAIP, NCF1, NFE2L2, NLRP1, PCDHA4, PCDHA6, PCDHA@, PPP2R3C, PTGS2, RNF185, SAMHD1, SIN3A, SOCS3, SPI1, STAT2, TNFAIP6, TNFRSF1B, TRIM38, TYROBP, VAV1, ZBP1, ZNFX1]
GO:0031348	negative regulation of defense response	GO_BiologicalProcess-EBI-UniProt-GOA-ACAP-ARAP_25.05.2022_00h00	0.00102852	0.0141565	4.45174e-07	2.61169e-06	[3, 4, 5, 6]	Group89	7.78689	19	[ADAR, ASH1L, CRK, DRD2, FGR, GPS2, HCK, HLA-A, HLA-B, HLA-E, LPCAT3, MAPK14, PCDHA6, SAMHD1, SOCS3, STAT2, TNFAIP6, TNFRSF1B, TRIM38]
GO:0001910	regulation of leukocyte mediated cytotoxicity	GO_BiologicalProcess-EBI-UniProt-GOA-ACAP-ARAP_25.05.2022_00h00	0.00110657	0.0146836	4.45174e-07	2.61169e-06	[4, 5, 6]	Group89	11.236	10	[B2M, CRK, CYRIB, HLA-A, HLA-B, HLA-E, ITGAM, SPI1, TYROBP, VAV1]
GO:0050727	regulation of inflammatory response	GO_BiologicalProcess-EBI-UniProt-GOA-ACAP-ARAP_25.05.2022_00h00	0.000185591	0.00472724	4.45174e-07	2.61169e-06	[4, 5, 6]	Group89	7.26817	29	[ALOX5AP, ASH1L, BIRC2, CCM2, CD200R1L, CELF1, FANCA, FCGR1A, FFAR2, FGR, GPS2, GPSM3, HCK, HLA-E, IL17RA, LPCAT3, MAPK14, MGST2, NAIP, NCF1, NLRP1, PCDHA4, PCDHA6, PCDHA@, PTGS2, SOCS3, TNFAIP6, TNFRSF1B, ZBP1]
GO:0045088	regulation of innate immune response	GO_BiologicalProcess-EBI-UniProt-GOA-ACAP-ARAP_25.05.2022_00h00	2.14643e-06	0.00019026	4.45174e-07	2.61169e-06	[4, 5, 6, 7]	Group89	10.1215	25	[ADAR, BIRC2, CLEC7A, CREBBP, CRK, DRD2, FFAR2, FGR, HCK, HLA-A, HLA-B, HLA-E, IRGM, MNDA, NCF1, NFE2L2, RNF185, SAMHD1, SIN3A, SPI1, STAT2, TYROBP, VAV1, ZBP1, ZNFX1]
GO:0045824	negative regulation of innate immune response	GO_BiologicalProcess-EBI-UniProt-GOA-ACAP-ARAP_25.05.2022_00h00	0.00508578	0.0378191	4.45174e-07	2.61169e-06	[4, 5, 6, 7, 8]	Group89	10.5263	8	[ADAR, CRK, DRD2, HLA-A, HLA-B, HLA-E, SAMHD1, STAT2]
GO:0001916	positive regulation of T cell mediated cytotoxicity	GO_BiologicalProcess-EBI-UniProt-GOA-ACAP-ARAP_25.05.2022_00h00	0.00360125	0.0293396	4.45174e-07	2.61169e-06	[5, 6, 7, 8, 9]	Group89	16.6667	5	[B2M, CYRIB, HLA-A, HLA-B, HLA-E]
GO:0002716	negative regulation of natural killer cell mediated immunity	GO_BiologicalProcess-EBI-UniProt-GOA-ACAP-ARAP_25.05.2022_00h00	0.00464494	0.0352506	4.45174e-07	2.61169e-06	[5, 6, 7, 8, 9]	Group89	20	4	[CRK, HLA-A, HLA-B, HLA-E]
GO:0045953	negative regulation of natural killer cell mediated cytotoxicity	GO_BiologicalProcess-EBI-UniProt-GOA-ACAP-ARAP_25.05.2022_00h00	0.00382062	0.0303458	4.45174e-07	2.61169e-06	[5, 6, 7, 8, 9, 10]	Group89	21.0526	4	[CRK, HLA-A, HLA-B, HLA-E]
GO:0042270	protection from natural killer cell mediated cytotoxicity	GO_BiologicalProcess-EBI-UniProt-GOA-ACAP-ARAP_25.05.2022_00h00	0.000794114	0.0118104	4.45174e-07	2.61169e-06	[6, 7, 8, 9, 10, 11]	Group89	50	3	[HLA-A, HLA-B, HLA-E]
KEGG:05208	Chemical carcinogenesis	KEGG_25.05.2022	0.00551988	0.039974	0.000112682	0.000275444	[-1]	Group90	7.17489	16	[FOS, FOXO3, GRB2, MAPK14, MGST2, NCF1, NCF2, ND2, NDUFA3, NDUFV3, NFE2L2, NQO1, PIK3CD, PTEN, PTPRJ, SOD2]
ds:H00098	Chronic granulomatous disease, including the following four diseases: X-linked CGD (gp91 phox CGD); p22phox deficiency (p22phox CGD); p47phox deficiency (p47phox CGD); p67phox deficiency (p67phox CGD)	KEGG-HUMAN-DISEASE_30.11.2017	0.00703483	0.0455824	0.000112682	0.000275444	[-1]	Group90	50	2	[NCF1, NCF2]
GO:0072593	reactive oxygen species metabolic process	GO_BiologicalProcess-EBI-UniProt-GOA-ACAP-ARAP_25.05.2022_00h00	0.000353354	0.00686872	0.000112682	0.000275444	[3]	Group90	8.07692	21	[BIRC2, CFLAR, CLEC7A, DHFR, FOXO3, GBF1, GCH1, GRB2, ITGAM, MAPK14, NCF1, NCF2, ND2, NFE2L2, NOX3, NQO1, RAB27A, RHOA, SOD2, TYROBP, VAV1]
GO:1903409	reactive oxygen species biosynthetic process	GO_BiologicalProcess-EBI-UniProt-GOA-ACAP-ARAP_25.05.2022_00h00	0.00534743	0.0392381	0.000112682	0.000275444	[3, 4]	Group90	11.4754	7	[CFLAR, FOXO3, GBF1, NCF1, RAB27A, RHOA, SOD2]
GO:0006801	superoxide metabolic process	GO_BiologicalProcess-EBI-UniProt-GOA-ACAP-ARAP_25.05.2022_00h00	0.000132618	0.00372002	0.000112682	0.000275444	[4]	Group90	13.4146	11	[CLEC7A, DHFR, GCH1, ITGAM, NCF1, NCF2, NFE2L2, NOX3, NQO1, SOD2, TYROBP]
GO:0006968	cellular defense response	GO_BiologicalProcess-EBI-UniProt-GOA-ACAP-ARAP_25.05.2022_00h00	0.00403235	0.0319132	0.000112682	0.000275444	[4]	Group90	12.069	7	[C5AR1, DCDC2, LILRB2, MNDA, NCF1, NCF2, TYROBP]
GO:0000305	response to oxygen radical	GO_BiologicalProcess-EBI-UniProt-GOA-ACAP-ARAP_25.05.2022_00h00	0.00480429	0.0362119	0.000112682	0.000275444	[4, 5]	Group90	15.625	5	[DHFR, GCH1, NFE2L2, NQO1, SOD2]
GO:0090634	microglial cell mediated cytotoxicity	GO_BiologicalProcess-EBI-UniProt-GOA-ACAP-ARAP_25.05.2022_00h00	0.000794114	0.0118104	0.000112682	0.000275444	[4, 5]	Group90	50	3	[ITGAM, SPI1, TYROBP]
GO:2000377	regulation of reactive oxygen species metabolic process	GO_BiologicalProcess-EBI-UniProt-GOA-ACAP-ARAP_25.05.2022_00h00	0.00136973	0.0168629	0.000112682	0.000275444	[4, 5]	Group90	8.86076	14	[BIRC2, CFLAR, CLEC7A, DHFR, FOXO3, GCH1, GRB2, ITGAM, MAPK14, NFE2L2, RAB27A, RHOA, SOD2, TYROBP]
GO:0042554	superoxide anion generation	GO_BiologicalProcess-EBI-UniProt-GOA-ACAP-ARAP_25.05.2022_00h00	0.00151049	0.0178998	0.000112682	0.000275444	[5]	Group90	14.2857	7	[CLEC7A, ITGAM, NCF1, NCF2, NOX3, SOD2, TYROBP]
GO:2000379	positive regulation of reactive oxygen species metabolic process	GO_BiologicalProcess-EBI-UniProt-GOA-ACAP-ARAP_25.05.2022_00h00	0.00121278	0.0157165	0.000112682	0.000275444	[4, 5, 6]	Group90	12	9	[CLEC7A, FOXO3, GRB2, ITGAM, MAPK14, NFE2L2, RAB27A, SOD2, TYROBP]
GO:0000303	response to superoxide	GO_BiologicalProcess-EBI-UniProt-GOA-ACAP-ARAP_25.05.2022_00h00	0.00417192	0.0324385	0.000112682	0.000275444	[5, 6]	Group90	16.129	5	[DHFR, GCH1, NFE2L2, NQO1, SOD2]
GO:0090322	regulation of superoxide metabolic process	GO_BiologicalProcess-EBI-UniProt-GOA-ACAP-ARAP_25.05.2022_00h00	0.000757145	0.0114138	0.000112682	0.000275444	[5, 6]	Group90	18.75	6	[CLEC7A, DHFR, GCH1, ITGAM, NFE2L2, TYROBP]
GO:0050999	regulation of nitric-oxide synthase activity	GO_BiologicalProcess-EBI-UniProt-GOA-ACAP-ARAP_25.05.2022_00h00	0.00367679	0.0296283	0.000112682	0.000275444	[6]	Group90	13.9535	6	[DHFR, GCH1, PCDHA4, PCDHA6, PCDHA@, TERT]
GO:0071450	cellular response to oxygen radical	GO_BiologicalProcess-EBI-UniProt-GOA-ACAP-ARAP_25.05.2022_00h00	0.00263107	0.0243952	0.000112682	0.000275444	[5, 6, 7]	Group90	17.8571	5	[DHFR, GCH1, NFE2L2, NQO1, SOD2]
GO:1904149	regulation of microglial cell mediated cytotoxicity	GO_BiologicalProcess-EBI-UniProt-GOA-ACAP-ARAP_25.05.2022_00h00	0.000794114	0.0118104	0.000112682	0.000275444	[5, 6, 7]	Group90	50	3	[ITGAM, SPI1, TYROBP]
GO:0019430	removal of superoxide radicals	GO_BiologicalProcess-EBI-UniProt-GOA-ACAP-ARAP_25.05.2022_00h00	0.00186577	0.0201685	0.000112682	0.000275444	[4, 5, 7, 8, 9]	Group90	19.2308	5	[DHFR, GCH1, NFE2L2, NQO1, SOD2]
GO:1904151	positive regulation of microglial cell mediated cytotoxicity	GO_BiologicalProcess-EBI-UniProt-GOA-ACAP-ARAP_25.05.2022_00h00	0.000407699	0.00740542	0.000112682	0.000275444	[5, 6, 7, 8]	Group90	60	3	[ITGAM, SPI1, TYROBP]
GO:0071451	cellular response to superoxide	GO_BiologicalProcess-EBI-UniProt-GOA-ACAP-ARAP_25.05.2022_00h00	0.00263107	0.0243952	0.000112682	0.000275444	[6, 7, 8]	Group90	17.8571	5	[DHFR, GCH1, NFE2L2, NQO1, SOD2]
GO:0110090	positive regulation of hippocampal neuron apoptotic process	GO_BiologicalProcess-EBI-UniProt-GOA-ACAP-ARAP_25.05.2022_00h00	0.00122904	0.0158346	0.000112682	0.000275444	[6, 7, 8, 9]	Group90	100	2	[ITGAM, TYROBP]
GO:2000121	regulation of removal of superoxide radicals	GO_BiologicalProcess-EBI-UniProt-GOA-ACAP-ARAP_25.05.2022_00h00	0.000794114	0.0118104	0.000112682	0.000275444	[5, 6, 7, 8, 9, 10]	Group90	50	3	[DHFR, GCH1, NFE2L2]
GO:0044248	cellular catabolic process	GO_BiologicalProcess-EBI-UniProt-GOA-ACAP-ARAP_25.05.2022_00h00	0.00738879	0.0469157	4.15558e-05	0.000107556	[3]	Group91	4.4405	100	[ABHD3, AGO4, AHCY, ALDH1L1, AMBRA1, ANPEP, APOB, ARIH1, ATF6, ATG16L2, ATP6V0A1, ATP6V1B2, ATP6V1C1, BCAS3, BIRC2, CDC20B, CELF1, CIRBP, DRAM1, DRD2, DTX3L, ECE1, ECI2, ENPEP, ERN1, EXOSC4, FAF2, FANCA, FBXL5, FOXO3, GK, GNS, HERPUD1, HEXB, HMGCLL1, IRGM, MAN1A1, MAPK14, METTL16, MGST2, NFE2L2, NOCT, NQO2, NR1I2, NUB1, NUDT3, NUDT5, OGG1, OGT, PAFAH1B2, PCDHA4, PCDHA@, PIM2, PSMB3, PSMD13, PSMD7…
GO:1901575	organic substance catabolic process	GO_BiologicalProcess-EBI-UniProt-GOA-ACAP-ARAP_25.05.2022_00h00	0.00213966	0.0216506	4.15558e-05	0.000107556	[3]	Group91	4.6085	103	[ABHD3, AGO4, AHCY, ALDH1L1, ANPEP, APOB, ARIH1, ATF6, AZIN1, BIRC2, BSCL2, CDC20B, CELF1, CEMIP, CIRBP, CTBS, CTSS, DTX3L, ECE1, ECI2, EGLN1, ENPEP, ERN1, EXOSC4, FAF2, FANCA, FBXL5, FUCA2, GK, GNS, HERPUD1, HEXB, HMGCLL1, HSD17B11, IL17RA, MAN1A1, MAPK14, MARCHF2, METTL16, MGST2, NFE2L2, NKD1, NOCT, NQO1, NQO2, NUB1, NUDT3, NUDT5, OAZ2, OGDH, OGG1, OGT, PAFAH1B2, PCDHA4, PCDHA@, PSMB3, PSMB9, P…
GO:0009894	regulation of catabolic process	GO_BiologicalProcess-EBI-UniProt-GOA-ACAP-ARAP_25.05.2022_00h00	0.000947435	0.0134584	4.15558e-05	0.000107556	[3, 4]	Group91	5.38462	56	[AGO4, AMBRA1, ARIH1, ATF6, ATP6V0A1, ATP6V1B2, ATP6V1C1, AZIN1, BSCL2, CDC20B, CELF1, CIRBP, DRAM1, DTX3L, EGLN1, ERN1, FBXL5, FOXO3, HERPUD1, IRGM, MAPK14, MARCHF2, METTL16, NFE2L2, NKD1, NOCT, NQO1, NUB1, OAZ2, OGT, PAFAH1B2, PCDHA4, PCDHA@, PIM2, PSME3IP1, PTEN, RAB4B-EGLN2, RGMA, RNF139, RNF185, SDCBP, SLC11A1, SLC4A4, ST20, STAT3, STX5, TENT4B, THRAP3, TNFRSF1B, TNFSF13B, TRIM14, TRIM38, US…
GO:0044260	cellular macromolecule metabolic process	GO_BiologicalProcess-EBI-UniProt-GOA-ACAP-ARAP_25.05.2022_00h00	0.000260938	0.00578239	4.15558e-05	0.000107556	[3, 4]	Group91	4.55363	152	[AARSD1, ABTB1, AGO4, APOB, ARID4B, ARIH1, ASH1L, ATG16L2, B4GALT6, BIRC2, CCDC117, CCT8, CDC123, CDC20B, CELF1, CHST11, CINP, CIRBP, CREBBP, CYREN, DAD1, DAP3, DDX21, DHFR, DRG1, DTX3L, ECE1, EIF2AK2, EIF2AK3, EIF2AK4, EMG1, ERN1, EXOSC4, EZH1, FAF2, FANCA, FBXL5, FOS, FOXO3, GALNT18, GALNT9, GLI2, GRHL2, GTF2H1, GYS1, HERPUD1, ING4, IRGM, KDELR2, KDM2A, KMT2C, MAN1A1, MAPK14, MARF1, MARS1, METT…
GO:0009057	macromolecule catabolic process	GO_BiologicalProcess-EBI-UniProt-GOA-ACAP-ARAP_25.05.2022_00h00	0.000604516	0.0097073	4.15558e-05	0.000107556	[4]	Group91	5.14447	73	[AGO4, APOB, ARIH1, ATF6, AZIN1, BIRC2, CDC20B, CELF1, CEMIP, CIRBP, CTBS, CTSS, DTX3L, EGLN1, ERN1, EXOSC4, FAF2, FBXL5, GNS, HERPUD1, IL17RA, MAN1A1, MAPK14, MARCHF2, METTL16, NFE2L2, NKD1, NOCT, NQO1, NUB1, OAZ2, OGT, PSMB3, PSMB9, PSMD13, PSMD7, PSME3IP1, PSME4, PTEN, RAB4B-EGLN2, RGMA, RNF114, RNF130, RNF139, RNF149, RNF167, RNF168, RNF185, RNF213, SDCBP, SLC11A1, ST20, STX5, TBL1X, TENT4B, …
GO:0009896	positive regulation of catabolic process	GO_BiologicalProcess-EBI-UniProt-GOA-ACAP-ARAP_25.05.2022_00h00	0.000198373	0.00493926	4.15558e-05	0.000107556	[3, 4, 5]	Group91	6.64207	36	[AGO4, AMBRA1, ARIH1, ATF6, CDC20B, CELF1, DTX3L, FBXL5, FOXO3, HERPUD1, IRGM, MARCHF2, METTL16, NFE2L2, NKD1, NOCT, NUB1, OAZ2, PAFAH1B2, PIM2, PTEN, RAB4B-EGLN2, RGMA, RNF139, RNF185, SLC4A4, ST20, STX5, TENT4B, TNFRSF1B, TNFSF13B, TRIM14, TRIM38, WAC, WIPI1, ZFP36L1]
GO:1901565	organonitrogen compound catabolic process	GO_BiologicalProcess-EBI-UniProt-GOA-ACAP-ARAP_25.05.2022_00h00	0.000667858	0.0103495	4.15558e-05	0.000107556	[4]	Group91	5.1105	74	[AHCY, ALDH1L1, ANPEP, APOB, ARIH1, ATF6, AZIN1, BIRC2, CDC20B, CEMIP, CTBS, CTSS, DTX3L, ECE1, EGLN1, ENPEP, FAF2, FANCA, FBXL5, GNS, HERPUD1, HEXB, HMGCLL1, IL17RA, MAN1A1, MARCHF2, NFE2L2, NKD1, NQO1, NUB1, NUDT3, OAZ2, OGG1, OGT, PSMB3, PSMB9, PSMD13, PSMD7, PSME3IP1, PSME4, PTEN, RAB4B-EGLN2, RGMA, RNF114, RNF130, RNF139, RNF149, RNF167, RNF168, RNF185, RNF213, SAMHD1, SDCBP, SLC25A16, SLC25…
GO:0006508	proteolysis	GO_BiologicalProcess-EBI-UniProt-GOA-ACAP-ARAP_25.05.2022_00h00	0.00535214	0.039143	4.15558e-05	0.000107556	[4, 5]	Group91	4.59893	86	[ANPEP, ARIH1, ATF6, ATP2A3, BID, BIRC2, BIRC6, C2, CARD8, CD27, CDC20B, CFD, CFLAR, CLEC7A, CTSS, DTX3L, ECE1, EIF2AK3, ENPEP, FAF2, FBXL5, HERPUD1, HIP1, IL1R2, JOSD1, LPCAT3, MAN1A1, MMP7, MYRF, NAIP, NFE2L2, NLRP1, NUB1, OGT, OLR1, OTUD5, PCSK6, PICALM, PLAUR, PRSS55, PSENEN, PSMB3, PSMB9, PSMD13, PSMD7, PSME3IP1, PSME4, PTEN, PTGS2, RGMA, RHOA, RNF114, RNF130, RNF139, RNF149, RNF167, RNF168,…
GO:0030163	protein catabolic process	GO_BiologicalProcess-EBI-UniProt-GOA-ACAP-ARAP_25.05.2022_00h00	0.000704585	0.0108428	4.15558e-05	0.000107556	[4, 5]	Group91	5.42857	57	[APOB, ARIH1, ATF6, AZIN1, BIRC2, CDC20B, CTSS, DTX3L, EGLN1, FAF2, FBXL5, HERPUD1, IL17RA, MAN1A1, MARCHF2, NFE2L2, NKD1, NQO1, NUB1, OAZ2, OGT, PSMB3, PSMB9, PSMD13, PSMD7, PSME3IP1, PSME4, PTEN, RAB4B-EGLN2, RGMA, RNF114, RNF130, RNF139, RNF149, RNF167, RNF168, RNF185, RNF213, SDCBP, STX5, TBL1X, TNFRSF1B, TNFSF13B, TRIM38, TRIM9, UBA52, UBE2D2, UBE2J1, UBE4A, UBE4B, UBXN4, USP10, USP35, USP4,…
GO:0031329	regulation of cellular catabolic process	GO_BiologicalProcess-EBI-UniProt-GOA-ACAP-ARAP_25.05.2022_00h00	0.00747869	0.0469484	4.15558e-05	0.000107556	[4, 5]	Group91	5.16207	43	[AGO4, AMBRA1, ARIH1, ATF6, ATP6V0A1, ATP6V1B2, ATP6V1C1, CDC20B, CELF1, CIRBP, DRAM1, DTX3L, ERN1, FOXO3, HERPUD1, IRGM, MAPK14, METTL16, NFE2L2, NOCT, NUB1, OGT, PAFAH1B2, PCDHA4, PCDHA@, PIM2, PTEN, RGMA, RNF139, SDCBP, SLC11A1, SLC4A4, ST20, STAT3, TENT4B, THRAP3, TNFRSF1B, TRIM14, TRIM38, USP10, WAC, WIPI1, ZFP36L1]
GO:0044265	cellular macromolecule catabolic process	GO_BiologicalProcess-EBI-UniProt-GOA-ACAP-ARAP_25.05.2022_00h00	0.00338386	0.0281903	4.15558e-05	0.000107556	[4, 5]	Group91	5.12334	54	[AGO4, ARIH1, BIRC2, CDC20B, CELF1, CIRBP, DTX3L, ERN1, EXOSC4, FAF2, FBXL5, HERPUD1, MAN1A1, MAPK14, METTL16, NFE2L2, NOCT, NUB1, OGT, PSMB3, PSMD13, PSMD7, PTEN, RNF114, RNF130, RNF139, RNF149, RNF167, RNF168, RNF185, RNF213, SDCBP, SLC11A1, ST20, TBL1X, TENT4B, THRAP3, TNFRSF1B, TNFSF13B, TRIM38, TRIM9, UBA52, UBE2D2, UBE2J1, UBE4A, UBE4B, UBXN4, USP10, USP35, USP4, USP6, WAC, XBP1, ZFP36L1]
GO:0031331	positive regulation of cellular catabolic process	GO_BiologicalProcess-EBI-UniProt-GOA-ACAP-ARAP_25.05.2022_00h00	0.00146963	0.0176995	4.15558e-05	0.000107556	[4, 5, 6]	Group91	6.46651	28	[AGO4, AMBRA1, ARIH1, ATF6, CDC20B, CELF1, DTX3L, FOXO3, HERPUD1, IRGM, METTL16, NFE2L2, NOCT, NUB1, PAFAH1B2, PIM2, PTEN, RGMA, RNF139, SLC4A4, ST20, TENT4B, TNFRSF1B, TRIM14, TRIM38, WAC, WIPI1, ZFP36L1]
GO:0043632	modification-dependent macromolecule catabolic process	GO_BiologicalProcess-EBI-UniProt-GOA-ACAP-ARAP_25.05.2022_00h00	0.00191183	0.0203684	4.15558e-05	0.000107556	[5, 6]	Group91	5.64738	41	[ARIH1, BIRC2, CDC20B, DTX3L, FAF2, FBXL5, HERPUD1, MAN1A1, NFE2L2, NUB1, OGT, PSMB3, PSMD13, PSMD7, PTEN, RNF114, RNF130, RNF139, RNF149, RNF167, RNF168, RNF185, RNF213, SDCBP, TBL1X, TENT4B, TNFSF13B, TRIM38, TRIM9, UBA52, UBE2D2, UBE2J1, UBE4A, UBE4B, UBXN4, USP10, USP35, USP4, USP6, WAC, XBP1]
GO:0051603	proteolysis involved in protein catabolic process	GO_BiologicalProcess-EBI-UniProt-GOA-ACAP-ARAP_25.05.2022_00h00	0.00178198	0.0194526	4.15558e-05	0.000107556	[5, 6]	Group91	5.52826	45	[ARIH1, ATF6, BIRC2, CDC20B, CTSS, DTX3L, FAF2, FBXL5, HERPUD1, MAN1A1, NFE2L2, NUB1, OGT, PSMB3, PSMB9, PSMD13, PSMD7, PSME3IP1, PSME4, PTEN, RNF114, RNF130, RNF139, RNF149, RNF167, RNF168, RNF185, RNF213, SDCBP, TBL1X, TNFSF13B, TRIM38, TRIM9, UBA52, UBE2D2, UBE2J1, UBE4A, UBE4B, UBXN4, USP10, USP35, USP4, USP6, WAC, XBP1]
GO:0045862	positive regulation of proteolysis	GO_BiologicalProcess-EBI-UniProt-GOA-ACAP-ARAP_25.05.2022_00h00	0.00150149	0.0178887	4.15558e-05	0.000107556	[5, 6, 7]	Group91	6.63265	26	[ARIH1, ATP2A3, BID, CARD8, CDC20B, CFLAR, CLEC7A, EIF2AK3, HERPUD1, HIP1, LPCAT3, NFE2L2, NLRP1, NUB1, OGT, PICALM, PSENEN, PSME4, PTEN, RGMA, RHOA, RNF139, RNF185, ST20, STAT3, TNFRSF1B]
GO:0019941	modification-dependent protein catabolic process	GO_BiologicalProcess-EBI-UniProt-GOA-ACAP-ARAP_25.05.2022_00h00	0.00249044	0.0234843	4.15558e-05	0.000107556	[6, 7]	Group91	5.60224	40	[ARIH1, BIRC2, CDC20B, DTX3L, FAF2, FBXL5, HERPUD1, MAN1A1, NFE2L2, NUB1, OGT, PSMB3, PSMD13, PSMD7, PTEN, RNF114, RNF130, RNF139, RNF149, RNF167, RNF168, RNF185, RNF213, SDCBP, TBL1X, TNFSF13B, TRIM38, TRIM9, UBA52, UBE2D2, UBE2J1, UBE4A, UBE4B, UBXN4, USP10, USP35, USP4, USP6, WAC, XBP1]
GO:0036503	ERAD pathway	GO_BiologicalProcess-EBI-UniProt-GOA-ACAP-ARAP_25.05.2022_00h00	0.000717381	0.0109636	4.15558e-05	0.000107556	[5, 6, 7, 8]	Group91	10.4348	12	[ATF6, FAF2, HERPUD1, MAN1A1, NFE2L2, RNF139, RNF185, UBE2J1, UBE4A, UBE4B, UBXN4, XBP1]
GO:0006511	ubiquitin-dependent protein catabolic process	GO_BiologicalProcess-EBI-UniProt-GOA-ACAP-ARAP_25.05.2022_00h00	0.00331474	0.0279295	4.15558e-05	0.000107556	[7, 8]	Group91	5.54765	39	[ARIH1, BIRC2, CDC20B, DTX3L, FAF2, FBXL5, HERPUD1, MAN1A1, NFE2L2, NUB1, OGT, PSMB3, PSMD13, PSMD7, PTEN, RNF114, RNF130, RNF139, RNF149, RNF167, RNF168, RNF185, RNF213, SDCBP, TBL1X, TNFSF13B, TRIM38, TRIM9, UBE2D2, UBE2J1, UBE4A, UBE4B, UBXN4, USP10, USP35, USP4, USP6, WAC, XBP1]
GO:0016567	protein ubiquitination	GO_BiologicalProcess-EBI-UniProt-GOA-ACAP-ARAP_25.05.2022_00h00	0.00667542	0.0442896	4.15558e-05	0.000107556	[7, 8]	Group91	5.17039	44	[AMBRA1, ARIH1, BIRC2, BIRC6, CDC20B, DTX3L, EIF2AK4, FANCA, FBXL5, GPR75-ASB3, GPS2, HERPUD1, IVNS1ABP, MARCHF2, MARCHF8, NFE2L2, NUB1, OGT, PCGF5, PTEN, RNF114, RNF130, RNF139, RNF149, RNF167, RNF168, RNF185, RNF213, RNF24, RNF25, SOCS3, TNFSF13B, TRIM14, TRIM36, TRIM38, TRIM9, UBA52, UBE2D2, UBE2J1, UBE4A, UBE4B, USP4, WAC, WBP1L]
GO:0000209	protein polyubiquitination	GO_BiologicalProcess-EBI-UniProt-GOA-ACAP-ARAP_25.05.2022_00h00	0.00353092	0.0290874	4.15558e-05	0.000107556	[8, 9]	Group91	7.14286	18	[AMBRA1, ARIH1, BIRC2, DTX3L, GPS2, MARCHF8, RNF114, RNF167, RNF168, RNF185, RNF213, TNFSF13B, TRIM14, TRIM38, UBE2D2, UBE2J1, UBE4A, UBE4B]
GO:0004842	ubiquitin-protein transferase activity	GO_BiologicalProcess-EBI-UniProt-GOA-ACAP-ARAP_25.05.2022_00h00	0.00759744	0.0475591	4.15558e-05	0.000107556	[8, 9]	Group91	5.68627	29	[ARIH1, BIRC2, BIRC6, CDC20B, DTX3L, EIF2AK4, FBXL5, MARCHF2, MARCHF8, PTEN, RNF114, RNF130, RNF139, RNF149, RNF167, RNF168, RNF185, RNF213, RNF24, RNF25, TNFSF13B, TRIM14, TRIM36, TRIM38, TRIM9, UBE2D2, UBE2J1, UBE4A, UBE4B]
GO:0002437	inflammatory response to antigenic stimulus	GO_BiologicalProcess-EBI-UniProt-GOA-ACAP-ARAP_25.05.2022_00h00	0.00801374	0.049329	1.9065e-07	1.29055e-06	[3, 5]	Group92	9.7561	8	[AHCY, FCGR1A, FGR, HCK, HLA-E, MAPK14, PCDHA4, PCDHA@]
GO:0045759	negative regulation of action potential	GO_BiologicalProcess-EBI-UniProt-GOA-ACAP-ARAP_25.05.2022_00h00	0.00428839	0.0331117	1.9065e-07	1.29055e-06	[2, 3, 4, 5, 6]	Group92	30	3	[PCDHA4, PCDHA6, PCDHA@]
GO:0031349	positive regulation of defense response	GO_BiologicalProcess-EBI-UniProt-GOA-ACAP-ARAP_25.05.2022_00h00	0.00017816	0.00481467	1.9065e-07	1.29055e-06	[3, 4, 5, 6]	Group92	7.78816	25	[ALOX5AP, CCM2, CLEC7A, CREBBP, FCGR1A, FFAR2, GPSM3, HCK, HLA-E, IL17RA, IRGM, MGST2, MNDA, NAIP, NLRP1, PCDHA4, PCDHA@, PTGS2, RNF185, SIN3A, SPI1, TYROBP, VAV1, ZBP1, ZNFX1]
GO:0002526	acute inflammatory response	GO_BiologicalProcess-EBI-UniProt-GOA-ACAP-ARAP_25.05.2022_00h00	0.00342726	0.028445	1.9065e-07	1.29055e-06	[5]	Group92	8.69565	12	[ALOX5AP, ASH1L, CCM2, EIF2AK2, FCGR1A, FFAR2, HLA-E, IL6R, OGG1, PCDHA4, PCDHA@, PTGS2]
GO:0050727	regulation of inflammatory response	GO_BiologicalProcess-EBI-UniProt-GOA-ACAP-ARAP_25.05.2022_00h00	0.000185591	0.00472724	1.9065e-07	1.29055e-06	[4, 5, 6]	Group92	7.26817	29	[ALOX5AP, ASH1L, BIRC2, CCM2, CD200R1L, CELF1, FANCA, FCGR1A, FFAR2, FGR, GPS2, GPSM3, HCK, HLA-E, IL17RA, LPCAT3, MAPK14, MGST2, NAIP, NCF1, NLRP1, PCDHA4, PCDHA6, PCDHA@, PTGS2, SOCS3, TNFAIP6, TNFRSF1B, ZBP1]
GO:0051953	negative regulation of amine transport	GO_BiologicalProcess-EBI-UniProt-GOA-ACAP-ARAP_25.05.2022_00h00	0.00480429	0.0362119	1.9065e-07	1.29055e-06	[3, 4, 5, 6, 7]	Group92	15.625	5	[DRD2, PCDHA4, PCDHA@, RGS2, SLC43A2]
GO:0002861	regulation of inflammatory response to antigenic stimulus	GO_BiologicalProcess-EBI-UniProt-GOA-ACAP-ARAP_25.05.2022_00h00	0.00103048	0.014096	1.9065e-07	1.29055e-06	[4, 5, 6, 7]	Group92	15.2174	7	[FCGR1A, FGR, HCK, HLA-E, MAPK14, PCDHA4, PCDHA@]
GO:0031652	positive regulation of heat generation	GO_BiologicalProcess-EBI-UniProt-GOA-ACAP-ARAP_25.05.2022_00h00	0.005744	0.0409283	1.9065e-07	1.29055e-06	[3, 4, 5, 6, 7, 8]	Group92	27.2727	3	[PCDHA4, PCDHA@, PTGS2]
GO:0033004	negative regulation of mast cell activation	GO_BiologicalProcess-EBI-UniProt-GOA-ACAP-ARAP_25.05.2022_00h00	0.000227944	0.00531709	1.9065e-07	1.29055e-06	[4, 5, 6, 7]	Group92	29.4118	5	[CD300LF, MILR1, PCDHA4, PCDHA6, PCDHA@]
GO:0050729	positive regulation of inflammatory response	GO_BiologicalProcess-EBI-UniProt-GOA-ACAP-ARAP_25.05.2022_00h00	0.00154437	0.0182038	1.9065e-07	1.29055e-06	[4, 5, 6, 7]	Group92	8.75	14	[ALOX5AP, CCM2, FCGR1A, FFAR2, GPSM3, HLA-E, IL17RA, MGST2, NAIP, NLRP1, PCDHA4, PCDHA@, PTGS2, ZBP1]
GO:0002673	regulation of acute inflammatory response	GO_BiologicalProcess-EBI-UniProt-GOA-ACAP-ARAP_25.05.2022_00h00	7.26167e-05	0.00236645	1.9065e-07	1.29055e-06	[5, 6, 7]	Group92	17.3077	9	[ALOX5AP, ASH1L, CCM2, FCGR1A, FFAR2, HLA-E, PCDHA4, PCDHA@, PTGS2]
GO:0002863	positive regulation of inflammatory response to antigenic stimulus	GO_BiologicalProcess-EBI-UniProt-GOA-ACAP-ARAP_25.05.2022_00h00	0.00195032	0.020483	1.9065e-07	1.29055e-06	[4, 5, 6, 7, 8]	Group92	25	4	[FCGR1A, HLA-E, PCDHA4, PCDHA@]
GO:0004949	cannabinoid receptor activity	GO_BiologicalProcess-EBI-UniProt-GOA-ACAP-ARAP_25.05.2022_00h00	0.00135349	0.0168502	1.9065e-07	1.29055e-06	[5, 6, 7]	Group92	42.8571	3	[PCDHA4, PCDHA6, PCDHA@]
GO:0031620	regulation of fever generation	GO_BiologicalProcess-EBI-UniProt-GOA-ACAP-ARAP_25.05.2022_00h00	0.005744	0.0409283	1.9065e-07	1.29055e-06	[4, 5, 6, 7, 8]	Group92	27.2727	3	[PCDHA4, PCDHA@, PTGS2]
GO:0038093	Fc receptor signaling pathway	GO_BiologicalProcess-EBI-UniProt-GOA-ACAP-ARAP_25.05.2022_00h00	0.00534743	0.0392381	1.9065e-07	1.29055e-06	[5, 6, 7]	Group92	11.4754	7	[FCGR1A, FGR, HCK, NR4A3, OSCAR, PTPRJ, VAV1]
GO:0002675	positive regulation of acute inflammatory response	GO_BiologicalProcess-EBI-UniProt-GOA-ACAP-ARAP_25.05.2022_00h00	8.47774e-06	0.000469667	1.9065e-07	1.29055e-06	[5, 6, 7, 8]	Group92	25.8065	8	[ALOX5AP, CCM2, FCGR1A, FFAR2, HLA-E, PCDHA4, PCDHA@, PTGS2]
GO:0002864	regulation of acute inflammatory response to antigenic stimulus	GO_BiologicalProcess-EBI-UniProt-GOA-ACAP-ARAP_25.05.2022_00h00	0.00310135	0.026846	1.9065e-07	1.29055e-06	[5, 6, 7, 8]	Group92	22.2222	4	[FCGR1A, HLA-E, PCDHA4, PCDHA@]
GO:0031622	positive regulation of fever generation	GO_BiologicalProcess-EBI-UniProt-GOA-ACAP-ARAP_25.05.2022_00h00	0.00308174	0.0270997	1.9065e-07	1.29055e-06	[4, 5, 6, 7, 8, 9]	Group92	33.3333	3	[PCDHA4, PCDHA@, PTGS2]
GO:0002866	positive regulation of acute inflammatory response to antigenic stimulus	GO_BiologicalProcess-EBI-UniProt-GOA-ACAP-ARAP_25.05.2022_00h00	0.000406752	0.00744927	1.9065e-07	1.29055e-06	[5, 6, 7, 8, 9]	Group92	36.3636	4	[FCGR1A, HLA-E, PCDHA4, PCDHA@]
GO:0033602	negative regulation of dopamine secretion	GO_BiologicalProcess-EBI-UniProt-GOA-ACAP-ARAP_25.05.2022_00h00	0.00308174	0.0270997	1.9065e-07	1.29055e-06	[4, 5, 6, 7, 8, 9, 10]	Group92	33.3333	3	[DRD2, PCDHA4, PCDHA@]
GO:0038094	Fc-gamma receptor signaling pathway	GO_BiologicalProcess-EBI-UniProt-GOA-ACAP-ARAP_25.05.2022_00h00	0.00221464	0.0220074	1.9065e-07	1.29055e-06	[6, 7, 8]	Group92	15.3846	6	[FCGR1A, FGR, HCK, OSCAR, PTPRJ, VAV1]
GO:0051001	negative regulation of nitric-oxide synthase activity	GO_BiologicalProcess-EBI-UniProt-GOA-ACAP-ARAP_25.05.2022_00h00	0.005744	0.0409283	1.9065e-07	1.29055e-06	[7]	Group92	27.2727	3	[PCDHA4, PCDHA6, PCDHA@]
GO:1903307	positive regulation of regulated secretory pathway	GO_BiologicalProcess-EBI-UniProt-GOA-ACAP-ARAP_25.05.2022_00h00	0.00297818	0.0266115	1.9065e-07	1.29055e-06	[5, 6, 7, 8, 9]	Group92	12.7273	7	[FGR, ITGAM, PCDHA4, PCDHA@, RAB27A, RAB3D, SYT7]
GO:0002894	positive regulation of type II hypersensitivity	GO_BiologicalProcess-EBI-UniProt-GOA-ACAP-ARAP_25.05.2022_00h00	0.00703483	0.0455824	1.9065e-07	1.29055e-06	[6, 7, 8, 9, 10, 11]	Group92	50	2	[FCGR1A, HLA-E]
GO:0001798	positive regulation of type IIa hypersensitivity	GO_BiologicalProcess-EBI-UniProt-GOA-ACAP-ARAP_25.05.2022_00h00	0.00703483	0.0455824	1.9065e-07	1.29055e-06	[7, 8, 9, 10, 11, 12]	Group92	50	2	[FCGR1A, HLA-E]
GO:0048518	positive regulation of biological process	GO_BiologicalProcess-EBI-UniProt-GOA-ACAP-ARAP_25.05.2022_00h00	5.96763e-07	7.34682e-05	2.23614e-05	6.1494e-05	[1, 2, 3]	Group93	4.41266	290	[ABI3BP, ACIN1, ADAR, ADGRE2, AGO4, AIF1, ALOX5AP, ALPL, AMBRA1, AMOT, APBB1IP, APOB, ARID4B, ARIH1, ASH1L, ATAD2, ATF6, ATP2A3, AZIN1, B2M, BAZ1B, BCAS3, BID, BIRC2, BIRC6, BMPER, BSCL2, BTNL8, C2, C5AR1, CAMK1D, CAMTA1, CARD8, CASS4, CBLN2, CCDC117, CCL3L1, CCM2, CCT8, CD14, CD27, CD300LF, CDC123, CDC20B, CELF1, CEMIP, CFD, CFLAR, CIRBP, CLEC7A, COLGALT1, CREB5, CREBBP, CRK, CRLF3, CTSS, CXCL8,…
GO:0002682	regulation of immune system process	GO_BiologicalProcess-EBI-UniProt-GOA-ACAP-ARAP_25.05.2022_00h00	5.88728e-09	6.52311e-06	2.23614e-05	6.1494e-05	[2, 3]	Group93	6.26162	101	[ACIN1, ADAR, ADGRE2, AIF1, AMBRA1, B2M, BID, BIRC2, BTNL8, C2, C5AR1, CAMK1D, CD14, CD27, CD300LF, CFD, CLEC7A, CREBBP, CRK, CSF3R, CTSS, CXCL8, CYRIB, DDX21, DOCK8, DRD2, EGR3, EIF2AK4, FANCA, FCGR1A, FFAR2, FGR, FLOT1, FOS, FOXO3, GLI2, GNAO1, GPS2, GPSM3, HCK, HLA-A, HLA-B, HLA-DMB, HLA-DQA1, HLA-E, IGKC, IL6R, IRGM, ITGAM, KLHL6, LAT2, LILRB2, LITAF, LST1, MAPK14, MILR1, MNDA, NAIP, NCF1, NF…
GO:0023051	regulation of signaling	GO_BiologicalProcess-EBI-UniProt-GOA-ACAP-ARAP_25.05.2022_00h00	0.000218869	0.00527188	2.23614e-05	6.1494e-05	[2, 3]	Group93	4.52501	161	[ADAR, AMOT, ARHGAP40, ARID4B, ASH1L, ATF6, ATP2A3, BID, BIRC2, BIRC6, BMPER, C5AR1, CAMTA1, CARD8, CASS4, CCDC125, CCL3L1, CCM2, CD14, CD27, CD300LF, CFLAR, CHST11, CLEC7A, CREBBP, CRK, CRLF3, CXCL8, CYRIB, DAB1, DCDC2, DDX21, DMBT1, DNM2, DOCK8, DRD2, ECE1, EDA2R, EGLN1, EGR1, EIF2AK2, EIF2AK3, EIF2AK4, ERN1, FANCA, FFAR2, FGF9, FGR, FLOT1, FOXO3, GBF1, GLI2, GLIPR2, GNA13, GPS2, GRB2, GRK1, HE…
GO:0048583	regulation of response to stimulus	GO_BiologicalProcess-EBI-UniProt-GOA-ACAP-ARAP_25.05.2022_00h00	3.47705e-08	2.56838e-05	2.23614e-05	6.1494e-05	[2, 3]	Group93	4.90682	208	[ADAR, ADGRE2, AIF1, ALOX5AP, AMOT, ARHGAP40, ARID4B, ASH1L, ATF6, B2M, BAZ1B, BID, BIRC2, BIRC6, BMPER, BTNL8, C2, C5AR1, CAMK1D, CAMTA1, CARD8, CASS4, CCDC117, CCDC125, CCL3L1, CCM2, CD14, CD200R1L, CD27, CD300LF, CELF1, CFD, CFLAR, CHST11, CLEC7A, CREBBP, CRK, CRLF3, CTSS, CXCL8, CYREN, CYRIB, DAB1, DCDC2, DDX21, DHFR, DMBT1, DNAJC7, DNM2, DOCK8, DRD2, DTX3L, EDA2R, EGR1, EIF2AK2, EIF2AK3, EIF…
GO:0002684	positive regulation of immune system process	GO_BiologicalProcess-EBI-UniProt-GOA-ACAP-ARAP_25.05.2022_00h00	5.53154e-06	0.000350226	2.23614e-05	6.1494e-05	[2, 3, 4]	Group93	6.20229	65	[ACIN1, ADGRE2, AIF1, AMBRA1, B2M, BTNL8, C2, C5AR1, CAMK1D, CD27, CFD, CLEC7A, CREBBP, CXCL8, CYRIB, DDX21, DOCK8, EGR3, EIF2AK4, FCGR1A, FFAR2, FGR, FOS, FOXO3, GLI2, GNAO1, GPS2, GPSM3, HCK, HLA-A, HLA-B, HLA-DMB, HLA-DQA1, HLA-E, IGKC, IL6R, IRGM, ITGAM, KLHL6, LAT2, LILRB2, MNDA, NF1, NR4A3, PCDHA4, PCDHA@, PIK3CD, PPP2R3C, PTPRJ, RHOA, RHOH, RNF185, SIN3A, SLC11A1, SMARCB1, SPI1, TESPA1, TN…
GO:0006952	defense response	GO_BiologicalProcess-EBI-UniProt-GOA-ACAP-ARAP_25.05.2022_00h00	4.68399e-08	2.07594e-05	2.23614e-05	6.1494e-05	[3]	Group93	5.84485	110	[ABI3BP, ADAR, ADGRE2, ADGRE5, AHCY, AIF1, ALOX5AP, ASH1L, BIRC2, C2, C5AR1, CAMK1D, CARD8, CCL3L1, CCM2, CD14, CD200R1L, CELF1, CFD, CLEC4A, CLEC7A, COTL1, CREBBP, CRK, CSF3R, CXCL8, DCDC2, DDX21, DEFA1, DMBT1, DRD2, DTX3L, EIF2AK2, EIF2AK4, EXOSC4, FANCA, FCGR1A, FFAR2, FGR, FOS, GBP2, GCH1, GPS2, GPSM3, HCK, HLA-A, HLA-B, HLA-C, HLA-E, IFNAR2, IFNGR2, IGKC, IL10RB, IL17RA, IL18RAP, IL1R2, IL6R…
GO:0010033	response to organic substance	GO_BiologicalProcess-EBI-UniProt-GOA-ACAP-ARAP_25.05.2022_00h00	0.000289717	0.00605672	2.23614e-05	6.1494e-05	[3]	Group93	4.57537	146	[ACAP2, ADAR, AIF1, ALPL, APOB, AQP9, ARID4B, ATF6, B2M, BCAS3, BIRC2, BMPER, C5AR1, CARD8, CCL3L1, CCM2, CD14, CD300LF, CFLAR, CHST11, CLEC7A, CREBBP, CRK, CRLS1, CSF3R, CTSS, CXCL8, CYRIB, DDX21, DEFA1, DHFR, DMBT1, DNM2, DOCK8, DRD2, EDA2R, EGR1, EGR3, EIF2AK2, EIF2AK3, ERN1, FAF2, FFAR2, FGF9, FLOT1, FOS, FOXO3, GBP2, GCH1, GLI2, GLRB, GNAO1, GNB1, GPS2, GRB2, GTF2H1, HCK, HERPUD1, IFNAR2, IF…
GO:0023056	positive regulation of signaling	GO_BiologicalProcess-EBI-UniProt-GOA-ACAP-ARAP_25.05.2022_00h00	0.00128976	0.0163321	2.23614e-05	6.1494e-05	[2, 3, 4]	Group93	4.81928	88	[ATF6, BID, BIRC2, BMPER, C5AR1, CAMTA1, CASS4, CCL3L1, CCM2, CD14, CD27, CD300LF, CFLAR, CLEC7A, CREBBP, CRK, CRLF3, DCDC2, DDX21, DRD2, ECE1, EDA2R, EIF2AK2, EIF2AK4, ERN1, FGF9, FGR, FLOT1, GLIPR2, GPS2, HIP1, IL10RB, IL6R, ING4, IRGM, LAMTOR4, LILRB2, LITAF, MAP3K3, NAIP, NCF1, NF1, NKD1, NPSR1, OSBPL8, OTUD5, P2RY10, PAIP2, PCDHA4, PCDHA@, PDIA3, PIK3CD, PIM2, PLAUR, PTEN, PTGS2, PTPRJ, RAP1…
GO:0043207	response to external biotic stimulus	GO_BiologicalProcess-EBI-UniProt-GOA-ACAP-ARAP_25.05.2022_00h00	9.70298e-08	2.15018e-05	2.23614e-05	6.1494e-05	[3]	Group93	5.98291	98	[ADAR, AIF1, ALPL, APOB, B2M, BIRC2, C2, C5AR1, CARD8, CCL3L1, CD14, CFD, CLEC4A, CLEC7A, COTL1, CREBBP, CRK, CXCL8, CYRIB, DDX21, DEFA1, DMBT1, DRD2, DTX3L, EIF2AK2, EIF2AK4, EXOSC4, FCGR1A, FFAR2, FGR, FOS, FUCA2, GBF1, GBP2, GCH1, HCK, HLA-A, HLA-B, HLA-C, HLA-E, IFNAR2, IFNGR2, IGKC, IL10RB, IL17RA, IL6R, IRGM, ITGAM, ITGAX, IVNS1ABP, KLHL6, LILRB2, LITAF, MAPK14, MARCHF2, MLKL, MNDA, MX2, NA…
GO:0048522	positive regulation of cellular process	GO_BiologicalProcess-EBI-UniProt-GOA-ACAP-ARAP_25.05.2022_00h00	1.20723e-05	0.000581569	2.23614e-05	6.1494e-05	[2, 3, 4]	Group93	4.36629	257	[ABI3BP, ACIN1, AGO4, AIF1, AMBRA1, APBB1IP, APOB, ARID4B, ARIH1, ASH1L, ATAD2, ATF6, AZIN1, B2M, BAZ1B, BCAS3, BID, BIRC2, BIRC6, BMPER, C5AR1, CAMK1D, CAMTA1, CASS4, CBLN2, CCDC117, CCL3L1, CCM2, CCT8, CD14, CD27, CD300LF, CDC123, CDC20B, CELF1, CEMIP, CFLAR, CIRBP, CLEC7A, COLGALT1, CREB5, CREBBP, CRK, CRLF3, CTSS, CXCL8, CYRIB, DAB1, DCDC2, DDX21, DNM2, DOCK8, DOK7, DRD2, DRG1, DTX3L, ECE1, E…
GO:0048584	positive regulation of response to stimulus	GO_BiologicalProcess-EBI-UniProt-GOA-ACAP-ARAP_25.05.2022_00h00	9.43701e-07	0.000104562	2.23614e-05	6.1494e-05	[2, 3, 4]	Group93	5.30526	126	[AIF1, ALOX5AP, ATF6, B2M, BID, BIRC2, BMPER, BTNL8, C2, C5AR1, CAMK1D, CAMTA1, CASS4, CCDC117, CCL3L1, CCM2, CD14, CD27, CD300LF, CFD, CFLAR, CLEC7A, CREBBP, CRK, CRLF3, CXCL8, CYRIB, DCDC2, DDX21, DRD2, DTX3L, EDA2R, EIF2AK2, EIF2AK4, ERN1, FCGR1A, FFAR2, FGF9, FGR, FLOT1, FOXO3, GLIPR2, GNAO1, GPS2, GPSM3, HCK, HERPUD1, HIP1, HLA-A, HLA-B, HLA-DMB, HLA-E, IGKC, IL10RB, IL17RA, IL6R, ING4, IRGM…
GO:0048585	negative regulation of response to stimulus	GO_BiologicalProcess-EBI-UniProt-GOA-ACAP-ARAP_25.05.2022_00h00	0.00417149	0.0325494	2.23614e-05	6.1494e-05	[2, 3, 4]	Group93	4.70035	80	[ADAR, AIF1, ARID4B, ASH1L, BID, BIRC6, BMPER, CARD8, CCDC125, CD300LF, CFLAR, CHST11, CRK, CXCL8, CYREN, CYRIB, DAB1, DMBT1, DNM2, DRD2, EGR1, FGF9, FGR, FOXO3, GLI2, GPS2, HCK, HERPUD1, HLA-A, HLA-B, HLA-E, IL1R2, IVNS1ABP, LITAF, LMBR1L, LPCAT3, MAPK14, MARK3, MYADM, NAIP, NF1, NFE2L2, NKD1, NR4A3, OGG1, OGT, OTUD5, PCDHA6, PFDN5, PLAUR, PLEK, PTEN, PTGS2, PTPRJ, RASSF2, RBBP4, RGMA, RGS2, RHO…
GO:0051707	response to other organism	GO_BiologicalProcess-EBI-UniProt-GOA-ACAP-ARAP_25.05.2022_00h00	8.13726e-08	2.00357e-05	2.23614e-05	6.1494e-05	[2, 4]	Group93	6.0049	98	[ADAR, AIF1, ALPL, APOB, B2M, BIRC2, C2, C5AR1, CARD8, CCL3L1, CD14, CFD, CLEC4A, CLEC7A, COTL1, CREBBP, CRK, CXCL8, CYRIB, DDX21, DEFA1, DMBT1, DRD2, DTX3L, EIF2AK2, EIF2AK4, EXOSC4, FCGR1A, FFAR2, FGR, FOS, FUCA2, GBF1, GBP2, GCH1, HCK, HLA-A, HLA-B, HLA-C, HLA-E, IFNAR2, IFNGR2, IGKC, IL10RB, IL17RA, IL6R, IRGM, ITGAM, ITGAX, IVNS1ABP, KLHL6, LILRB2, LITAF, MAPK14, MARCHF2, MLKL, MNDA, MX2, NA…
GO:0070887	cellular response to chemical stimulus	GO_BiologicalProcess-EBI-UniProt-GOA-ACAP-ARAP_25.05.2022_00h00	0.000578037	0.0094186	2.23614e-05	6.1494e-05	[3]	Group93	4.51011	145	[ACAP2, ACSM1, ADAR, ADGRE2, AIF1, ALOX5AP, ALPL, APOB, AQP9, ARID4B, ATF6, B2M, BCAS3, BIRC2, BMPER, C5AR1, CAMK1D, CARD8, CCL3L1, CCM2, CD14, CD300LF, CFLAR, CHST11, CLEC7A, CREBBP, CRK, CSF3R, CTSS, CXCL8, DEFA1, DHFR, DNM2, DOCK8, DRD2, EDA2R, EGLN1, EGR1, EGR3, EIF2AK2, EIF2AK3, ERN1, FFAR2, FGF9, FLOT1, FOS, FOXO3, GBF1, GBP2, GCH1, GLI2, GNAO1, GNB1, GPS2, GPSM3, GRB2, GTF2H1, HCK, HERPUD1…
GO:1901698	response to nitrogen compound	GO_BiologicalProcess-EBI-UniProt-GOA-ACAP-ARAP_25.05.2022_00h00	0.00229177	0.0220807	2.23614e-05	6.1494e-05	[3]	Group93	5.09771	60	[AIF1, ALPL, AQP9, ATF6, BIRC2, C5AR1, CFLAR, CRK, CRLS1, DDX21, DHFR, DNM2, DRD2, EGLN1, EGR1, FAF2, FLOT1, FOS, FOXO3, GLRB, GNAO1, GNB1, GRB2, HERPUD1, LAMTOR4, MAN1A1, MAPK14, NAMPT, NCOA2, NFE2L2, NLRP1, NQO1, NR4A3, NSG2, OGG1, OGT, OSBPL8, PCDHA4, PCDHA6, PCDHA@, PTGS2, RAP1B, RGS2, RHOA, RHOQ, RNF139, RNF185, RTF2, SIN3A, SLC3A2, SOCS3, STAT2, STAT3, STXBP3, UBE2J1, UBE4A, UBE4B, UBXN4, X…
GO:0010646	regulation of cell communication	GO_BiologicalProcess-EBI-UniProt-GOA-ACAP-ARAP_25.05.2022_00h00	0.000377109	0.00708198	2.23614e-05	6.1494e-05	[3, 4]	Group93	4.48393	159	[ADAR, AMOT, ARHGAP40, ARID4B, ASH1L, ATF6, BID, BIRC2, BIRC6, BMPER, C5AR1, CAMTA1, CARD8, CASS4, CCDC125, CCL3L1, CCM2, CD14, CD27, CD300LF, CFLAR, CHST11, CLEC7A, CREBBP, CRK, CRLF3, CXCL8, CYRIB, DAB1, DCDC2, DDX21, DMBT1, DNM2, DOCK8, DRD2, EDA2R, EGLN1, EGR1, EIF2AK2, EIF2AK3, EIF2AK4, ERN1, FANCA, FFAR2, FGF9, FGR, FLOT1, FOXO3, GBF1, GLI2, GLIPR2, GNA13, GPS2, GRB2, GRK1, HERPUD1, HIP1, I…
GO:0032101	regulation of response to external stimulus	GO_BiologicalProcess-EBI-UniProt-GOA-ACAP-ARAP_25.05.2022_00h00	2.95232e-07	4.6731e-05	2.23614e-05	6.1494e-05	[3, 4]	Group93	6.64062	68	[ADAR, AIF1, ALOX5AP, ASH1L, BIRC2, C5AR1, CAMK1D, CARD8, CCM2, CD14, CD200R1L, CELF1, CLEC7A, CREBBP, CRK, CXCL8, CYRIB, DRD2, DTX3L, EIF2AK4, FANCA, FCGR1A, FFAR2, FGR, GPS2, GPSM3, GRK1, HCK, HLA-A, HLA-B, HLA-E, IL17RA, IL6R, IRGM, LPCAT3, MAPK14, MGST2, MNDA, NAIP, NCF1, NFE2L2, NLRP1, PCDHA4, PCDHA6, PCDHA@, PLAUR, PPP2R3C, PTEN, PTGS2, RGMA, RNF185, SAMHD1, SCARF1, SEMA4A, SIN3A, SOCS3, SP…
GO:0050776	regulation of immune response	GO_BiologicalProcess-EBI-UniProt-GOA-ACAP-ARAP_25.05.2022_00h00	4.79825e-07	6.64558e-05	2.23614e-05	6.1494e-05	[3, 4]	Group93	6.66667	65	[ADAR, ADGRE2, B2M, BIRC2, BTNL8, C2, C5AR1, CD14, CD300LF, CFD, CLEC7A, CREBBP, CRK, CTSS, CYRIB, DRD2, EIF2AK4, FCGR1A, FFAR2, FGR, FLOT1, GNAO1, GPS2, HCK, HLA-A, HLA-B, HLA-DMB, HLA-E, IGKC, IRGM, ITGAM, KLHL6, LAT2, LILRB2, MAPK14, MNDA, NAIP, NCF1, NFE2L2, NLRP1, NR4A3, OSCAR, PCDHA4, PCDHA@, PIK3CD, PPP2R3C, PTPRJ, RNF185, SAMHD1, SIN3A, SLC11A1, SPI1, STAT2, SUPT6H, TAPBP, TESPA1, TLR1, T…
GO:0080134	regulation of response to stress	GO_BiologicalProcess-EBI-UniProt-GOA-ACAP-ARAP_25.05.2022_00h00	4.69001e-08	1.73218e-05	2.23614e-05	6.1494e-05	[3, 4]	Group93	6.23288	91	[ADAR, ALOX5AP, ASH1L, ATF6, BAZ1B, BID, BIRC2, CCDC117, CCM2, CD200R1L, CD27, CELF1, CLEC7A, CREBBP, CRK, CYREN, DHFR, DNAJC7, DRD2, DTX3L, EDA2R, EIF2AK2, EIF2AK3, EIF2AK4, ERN1, FANCA, FCGR1A, FFAR2, FGR, FOXO3, GCH1, GPS2, GPSM3, HCK, HERPUD1, HLA-A, HLA-B, HLA-E, IL17RA, ING4, IRGM, LPCAT3, MAP3K3, MAPK14, MGST2, MNDA, MORF4L1, NAIP, NCF1, NFE2L2, NLRP1, NR4A3, OGG1, PCDHA4, PCDHA6, PCDHA@, …
GO:0006954	inflammatory response	GO_BiologicalProcess-EBI-UniProt-GOA-ACAP-ARAP_25.05.2022_00h00	8.32895e-07	9.71418e-05	2.23614e-05	6.1494e-05	[4]	Group93	6.81293	59	[ABI3BP, ADGRE2, ADGRE5, AHCY, AIF1, ALOX5AP, ASH1L, BIRC2, C5AR1, CAMK1D, CARD8, CCL3L1, CCM2, CD14, CD200R1L, CELF1, CLEC7A, CXCL8, EIF2AK2, FANCA, FCGR1A, FFAR2, FGR, FOS, GPS2, GPSM3, HCK, HLA-E, IFNGR2, IL10RB, IL17RA, IL18RAP, IL1R2, IL6R, IRGM, ITGAM, LPCAT3, MAPK14, MGST2, NAIP, NCF1, NFE2L2, NLRP1, OGG1, OLR1, PCDHA4, PCDHA6, PCDHA@, PIK3CD, PTGS2, RELB, SLC11A1, SOCS3, STAT3, TLR1, TNFA…
GO:0007166	cell surface receptor signaling pathway	GO_BiologicalProcess-EBI-UniProt-GOA-ACAP-ARAP_25.05.2022_00h00	0.00213472	0.0217998	2.23614e-05	6.1494e-05	[3, 4, 5]	Group93	4.41609	135	[ADAR, ADGRE2, ADGRE3, ADGRE5, ANXA9, ARID4B, BCL2A1, BID, BIRC2, BIRC6, BMPER, BTNL8, C5AR1, CARD8, CASS4, CCL3L1, CCM2, CD14, CD27, CD300LF, CFD, CFLAR, CHST11, CLEC4A, CLEC7A, CREBBP, CRK, CRLF3, CSF3R, CXCL8, DAB1, DCDC2, DMBT1, DNM2, DOK3, DRD2, DTX3L, ECE1, EDA2R, EGR1, EIF2AK3, FANCA, FCGR1A, FFAR2, FGF9, FGR, FOS, FOXO3, GLI2, GLRB, GNAO1, GPS2, GRB2, HCK, HIP1, HLA-A, IFNAR2, IFNGR2, IGK…
GO:0009966	regulation of signal transduction	GO_BiologicalProcess-EBI-UniProt-GOA-ACAP-ARAP_25.05.2022_00h00	0.000370666	0.007081	2.23614e-05	6.1494e-05	[3, 4, 5]	Group93	4.56129	144	[ADAR, AMOT, ARHGAP40, ARID4B, ASH1L, ATF6, BID, BIRC2, BIRC6, BMPER, C5AR1, CAMTA1, CARD8, CASS4, CCDC125, CCL3L1, CCM2, CD14, CD27, CD300LF, CFLAR, CHST11, CLEC7A, CREBBP, CRK, CRLF3, CXCL8, CYRIB, DAB1, DCDC2, DDX21, DMBT1, DNM2, DOCK8, DRD2, EDA2R, EGR1, EIF2AK2, EIF2AK3, ERN1, FANCA, FGF9, FGR, FLOT1, FOXO3, GBF1, GLI2, GLIPR2, GNA13, GPS2, GRB2, GRK1, HERPUD1, HIP1, IFNGR2, IGFBP7, IL10RB, …
GO:0010243	response to organonitrogen compound	GO_BiologicalProcess-EBI-UniProt-GOA-ACAP-ARAP_25.05.2022_00h00	0.00380725	0.0303484	2.23614e-05	6.1494e-05	[4]	Group93	5.0738	55	[AIF1, ALPL, AQP9, ATF6, BIRC2, C5AR1, CFLAR, CRK, CRLS1, DHFR, DNM2, DRD2, EGR1, FAF2, FOS, FOXO3, GLRB, GNAO1, GNB1, GRB2, HERPUD1, LAMTOR4, MAN1A1, MAPK14, NAMPT, NCOA2, NFE2L2, NLRP1, NQO1, NR4A3, NSG2, OGG1, OGT, OSBPL8, PCDHA4, PCDHA6, PCDHA@, PTGS2, RAP1B, RGS2, RHOA, RHOQ, RNF139, RNF185, SIN3A, SOCS3, STAT2, STAT3, STXBP3, UBE2J1, UBE4A, UBE4B, UBXN4, XBP1, ZFP36L1]
GO:0010647	positive regulation of cell communication	GO_BiologicalProcess-EBI-UniProt-GOA-ACAP-ARAP_25.05.2022_00h00	0.00177379	0.019459	2.23614e-05	6.1494e-05	[3, 4, 5]	Group93	4.77759	87	[ATF6, BID, BIRC2, BMPER, C5AR1, CAMTA1, CASS4, CCL3L1, CCM2, CD14, CD27, CD300LF, CFLAR, CLEC7A, CREBBP, CRK, CRLF3, DCDC2, DDX21, DRD2, EDA2R, EIF2AK2, EIF2AK4, ERN1, FGF9, FGR, FLOT1, GLIPR2, GPS2, HIP1, IL10RB, IL6R, ING4, IRGM, LAMTOR4, LILRB2, LITAF, MAP3K3, NAIP, NCF1, NF1, NKD1, NPSR1, OSBPL8, OTUD5, P2RY10, PAIP2, PCDHA4, PCDHA@, PDIA3, PIK3CD, PIM2, PLAUR, PTEN, PTGS2, PTPRJ, RAP1B, RAS…
GO:0034097	response to cytokine	GO_BiologicalProcess-EBI-UniProt-GOA-ACAP-ARAP_25.05.2022_00h00	2.60874e-05	0.00111172	2.23614e-05	6.1494e-05	[4]	Group93	6.1246	58	[ADAR, AIF1, APOB, BIRC2, CARD8, CCL3L1, CCM2, CD14, CD300LF, CSF3R, CXCL8, DOCK8, EDA2R, EGR1, EIF2AK2, FOS, FOXO3, GBP2, GCH1, GPS2, HCK, IFNAR2, IFNGR2, IL10RB, IL17RA, IL18RAP, IL1R2, IL6R, IRGM, LILRB2, MAPK14, MNDA, MX2, NAIP, NFE2L2, NUB1, PDIA3, PTGS2, PTPRJ, RELB, RHOA, RNF185, SAMHD1, SELPLG, SLC11A1, SLC25A37, SOCS3, SPI1, STAT2, STAT3, STXBP3, TNFRSF1B, TNFSF13B, USP10, WBP1L, XBP1, Z…
GO:0035556	intracellular signal transduction	GO_BiologicalProcess-EBI-UniProt-GOA-ACAP-ARAP_25.05.2022_00h00	0.00360431	0.029257	2.23614e-05	6.1494e-05	[3, 4, 5]	Group93	4.40654	124	[AIF1, AMOT, ARHGAP40, ASH1L, ATP2A3, BCL2A1, BID, BIRC2, BMPER, C5AR1, CAMTA1, CARD8, CASS4, CCDC125, CCL3L1, CCM2, CD14, CD27, CFLAR, CLEC7A, CRK, CXCL8, CYRIB, DAB1, DCDC2, DDX21, DNM2, DOCK8, DOK3, DRD2, EDA2R, EIF2AK2, EIF2AK3, EIF2AK4, ERN1, FGR, FLOT1, FOXN3, FOXO3, GBF1, GLIPR2, GNA13, GNB1, GPR75-ASB3, GPS2, GRB2, HERPUD1, HIP1, ING4, IRGM, IVNS1ABP, LAMTOR4, LAT2, LITAF, MAP3K3, MAPK14,…
GO:0050778	positive regulation of immune response	GO_BiologicalProcess-EBI-UniProt-GOA-ACAP-ARAP_25.05.2022_00h00	0.000320803	0.00646272	2.23614e-05	6.1494e-05	[3, 4, 5]	Group93	6.19335	41	[B2M, BTNL8, C2, C5AR1, CFD, CLEC7A, CREBBP, CYRIB, EIF2AK4, FCGR1A, FFAR2, FGR, GNAO1, GPS2, HCK, HLA-A, HLA-B, HLA-DMB, HLA-E, IGKC, IRGM, ITGAM, KLHL6, LAT2, MNDA, NR4A3, PCDHA4, PCDHA@, PIK3CD, PTPRJ, RNF185, SIN3A, SLC11A1, SPI1, TESPA1, TNFSF13B, TYROBP, VAV1, XBP1, ZBP1, ZNFX1]
GO:0071310	cellular response to organic substance	GO_BiologicalProcess-EBI-UniProt-GOA-ACAP-ARAP_25.05.2022_00h00	0.00741909	0.0469734	2.23614e-05	6.1494e-05	[4]	Group93	4.37525	111	[ACAP2, ADAR, AIF1, ALPL, APOB, AQP9, ARID4B, ATF6, BCAS3, BIRC2, BMPER, CARD8, CCL3L1, CCM2, CD14, CD300LF, CFLAR, CHST11, CLEC7A, CREBBP, CRK, CSF3R, CTSS, CXCL8, DEFA1, DNM2, DOCK8, DRD2, EDA2R, EGR1, EGR3, EIF2AK2, EIF2AK3, ERN1, FFAR2, FGF9, FLOT1, FOS, FOXO3, GBP2, GLI2, GNAO1, GNB1, GPS2, GRB2, GTF2H1, HCK, HERPUD1, IFNAR2, IFNGR2, IGFBP7, IL10RB, IL17RA, IL18RAP, IL1R2, IL6R, IRGM, LAMTOR…
GO:0009967	positive regulation of signal transduction	GO_BiologicalProcess-EBI-UniProt-GOA-ACAP-ARAP_25.05.2022_00h00	0.0040956	0.0320702	2.23614e-05	6.1494e-05	[3, 4, 5, 6]	Group93	4.73555	77	[ATF6, BID, BIRC2, BMPER, C5AR1, CAMTA1, CASS4, CCL3L1, CCM2, CD14, CD27, CD300LF, CFLAR, CLEC7A, CREBBP, CRK, CRLF3, DCDC2, DDX21, DRD2, EDA2R, EIF2AK2, ERN1, FGF9, FGR, FLOT1, GLIPR2, GPS2, HIP1, IL10RB, IL6R, ING4, IRGM, LAMTOR4, LITAF, MAP3K3, NAIP, NCF1, NF1, NKD1, NPSR1, OSBPL8, OTUD5, P2RY10, PDIA3, PIK3CD, PIM2, PLAUR, PTEN, PTPRJ, RAP1B, RASSF2, RHOA, RNF185, ROR1, S100A4, SCUBE2, SDCBP,…
GO:0019221	cytokine-mediated signaling pathway	GO_BiologicalProcess-EBI-UniProt-GOA-ACAP-ARAP_25.05.2022_00h00	0.000449813	0.00778738	2.23614e-05	6.1494e-05	[4, 5, 6]	Group93	6.56064	33	[ADAR, BIRC2, CARD8, CCL3L1, CCM2, CD300LF, CSF3R, CXCL8, EDA2R, EGR1, FOXO3, GPS2, HCK, IFNAR2, IFNGR2, IL10RB, IL17RA, IL18RAP, IL1R2, IL6R, IRGM, LILRB2, NAIP, PTPRJ, RNF185, SAMHD1, SPI1, STAT2, STAT3, TNFRSF1B, TNFSF13B, WBP1L, ZBP1]
GO:0034612	response to tumor necrosis factor	GO_BiologicalProcess-EBI-UniProt-GOA-ACAP-ARAP_25.05.2022_00h00	0.00157056	0.018033	2.23614e-05	6.1494e-05	[5]	Group93	7.50988	19	[APOB, BIRC2, CARD8, CCL3L1, CD14, CXCL8, EDA2R, FOXO3, GBP2, GCH1, GPS2, MAPK14, NAIP, NFE2L2, NUB1, PTGS2, TNFRSF1B, TNFSF13B, ZFP36L1]
GO:0071345	cellular response to cytokine stimulus	GO_BiologicalProcess-EBI-UniProt-GOA-ACAP-ARAP_25.05.2022_00h00	0.000519265	0.00865182	2.23614e-05	6.1494e-05	[5]	Group93	5.73099	49	[ADAR, AIF1, APOB, BIRC2, CARD8, CCL3L1, CCM2, CD300LF, CSF3R, CXCL8, DOCK8, EDA2R, EGR1, FOXO3, GBP2, GPS2, HCK, IFNAR2, IFNGR2, IL10RB, IL17RA, IL18RAP, IL1R2, IL6R, IRGM, LILRB2, MAPK14, MNDA, NAIP, NFE2L2, PDIA3, PTPRJ, RHOA, RNF185, SAMHD1, SELPLG, SLC25A37, SOCS3, SPI1, STAT2, STAT3, STXBP3, TNFRSF1B, TNFSF13B, USP10, WBP1L, XBP1, ZBP1, ZFP36L1]
GO:1902531	regulation of intracellular signal transduction	GO_BiologicalProcess-EBI-UniProt-GOA-ACAP-ARAP_25.05.2022_00h00	0.000930896	0.0133088	2.23614e-05	6.1494e-05	[4, 5, 6]	Group93	4.86073	89	[AMOT, ARHGAP40, ASH1L, BID, BIRC2, BMPER, C5AR1, CAMTA1, CARD8, CASS4, CCDC125, CCL3L1, CCM2, CD14, CD27, CFLAR, CLEC7A, CRK, CYRIB, DDX21, DNM2, DOCK8, DRD2, EDA2R, EIF2AK2, EIF2AK3, ERN1, FGR, FLOT1, GBF1, GLIPR2, GNA13, GPS2, GRB2, HERPUD1, HIP1, ING4, IVNS1ABP, LAMTOR4, LITAF, MAP3K3, MAPK14, MARK3, MYADM, MYO9B, NAIP, NCF1, NF1, NFE2L2, NPSR1, OBSCN, OGT, OSBPL8, OTUD5, P2RY10, PAK4, PIK3CD…
GO:0048518	positive regulation of biological process	GO_BiologicalProcess-EBI-UniProt-GOA-ACAP-ARAP_25.05.2022_00h00	5.96763e-07	7.34682e-05	6.13724e-08	4.90979e-07	[1, 2, 3]	Group94	4.41266	290	[ABI3BP, ACIN1, ADAR, ADGRE2, AGO4, AIF1, ALOX5AP, ALPL, AMBRA1, AMOT, APBB1IP, APOB, ARID4B, ARIH1, ASH1L, ATAD2, ATF6, ATP2A3, AZIN1, B2M, BAZ1B, BCAS3, BID, BIRC2, BIRC6, BMPER, BSCL2, BTNL8, C2, C5AR1, CAMK1D, CAMTA1, CARD8, CASS4, CBLN2, CCDC117, CCL3L1, CCM2, CCT8, CD14, CD27, CD300LF, CDC123, CDC20B, CELF1, CEMIP, CFD, CFLAR, CIRBP, CLEC7A, COLGALT1, CREB5, CREBBP, CRK, CRLF3, CTSS, CXCL8,…
GO:0019222	regulation of metabolic process	GO_BiologicalProcess-EBI-UniProt-GOA-ACAP-ARAP_25.05.2022_00h00	4.56652e-06	0.000306648	6.13724e-08	4.90979e-07	[2, 3]	Group94	4.28511	303	[ABTB1, ACOT13, ADAR, AGO4, AIF1, ALPL, AMBRA1, APOB, ARID4B, ARIH1, ASH1L, ATAD2, ATF6, ATP2A3, ATP6V0A1, ATP6V1B2, ATP6V1C1, AZIN1, B2M, BAZ1B, BCAS3, BEND5, BID, BIRC2, BIRC6, BMPER, BRD2, BSCL2, BTNL8, C5AR1, CAMK1D, CAMTA1, CARD8, CASS4, CCDC117, CCM2, CCT8, CD14, CD27, CDC123, CDC20B, CDK11A, CELF1, CEMIP, CFLAR, CIR1, CIRBP, CLEC4A, CLEC7A, CREB5, CREBBP, CREM, CRK, CRLF3, CXCL8, CYREN, CY…
GO:0048583	regulation of response to stimulus	GO_BiologicalProcess-EBI-UniProt-GOA-ACAP-ARAP_25.05.2022_00h00	3.47705e-08	2.56838e-05	6.13724e-08	4.90979e-07	[2, 3]	Group94	4.90682	208	[ADAR, ADGRE2, AIF1, ALOX5AP, AMOT, ARHGAP40, ARID4B, ASH1L, ATF6, B2M, BAZ1B, BID, BIRC2, BIRC6, BMPER, BTNL8, C2, C5AR1, CAMK1D, CAMTA1, CARD8, CASS4, CCDC117, CCDC125, CCL3L1, CCM2, CD14, CD200R1L, CD27, CD300LF, CELF1, CFD, CFLAR, CHST11, CLEC7A, CREBBP, CRK, CRLF3, CTSS, CXCL8, CYREN, CYRIB, DAB1, DCDC2, DDX21, DHFR, DMBT1, DNAJC7, DNM2, DOCK8, DRD2, DTX3L, EDA2R, EGR1, EIF2AK2, EIF2AK3, EIF…
GO:0009893	positive regulation of metabolic process	GO_BiologicalProcess-EBI-UniProt-GOA-ACAP-ARAP_25.05.2022_00h00	4.56346e-08	2.52816e-05	6.13724e-08	4.90979e-07	[2, 3, 4]	Group94	4.93827	200	[ADAR, AGO4, AIF1, ALPL, AMBRA1, APOB, ARID4B, ARIH1, ASH1L, ATAD2, ATF6, ATP2A3, B2M, BAZ1B, BCAS3, BID, BIRC2, BSCL2, C5AR1, CAMK1D, CAMTA1, CARD8, CASS4, CCDC117, CCM2, CCT8, CD14, CDC123, CDC20B, CELF1, CEMIP, CFLAR, CIRBP, CLEC7A, CREB5, CREBBP, CRLF3, CXCL8, CYRIB, DAB1, DDX21, DNM2, DOK7, DRD2, DTX3L, ECE1, EGLN1, EGR1, EGR3, EIF2AK2, EIF2AK3, EIF2AK4, ELL2, ERN1, ETV6, EZH1, FBXL5, FCGR1A…
GO:0034641	cellular nitrogen compound metabolic process	GO_BiologicalProcess-EBI-UniProt-GOA-ACAP-ARAP_25.05.2022_00h00	0.00230662	0.0221276	6.13724e-08	4.90979e-07	[3]	Group94	4.02745	270	[AARSD1, ABTB1, ACIN1, ACLY, ACSM1, ACSS2, ADAR, ADARB2, AGO4, AHCY, AIF1, ALDH1L1, ALPL, AMBRA1, ANPEP, ARID4B, ASH1L, ATAD2, ATF6, ATP6V1B2, AZIN1, B4GALT6, BAZ1B, BCAS3, BEND5, BIRC2, BRD2, C5AR1, CAMK1D, CAMTA1, CARD8, CCDC117, CCM2, CCT8, CDC123, CDK11A, CELF1, CERK, CERS5, CFLAR, CINP, CIR1, CIRBP, CLEC7A, CREB5, CREBBP, CREM, CRK, CRLF3, CWC25, CYREN, DAP3, DBX2, DDX21, DDX27, DGUOK, DHFR,…
GO:0043170	macromolecule metabolic process	GO_BiologicalProcess-EBI-UniProt-GOA-ACAP-ARAP_25.05.2022_00h00	4.02096e-06	0.000287434	6.13724e-08	4.90979e-07	[3]	Group94	4.09621	390	[AARSD1, ABTB1, ACIN1, ADAR, ADARB2, AGO4, AIF1, AMBRA1, ANPEP, APOB, ARID4B, ARIH1, ASH1L, ATAD2, ATF6, ATG16L2, ATP2A3, ATP7B, AZIN1, B2M, B4GALT6, BAZ1B, BCAS3, BEND5, BID, BIRC2, BIRC6, BMPER, BOLA2-SMG1P6, BRD2, BTNL8, C2, C5AR1, CAMK1D, CAMTA1, CARD8, CASS4, CCDC117, CCM2, CCT8, CD14, CD27, CDC123, CDC20B, CDK11A, CELF1, CEMIP, CFD, CFLAR, CHST11, CIAO2A, CINP, CIR1, CIRBP, CLEC4A, CLEC7A, …
GO:0044249	cellular biosynthetic process	GO_BiologicalProcess-EBI-UniProt-GOA-ACAP-ARAP_25.05.2022_00h00	0.00334317	0.0279564	6.13724e-08	4.90979e-07	[3]	Group94	4.04912	244	[AARSD1, ABHD3, ABTB1, ACLY, ACSM1, ACSS2, AGO4, AIF1, ALOX5AP, AMBRA1, APOB, ARID4B, ASH1L, ASNSD1, ATAD2, ATF6, ATG16L2, AZIN1, B4GALT6, BAZ1B, BCAS3, BEND5, BIRC2, BRD2, C5AR1, CAMK1D, CAMTA1, CARD8, CCM2, CCT8, CDC123, CDIPT, CDK11A, CELF1, CERS5, CFLAR, CHAT, CHST11, CIR1, CIRBP, CLEC7A, CREB5, CREBBP, CREM, CRK, CRLF3, CRLS1, CXCL8, DAD1, DAP3, DBX2, DDX21, DGUOK, DHFR, DNM2, DOK7, DRD2, DR…
GO:0048522	positive regulation of cellular process	GO_BiologicalProcess-EBI-UniProt-GOA-ACAP-ARAP_25.05.2022_00h00	1.20723e-05	0.000581569	6.13724e-08	4.90979e-07	[2, 3, 4]	Group94	4.36629	257	[ABI3BP, ACIN1, AGO4, AIF1, AMBRA1, APBB1IP, APOB, ARID4B, ARIH1, ASH1L, ATAD2, ATF6, AZIN1, B2M, BAZ1B, BCAS3, BID, BIRC2, BIRC6, BMPER, C5AR1, CAMK1D, CAMTA1, CASS4, CBLN2, CCDC117, CCL3L1, CCM2, CCT8, CD14, CD27, CD300LF, CDC123, CDC20B, CELF1, CEMIP, CFLAR, CIRBP, CLEC7A, COLGALT1, CREB5, CREBBP, CRK, CRLF3, CTSS, CXCL8, CYRIB, DAB1, DCDC2, DDX21, DNM2, DOCK8, DOK7, DRD2, DRG1, DTX3L, ECE1, E…
GO:0048584	positive regulation of response to stimulus	GO_BiologicalProcess-EBI-UniProt-GOA-ACAP-ARAP_25.05.2022_00h00	9.43701e-07	0.000104562	6.13724e-08	4.90979e-07	[2, 3, 4]	Group94	5.30526	126	[AIF1, ALOX5AP, ATF6, B2M, BID, BIRC2, BMPER, BTNL8, C2, C5AR1, CAMK1D, CAMTA1, CASS4, CCDC117, CCL3L1, CCM2, CD14, CD27, CD300LF, CFD, CFLAR, CLEC7A, CREBBP, CRK, CRLF3, CXCL8, CYRIB, DCDC2, DDX21, DRD2, DTX3L, EDA2R, EIF2AK2, EIF2AK4, ERN1, FCGR1A, FFAR2, FGF9, FGR, FLOT1, FOXO3, GLIPR2, GNAO1, GPS2, GPSM3, HCK, HERPUD1, HIP1, HLA-A, HLA-B, HLA-DMB, HLA-E, IGKC, IL10RB, IL17RA, IL6R, ING4, IRGM…
GO:1901576	organic substance biosynthetic process	GO_BiologicalProcess-EBI-UniProt-GOA-ACAP-ARAP_25.05.2022_00h00	0.00653279	0.044002	6.13724e-08	4.90979e-07	[3]	Group94	3.99869	244	[AARSD1, ABHD3, ABTB1, ACLY, ACSM1, ACSS2, AGO4, ALOX5AP, AMBRA1, APOB, ARID4B, ASH1L, ASNSD1, ATAD2, ATF6, ATG16L2, AZIN1, B4GALT6, BAZ1B, BCAS3, BEND5, BIRC2, BRD2, C5AR1, CAMK1D, CAMTA1, CARD8, CCM2, CCT8, CDC123, CDIPT, CDK11A, CELF1, CEMIP, CERS5, CFLAR, CHAT, CHST11, CIR1, CIRBP, CKMT2, CLEC7A, CREB5, CREBBP, CREM, CRK, CRLF3, CRLS1, DAD1, DAP3, DBX2, DDX21, DGUOK, DHFR, DNM2, DOK7, DRD2, D…
GO:0019538	protein metabolic process	GO_BiologicalProcess-EBI-UniProt-GOA-ACAP-ARAP_25.05.2022_00h00	5.43731e-07	7.08769e-05	6.13724e-08	4.90979e-07	[3, 4]	Group94	4.53575	255	[AARSD1, ABTB1, ADAR, AGO4, AIF1, AMBRA1, ANPEP, APOB, ARID4B, ARIH1, ASH1L, ATF6, ATG16L2, ATP2A3, ATP7B, AZIN1, B2M, B4GALT6, BAZ1B, BID, BIRC2, BIRC6, BMPER, BOLA2-SMG1P6, BRD2, C2, C5AR1, CAMK1D, CAMTA1, CARD8, CASS4, CCM2, CD27, CDC123, CDC20B, CDK11A, CELF1, CEMIP, CFD, CFLAR, CHST11, CIAO2A, CIRBP, CLEC7A, CREBBP, CTSS, DAB1, DAD1, DAP3, DDX21, DGUOK, DHFR, DOK7, DRD2, DRG1, DTX3L, ECE1, E…
GO:0031323	regulation of cellular metabolic process	GO_BiologicalProcess-EBI-UniProt-GOA-ACAP-ARAP_25.05.2022_00h00	0.00268761	0.0248156	6.13724e-08	4.90979e-07	[3, 4]	Group94	4.07095	241	[ABTB1, ADAR, AGO4, AIF1, AMBRA1, ARID4B, ARIH1, ASH1L, ATAD2, ATF6, ATP6V0A1, ATP6V1B2, ATP6V1C1, B2M, BAZ1B, BCAS3, BEND5, BIRC2, BMPER, BRD2, C5AR1, CAMK1D, CAMTA1, CARD8, CASS4, CCDC117, CCM2, CCT8, CDC123, CDC20B, CDK11A, CELF1, CEMIP, CFLAR, CIR1, CIRBP, CLEC7A, CREB5, CREBBP, CREM, CRK, CRLF3, CXCL8, CYREN, DAB1, DBX2, DDX21, DHFR, DNM2, DOK7, DRAM1, DRD2, DTX3L, ECE1, EDA2R, EGLN1, EGR1, …
GO:0051171	regulation of nitrogen compound metabolic process	GO_BiologicalProcess-EBI-UniProt-GOA-ACAP-ARAP_25.05.2022_00h00	0.000473645	0.00807382	6.13724e-08	4.90979e-07	[3, 4]	Group94	4.17225	249	[ABTB1, ADAR, AGO4, AIF1, AMBRA1, ARID4B, ARIH1, ASH1L, ATAD2, ATF6, ATP2A3, AZIN1, BAZ1B, BCAS3, BEND5, BID, BIRC2, BIRC6, BMPER, BRD2, C5AR1, CAMK1D, CAMTA1, CARD8, CASS4, CCDC117, CCM2, CCT8, CD27, CDC123, CDC20B, CDK11A, CELF1, CEMIP, CFLAR, CIR1, CIRBP, CLEC7A, CREB5, CREBBP, CREM, CRK, CRLF3, CYREN, DAB1, DBX2, DDX21, DHFR, DNM2, DOK7, DRD2, DTX3L, EDA2R, EGLN1, EGR1, EGR3, EIF2AK2, EIF2AK3…
GO:0060255	regulation of macromolecule metabolic process	GO_BiologicalProcess-EBI-UniProt-GOA-ACAP-ARAP_25.05.2022_00h00	3.13862e-05	0.001288	6.13724e-08	4.90979e-07	[3, 4]	Group94	4.25957	277	[ABTB1, ADAR, AGO4, AIF1, AMBRA1, APOB, ARID4B, ARIH1, ASH1L, ATAD2, ATF6, ATP2A3, AZIN1, B2M, BAZ1B, BCAS3, BEND5, BID, BIRC2, BIRC6, BMPER, BRD2, BTNL8, C5AR1, CAMK1D, CAMTA1, CARD8, CASS4, CCDC117, CCM2, CCT8, CD14, CD27, CDC123, CDC20B, CDK11A, CELF1, CEMIP, CFLAR, CIR1, CIRBP, CLEC4A, CLEC7A, CREB5, CREBBP, CREM, CRK, CRLF3, CXCL8, CYREN, CYRIB, DAB1, DBX2, DDX21, DHFR, DNM2, DOK7, DRD2, DTX…
GO:0080090	regulation of primary metabolic process	GO_BiologicalProcess-EBI-UniProt-GOA-ACAP-ARAP_25.05.2022_00h00	0.000289124	0.00610188	6.13724e-08	4.90979e-07	[3, 4]	Group94	4.1843	257	[ABTB1, ADAR, AGO4, AIF1, AMBRA1, APOB, ARID4B, ARIH1, ASH1L, ATAD2, ATF6, ATP2A3, AZIN1, BAZ1B, BCAS3, BEND5, BID, BIRC2, BIRC6, BMPER, BRD2, BSCL2, C5AR1, CAMK1D, CAMTA1, CARD8, CASS4, CCDC117, CCM2, CCT8, CD27, CDC123, CDC20B, CDK11A, CELF1, CEMIP, CFLAR, CIR1, CIRBP, CLEC7A, CREB5, CREBBP, CREM, CRK, CRLF3, CYREN, DAB1, DBX2, DDX21, DHFR, DNM2, DOK7, DRD2, DTX3L, EDA2R, EGLN1, EGR1, EGR3, EIF…
GO:0009891	positive regulation of biosynthetic process	GO_BiologicalProcess-EBI-UniProt-GOA-ACAP-ARAP_25.05.2022_00h00	0.00259512	0.0242649	6.13724e-08	4.90979e-07	[3, 4, 5]	Group94	4.59509	101	[AIF1, ARID4B, ASH1L, ATAD2, ATF6, BAZ1B, BCAS3, BIRC2, CAMTA1, CCM2, CCT8, CDC123, CIRBP, CLEC7A, CREB5, CREBBP, CRLF3, CXCL8, DDX21, DNM2, DRD2, DTX3L, EGLN1, EGR1, EGR3, EIF2AK3, EIF2AK4, ELL2, ETV6, EZH1, FOS, FOXO3, GATAD2B, GLI2, GLIS1, GLYR1, GMEB1, GPS2, GRHL2, GTF2H1, HEXB, ING4, KMT2C, LITAF, LMX1B, MAPK14, MARS1, MORF4L1, MYRF, MYT1, NAMPT, NCF1, NCOA2, NCOA3, NFE2, NFE2L2, NIBAN1, NR1…
GO:0010467	gene expression	GO_BiologicalProcess-EBI-UniProt-GOA-ACAP-ARAP_25.05.2022_00h00	3.47583e-05	0.00137544	6.13724e-08	4.90979e-07	[4]	Group94	4.2885	264	[AARSD1, ABTB1, ACIN1, ADAR, ADARB2, AGO4, AIF1, AMBRA1, APOB, ARID4B, ASH1L, ATAD2, ATF6, ATP7B, B2M, BAZ1B, BCAS3, BEND5, BIRC2, BOLA2-SMG1P6, BRD2, BTNL8, C5AR1, CAMK1D, CAMTA1, CARD8, CCM2, CD14, CDC123, CDK11A, CELF1, CFLAR, CIAO2A, CIR1, CIRBP, CLEC4A, CLEC7A, CREB5, CREBBP, CREM, CRK, CRLF3, CTSS, CWC25, CXCL8, CYREN, CYRIB, DAP3, DBX2, DDX21, DDX27, DHFR, DNM2, DRD2, DRG1, DTX3L, ECE1, ED…
GO:0010604	positive regulation of macromolecule metabolic process	GO_BiologicalProcess-EBI-UniProt-GOA-ACAP-ARAP_25.05.2022_00h00	4.7443e-08	1.50191e-05	6.13724e-08	4.90979e-07	[3, 4, 5]	Group94	5.02013	187	[ADAR, AGO4, AIF1, AMBRA1, APOB, ARID4B, ARIH1, ASH1L, ATAD2, ATF6, ATP2A3, B2M, BAZ1B, BCAS3, BID, BIRC2, C5AR1, CAMTA1, CARD8, CASS4, CCDC117, CCM2, CCT8, CD14, CDC123, CDC20B, CELF1, CEMIP, CFLAR, CIRBP, CLEC7A, CREB5, CREBBP, CRLF3, CXCL8, CYRIB, DAB1, DDX21, DNM2, DOK7, DRD2, DTX3L, ECE1, EGLN1, EGR1, EGR3, EIF2AK2, EIF2AK3, EIF2AK4, ELL2, ERN1, ETV6, EZH1, FBXL5, FCGR1A, FFAR2, FGF9, FGR, F…
GO:0031325	positive regulation of cellular metabolic process	GO_BiologicalProcess-EBI-UniProt-GOA-ACAP-ARAP_25.05.2022_00h00	5.65667e-06	0.000348199	6.13724e-08	4.90979e-07	[3, 4, 5]	Group94	4.85496	159	[AGO4, AIF1, AMBRA1, ARID4B, ARIH1, ASH1L, ATAD2, ATF6, B2M, BAZ1B, BCAS3, BIRC2, CAMTA1, CASS4, CCDC117, CCM2, CCT8, CDC123, CDC20B, CELF1, CEMIP, CIRBP, CLEC7A, CREB5, CREBBP, CRLF3, CXCL8, DAB1, DDX21, DNM2, DOK7, DRD2, DTX3L, ECE1, EGLN1, EGR1, EGR3, EIF2AK3, EIF2AK4, ELL2, ERN1, ETV6, EZH1, FCGR1A, FGF9, FGR, FLOT1, FOS, FOXO3, GATAD2B, GLI2, GLIS1, GLYR1, GMEB1, GPS2, GRB2, GRHL2, GTF2H1, H…
GO:0051173	positive regulation of nitrogen compound metabolic process	GO_BiologicalProcess-EBI-UniProt-GOA-ACAP-ARAP_25.05.2022_00h00	2.54599e-06	0.00020896	6.13724e-08	4.90979e-07	[3, 4, 5]	Group94	4.89343	163	[AGO4, AIF1, AMBRA1, ARID4B, ARIH1, ASH1L, ATAD2, ATF6, ATP2A3, BAZ1B, BCAS3, BID, BIRC2, CAMTA1, CARD8, CASS4, CCDC117, CCM2, CCT8, CDC123, CDC20B, CELF1, CEMIP, CFLAR, CIRBP, CLEC7A, CREB5, CREBBP, CRLF3, DAB1, DDX21, DNM2, DOK7, DRD2, DTX3L, EGLN1, EGR1, EGR3, EIF2AK3, EIF2AK4, ELL2, ERN1, ETV6, EZH1, FBXL5, FCGR1A, FGF9, FLOT1, FOS, FOXO3, GATAD2B, GLI2, GLIS1, GLYR1, GMEB1, GPS2, GRHL2, GTF2…
GO:0010468	regulation of gene expression	GO_BiologicalProcess-EBI-UniProt-GOA-ACAP-ARAP_25.05.2022_00h00	0.00046756	0.00803189	6.13724e-08	4.90979e-07	[4, 5]	Group94	4.25574	217	[ABTB1, ADAR, AGO4, AIF1, AMBRA1, APOB, ARID4B, ASH1L, ATAD2, ATF6, B2M, BAZ1B, BCAS3, BEND5, BIRC2, BRD2, BTNL8, C5AR1, CAMK1D, CAMTA1, CARD8, CCM2, CD14, CDC123, CDK11A, CELF1, CFLAR, CIR1, CIRBP, CLEC4A, CLEC7A, CREB5, CREBBP, CREM, CRK, CRLF3, CXCL8, CYRIB, DBX2, DDX21, DHFR, DNM2, DRD2, DTX3L, EDA2R, EGLN1, EGR1, EGR3, EIF2AK2, EIF2AK3, EIF2AK4, ELL2, ERN1, ETV6, EXOSC4, EZH1, FANCA, FFAR2, …
GO:0051246	regulation of protein metabolic process	GO_BiologicalProcess-EBI-UniProt-GOA-ACAP-ARAP_25.05.2022_00h00	1.56923e-05	0.000709678	6.13724e-08	4.90979e-07	[4, 5]	Group94	4.93111	136	[ABTB1, ADAR, AGO4, AIF1, AMBRA1, ARIH1, ATP2A3, AZIN1, BAZ1B, BID, BIRC2, BIRC6, BMPER, C5AR1, CAMTA1, CARD8, CASS4, CCM2, CD27, CDC123, CDC20B, CELF1, CEMIP, CFLAR, CIRBP, CLEC7A, DAB1, DDX21, DHFR, DOK7, DRD2, DTX3L, EGLN1, EGR1, EIF2AK2, EIF2AK3, EIF2AK4, ERN1, FBXL5, FCGR1A, FGF9, FGR, FLOT1, FOXO3, GLYR1, GPS2, GTF2H1, HERPUD1, HIP1, IL1R2, IL6R, IRGM, IVNS1ABP, KDELR2, LILRB2, LIMK2, LPCAT…
GO:0090304	nucleic acid metabolic process	GO_BiologicalProcess-EBI-UniProt-GOA-ACAP-ARAP_25.05.2022_00h00	0.00587301	0.0413162	6.13724e-08	4.90979e-07	[4, 5]	Group94	4.06197	215	[AARSD1, ACIN1, ADAR, ADARB2, AGO4, AMBRA1, ARID4B, ASH1L, ATAD2, ATF6, BAZ1B, BCAS3, BEND5, BIRC2, BRD2, C5AR1, CAMK1D, CAMTA1, CARD8, CCDC117, CCM2, CCT8, CDK11A, CELF1, CFLAR, CINP, CIR1, CIRBP, CLEC7A, CREB5, CREBBP, CREM, CRK, CRLF3, CWC25, CYREN, DBX2, DDX21, DDX27, DNM2, DRD2, DTX3L, EDA2R, EGLN1, EGR1, EGR3, EIF2AK2, EIF2AK3, EIF2AK4, ELL2, EMG1, ERN1, ETV6, EXOSC4, EZH1, FANCA, FGF9, FLO…
GO:0010557	positive regulation of macromolecule biosynthetic process	GO_BiologicalProcess-EBI-UniProt-GOA-ACAP-ARAP_25.05.2022_00h00	0.00223354	0.0217084	6.13724e-08	4.90979e-07	[4, 5, 6]	Group94	4.66601	95	[ARID4B, ASH1L, ATAD2, ATF6, BAZ1B, BCAS3, BIRC2, CAMTA1, CCM2, CCT8, CDC123, CIRBP, CREB5, CREBBP, CRLF3, DDX21, DNM2, DRD2, DTX3L, EGLN1, EGR1, EGR3, EIF2AK3, EIF2AK4, ELL2, ETV6, EZH1, FOS, FOXO3, GATAD2B, GLI2, GLIS1, GLYR1, GMEB1, GPS2, GRHL2, GTF2H1, HEXB, ING4, KMT2C, LITAF, LMX1B, MAPK14, MARS1, MORF4L1, MYRF, MYT1, NAMPT, NCF1, NCOA2, NCOA3, NFE2, NFE2L2, NIBAN1, NR1I2, NR4A3, OGT, PCGF5…
GO:0010628	positive regulation of gene expression	GO_BiologicalProcess-EBI-UniProt-GOA-ACAP-ARAP_25.05.2022_00h00	0.000917875	0.0132079	6.13724e-08	4.90979e-07	[4, 5, 6]	Group94	5.22023	64	[ADAR, AIF1, APOB, B2M, C5AR1, CARD8, CCM2, CD14, CDC123, CELF1, CIRBP, CLEC7A, CXCL8, CYRIB, DDX21, DRD2, EGR1, EIF2AK2, EIF2AK3, EIF2AK4, ERN1, FFAR2, FGF9, FGR, FLOT1, GPSM3, HLA-A, HLA-E, IL17RA, IL6R, ITGAX, LILRB2, LPCAT3, MAPK14, METTL16, MNDA, NAIP, NFE2L2, NIBAN1, NLRP1, NOCT, NR1I2, NR4A3, PIK3CD, PTGS2, PTPRJ, RAB27A, RBM22, RBM4B, RHOA, SLC11A1, SPI1, SRPK2, STAT3, STK4, TENT4B, TERT,…
GO:0031328	positive regulation of cellular biosynthetic process	GO_BiologicalProcess-EBI-UniProt-GOA-ACAP-ARAP_25.05.2022_00h00	0.00213686	0.0217214	6.13724e-08	4.90979e-07	[4, 5, 6]	Group94	4.63177	100	[AIF1, ARID4B, ASH1L, ATAD2, ATF6, BAZ1B, BCAS3, BIRC2, CAMTA1, CCM2, CCT8, CDC123, CIRBP, CLEC7A, CREB5, CREBBP, CRLF3, CXCL8, DDX21, DNM2, DRD2, DTX3L, EGLN1, EGR1, EGR3, EIF2AK3, EIF2AK4, ELL2, ETV6, EZH1, FOS, FOXO3, GATAD2B, GLI2, GLIS1, GLYR1, GMEB1, GPS2, GRHL2, GTF2H1, HEXB, ING4, KMT2C, LITAF, LMX1B, MAPK14, MARS1, MORF4L1, MYRF, MYT1, NAMPT, NCF1, NCOA2, NCOA3, NFE2, NFE2L2, NIBAN1, NR1…
GO:0045935	positive regulation of nucleobase-containing compound metabolic process	GO_BiologicalProcess-EBI-UniProt-GOA-ACAP-ARAP_25.05.2022_00h00	0.000494839	0.0083073	6.13724e-08	4.90979e-07	[4, 5, 6]	Group94	4.80591	104	[AGO4, ARID4B, ASH1L, ATAD2, ATF6, BAZ1B, BCAS3, BIRC2, CAMTA1, CCDC117, CCM2, CCT8, CELF1, CIRBP, CREB5, CREBBP, CRLF3, DDX21, DNM2, DRD2, DTX3L, EGLN1, EGR1, EGR3, EIF2AK3, ELL2, ERN1, ETV6, EZH1, FOS, FOXO3, GATAD2B, GLI2, GLIS1, GLYR1, GMEB1, GPS2, GRHL2, GTF2H1, HEXB, ING4, KMT2C, LITAF, LMX1B, MAPK14, MARS1, METTL16, MORF4L1, MYRF, MYT1, NAMPT, NCF1, NCOA2, NCOA3, NFE2, NFE2L2, NOCT, NR1I2,…
GO:0051247	positive regulation of protein metabolic process	GO_BiologicalProcess-EBI-UniProt-GOA-ACAP-ARAP_25.05.2022_00h00	0.000353566	0.00681306	6.13724e-08	4.90979e-07	[4, 5, 6]	Group94	5.10268	82	[AIF1, AMBRA1, ARIH1, ATP2A3, BAZ1B, BID, BIRC2, CAMTA1, CARD8, CASS4, CCM2, CDC123, CDC20B, CEMIP, CFLAR, CIRBP, CLEC7A, DAB1, DDX21, DOK7, DRD2, EGR1, EIF2AK3, EIF2AK4, ERN1, FBXL5, FCGR1A, FGF9, FLOT1, GLYR1, HERPUD1, HIP1, IL6R, IRGM, LILRB2, LIMK2, LPCAT3, MARCHF2, MOB3A, NCF1, NFE2L2, NIBAN1, NKD1, NLRP1, NUB1, OAZ2, OGT, OSBPL8, PECAM1, PHF20, PICALM, PLAUR, PPP2R3C, PPP2R5D, PSENEN, PSME4…
GO:0016070	RNA metabolic process	GO_BiologicalProcess-EBI-UniProt-GOA-ACAP-ARAP_25.05.2022_00h00	0.00270897	0.0248061	6.13724e-08	4.90979e-07	[5, 6]	Group94	4.17108	197	[AARSD1, ACIN1, ADAR, ADARB2, AGO4, AMBRA1, ARID4B, ASH1L, ATAD2, ATF6, BAZ1B, BCAS3, BEND5, BIRC2, BRD2, C5AR1, CAMK1D, CAMTA1, CARD8, CCM2, CDK11A, CELF1, CFLAR, CIR1, CIRBP, CLEC7A, CREB5, CREBBP, CREM, CRK, CRLF3, CWC25, DBX2, DDX21, DDX27, DNM2, DRD2, DTX3L, EDA2R, EGLN1, EGR1, EGR3, EIF2AK2, EIF2AK3, EIF2AK4, ELL2, EMG1, ERN1, ETV6, EXOSC4, EZH1, FANCA, FGF9, FLOT1, FOS, FOXN3, FOXO3, GATAD…
GO:0051254	positive regulation of RNA metabolic process	GO_BiologicalProcess-EBI-UniProt-GOA-ACAP-ARAP_25.05.2022_00h00	0.000809159	0.011954	6.13724e-08	4.90979e-07	[4, 5, 6, 7, 8]	Group94	4.83042	94	[AGO4, ARID4B, ASH1L, ATAD2, ATF6, BAZ1B, BCAS3, BIRC2, CAMTA1, CCM2, CELF1, CIRBP, CREB5, CREBBP, CRLF3, DDX21, DNM2, DRD2, DTX3L, EGLN1, EGR1, EGR3, EIF2AK3, ELL2, ERN1, ETV6, EZH1, FOS, FOXO3, GATAD2B, GLI2, GLIS1, GLYR1, GMEB1, GPS2, GRHL2, GTF2H1, HEXB, ING4, KMT2C, LITAF, LMX1B, MAPK14, MARS1, METTL16, MORF4L1, MYRF, MYT1, NAMPT, NCF1, NCOA2, NCOA3, NFE2, NFE2L2, NOCT, NR1I2, NR4A3, OGT, PC…
GO:1902680	positive regulation of RNA biosynthetic process	GO_BiologicalProcess-EBI-UniProt-GOA-ACAP-ARAP_25.05.2022_00h00	0.00313584	0.0269342	6.13724e-08	4.90979e-07	[5, 6, 7, 8, 9]	Group94	4.70133	85	[ARID4B, ASH1L, ATAD2, ATF6, BAZ1B, BCAS3, BIRC2, CAMTA1, CCM2, CREB5, CREBBP, CRLF3, DDX21, DNM2, DRD2, DTX3L, EGLN1, EGR1, EGR3, EIF2AK3, ELL2, ETV6, EZH1, FOS, FOXO3, GATAD2B, GLI2, GLIS1, GLYR1, GMEB1, GPS2, GRHL2, GTF2H1, HEXB, ING4, KMT2C, LITAF, LMX1B, MAPK14, MARS1, MORF4L1, MYRF, MYT1, NAMPT, NCF1, NCOA2, NCOA3, NFE2, NFE2L2, NR1I2, NR4A3, OGT, PCGF5, PHF20, PICALM, PIM2, PMF1, PMF1-BGLA…
GO:1903508	positive regulation of nucleic acid-templated transcription	GO_BiologicalProcess-EBI-UniProt-GOA-ACAP-ARAP_25.05.2022_00h00	0.00286355	0.0259005	6.13724e-08	4.90979e-07	[6, 7, 8, 9, 10]	Group94	4.71698	85	[ARID4B, ASH1L, ATAD2, ATF6, BAZ1B, BCAS3, BIRC2, CAMTA1, CCM2, CREB5, CREBBP, CRLF3, DDX21, DNM2, DRD2, DTX3L, EGLN1, EGR1, EGR3, EIF2AK3, ELL2, ETV6, EZH1, FOS, FOXO3, GATAD2B, GLI2, GLIS1, GLYR1, GMEB1, GPS2, GRHL2, GTF2H1, HEXB, ING4, KMT2C, LITAF, LMX1B, MAPK14, MARS1, MORF4L1, MYRF, MYT1, NAMPT, NCF1, NCOA2, NCOA3, NFE2, NFE2L2, NR1I2, NR4A3, OGT, PCGF5, PHF20, PICALM, PIM2, PMF1, PMF1-BGLA…
GO:0045893	positive regulation of transcription, DNA-templated	GO_BiologicalProcess-EBI-UniProt-GOA-ACAP-ARAP_25.05.2022_00h00	0.00286355	0.0259005	6.13724e-08	4.90979e-07	[6, 7, 8, 9, 10, 11]	Group94	4.71698	85	[ARID4B, ASH1L, ATAD2, ATF6, BAZ1B, BCAS3, BIRC2, CAMTA1, CCM2, CREB5, CREBBP, CRLF3, DDX21, DNM2, DRD2, DTX3L, EGLN1, EGR1, EGR3, EIF2AK3, ELL2, ETV6, EZH1, FOS, FOXO3, GATAD2B, GLI2, GLIS1, GLYR1, GMEB1, GPS2, GRHL2, GTF2H1, HEXB, ING4, KMT2C, LITAF, LMX1B, MAPK14, MARS1, MORF4L1, MYRF, MYT1, NAMPT, NCF1, NCOA2, NCOA3, NFE2, NFE2L2, NR1I2, NR4A3, OGT, PCGF5, PHF20, PICALM, PIM2, PMF1, PMF1-BGLA…
KEGG:04062	Chemokine signaling pathway	KEGG_25.05.2022	0.000444789	0.00776104	1.68397e-12	1.48189e-10	[-1]	Group95	8.85417	17	[CCL3L1, CCL3L3, CRK, CXCL8, FGR, FOXO3, GNB1, GRB2, GRK1, HCK, NCF1, PIK3CD, RAP1B, RHOA, STAT2, STAT3, VAV1]
KEGG:04145	Phagosome	KEGG_25.05.2022	6.57111e-06	0.000393556	1.68397e-12	1.48189e-10	[-1]	Group95	11.8421	18	[ATP6V0A1, ATP6V1B2, ATP6V1C1, CD14, CLEC7A, CTSS, FCGR1A, HLA-A, HLA-B, HLA-C, HLA-DMB, HLA-DQA1, HLA-E, ITGAM, NCF1, NCF2, OLR1, TAP1]
KEGG:04612	Antigen processing and presentation	KEGG_25.05.2022	8.36167e-05	0.00268543	1.68397e-12	1.48189e-10	[-1]	Group95	14.1026	11	[B2M, CTSS, HLA-A, HLA-B, HLA-C, HLA-DMB, HLA-DQA1, HLA-E, PDIA3, TAP1, TAPBP]
KEGG:04650	Natural killer cell mediated cytotoxicity	KEGG_25.05.2022	0.00222639	0.0217343	1.68397e-12	1.48189e-10	[-1]	Group95	9.16031	12	[BID, GRB2, HLA-A, HLA-B, HLA-C, HLA-E, IFNAR2, IFNGR2, PIK3CD, TNFRSF10B, TYROBP, VAV1]
KEGG:04940	Type I diabetes mellitus	KEGG_25.05.2022	0.00367679	0.0296283	1.68397e-12	1.48189e-10	[-1]	Group95	13.9535	6	[HLA-A, HLA-B, HLA-C, HLA-DMB, HLA-DQA1, HLA-E]
KEGG:05140	Leishmaniasis	KEGG_25.05.2022	0.00034746	0.00687475	1.68397e-12	1.48189e-10	[-1]	Group95	12.987	10	[FCGR1A, FOS, HLA-DMB, HLA-DQA1, IFNGR2, ITGAM, MAPK14, NCF1, NCF2, PTGS2]
KEGG:05152	Tuberculosis	KEGG_25.05.2022	0.000620872	0.00989822	1.68397e-12	1.48189e-10	[-1]	Group95	8.88889	16	[ATP6V0A1, BID, CD14, CLEC7A, CREBBP, CTSS, FCGR1A, HLA-DMB, HLA-DQA1, IFNGR2, IL10RB, ITGAM, ITGAX, MAPK14, RHOA, TLR1]
KEGG:05163	Human cytomegalovirus infection	KEGG_25.05.2022	3.783e-07	5.58875e-05	1.68397e-12	1.48189e-10	[-1]	Group95	11.1111	25	[B2M, BID, CCL3L1, CCL3L3, CREB5, CRK, CXCL8, GNA13, GNAO1, GNB1, GRB2, HLA-A, HLA-B, HLA-C, HLA-E, IL10RB, IL6R, MAPK14, PDIA3, PIK3CD, PTGS2, RHOA, STAT3, TAP1, TAPBP]
KEGG:05166	Human T-cell leukemia virus 1 infection	KEGG_25.05.2022	0.000114161	0.00337307	1.68397e-12	1.48189e-10	[-1]	Group95	9.00901	20	[B2M, CREB5, CREBBP, EGR1, FOS, GPS2, HLA-A, HLA-B, HLA-C, HLA-DMB, HLA-DQA1, HLA-E, IL1R2, MAP3K3, MMP7, PIK3CD, PTEN, RELB, SPI1, TERT]
KEGG:05167	Kaposi sarcoma-associated herpesvirus infection	KEGG_25.05.2022	5.5188e-05	0.00191088	1.68397e-12	1.48189e-10	[-1]	Group95	9.79381	19	[BID, CD200R1L, CREBBP, CXCL8, EIF2AK2, FOS, GNB1, HCK, HLA-A, HLA-B, HLA-C, HLA-E, IFNAR2, MAPK14, PIK3CD, PTGS2, STAT2, STAT3, UBA52]
KEGG:05168	Herpes simplex virus 1 infection	KEGG_25.05.2022	0.00271593	0.0247675	1.68397e-12	1.48189e-10	[-1]	Group95	6.06061	30	[B2M, BID, BIRC2, EIF2AK2, EIF2AK3, EIF2AK4, HLA-A, HLA-B, HLA-C, HLA-DMB, HLA-DQA1, HLA-E, IFNAR2, IFNGR2, PDIA3, PIK3CD, PILRA, SOCS3, STAT2, TAP1, TAPBP, TNFSF14, ZNF200, ZNF33A, ZNF44, ZNF595, ZNF611, ZNF700, ZNF736, ZNF841]
KEGG:05169	Epstein-Barr virus infection	KEGG_25.05.2022	2.62405e-06	0.000207675	1.68397e-12	1.48189e-10	[-1]	Group95	10.8911	22	[B2M, BID, CIR1, EIF2AK2, HLA-A, HLA-B, HLA-C, HLA-DMB, HLA-DQA1, HLA-E, IFNAR2, MAPK14, PDIA3, PIK3CD, PSMD13, PSMD7, RELB, SIN3A, STAT2, STAT3, TAP1, TAPBP]
KEGG:05170	Human immunodeficiency virus 1 infection	KEGG_25.05.2022	0.000179612	0.00479543	1.68397e-12	1.48189e-10	[-1]	Group95	8.96226	19	[B2M, BID, CRK, FOS, GNAO1, GNB1, HLA-A, HLA-B, HLA-C, HLA-E, LIMK2, MAPK14, PAK4, PDIA3, PIK3CD, SAMHD1, TAP1, TAPBP, TNFRSF1B]
KEGG:05320	Autoimmune thyroid disease	KEGG_25.05.2022	0.00240255	0.0229485	1.68397e-12	1.48189e-10	[-1]	Group95	13.2075	7	[HLA-A, HLA-B, HLA-C, HLA-DMB, HLA-DQA1, HLA-E, TG]
KEGG:05330	Allograft rejection	KEGG_25.05.2022	0.00193025	0.0203687	1.68397e-12	1.48189e-10	[-1]	Group95	15.7895	6	[HLA-A, HLA-B, HLA-C, HLA-DMB, HLA-DQA1, HLA-E]
KEGG:05332	Graft-versus-host disease	KEGG_25.05.2022	0.00325855	0.0277728	1.68397e-12	1.48189e-10	[-1]	Group95	14.2857	6	[HLA-A, HLA-B, HLA-C, HLA-DMB, HLA-DQA1, HLA-E]
KEGG:05416	Viral myocarditis	KEGG_25.05.2022	0.00487782	0.0365177	1.68397e-12	1.48189e-10	[-1]	Group95	11.6667	7	[BID, HLA-A, HLA-B, HLA-C, HLA-DMB, HLA-DQA1, HLA-E]
ds:H00344	Leprosy; Hansen disease	KEGG-HUMAN-DISEASE_30.11.2017	1.1392e-05	0.000573741	1.68397e-12	1.48189e-10	[-1]	Group95	50	5	[HLA-A, HLA-B, HLA-C, HLA-E, TLR1]
ds:H00984	Bare lymphocyte syndrome (BLS) type1	KEGG-HUMAN-DISEASE_30.11.2017	0.00360114	0.029447	1.68397e-12	1.48189e-10	[-1]	Group95	66.6667	2	[TAP1, TAPBP]
ds:H01694	Stevens-Johnson syndrome and toxic epidermal necrolysis; Lyell's syndrome	KEGG-HUMAN-DISEASE_30.11.2017	0.00122904	0.0158346	1.68397e-12	1.48189e-10	[-1]	Group95	100	2	[HLA-A, HLA-B]
ds:H01713	Diffuse panbronchiolitis	KEGG-HUMAN-DISEASE_30.11.2017	0.000167458	0.00458133	1.68397e-12	1.48189e-10	[-1]	Group95	75	3	[HLA-A, HLA-B, MUC22]
GO:0002504	antigen processing and presentation of peptide or polysaccharide antigen via MHC class II	GO_BiologicalProcess-EBI-UniProt-GOA-ACAP-ARAP_25.05.2022_00h00	0.000260395	0.00582864	1.68397e-12	1.48189e-10	[3]	Group95	18.9189	7	[B2M, CTSS, DNM2, GNAO1, HLA-DMB, HLA-DQA1, MARCHF8]
GO:0002684	positive regulation of immune system process	GO_BiologicalProcess-EBI-UniProt-GOA-ACAP-ARAP_25.05.2022_00h00	5.53154e-06	0.000350226	1.68397e-12	1.48189e-10	[2, 3, 4]	Group95	6.20229	65	[ACIN1, ADGRE2, AIF1, AMBRA1, B2M, BTNL8, C2, C5AR1, CAMK1D, CD27, CFD, CLEC7A, CREBBP, CXCL8, CYRIB, DDX21, DOCK8, EGR3, EIF2AK4, FCGR1A, FFAR2, FGR, FOS, FOXO3, GLI2, GNAO1, GPS2, GPSM3, HCK, HLA-A, HLA-B, HLA-DMB, HLA-DQA1, HLA-E, IGKC, IL6R, IRGM, ITGAM, KLHL6, LAT2, LILRB2, MNDA, NF1, NR4A3, PCDHA4, PCDHA@, PIK3CD, PPP2R3C, PTPRJ, RHOA, RHOH, RNF185, SIN3A, SLC11A1, SMARCB1, SPI1, TESPA1, TN…
GO:0009595	detection of biotic stimulus	GO_BiologicalProcess-EBI-UniProt-GOA-ACAP-ARAP_25.05.2022_00h00	0.0013344	0.0167064	1.68397e-12	1.48189e-10	[3]	Group95	14.5833	7	[CLEC7A, DMBT1, HLA-A, HLA-B, NAIP, PTPRJ, TLR1]
GO:0019883	antigen processing and presentation of endogenous antigen	GO_BiologicalProcess-EBI-UniProt-GOA-ACAP-ARAP_25.05.2022_00h00	3.93954e-05	0.00153158	1.68397e-12	1.48189e-10	[3]	Group95	25	7	[B2M, HLA-A, HLA-B, HLA-C, HLA-E, TAP1, TAPBP]
GO:0019884	antigen processing and presentation of exogenous antigen	GO_BiologicalProcess-EBI-UniProt-GOA-ACAP-ARAP_25.05.2022_00h00	2.2057e-06	0.000187993	1.68397e-12	1.48189e-10	[3]	Group95	20.3704	11	[B2M, CLEC4A, CTSS, DNM2, FCGR1A, GNAO1, HLA-A, HLA-DMB, HLA-DQA1, HLA-E, TAP1]
GO:0048002	antigen processing and presentation of peptide antigen	GO_BiologicalProcess-EBI-UniProt-GOA-ACAP-ARAP_25.05.2022_00h00	1.63388e-10	3.62069e-07	1.68397e-12	1.48189e-10	[3]	Group95	24.6377	17	[B2M, CLEC4A, CTSS, DNM2, FCGR1A, GNAO1, HLA-A, HLA-B, HLA-C, HLA-DMB, HLA-DQA1, HLA-E, MARCHF8, PDIA3, SLC11A1, TAP1, TAPBP]
GO:0001816	cytokine production	GO_BiologicalProcess-EBI-UniProt-GOA-ACAP-ARAP_25.05.2022_00h00	0.000372313	0.00705167	1.68397e-12	1.48189e-10	[2, 5]	Group95	5.88972	47	[AIF1, B2M, BTNL8, C5AR1, CARD8, CCM2, CD14, CLEC4A, CLEC7A, CYRIB, DDX21, DRD2, EGR1, EIF2AK2, EIF2AK3, FFAR2, FGR, FLOT1, GPSM3, HLA-A, HLA-B, HLA-E, IL17RA, IL1R2, IL6R, LILRB2, LITAF, MAPK14, MNDA, NAIP, NLRP1, NR4A3, OTUD5, PIK3CD, PTGS2, PTPRJ, RELB, SARS1, SLC11A1, SRGN, STAT3, TLR1, TNFRSF1B, TRIM38, TYROBP, UBE2J1, XBP1]
GO:0001909	leukocyte mediated cytotoxicity	GO_BiologicalProcess-EBI-UniProt-GOA-ACAP-ARAP_25.05.2022_00h00	0.00483077	0.0362881	1.68397e-12	1.48189e-10	[3, 4]	Group95	8.33333	12	[B2M, CRK, CYRIB, FCGR1A, HLA-A, HLA-B, HLA-E, ITGAM, RAB27A, SPI1, TYROBP, VAV1]
GO:0002697	regulation of immune effector process	GO_BiologicalProcess-EBI-UniProt-GOA-ACAP-ARAP_25.05.2022_00h00	0.00530511	0.0390569	1.68397e-12	1.48189e-10	[3, 4]	Group95	6.11247	25	[ADGRE2, B2M, CLEC7A, CRK, CYRIB, DDX21, FCGR1A, FFAR2, FGR, HLA-A, HLA-B, HLA-DMB, HLA-E, ITGAM, LITAF, NCF1, NR4A3, PTPRJ, SPI1, SUPT6H, TNFRSF1B, TYROBP, UBE2J1, VAV1, XBP1]
GO:0031341	regulation of cell killing	GO_BiologicalProcess-EBI-UniProt-GOA-ACAP-ARAP_25.05.2022_00h00	0.00143972	0.0175297	1.68397e-12	1.48189e-10	[3, 4]	Group95	10.1852	11	[B2M, CLEC7A, CRK, CYRIB, HLA-A, HLA-B, HLA-E, ITGAM, SPI1, TYROBP, VAV1]
GO:0050776	regulation of immune response	GO_BiologicalProcess-EBI-UniProt-GOA-ACAP-ARAP_25.05.2022_00h00	4.79825e-07	6.64558e-05	1.68397e-12	1.48189e-10	[3, 4]	Group95	6.66667	65	[ADAR, ADGRE2, B2M, BIRC2, BTNL8, C2, C5AR1, CD14, CD300LF, CFD, CLEC7A, CREBBP, CRK, CTSS, CYRIB, DRD2, EIF2AK4, FCGR1A, FFAR2, FGR, FLOT1, GNAO1, GPS2, HCK, HLA-A, HLA-B, HLA-DMB, HLA-E, IGKC, IRGM, ITGAM, KLHL6, LAT2, LILRB2, MAPK14, MNDA, NAIP, NCF1, NFE2L2, NLRP1, NR4A3, OSCAR, PCDHA4, PCDHA@, PIK3CD, PPP2R3C, PTPRJ, RNF185, SAMHD1, SIN3A, SLC11A1, SPI1, STAT2, SUPT6H, TAPBP, TESPA1, TLR1, T…
GO:0050865	regulation of cell activation	GO_BiologicalProcess-EBI-UniProt-GOA-ACAP-ARAP_25.05.2022_00h00	0.000405633	0.00749068	1.68397e-12	1.48189e-10	[3, 4]	Group95	5.90501	46	[ADGRE2, AIF1, AMBRA1, B2M, BID, CD27, CD300LF, CLEC7A, CYRIB, DOCK8, EGR3, FANCA, FGR, FOXO3, GLI2, GNAO1, HLA-A, HLA-DMB, HLA-DQA1, HLA-E, IGKC, ITGAM, LILRB2, LST1, MILR1, MNDA, NR4A3, PCDHA4, PCDHA6, PCDHA@, PLEK, PPP2R3C, PTEN, RHOA, RHOH, SMARCB1, SPI1, SUPT6H, TESPA1, TNFRSF1B, TNFSF13B, TNFSF14, TYROBP, VAV1, XBP1, ZFP36L1]
GO:0002444	myeloid leukocyte mediated immunity	GO_BiologicalProcess-EBI-UniProt-GOA-ACAP-ARAP_25.05.2022_00h00	0.000417458	0.00746037	1.68397e-12	1.48189e-10	[4]	Group95	10.4839	13	[ADGRE2, DDX21, FCGR1A, FGR, HLA-E, ITGAM, LAT2, MILR1, NR4A3, PIK3CD, SPI1, STXBP3, TYROBP]
GO:0002474	antigen processing and presentation of peptide antigen via MHC class I	GO_BiologicalProcess-EBI-UniProt-GOA-ACAP-ARAP_25.05.2022_00h00	1.17524e-07	2.36757e-05	1.68397e-12	1.48189e-10	[4]	Group95	30.303	10	[B2M, CLEC4A, FCGR1A, HLA-A, HLA-B, HLA-C, HLA-E, PDIA3, TAP1, TAPBP]
GO:0002478	antigen processing and presentation of exogenous peptide antigen	GO_BiologicalProcess-EBI-UniProt-GOA-ACAP-ARAP_25.05.2022_00h00	2.43123e-07	4.14431e-05	1.68397e-12	1.48189e-10	[4]	Group95	25	11	[B2M, CLEC4A, CTSS, DNM2, FCGR1A, GNAO1, HLA-A, HLA-DMB, HLA-DQA1, HLA-E, TAP1]
GO:0002483	antigen processing and presentation of endogenous peptide antigen	GO_BiologicalProcess-EBI-UniProt-GOA-ACAP-ARAP_25.05.2022_00h00	4.79291e-06	0.000312385	1.68397e-12	1.48189e-10	[4]	Group95	33.3333	7	[B2M, HLA-A, HLA-B, HLA-C, HLA-E, TAP1, TAPBP]
GO:0002495	antigen processing and presentation of peptide antigen via MHC class II	GO_BiologicalProcess-EBI-UniProt-GOA-ACAP-ARAP_25.05.2022_00h00	0.000180744	0.00476819	1.68397e-12	1.48189e-10	[4]	Group95	20	7	[B2M, CTSS, DNM2, GNAO1, HLA-DMB, HLA-DQA1, MARCHF8]
GO:0002694	regulation of leukocyte activation	GO_BiologicalProcess-EBI-UniProt-GOA-ACAP-ARAP_25.05.2022_00h00	0.000111498	0.00333892	1.68397e-12	1.48189e-10	[3, 4, 5]	Group95	6.30252	45	[ADGRE2, AIF1, AMBRA1, B2M, BID, CD27, CD300LF, CLEC7A, CYRIB, DOCK8, EGR3, FANCA, FGR, FOXO3, GLI2, GNAO1, HLA-A, HLA-DMB, HLA-DQA1, HLA-E, IGKC, ITGAM, LILRB2, LST1, MILR1, MNDA, NR4A3, PCDHA4, PCDHA6, PCDHA@, PPP2R3C, PTEN, RHOA, RHOH, SMARCB1, SPI1, SUPT6H, TESPA1, TNFRSF1B, TNFSF13B, TNFSF14, TYROBP, VAV1, XBP1, ZFP36L1]
GO:0002699	positive regulation of immune effector process	GO_BiologicalProcess-EBI-UniProt-GOA-ACAP-ARAP_25.05.2022_00h00	0.00561285	0.0403833	1.68397e-12	1.48189e-10	[3, 4, 5]	Group95	6.69014	19	[ADGRE2, B2M, CLEC7A, CYRIB, DDX21, FCGR1A, FFAR2, FGR, HLA-A, HLA-B, HLA-DMB, HLA-E, ITGAM, NR4A3, PTPRJ, SPI1, TYROBP, VAV1, XBP1]
GO:0002832	negative regulation of response to biotic stimulus	GO_BiologicalProcess-EBI-UniProt-GOA-ACAP-ARAP_25.05.2022_00h00	0.00681169	0.0447914	1.68397e-12	1.48189e-10	[3, 4, 5]	Group95	8.77193	10	[ADAR, CARD8, CRK, DRD2, HLA-A, HLA-B, HLA-E, SAMHD1, STAT2, TRIM38]
GO:0031343	positive regulation of cell killing	GO_BiologicalProcess-EBI-UniProt-GOA-ACAP-ARAP_25.05.2022_00h00	0.000122157	0.00351558	1.68397e-12	1.48189e-10	[3, 4, 5]	Group95	14.7059	10	[B2M, CLEC7A, CYRIB, HLA-A, HLA-B, HLA-E, ITGAM, SPI1, TYROBP, VAV1]
GO:0050778	positive regulation of immune response	GO_BiologicalProcess-EBI-UniProt-GOA-ACAP-ARAP_25.05.2022_00h00	0.000320803	0.00646272	1.68397e-12	1.48189e-10	[3, 4, 5]	Group95	6.19335	41	[B2M, BTNL8, C2, C5AR1, CFD, CLEC7A, CREBBP, CYRIB, EIF2AK4, FCGR1A, FFAR2, FGR, GNAO1, GPS2, HCK, HLA-A, HLA-B, HLA-DMB, HLA-E, IGKC, IRGM, ITGAM, KLHL6, LAT2, MNDA, NR4A3, PCDHA4, PCDHA@, PIK3CD, PTPRJ, RNF185, SIN3A, SLC11A1, SPI1, TESPA1, TNFSF13B, TYROBP, VAV1, XBP1, ZBP1, ZNFX1]
GO:0050867	positive regulation of cell activation	GO_BiologicalProcess-EBI-UniProt-GOA-ACAP-ARAP_25.05.2022_00h00	0.00174566	0.0193419	1.68397e-12	1.48189e-10	[3, 4, 5]	Group95	6.1753	31	[AIF1, AMBRA1, B2M, CD27, CLEC7A, CYRIB, DOCK8, EGR3, FGR, FOXO3, GLI2, GNAO1, HLA-A, HLA-DMB, HLA-DQA1, HLA-E, IGKC, ITGAM, LILRB2, NR4A3, PLEK, PPP2R3C, RHOA, RHOH, SMARCB1, TESPA1, TNFSF13B, TNFSF14, TYROBP, VAV1, XBP1]
GO:0098543	detection of other organism	GO_BiologicalProcess-EBI-UniProt-GOA-ACAP-ARAP_25.05.2022_00h00	4.63504e-05	0.00171188	1.68397e-12	1.48189e-10	[3, 5]	Group95	30	6	[CLEC7A, DMBT1, HLA-A, HLA-B, NAIP, TLR1]
GO:0098581	detection of external biotic stimulus	GO_BiologicalProcess-EBI-UniProt-GOA-ACAP-ARAP_25.05.2022_00h00	0.000287071	0.00611681	1.68397e-12	1.48189e-10	[4]	Group95	22.2222	6	[CLEC7A, DMBT1, HLA-A, HLA-B, NAIP, TLR1]
GO:0001817	regulation of cytokine production	GO_BiologicalProcess-EBI-UniProt-GOA-ACAP-ARAP_25.05.2022_00h00	0.000315035	0.00640474	1.68397e-12	1.48189e-10	[3, 4, 5, 6]	Group95	5.93434	47	[AIF1, B2M, BTNL8, C5AR1, CARD8, CCM2, CD14, CLEC4A, CLEC7A, CYRIB, DDX21, DRD2, EGR1, EIF2AK2, EIF2AK3, FFAR2, FGR, FLOT1, GPSM3, HLA-A, HLA-B, HLA-E, IL17RA, IL1R2, IL6R, LILRB2, LITAF, MAPK14, MNDA, NAIP, NLRP1, NR4A3, OTUD5, PIK3CD, PTGS2, PTPRJ, RELB, SARS1, SLC11A1, SRGN, STAT3, TLR1, TNFRSF1B, TRIM38, TYROBP, UBE2J1, XBP1]
GO:0002275	myeloid cell activation involved in immune response	GO_BiologicalProcess-EBI-UniProt-GOA-ACAP-ARAP_25.05.2022_00h00	0.00155183	0.0180993	1.68397e-12	1.48189e-10	[4, 5]	Group95	10.0917	11	[ADGRE2, DYSF, FGR, ITGAM, LAT2, MILR1, NR4A3, PIK3CD, SPI1, STXBP3, TYROBP]
GO:0002696	positive regulation of leukocyte activation	GO_BiologicalProcess-EBI-UniProt-GOA-ACAP-ARAP_25.05.2022_00h00	0.00188408	0.0202675	1.68397e-12	1.48189e-10	[3, 4, 5, 6]	Group95	6.21118	30	[AIF1, AMBRA1, B2M, CD27, CLEC7A, CYRIB, DOCK8, EGR3, FGR, FOXO3, GLI2, GNAO1, HLA-A, HLA-DMB, HLA-DQA1, HLA-E, IGKC, ITGAM, LILRB2, NR4A3, PPP2R3C, RHOA, RHOH, SMARCB1, TESPA1, TNFSF13B, TNFSF14, TYROBP, VAV1, XBP1]
GO:0002703	regulation of leukocyte mediated immunity	GO_BiologicalProcess-EBI-UniProt-GOA-ACAP-ARAP_25.05.2022_00h00	0.00786632	0.0486921	1.68397e-12	1.48189e-10	[4, 5]	Group95	6.74603	17	[ADGRE2, B2M, CLEC7A, CRK, CYRIB, DDX21, FCGR1A, FGR, HLA-A, HLA-B, HLA-E, ITGAM, SPI1, SUPT6H, TNFRSF1B, TYROBP, VAV1]
GO:0090634	microglial cell mediated cytotoxicity	GO_BiologicalProcess-EBI-UniProt-GOA-ACAP-ARAP_25.05.2022_00h00	0.000794114	0.0118104	1.68397e-12	1.48189e-10	[4, 5]	Group95	50	3	[ITGAM, SPI1, TYROBP]
GO:0001819	positive regulation of cytokine production	GO_BiologicalProcess-EBI-UniProt-GOA-ACAP-ARAP_25.05.2022_00h00	0.000181767	0.00473878	1.68397e-12	1.48189e-10	[3, 4, 5, 6, 7]	Group95	6.74374	35	[AIF1, B2M, C5AR1, CARD8, CCM2, CD14, CLEC7A, CYRIB, DDX21, DRD2, EGR1, EIF2AK2, EIF2AK3, FFAR2, FGR, FLOT1, GPSM3, HLA-A, HLA-E, IL17RA, IL6R, LILRB2, MAPK14, MNDA, NAIP, NLRP1, NR4A3, PIK3CD, PTGS2, PTPRJ, SLC11A1, STAT3, TLR1, TYROBP, XBP1]
GO:0001910	regulation of leukocyte mediated cytotoxicity	GO_BiologicalProcess-EBI-UniProt-GOA-ACAP-ARAP_25.05.2022_00h00	0.00110657	0.0146836	1.68397e-12	1.48189e-10	[4, 5, 6]	Group95	11.236	10	[B2M, CRK, CYRIB, HLA-A, HLA-B, HLA-E, ITGAM, SPI1, TYROBP, VAV1]
GO:0002705	positive regulation of leukocyte mediated immunity	GO_BiologicalProcess-EBI-UniProt-GOA-ACAP-ARAP_25.05.2022_00h00	0.00665935	0.0444492	1.68397e-12	1.48189e-10	[4, 5, 6]	Group95	8	12	[B2M, CLEC7A, CYRIB, DDX21, FCGR1A, HLA-A, HLA-B, HLA-E, ITGAM, SPI1, TYROBP, VAV1]
GO:0002768	immune response-regulating cell surface receptor signaling pathway	GO_BiologicalProcess-EBI-UniProt-GOA-ACAP-ARAP_25.05.2022_00h00	0.00724268	0.0462529	1.68397e-12	1.48189e-10	[4, 5, 6]	Group95	6.11702	23	[BTNL8, C5AR1, CLEC7A, CREBBP, FCGR1A, FFAR2, FGR, GNAO1, GPS2, HCK, HLA-A, IGKC, KLHL6, LAT2, LILRB2, MNDA, NR4A3, OSCAR, PIK3CD, PTPRJ, TESPA1, TYROBP, VAV1]
GO:0016045	detection of bacterium	GO_BiologicalProcess-EBI-UniProt-GOA-ACAP-ARAP_25.05.2022_00h00	0.000227944	0.00531709	1.68397e-12	1.48189e-10	[4, 6]	Group95	29.4118	5	[DMBT1, HLA-A, HLA-B, NAIP, TLR1]
GO:0019885	antigen processing and presentation of endogenous peptide antigen via MHC class I	GO_BiologicalProcess-EBI-UniProt-GOA-ACAP-ARAP_25.05.2022_00h00	4.30081e-06	0.000297831	1.68397e-12	1.48189e-10	[5]	Group95	42.8571	6	[B2M, HLA-A, HLA-B, HLA-C, TAP1, TAPBP]
GO:0019886	antigen processing and presentation of exogenous peptide antigen via MHC class II	GO_BiologicalProcess-EBI-UniProt-GOA-ACAP-ARAP_25.05.2022_00h00	0.000633766	0.00996047	1.68397e-12	1.48189e-10	[5]	Group95	19.3548	6	[B2M, CTSS, DNM2, GNAO1, HLA-DMB, HLA-DQA1]
GO:0042554	superoxide anion generation	GO_BiologicalProcess-EBI-UniProt-GOA-ACAP-ARAP_25.05.2022_00h00	0.00151049	0.0178998	1.68397e-12	1.48189e-10	[5]	Group95	14.2857	7	[CLEC7A, ITGAM, NCF1, NCF2, NOX3, SOD2, TYROBP]
GO:0042590	antigen processing and presentation of exogenous peptide antigen via MHC class I	GO_BiologicalProcess-EBI-UniProt-GOA-ACAP-ARAP_25.05.2022_00h00	0.000406752	0.00744927	1.68397e-12	1.48189e-10	[5]	Group95	36.3636	4	[CLEC4A, FCGR1A, HLA-A, TAP1]
GO:0043299	leukocyte degranulation	GO_BiologicalProcess-EBI-UniProt-GOA-ACAP-ARAP_25.05.2022_00h00	0.00030601	0.00633755	1.68397e-12	1.48189e-10	[3, 4, 6, 7, 8]	Group95	12.2222	11	[ADGRE2, FGR, HCK, ITGAM, LAT2, MILR1, NR4A3, PIK3CD, RAB27A, SPI1, STXBP3]
GO:0001912	positive regulation of leukocyte mediated cytotoxicity	GO_BiologicalProcess-EBI-UniProt-GOA-ACAP-ARAP_25.05.2022_00h00	0.000227381	0.00536039	1.68397e-12	1.48189e-10	[4, 5, 6, 7]	Group95	15	9	[B2M, CYRIB, HLA-A, HLA-B, HLA-E, ITGAM, SPI1, TYROBP, VAV1]
GO:0002886	regulation of myeloid leukocyte mediated immunity	GO_BiologicalProcess-EBI-UniProt-GOA-ACAP-ARAP_25.05.2022_00h00	0.00210077	0.0217538	1.68397e-12	1.48189e-10	[5, 6]	Group95	12.1212	8	[ADGRE2, DDX21, FCGR1A, FGR, HLA-E, ITGAM, SPI1, TYROBP]
GO:0035709	memory T cell activation	GO_BiologicalProcess-EBI-UniProt-GOA-ACAP-ARAP_25.05.2022_00h00	0.00703483	0.0455824	1.68397e-12	1.48189e-10	[5, 6]	Group95	50	2	[CYRIB, HLA-A]
GO:0045088	regulation of innate immune response	GO_BiologicalProcess-EBI-UniProt-GOA-ACAP-ARAP_25.05.2022_00h00	2.14643e-06	0.00019026	1.68397e-12	1.48189e-10	[4, 5, 6, 7]	Group95	10.1215	25	[ADAR, BIRC2, CLEC7A, CREBBP, CRK, DRD2, FFAR2, FGR, HCK, HLA-A, HLA-B, HLA-E, IRGM, MNDA, NCF1, NFE2L2, RNF185, SAMHD1, SIN3A, SPI1, STAT2, TYROBP, VAV1, ZBP1, ZNFX1]
GO:0090322	regulation of superoxide metabolic process	GO_BiologicalProcess-EBI-UniProt-GOA-ACAP-ARAP_25.05.2022_00h00	0.000757145	0.0114138	1.68397e-12	1.48189e-10	[5, 6]	Group95	18.75	6	[CLEC7A, DHFR, GCH1, ITGAM, NFE2L2, TYROBP]
GO:0002501	peptide antigen assembly with MHC protein complex	GO_BiologicalProcess-EBI-UniProt-GOA-ACAP-ARAP_25.05.2022_00h00	6.29734e-05	0.00211438	1.68397e-12	1.48189e-10	[4, 6, 7]	Group95	28.5714	6	[B2M, GNAO1, HLA-DMB, HLA-DQA1, PDIA3, TAPBP]
GO:0002283	neutrophil activation involved in immune response	GO_BiologicalProcess-EBI-UniProt-GOA-ACAP-ARAP_25.05.2022_00h00	0.00663469	0.0444184	1.68397e-12	1.48189e-10	[5, 6, 7]	Group95	18.1818	4	[ITGAM, SPI1, STXBP3, TYROBP]
GO:0002396	MHC protein complex assembly	GO_BiologicalProcess-EBI-UniProt-GOA-ACAP-ARAP_25.05.2022_00h00	6.29734e-05	0.00211438	1.68397e-12	1.48189e-10	[6]	Group95	28.5714	6	[B2M, GNAO1, HLA-DMB, HLA-DQA1, PDIA3, TAPBP]
GO:0002484	antigen processing and presentation of endogenous peptide antigen via MHC class I via ER pathway	GO_BiologicalProcess-EBI-UniProt-GOA-ACAP-ARAP_25.05.2022_00h00	0.000407699	0.00740542	1.68397e-12	1.48189e-10	[6]	Group95	60	3	[HLA-A, HLA-B, HLA-C]
GO:0002888	positive regulation of myeloid leukocyte mediated immunity	GO_BiologicalProcess-EBI-UniProt-GOA-ACAP-ARAP_25.05.2022_00h00	0.000182328	0.00469813	1.68397e-12	1.48189e-10	[5, 6, 7]	Group95	24	6	[DDX21, FCGR1A, HLA-E, ITGAM, SPI1, TYROBP]
GO:0045089	positive regulation of innate immune response	GO_BiologicalProcess-EBI-UniProt-GOA-ACAP-ARAP_25.05.2022_00h00	0.00100391	0.0139041	1.68397e-12	1.48189e-10	[4, 5, 6, 7, 8]	Group95	9.15033	14	[CLEC7A, CREBBP, FFAR2, HCK, HLA-E, IRGM, MNDA, RNF185, SIN3A, SPI1, TYROBP, VAV1, ZBP1, ZNFX1]
GO:0045824	negative regulation of innate immune response	GO_BiologicalProcess-EBI-UniProt-GOA-ACAP-ARAP_25.05.2022_00h00	0.00508578	0.0378191	1.68397e-12	1.48189e-10	[4, 5, 6, 7, 8]	Group95	10.5263	8	[ADAR, CRK, DRD2, HLA-A, HLA-B, HLA-E, SAMHD1, STAT2]
GO:1904149	regulation of microglial cell mediated cytotoxicity	GO_BiologicalProcess-EBI-UniProt-GOA-ACAP-ARAP_25.05.2022_00h00	0.000794114	0.0118104	1.68397e-12	1.48189e-10	[5, 6, 7]	Group95	50	3	[ITGAM, SPI1, TYROBP]
GO:0043525	positive regulation of neuron apoptotic process	GO_BiologicalProcess-EBI-UniProt-GOA-ACAP-ARAP_25.05.2022_00h00	0.00330283	0.0279354	1.68397e-12	1.48189e-10	[5, 6, 7, 8]	Group95	12.5	7	[FOXO3, ITGAM, NF1, NQO1, RHOA, SRPK2, TYROBP]
GO:1904151	positive regulation of microglial cell mediated cytotoxicity	GO_BiologicalProcess-EBI-UniProt-GOA-ACAP-ARAP_25.05.2022_00h00	0.000407699	0.00740542	1.68397e-12	1.48189e-10	[5, 6, 7, 8]	Group95	60	3	[ITGAM, SPI1, TYROBP]
GO:0002502	peptide antigen assembly with MHC class I protein complex	GO_BiologicalProcess-EBI-UniProt-GOA-ACAP-ARAP_25.05.2022_00h00	0.00703483	0.0455824	1.68397e-12	1.48189e-10	[5, 7, 8]	Group95	50	2	[PDIA3, TAPBP]
GO:0002503	peptide antigen assembly with MHC class II protein complex	GO_BiologicalProcess-EBI-UniProt-GOA-ACAP-ARAP_25.05.2022_00h00	0.00248028	0.0234885	1.68397e-12	1.48189e-10	[5, 7, 8]	Group95	23.5294	4	[B2M, GNAO1, HLA-DMB, HLA-DQA1]
GO:0001916	positive regulation of T cell mediated cytotoxicity	GO_BiologicalProcess-EBI-UniProt-GOA-ACAP-ARAP_25.05.2022_00h00	0.00360125	0.0293396	1.68397e-12	1.48189e-10	[5, 6, 7, 8, 9]	Group95	16.6667	5	[B2M, CYRIB, HLA-A, HLA-B, HLA-E]
GO:0002397	MHC class I protein complex assembly	GO_BiologicalProcess-EBI-UniProt-GOA-ACAP-ARAP_25.05.2022_00h00	0.00703483	0.0455824	1.68397e-12	1.48189e-10	[7]	Group95	50	2	[PDIA3, TAPBP]
GO:0002399	MHC class II protein complex assembly	GO_BiologicalProcess-EBI-UniProt-GOA-ACAP-ARAP_25.05.2022_00h00	0.00248028	0.0234885	1.68397e-12	1.48189e-10	[7]	Group95	23.5294	4	[B2M, GNAO1, HLA-DMB, HLA-DQA1]
GO:0002486	antigen processing and presentation of endogenous peptide antigen via MHC class I via ER pathway, TAP-independent	GO_BiologicalProcess-EBI-UniProt-GOA-ACAP-ARAP_25.05.2022_00h00	4.29908e-05	0.0016147	1.68397e-12	1.48189e-10	[7]	Group95	100	3	[HLA-A, HLA-B, HLA-C]
GO:0002716	negative regulation of natural killer cell mediated immunity	GO_BiologicalProcess-EBI-UniProt-GOA-ACAP-ARAP_25.05.2022_00h00	0.00464494	0.0352506	1.68397e-12	1.48189e-10	[5, 6, 7, 8, 9]	Group95	20	4	[CRK, HLA-A, HLA-B, HLA-E]
GO:2000567	regulation of memory T cell activation	GO_BiologicalProcess-EBI-UniProt-GOA-ACAP-ARAP_25.05.2022_00h00	0.00122904	0.0158346	1.68397e-12	1.48189e-10	[6, 7, 8]	Group95	100	2	[CYRIB, HLA-A]
GO:0045953	negative regulation of natural killer cell mediated cytotoxicity	GO_BiologicalProcess-EBI-UniProt-GOA-ACAP-ARAP_25.05.2022_00h00	0.00382062	0.0303458	1.68397e-12	1.48189e-10	[5, 6, 7, 8, 9, 10]	Group95	21.0526	4	[CRK, HLA-A, HLA-B, HLA-E]
GO:0110090	positive regulation of hippocampal neuron apoptotic process	GO_BiologicalProcess-EBI-UniProt-GOA-ACAP-ARAP_25.05.2022_00h00	0.00122904	0.0158346	1.68397e-12	1.48189e-10	[6, 7, 8, 9]	Group95	100	2	[ITGAM, TYROBP]
GO:2000568	positive regulation of memory T cell activation	GO_BiologicalProcess-EBI-UniProt-GOA-ACAP-ARAP_25.05.2022_00h00	0.00122904	0.0158346	1.68397e-12	1.48189e-10	[6, 7, 8, 9]	Group95	100	2	[CYRIB, HLA-A]
GO:0002894	positive regulation of type II hypersensitivity	GO_BiologicalProcess-EBI-UniProt-GOA-ACAP-ARAP_25.05.2022_00h00	0.00703483	0.0455824	1.68397e-12	1.48189e-10	[6, 7, 8, 9, 10, 11]	Group95	50	2	[FCGR1A, HLA-E]
GO:0042270	protection from natural killer cell mediated cytotoxicity	GO_BiologicalProcess-EBI-UniProt-GOA-ACAP-ARAP_25.05.2022_00h00	0.000794114	0.0118104	1.68397e-12	1.48189e-10	[6, 7, 8, 9, 10, 11]	Group95	50	3	[HLA-A, HLA-B, HLA-E]
GO:0001798	positive regulation of type IIa hypersensitivity	GO_BiologicalProcess-EBI-UniProt-GOA-ACAP-ARAP_25.05.2022_00h00	0.00703483	0.0455824	1.68397e-12	1.48189e-10	[7, 8, 9, 10, 11, 12]	Group95	50	2	[FCGR1A, HLA-E]
GO:2000566	positive regulation of CD8-positive, alpha-beta T cell proliferation	GO_BiologicalProcess-EBI-UniProt-GOA-ACAP-ARAP_25.05.2022_00h00	0.00703483	0.0455824	1.68397e-12	1.48189e-10	[8, 9, 10, 11]	Group95	50	2	[HLA-A, HLA-E]
KEGG:04145	Phagosome	KEGG_25.05.2022	6.57111e-06	0.000393556	2.80538e-08	3.08592e-07	[-1]	Group96	11.8421	18	[ATP6V0A1, ATP6V1B2, ATP6V1C1, CD14, CLEC7A, CTSS, FCGR1A, HLA-A, HLA-B, HLA-C, HLA-DMB, HLA-DQA1, HLA-E, ITGAM, NCF1, NCF2, OLR1, TAP1]
KEGG:04612	Antigen processing and presentation	KEGG_25.05.2022	8.36167e-05	0.00268543	2.80538e-08	3.08592e-07	[-1]	Group96	14.1026	11	[B2M, CTSS, HLA-A, HLA-B, HLA-C, HLA-DMB, HLA-DQA1, HLA-E, PDIA3, TAP1, TAPBP]
KEGG:04650	Natural killer cell mediated cytotoxicity	KEGG_25.05.2022	0.00222639	0.0217343	2.80538e-08	3.08592e-07	[-1]	Group96	9.16031	12	[BID, GRB2, HLA-A, HLA-B, HLA-C, HLA-E, IFNAR2, IFNGR2, PIK3CD, TNFRSF10B, TYROBP, VAV1]
KEGG:04940	Type I diabetes mellitus	KEGG_25.05.2022	0.00367679	0.0296283	2.80538e-08	3.08592e-07	[-1]	Group96	13.9535	6	[HLA-A, HLA-B, HLA-C, HLA-DMB, HLA-DQA1, HLA-E]
KEGG:05163	Human cytomegalovirus infection	KEGG_25.05.2022	3.783e-07	5.58875e-05	2.80538e-08	3.08592e-07	[-1]	Group96	11.1111	25	[B2M, BID, CCL3L1, CCL3L3, CREB5, CRK, CXCL8, GNA13, GNAO1, GNB1, GRB2, HLA-A, HLA-B, HLA-C, HLA-E, IL10RB, IL6R, MAPK14, PDIA3, PIK3CD, PTGS2, RHOA, STAT3, TAP1, TAPBP]
KEGG:05166	Human T-cell leukemia virus 1 infection	KEGG_25.05.2022	0.000114161	0.00337307	2.80538e-08	3.08592e-07	[-1]	Group96	9.00901	20	[B2M, CREB5, CREBBP, EGR1, FOS, GPS2, HLA-A, HLA-B, HLA-C, HLA-DMB, HLA-DQA1, HLA-E, IL1R2, MAP3K3, MMP7, PIK3CD, PTEN, RELB, SPI1, TERT]
KEGG:05168	Herpes simplex virus 1 infection	KEGG_25.05.2022	0.00271593	0.0247675	2.80538e-08	3.08592e-07	[-1]	Group96	6.06061	30	[B2M, BID, BIRC2, EIF2AK2, EIF2AK3, EIF2AK4, HLA-A, HLA-B, HLA-C, HLA-DMB, HLA-DQA1, HLA-E, IFNAR2, IFNGR2, PDIA3, PIK3CD, PILRA, SOCS3, STAT2, TAP1, TAPBP, TNFSF14, ZNF200, ZNF33A, ZNF44, ZNF595, ZNF611, ZNF700, ZNF736, ZNF841]
KEGG:05169	Epstein-Barr virus infection	KEGG_25.05.2022	2.62405e-06	0.000207675	2.80538e-08	3.08592e-07	[-1]	Group96	10.8911	22	[B2M, BID, CIR1, EIF2AK2, HLA-A, HLA-B, HLA-C, HLA-DMB, HLA-DQA1, HLA-E, IFNAR2, MAPK14, PDIA3, PIK3CD, PSMD13, PSMD7, RELB, SIN3A, STAT2, STAT3, TAP1, TAPBP]
KEGG:05170	Human immunodeficiency virus 1 infection	KEGG_25.05.2022	0.000179612	0.00479543	2.80538e-08	3.08592e-07	[-1]	Group96	8.96226	19	[B2M, BID, CRK, FOS, GNAO1, GNB1, HLA-A, HLA-B, HLA-C, HLA-E, LIMK2, MAPK14, PAK4, PDIA3, PIK3CD, SAMHD1, TAP1, TAPBP, TNFRSF1B]
KEGG:05320	Autoimmune thyroid disease	KEGG_25.05.2022	0.00240255	0.0229485	2.80538e-08	3.08592e-07	[-1]	Group96	13.2075	7	[HLA-A, HLA-B, HLA-C, HLA-DMB, HLA-DQA1, HLA-E, TG]
KEGG:05330	Allograft rejection	KEGG_25.05.2022	0.00193025	0.0203687	2.80538e-08	3.08592e-07	[-1]	Group96	15.7895	6	[HLA-A, HLA-B, HLA-C, HLA-DMB, HLA-DQA1, HLA-E]
KEGG:05332	Graft-versus-host disease	KEGG_25.05.2022	0.00325855	0.0277728	2.80538e-08	3.08592e-07	[-1]	Group96	14.2857	6	[HLA-A, HLA-B, HLA-C, HLA-DMB, HLA-DQA1, HLA-E]
KEGG:05416	Viral myocarditis	KEGG_25.05.2022	0.00487782	0.0365177	2.80538e-08	3.08592e-07	[-1]	Group96	11.6667	7	[BID, HLA-A, HLA-B, HLA-C, HLA-DMB, HLA-DQA1, HLA-E]
ds:H00344	Leprosy; Hansen disease	KEGG-HUMAN-DISEASE_30.11.2017	1.1392e-05	0.000573741	2.80538e-08	3.08592e-07	[-1]	Group96	50	5	[HLA-A, HLA-B, HLA-C, HLA-E, TLR1]
ds:H00984	Bare lymphocyte syndrome (BLS) type1	KEGG-HUMAN-DISEASE_30.11.2017	0.00360114	0.029447	2.80538e-08	3.08592e-07	[-1]	Group96	66.6667	2	[TAP1, TAPBP]
ds:H01694	Stevens-Johnson syndrome and toxic epidermal necrolysis; Lyell's syndrome	KEGG-HUMAN-DISEASE_30.11.2017	0.00122904	0.0158346	2.80538e-08	3.08592e-07	[-1]	Group96	100	2	[HLA-A, HLA-B]
ds:H01713	Diffuse panbronchiolitis	KEGG-HUMAN-DISEASE_30.11.2017	0.000167458	0.00458133	2.80538e-08	3.08592e-07	[-1]	Group96	75	3	[HLA-A, HLA-B, MUC22]
GO:0033089	positive regulation of T cell differentiation in thymus	GO_BiologicalProcess-EBI-UniProt-GOA-ACAP-ARAP_25.05.2022_00h00	0.005744	0.0409283	2.80538e-08	3.08592e-07	[7, 8, 9, 10, 11, 12, 13, 14]	Group96	27.2727	3	[EGR3, GLI2, TESPA1]
GO:0002682	regulation of immune system process	GO_BiologicalProcess-EBI-UniProt-GOA-ACAP-ARAP_25.05.2022_00h00	5.88728e-09	6.52311e-06	2.80538e-08	3.08592e-07	[2, 3]	Group96	6.26162	101	[ACIN1, ADAR, ADGRE2, AIF1, AMBRA1, B2M, BID, BIRC2, BTNL8, C2, C5AR1, CAMK1D, CD14, CD27, CD300LF, CFD, CLEC7A, CREBBP, CRK, CSF3R, CTSS, CXCL8, CYRIB, DDX21, DOCK8, DRD2, EGR3, EIF2AK4, FANCA, FCGR1A, FFAR2, FGR, FLOT1, FOS, FOXO3, GLI2, GNAO1, GPS2, GPSM3, HCK, HLA-A, HLA-B, HLA-DMB, HLA-DQA1, HLA-E, IGKC, IL6R, IRGM, ITGAM, KLHL6, LAT2, LILRB2, LITAF, LST1, MAPK14, MILR1, MNDA, NAIP, NCF1, NF…
GO:0045321	leukocyte activation	GO_BiologicalProcess-EBI-UniProt-GOA-ACAP-ARAP_25.05.2022_00h00	1.04987e-06	0.000110786	2.80538e-08	3.08592e-07	[2, 3]	Group96	6.37708	69	[ADGRE2, AIF1, AMBRA1, APBB1IP, B2M, BID, C5AR1, CD27, CD300LF, CDH26, CLEC4A, CLEC7A, CXCL8, CYRIB, DOCK8, DYSF, EGR1, EGR3, EIF2AK4, FANCA, FGR, FOXO3, GLI2, GNAO1, GPS2, HLA-A, HLA-DMB, HLA-DQA1, HLA-E, IFNGR2, IGKC, IL6R, ITGAM, LAT2, LILRB2, LMBR1L, LST1, MILR1, MNDA, NR4A3, PCDHA4, PCDHA6, PCDHA@, PIK3CD, PPP2R3C, PTEN, PTPRJ, RAB27A, RELB, RHOA, RHOH, RNF168, SELPLG, SEMA4A, SLC11A1, SMARC…
GO:0048583	regulation of response to stimulus	GO_BiologicalProcess-EBI-UniProt-GOA-ACAP-ARAP_25.05.2022_00h00	3.47705e-08	2.56838e-05	2.80538e-08	3.08592e-07	[2, 3]	Group96	4.90682	208	[ADAR, ADGRE2, AIF1, ALOX5AP, AMOT, ARHGAP40, ARID4B, ASH1L, ATF6, B2M, BAZ1B, BID, BIRC2, BIRC6, BMPER, BTNL8, C2, C5AR1, CAMK1D, CAMTA1, CARD8, CASS4, CCDC117, CCDC125, CCL3L1, CCM2, CD14, CD200R1L, CD27, CD300LF, CELF1, CFD, CFLAR, CHST11, CLEC7A, CREBBP, CRK, CRLF3, CTSS, CXCL8, CYREN, CYRIB, DAB1, DCDC2, DDX21, DHFR, DMBT1, DNAJC7, DNM2, DOCK8, DRD2, DTX3L, EDA2R, EGR1, EIF2AK2, EIF2AK3, EIF…
GO:0051239	regulation of multicellular organismal process	GO_BiologicalProcess-EBI-UniProt-GOA-ACAP-ARAP_25.05.2022_00h00	0.00718649	0.0461602	2.80538e-08	3.08592e-07	[2, 3]	Group96	4.30622	126	[ABI3BP, ACIN1, ACOT13, AIF1, ALPL, AMBRA1, AMOT, ARID4B, ATP2A3, B2M, BCAS3, BMPER, BSCL2, BTNL8, C5AR1, CARD8, CBLN2, CCM2, CD14, CD27, CLEC4A, CLEC7A, CSF3R, CXCL8, CYRIB, DAB1, DDX21, DRD2, ECE1, EGLN1, EGR1, EGR3, EIF2AK2, EIF2AK3, EIF2AK4, FANCA, FFAR2, FGF9, FGR, FLOT1, FOS, FOXO3, GCH1, GLI2, GLIPR2, GOLGA4, GPR75-ASB3, GPSM3, GRHL2, HLA-A, HLA-B, HLA-E, IFRD1, IL17RA, IL1R2, IL6R, IP6K1,…
GO:0002263	cell activation involved in immune response	GO_BiologicalProcess-EBI-UniProt-GOA-ACAP-ARAP_25.05.2022_00h00	0.000414175	0.00746188	2.80538e-08	3.08592e-07	[3]	Group96	7.5	24	[ADGRE2, APBB1IP, DYSF, EIF2AK4, FGR, GBF1, HLA-DMB, IL6R, ITGAM, LAT2, MILR1, NR4A3, PIK3CD, RAB27A, RELB, RNF168, SEMA4A, SLC11A1, SPI1, STAT3, STXBP3, SUPT6H, TYROBP, XBP1]
GO:0002504	antigen processing and presentation of peptide or polysaccharide antigen via MHC class II	GO_BiologicalProcess-EBI-UniProt-GOA-ACAP-ARAP_25.05.2022_00h00	0.000260395	0.00582864	2.80538e-08	3.08592e-07	[3]	Group96	18.9189	7	[B2M, CTSS, DNM2, GNAO1, HLA-DMB, HLA-DQA1, MARCHF8]
GO:0002683	negative regulation of immune system process	GO_BiologicalProcess-EBI-UniProt-GOA-ACAP-ARAP_25.05.2022_00h00	0.00570126	0.0408867	2.80538e-08	3.08592e-07	[2, 3, 4]	Group96	5.93407	27	[ADAR, CD300LF, CRK, DRD2, FGR, GPS2, HCK, HLA-A, HLA-B, HLA-E, LILRB2, LST1, MAPK14, MILR1, MNDA, NF1, PCDHA4, PCDHA6, PCDHA@, PTEN, PTPRJ, SAMHD1, SPI1, STAT2, TNFAIP6, TSC22D3, TYROBP]
GO:0002684	positive regulation of immune system process	GO_BiologicalProcess-EBI-UniProt-GOA-ACAP-ARAP_25.05.2022_00h00	5.53154e-06	0.000350226	2.80538e-08	3.08592e-07	[2, 3, 4]	Group96	6.20229	65	[ACIN1, ADGRE2, AIF1, AMBRA1, B2M, BTNL8, C2, C5AR1, CAMK1D, CD27, CFD, CLEC7A, CREBBP, CXCL8, CYRIB, DDX21, DOCK8, EGR3, EIF2AK4, FCGR1A, FFAR2, FGR, FOS, FOXO3, GLI2, GNAO1, GPS2, GPSM3, HCK, HLA-A, HLA-B, HLA-DMB, HLA-DQA1, HLA-E, IGKC, IL6R, IRGM, ITGAM, KLHL6, LAT2, LILRB2, MNDA, NF1, NR4A3, PCDHA4, PCDHA@, PIK3CD, PPP2R3C, PTPRJ, RHOA, RHOH, RNF185, SIN3A, SLC11A1, SMARCB1, SPI1, TESPA1, TN…
GO:0006952	defense response	GO_BiologicalProcess-EBI-UniProt-GOA-ACAP-ARAP_25.05.2022_00h00	4.68399e-08	2.07594e-05	2.80538e-08	3.08592e-07	[3]	Group96	5.84485	110	[ABI3BP, ADAR, ADGRE2, ADGRE5, AHCY, AIF1, ALOX5AP, ASH1L, BIRC2, C2, C5AR1, CAMK1D, CARD8, CCL3L1, CCM2, CD14, CD200R1L, CELF1, CFD, CLEC4A, CLEC7A, COTL1, CREBBP, CRK, CSF3R, CXCL8, DCDC2, DDX21, DEFA1, DMBT1, DRD2, DTX3L, EIF2AK2, EIF2AK4, EXOSC4, FANCA, FCGR1A, FFAR2, FGR, FOS, GBP2, GCH1, GPS2, GPSM3, HCK, HLA-A, HLA-B, HLA-C, HLA-E, IFNAR2, IFNGR2, IGKC, IL10RB, IL17RA, IL18RAP, IL1R2, IL6R…
GO:0009595	detection of biotic stimulus	GO_BiologicalProcess-EBI-UniProt-GOA-ACAP-ARAP_25.05.2022_00h00	0.0013344	0.0167064	2.80538e-08	3.08592e-07	[3]	Group96	14.5833	7	[CLEC7A, DMBT1, HLA-A, HLA-B, NAIP, PTPRJ, TLR1]
GO:0019883	antigen processing and presentation of endogenous antigen	GO_BiologicalProcess-EBI-UniProt-GOA-ACAP-ARAP_25.05.2022_00h00	3.93954e-05	0.00153158	2.80538e-08	3.08592e-07	[3]	Group96	25	7	[B2M, HLA-A, HLA-B, HLA-C, HLA-E, TAP1, TAPBP]
GO:0019884	antigen processing and presentation of exogenous antigen	GO_BiologicalProcess-EBI-UniProt-GOA-ACAP-ARAP_25.05.2022_00h00	2.2057e-06	0.000187993	2.80538e-08	3.08592e-07	[3]	Group96	20.3704	11	[B2M, CLEC4A, CTSS, DNM2, FCGR1A, GNAO1, HLA-A, HLA-DMB, HLA-DQA1, HLA-E, TAP1]
GO:0043207	response to external biotic stimulus	GO_BiologicalProcess-EBI-UniProt-GOA-ACAP-ARAP_25.05.2022_00h00	9.70298e-08	2.15018e-05	2.80538e-08	3.08592e-07	[3]	Group96	5.98291	98	[ADAR, AIF1, ALPL, APOB, B2M, BIRC2, C2, C5AR1, CARD8, CCL3L1, CD14, CFD, CLEC4A, CLEC7A, COTL1, CREBBP, CRK, CXCL8, CYRIB, DDX21, DEFA1, DMBT1, DRD2, DTX3L, EIF2AK2, EIF2AK4, EXOSC4, FCGR1A, FFAR2, FGR, FOS, FUCA2, GBF1, GBP2, GCH1, HCK, HLA-A, HLA-B, HLA-C, HLA-E, IFNAR2, IFNGR2, IGKC, IL10RB, IL17RA, IL6R, IRGM, ITGAM, ITGAX, IVNS1ABP, KLHL6, LILRB2, LITAF, MAPK14, MARCHF2, MLKL, MNDA, MX2, NA…
GO:0048002	antigen processing and presentation of peptide antigen	GO_BiologicalProcess-EBI-UniProt-GOA-ACAP-ARAP_25.05.2022_00h00	1.63388e-10	3.62069e-07	2.80538e-08	3.08592e-07	[3]	Group96	24.6377	17	[B2M, CLEC4A, CTSS, DNM2, FCGR1A, GNAO1, HLA-A, HLA-B, HLA-C, HLA-DMB, HLA-DQA1, HLA-E, MARCHF8, PDIA3, SLC11A1, TAP1, TAPBP]
GO:0048584	positive regulation of response to stimulus	GO_BiologicalProcess-EBI-UniProt-GOA-ACAP-ARAP_25.05.2022_00h00	9.43701e-07	0.000104562	2.80538e-08	3.08592e-07	[2, 3, 4]	Group96	5.30526	126	[AIF1, ALOX5AP, ATF6, B2M, BID, BIRC2, BMPER, BTNL8, C2, C5AR1, CAMK1D, CAMTA1, CASS4, CCDC117, CCL3L1, CCM2, CD14, CD27, CD300LF, CFD, CFLAR, CLEC7A, CREBBP, CRK, CRLF3, CXCL8, CYRIB, DCDC2, DDX21, DRD2, DTX3L, EDA2R, EIF2AK2, EIF2AK4, ERN1, FCGR1A, FFAR2, FGF9, FGR, FLOT1, FOXO3, GLIPR2, GNAO1, GPS2, GPSM3, HCK, HERPUD1, HIP1, HLA-A, HLA-B, HLA-DMB, HLA-E, IGKC, IL10RB, IL17RA, IL6R, ING4, IRGM…
GO:0051240	positive regulation of multicellular organismal process	GO_BiologicalProcess-EBI-UniProt-GOA-ACAP-ARAP_25.05.2022_00h00	0.000263858	0.00578921	2.80538e-08	3.08592e-07	[2, 3, 4]	Group96	5.13614	83	[ABI3BP, ACIN1, AIF1, ALPL, AMBRA1, AMOT, ARID4B, B2M, BMPER, BSCL2, C5AR1, CARD8, CBLN2, CCM2, CD14, CD27, CLEC7A, CXCL8, CYRIB, DDX21, DRD2, EGR1, EGR3, EIF2AK2, EIF2AK3, FFAR2, FGF9, FGR, FLOT1, FOS, FOXO3, GCH1, GLI2, GLIPR2, GOLGA4, GPSM3, HLA-A, HLA-E, IL17RA, IL6R, ITGAX, LILRB2, LPCAT3, MAPK14, MNDA, MYRF, NAIP, NCOA2, NCOA3, NFE2L2, NLRP1, NR4A3, OGT, PAK4, PCDHA4, PCDHA@, PIK3CD, PLXNC1…
GO:0051707	response to other organism	GO_BiologicalProcess-EBI-UniProt-GOA-ACAP-ARAP_25.05.2022_00h00	8.13726e-08	2.00357e-05	2.80538e-08	3.08592e-07	[2, 4]	Group96	6.0049	98	[ADAR, AIF1, ALPL, APOB, B2M, BIRC2, C2, C5AR1, CARD8, CCL3L1, CD14, CFD, CLEC4A, CLEC7A, COTL1, CREBBP, CRK, CXCL8, CYRIB, DDX21, DEFA1, DMBT1, DRD2, DTX3L, EIF2AK2, EIF2AK4, EXOSC4, FCGR1A, FFAR2, FGR, FOS, FUCA2, GBF1, GBP2, GCH1, HCK, HLA-A, HLA-B, HLA-C, HLA-E, IFNAR2, IFNGR2, IGKC, IL10RB, IL17RA, IL6R, IRGM, ITGAM, ITGAX, IVNS1ABP, KLHL6, LILRB2, LITAF, MAPK14, MARCHF2, MLKL, MNDA, MX2, NA…
GO:0098609	cell-cell adhesion	GO_BiologicalProcess-EBI-UniProt-GOA-ACAP-ARAP_25.05.2022_00h00	1.18019e-05	0.000581176	2.80538e-08	3.08592e-07	[3]	Group96	6.18661	61	[AIF1, AMBRA1, ANXA9, B2M, CD27, CDH26, CYRIB, DAB1, DOCK8, EGR3, FLOT1, FOXO3, GLI2, GNAO1, HLA-A, HLA-DMB, HLA-DQA1, HLA-E, ITGA11, ITGAM, ITGAX, LILRB2, MAPK14, MILR1, MYADM, NR4A3, OBSCN, OLR1, PAK4, PCDH10, PCDH7, PCDH9, PCDHA1, PCDHA10, PCDHA2, PCDHA3, PCDHA4, PCDHA5, PCDHA6, PCDHA7, PCDHA8, PCDHA9, PECAM1, PLAUR, PLEK, PTEN, RHOA, RHOH, SELL, SELPLG, SMARCB1, SPI1, STK10, STXBP3, TESPA1, T…
GO:0001816	cytokine production	GO_BiologicalProcess-EBI-UniProt-GOA-ACAP-ARAP_25.05.2022_00h00	0.000372313	0.00705167	2.80538e-08	3.08592e-07	[2, 5]	Group96	5.88972	47	[AIF1, B2M, BTNL8, C5AR1, CARD8, CCM2, CD14, CLEC4A, CLEC7A, CYRIB, DDX21, DRD2, EGR1, EIF2AK2, EIF2AK3, FFAR2, FGR, FLOT1, GPSM3, HLA-A, HLA-B, HLA-E, IL17RA, IL1R2, IL6R, LILRB2, LITAF, MAPK14, MNDA, NAIP, NLRP1, NR4A3, OTUD5, PIK3CD, PTGS2, PTPRJ, RELB, SARS1, SLC11A1, SRGN, STAT3, TLR1, TNFRSF1B, TRIM38, TYROBP, UBE2J1, XBP1]
GO:0001909	leukocyte mediated cytotoxicity	GO_BiologicalProcess-EBI-UniProt-GOA-ACAP-ARAP_25.05.2022_00h00	0.00483077	0.0362881	2.80538e-08	3.08592e-07	[3, 4]	Group96	8.33333	12	[B2M, CRK, CYRIB, FCGR1A, HLA-A, HLA-B, HLA-E, ITGAM, RAB27A, SPI1, TYROBP, VAV1]
GO:0002274	myeloid leukocyte activation	GO_BiologicalProcess-EBI-UniProt-GOA-ACAP-ARAP_25.05.2022_00h00	4.24179e-05	0.00162066	2.80538e-08	3.08592e-07	[3, 4]	Group96	8.91473	23	[ADGRE2, AIF1, C5AR1, CD300LF, CXCL8, DYSF, FGR, IFNGR2, ITGAM, LAT2, MILR1, NR4A3, PCDHA4, PCDHA6, PCDHA@, PIK3CD, RELB, RHOH, SLC11A1, SPI1, STXBP3, TLR1, TYROBP]
GO:0002366	leukocyte activation involved in immune response	GO_BiologicalProcess-EBI-UniProt-GOA-ACAP-ARAP_25.05.2022_00h00	0.000749721	0.0113793	2.80538e-08	3.08592e-07	[3, 4]	Group96	7.32484	23	[ADGRE2, APBB1IP, DYSF, EIF2AK4, FGR, HLA-DMB, IL6R, ITGAM, LAT2, MILR1, NR4A3, PIK3CD, RAB27A, RELB, RNF168, SEMA4A, SLC11A1, SPI1, STAT3, STXBP3, SUPT6H, TYROBP, XBP1]
GO:0002697	regulation of immune effector process	GO_BiologicalProcess-EBI-UniProt-GOA-ACAP-ARAP_25.05.2022_00h00	0.00530511	0.0390569	2.80538e-08	3.08592e-07	[3, 4]	Group96	6.11247	25	[ADGRE2, B2M, CLEC7A, CRK, CYRIB, DDX21, FCGR1A, FFAR2, FGR, HLA-A, HLA-B, HLA-DMB, HLA-E, ITGAM, LITAF, NCF1, NR4A3, PTPRJ, SPI1, SUPT6H, TNFRSF1B, TYROBP, UBE2J1, VAV1, XBP1]
GO:0002831	regulation of response to biotic stimulus	GO_BiologicalProcess-EBI-UniProt-GOA-ACAP-ARAP_25.05.2022_00h00	9.71031e-06	0.000512334	2.80538e-08	3.08592e-07	[3, 4]	Group96	8.26667	31	[ADAR, BIRC2, CARD8, CD14, CLEC7A, CREBBP, CRK, DRD2, DTX3L, EIF2AK4, FFAR2, FGR, HCK, HLA-A, HLA-B, HLA-E, IRGM, MNDA, NCF1, NFE2L2, PPP2R3C, RNF185, SAMHD1, SIN3A, SPI1, STAT2, TRIM38, TYROBP, VAV1, ZBP1, ZNFX1]
GO:0030155	regulation of cell adhesion	GO_BiologicalProcess-EBI-UniProt-GOA-ACAP-ARAP_25.05.2022_00h00	0.00124675	0.0158782	2.80538e-08	3.08592e-07	[3, 4]	Group96	5.59611	46	[ABI3BP, AIF1, AMBRA1, APBB1IP, B2M, BCAS3, CASS4, CD27, CRK, CXCL8, CYRIB, CYTIP, DAB1, DNM2, DOCK8, EGR3, FLOT1, FOXO3, GLI2, GNAO1, HLA-A, HLA-DMB, HLA-DQA1, HLA-E, LILRB2, MAPK14, MYADM, NCOA3, NF1, NR4A3, PLAUR, PLXNC1, PTEN, PTPRJ, RHOA, RHOH, SMARCB1, SPI1, STK4, TESPA1, TNFSF13B, TNFSF14, TNPO1, TNR, VAV1, XBP1]
GO:0031341	regulation of cell killing	GO_BiologicalProcess-EBI-UniProt-GOA-ACAP-ARAP_25.05.2022_00h00	0.00143972	0.0175297	2.80538e-08	3.08592e-07	[3, 4]	Group96	10.1852	11	[B2M, CLEC7A, CRK, CYRIB, HLA-A, HLA-B, HLA-E, ITGAM, SPI1, TYROBP, VAV1]
GO:0032101	regulation of response to external stimulus	GO_BiologicalProcess-EBI-UniProt-GOA-ACAP-ARAP_25.05.2022_00h00	2.95232e-07	4.6731e-05	2.80538e-08	3.08592e-07	[3, 4]	Group96	6.64062	68	[ADAR, AIF1, ALOX5AP, ASH1L, BIRC2, C5AR1, CAMK1D, CARD8, CCM2, CD14, CD200R1L, CELF1, CLEC7A, CREBBP, CRK, CXCL8, CYRIB, DRD2, DTX3L, EIF2AK4, FANCA, FCGR1A, FFAR2, FGR, GPS2, GPSM3, GRK1, HCK, HLA-A, HLA-B, HLA-E, IL17RA, IL6R, IRGM, LPCAT3, MAPK14, MGST2, MNDA, NAIP, NCF1, NFE2L2, NLRP1, PCDHA4, PCDHA6, PCDHA@, PLAUR, PPP2R3C, PTEN, PTGS2, RGMA, RNF185, SAMHD1, SCARF1, SEMA4A, SIN3A, SOCS3, SP…
GO:0046649	lymphocyte activation	GO_BiologicalProcess-EBI-UniProt-GOA-ACAP-ARAP_25.05.2022_00h00	0.000107449	0.00330704	2.80538e-08	3.08592e-07	[3, 4]	Group96	5.94714	54	[AIF1, AMBRA1, APBB1IP, B2M, BID, CD27, CDH26, CLEC4A, CLEC7A, CYRIB, DOCK8, EGR1, EGR3, EIF2AK4, FANCA, FGR, FOXO3, GLI2, GNAO1, GPS2, HLA-A, HLA-DMB, HLA-DQA1, HLA-E, IGKC, IL6R, LAT2, LILRB2, LMBR1L, LST1, MNDA, PIK3CD, PPP2R3C, PTEN, PTPRJ, RAB27A, RELB, RHOA, RHOH, RNF168, SEMA4A, SLC11A1, SMARCB1, SPI1, STAT3, SUPT6H, TESPA1, TNFRSF1B, TNFSF13B, TNFSF14, TYROBP, VAV1, XBP1, ZFP36L1]
GO:0050776	regulation of immune response	GO_BiologicalProcess-EBI-UniProt-GOA-ACAP-ARAP_25.05.2022_00h00	4.79825e-07	6.64558e-05	2.80538e-08	3.08592e-07	[3, 4]	Group96	6.66667	65	[ADAR, ADGRE2, B2M, BIRC2, BTNL8, C2, C5AR1, CD14, CD300LF, CFD, CLEC7A, CREBBP, CRK, CTSS, CYRIB, DRD2, EIF2AK4, FCGR1A, FFAR2, FGR, FLOT1, GNAO1, GPS2, HCK, HLA-A, HLA-B, HLA-DMB, HLA-E, IGKC, IRGM, ITGAM, KLHL6, LAT2, LILRB2, MAPK14, MNDA, NAIP, NCF1, NFE2L2, NLRP1, NR4A3, OSCAR, PCDHA4, PCDHA@, PIK3CD, PPP2R3C, PTPRJ, RNF185, SAMHD1, SIN3A, SLC11A1, SPI1, STAT2, SUPT6H, TAPBP, TESPA1, TLR1, T…
GO:0050865	regulation of cell activation	GO_BiologicalProcess-EBI-UniProt-GOA-ACAP-ARAP_25.05.2022_00h00	0.000405633	0.00749068	2.80538e-08	3.08592e-07	[3, 4]	Group96	5.90501	46	[ADGRE2, AIF1, AMBRA1, B2M, BID, CD27, CD300LF, CLEC7A, CYRIB, DOCK8, EGR3, FANCA, FGR, FOXO3, GLI2, GNAO1, HLA-A, HLA-DMB, HLA-DQA1, HLA-E, IGKC, ITGAM, LILRB2, LST1, MILR1, MNDA, NR4A3, PCDHA4, PCDHA6, PCDHA@, PLEK, PPP2R3C, PTEN, RHOA, RHOH, SMARCB1, SPI1, SUPT6H, TESPA1, TNFRSF1B, TNFSF13B, TNFSF14, TYROBP, VAV1, XBP1, ZFP36L1]
GO:0080134	regulation of response to stress	GO_BiologicalProcess-EBI-UniProt-GOA-ACAP-ARAP_25.05.2022_00h00	4.69001e-08	1.73218e-05	2.80538e-08	3.08592e-07	[3, 4]	Group96	6.23288	91	[ADAR, ALOX5AP, ASH1L, ATF6, BAZ1B, BID, BIRC2, CCDC117, CCM2, CD200R1L, CD27, CELF1, CLEC7A, CREBBP, CRK, CYREN, DHFR, DNAJC7, DRD2, DTX3L, EDA2R, EIF2AK2, EIF2AK3, EIF2AK4, ERN1, FANCA, FCGR1A, FFAR2, FGR, FOXO3, GCH1, GPS2, GPSM3, HCK, HERPUD1, HLA-A, HLA-B, HLA-E, IL17RA, ING4, IRGM, LPCAT3, MAP3K3, MAPK14, MGST2, MNDA, MORF4L1, NAIP, NCF1, NFE2L2, NLRP1, NR4A3, OGG1, PCDHA4, PCDHA6, PCDHA@, …
GO:0002520	immune system development	GO_BiologicalProcess-EBI-UniProt-GOA-ACAP-ARAP_25.05.2022_00h00	0.000998907	0.0139219	2.80538e-08	3.08592e-07	[2, 4, 5]	Group96	5.32599	58	[ACIN1, ADAR, AMBRA1, B2M, CCM2, CD27, CSF3R, CYREN, EGR1, EGR3, EIF2AK2, ETV6, FANCA, FOS, FOXO3, GLI2, GPS2, HLA-B, HLA-E, HSCB, IL6R, LILRB2, LMBR1L, MAPK14, NF1, NFE2L2, OGT, OSCAR, PICALM, PIK3CD, PLEK, PPP2R3C, PTPRJ, RASSF2, RBM47, RELB, RHOA, RHOH, RNF168, SAMHD1, SELPLG, SEMA4A, SIN3A, SMARCB1, SOD2, SPI1, STAT3, STK4, SUPT6H, TESPA1, TMEM91, TNFAIP6, TNFSF13B, TYROBP, VAV1, WBP1L, XBP1,…
GO:0002437	inflammatory response to antigenic stimulus	GO_BiologicalProcess-EBI-UniProt-GOA-ACAP-ARAP_25.05.2022_00h00	0.00801374	0.049329	2.80538e-08	3.08592e-07	[3, 5]	Group96	9.7561	8	[AHCY, FCGR1A, FGR, HCK, HLA-E, MAPK14, PCDHA4, PCDHA@]
GO:0002444	myeloid leukocyte mediated immunity	GO_BiologicalProcess-EBI-UniProt-GOA-ACAP-ARAP_25.05.2022_00h00	0.000417458	0.00746037	2.80538e-08	3.08592e-07	[4]	Group96	10.4839	13	[ADGRE2, DDX21, FCGR1A, FGR, HLA-E, ITGAM, LAT2, MILR1, NR4A3, PIK3CD, SPI1, STXBP3, TYROBP]
GO:0002474	antigen processing and presentation of peptide antigen via MHC class I	GO_BiologicalProcess-EBI-UniProt-GOA-ACAP-ARAP_25.05.2022_00h00	1.17524e-07	2.36757e-05	2.80538e-08	3.08592e-07	[4]	Group96	30.303	10	[B2M, CLEC4A, FCGR1A, HLA-A, HLA-B, HLA-C, HLA-E, PDIA3, TAP1, TAPBP]
GO:0002478	antigen processing and presentation of exogenous peptide antigen	GO_BiologicalProcess-EBI-UniProt-GOA-ACAP-ARAP_25.05.2022_00h00	2.43123e-07	4.14431e-05	2.80538e-08	3.08592e-07	[4]	Group96	25	11	[B2M, CLEC4A, CTSS, DNM2, FCGR1A, GNAO1, HLA-A, HLA-DMB, HLA-DQA1, HLA-E, TAP1]
GO:0002483	antigen processing and presentation of endogenous peptide antigen	GO_BiologicalProcess-EBI-UniProt-GOA-ACAP-ARAP_25.05.2022_00h00	4.79291e-06	0.000312385	2.80538e-08	3.08592e-07	[4]	Group96	33.3333	7	[B2M, HLA-A, HLA-B, HLA-C, HLA-E, TAP1, TAPBP]
GO:0002495	antigen processing and presentation of peptide antigen via MHC class II	GO_BiologicalProcess-EBI-UniProt-GOA-ACAP-ARAP_25.05.2022_00h00	0.000180744	0.00476819	2.80538e-08	3.08592e-07	[4]	Group96	20	7	[B2M, CTSS, DNM2, GNAO1, HLA-DMB, HLA-DQA1, MARCHF8]
GO:0002694	regulation of leukocyte activation	GO_BiologicalProcess-EBI-UniProt-GOA-ACAP-ARAP_25.05.2022_00h00	0.000111498	0.00333892	2.80538e-08	3.08592e-07	[3, 4, 5]	Group96	6.30252	45	[ADGRE2, AIF1, AMBRA1, B2M, BID, CD27, CD300LF, CLEC7A, CYRIB, DOCK8, EGR3, FANCA, FGR, FOXO3, GLI2, GNAO1, HLA-A, HLA-DMB, HLA-DQA1, HLA-E, IGKC, ITGAM, LILRB2, LST1, MILR1, MNDA, NR4A3, PCDHA4, PCDHA6, PCDHA@, PPP2R3C, PTEN, RHOA, RHOH, SMARCB1, SPI1, SUPT6H, TESPA1, TNFRSF1B, TNFSF13B, TNFSF14, TYROBP, VAV1, XBP1, ZFP36L1]
GO:0002699	positive regulation of immune effector process	GO_BiologicalProcess-EBI-UniProt-GOA-ACAP-ARAP_25.05.2022_00h00	0.00561285	0.0403833	2.80538e-08	3.08592e-07	[3, 4, 5]	Group96	6.69014	19	[ADGRE2, B2M, CLEC7A, CYRIB, DDX21, FCGR1A, FFAR2, FGR, HLA-A, HLA-B, HLA-DMB, HLA-E, ITGAM, NR4A3, PTPRJ, SPI1, TYROBP, VAV1, XBP1]
GO:0002764	immune response-regulating signaling pathway	GO_BiologicalProcess-EBI-UniProt-GOA-ACAP-ARAP_25.05.2022_00h00	0.00168343	0.0188408	2.80538e-08	3.08592e-07	[3, 4, 5]	Group96	6.06618	33	[BIRC2, BTNL8, C5AR1, CD14, CD300LF, CLEC7A, CREBBP, CTSS, FCGR1A, FFAR2, FGR, FLOT1, GNAO1, GPS2, HCK, HLA-A, IGKC, IRGM, KLHL6, LAT2, LILRB2, MNDA, NAIP, NLRP1, NR4A3, OSCAR, PIK3CD, PTPRJ, TESPA1, TLR1, TYROBP, VAV1, ZDHHC5]
GO:0002832	negative regulation of response to biotic stimulus	GO_BiologicalProcess-EBI-UniProt-GOA-ACAP-ARAP_25.05.2022_00h00	0.00681169	0.0447914	2.80538e-08	3.08592e-07	[3, 4, 5]	Group96	8.77193	10	[ADAR, CARD8, CRK, DRD2, HLA-A, HLA-B, HLA-E, SAMHD1, STAT2, TRIM38]
GO:0002833	positive regulation of response to biotic stimulus	GO_BiologicalProcess-EBI-UniProt-GOA-ACAP-ARAP_25.05.2022_00h00	0.00543255	0.0396004	2.80538e-08	3.08592e-07	[3, 4, 5]	Group96	7.38916	15	[CD14, CLEC7A, CREBBP, FFAR2, HCK, HLA-E, IRGM, MNDA, RNF185, SIN3A, SPI1, TYROBP, VAV1, ZBP1, ZNFX1]
GO:0006954	inflammatory response	GO_BiologicalProcess-EBI-UniProt-GOA-ACAP-ARAP_25.05.2022_00h00	8.32895e-07	9.71418e-05	2.80538e-08	3.08592e-07	[4]	Group96	6.81293	59	[ABI3BP, ADGRE2, ADGRE5, AHCY, AIF1, ALOX5AP, ASH1L, BIRC2, C5AR1, CAMK1D, CARD8, CCL3L1, CCM2, CD14, CD200R1L, CELF1, CLEC7A, CXCL8, EIF2AK2, FANCA, FCGR1A, FFAR2, FGR, FOS, GPS2, GPSM3, HCK, HLA-E, IFNGR2, IL10RB, IL17RA, IL18RAP, IL1R2, IL6R, IRGM, ITGAM, LPCAT3, MAPK14, MGST2, NAIP, NCF1, NFE2L2, NLRP1, OGG1, OLR1, PCDHA4, PCDHA6, PCDHA@, PIK3CD, PTGS2, RELB, SLC11A1, SOCS3, STAT3, TLR1, TNFA…
GO:0007159	leukocyte cell-cell adhesion	GO_BiologicalProcess-EBI-UniProt-GOA-ACAP-ARAP_25.05.2022_00h00	0.000187732	0.00472743	2.80538e-08	3.08592e-07	[4]	Group96	7.1599	30	[AIF1, AMBRA1, B2M, CD27, CYRIB, DOCK8, EGR3, FOXO3, GLI2, GNAO1, HLA-A, HLA-DMB, HLA-DQA1, HLA-E, LILRB2, NR4A3, OLR1, PECAM1, PTEN, RHOA, RHOH, SELL, SELPLG, SMARCB1, STK10, TESPA1, TNFSF13B, TNFSF14, VAV1, XBP1]
GO:0009615	response to virus	GO_BiologicalProcess-EBI-UniProt-GOA-ACAP-ARAP_25.05.2022_00h00	7.00527e-06	0.000408518	2.80538e-08	3.08592e-07	[3, 5]	Group96	8.01887	34	[ADAR, APOB, BIRC2, CARD8, DDX21, DEFA1, DMBT1, DTX3L, EIF2AK2, EIF2AK4, EXOSC4, FGR, GBF1, IFNAR2, IFNGR2, IL10RB, IL17RA, IRGM, ITGAX, IVNS1ABP, MAPK14, MARCHF2, MLKL, MX2, NLRP1, PIM2, RNF185, SAMHD1, SIN3A, SLFN11, STAT2, TRIM38, ZBP1, ZNFX1]
GO:0009617	response to bacterium	GO_BiologicalProcess-EBI-UniProt-GOA-ACAP-ARAP_25.05.2022_00h00	0.00105744	0.0142017	2.80538e-08	3.08592e-07	[3, 5]	Group96	5.60859	47	[ALPL, APOB, B2M, C2, C5AR1, CARD8, CD14, CFD, CXCL8, CYRIB, DEFA1, DMBT1, FCGR1A, FGR, FOS, FUCA2, GBP2, GCH1, HCK, HLA-A, HLA-B, HLA-E, IGKC, IL6R, IRGM, KLHL6, LILRB2, LITAF, MAPK14, MARCHF2, NAIP, NLRP1, NOCT, OTUD5, PCDHA4, PCDHA6, PCDHA@, PTGS2, RHOA, RNF213, SLC11A1, SOD2, SPI1, TLR1, TNFRSF1B, XBP1, ZNFX1]
GO:0031343	positive regulation of cell killing	GO_BiologicalProcess-EBI-UniProt-GOA-ACAP-ARAP_25.05.2022_00h00	0.000122157	0.00351558	2.80538e-08	3.08592e-07	[3, 4, 5]	Group96	14.7059	10	[B2M, CLEC7A, CYRIB, HLA-A, HLA-B, HLA-E, ITGAM, SPI1, TYROBP, VAV1]
GO:0032102	negative regulation of response to external stimulus	GO_BiologicalProcess-EBI-UniProt-GOA-ACAP-ARAP_25.05.2022_00h00	0.004208	0.0326046	2.80538e-08	3.08592e-07	[3, 4, 5]	Group96	6.14657	26	[ADAR, AIF1, ASH1L, CARD8, CRK, DRD2, FGR, GPS2, HCK, HLA-A, HLA-B, HLA-E, LPCAT3, MAPK14, PCDHA6, PLAUR, PTEN, RGMA, SAMHD1, SEMA4A, SOCS3, STAT2, TNFAIP6, TNFRSF1B, TNR, TRIM38]
GO:0032103	positive regulation of response to external stimulus	GO_BiologicalProcess-EBI-UniProt-GOA-ACAP-ARAP_25.05.2022_00h00	0.000234698	0.00536177	2.80538e-08	3.08592e-07	[3, 4, 5]	Group96	6.80412	33	[AIF1, ALOX5AP, C5AR1, CAMK1D, CCM2, CD14, CLEC7A, CREBBP, CXCL8, FCGR1A, FFAR2, GPSM3, HCK, HLA-E, IL17RA, IL6R, IRGM, MGST2, MNDA, NAIP, NLRP1, PCDHA4, PCDHA@, PTGS2, RNF185, SCARF1, SIN3A, SPI1, TNFSF14, TYROBP, VAV1, ZBP1, ZNFX1]
GO:0034097	response to cytokine	GO_BiologicalProcess-EBI-UniProt-GOA-ACAP-ARAP_25.05.2022_00h00	2.60874e-05	0.00111172	2.80538e-08	3.08592e-07	[4]	Group96	6.1246	58	[ADAR, AIF1, APOB, BIRC2, CARD8, CCL3L1, CCM2, CD14, CD300LF, CSF3R, CXCL8, DOCK8, EDA2R, EGR1, EIF2AK2, FOS, FOXO3, GBP2, GCH1, GPS2, HCK, IFNAR2, IFNGR2, IL10RB, IL17RA, IL18RAP, IL1R2, IL6R, IRGM, LILRB2, MAPK14, MNDA, MX2, NAIP, NFE2L2, NUB1, PDIA3, PTGS2, PTPRJ, RELB, RHOA, RNF185, SAMHD1, SELPLG, SLC11A1, SLC25A37, SOCS3, SPI1, STAT2, STAT3, STXBP3, TNFRSF1B, TNFSF13B, USP10, WBP1L, XBP1, Z…
GO:0045759	negative regulation of action potential	GO_BiologicalProcess-EBI-UniProt-GOA-ACAP-ARAP_25.05.2022_00h00	0.00428839	0.0331117	2.80538e-08	3.08592e-07	[2, 3, 4, 5, 6]	Group96	30	3	[PCDHA4, PCDHA6, PCDHA@]
GO:0045785	positive regulation of cell adhesion	GO_BiologicalProcess-EBI-UniProt-GOA-ACAP-ARAP_25.05.2022_00h00	5.67543e-05	0.00193489	2.80538e-08	3.08592e-07	[3, 4, 5]	Group96	7.07269	36	[ABI3BP, AIF1, AMBRA1, APBB1IP, B2M, CASS4, CD27, CRK, CYRIB, DNM2, DOCK8, EGR3, FLOT1, FOXO3, GLI2, GNAO1, HLA-A, HLA-DMB, HLA-DQA1, HLA-E, LILRB2, MYADM, NCOA3, NR4A3, PLAUR, PTPRJ, RHOA, RHOH, SMARCB1, STK4, TESPA1, TNFSF13B, TNFSF14, TNPO1, VAV1, XBP1]
GO:0050778	positive regulation of immune response	GO_BiologicalProcess-EBI-UniProt-GOA-ACAP-ARAP_25.05.2022_00h00	0.000320803	0.00646272	2.80538e-08	3.08592e-07	[3, 4, 5]	Group96	6.19335	41	[B2M, BTNL8, C2, C5AR1, CFD, CLEC7A, CREBBP, CYRIB, EIF2AK4, FCGR1A, FFAR2, FGR, GNAO1, GPS2, HCK, HLA-A, HLA-B, HLA-DMB, HLA-E, IGKC, IRGM, ITGAM, KLHL6, LAT2, MNDA, NR4A3, PCDHA4, PCDHA@, PIK3CD, PTPRJ, RNF185, SIN3A, SLC11A1, SPI1, TESPA1, TNFSF13B, TYROBP, VAV1, XBP1, ZBP1, ZNFX1]
GO:0050867	positive regulation of cell activation	GO_BiologicalProcess-EBI-UniProt-GOA-ACAP-ARAP_25.05.2022_00h00	0.00174566	0.0193419	2.80538e-08	3.08592e-07	[3, 4, 5]	Group96	6.1753	31	[AIF1, AMBRA1, B2M, CD27, CLEC7A, CYRIB, DOCK8, EGR3, FGR, FOXO3, GLI2, GNAO1, HLA-A, HLA-DMB, HLA-DQA1, HLA-E, IGKC, ITGAM, LILRB2, NR4A3, PLEK, PPP2R3C, RHOA, RHOH, SMARCB1, TESPA1, TNFSF13B, TNFSF14, TYROBP, VAV1, XBP1]
GO:0060627	regulation of vesicle-mediated transport	GO_BiologicalProcess-EBI-UniProt-GOA-ACAP-ARAP_25.05.2022_00h00	0.00143158	0.0175269	2.80538e-08	3.08592e-07	[3, 4, 5]	Group96	6.01375	35	[ADGRE2, B2M, C2, CAMK1D, CD14, CD300LF, CLEC7A, DNM2, DRD2, DYSF, FCGR1A, FGR, FLOT1, HCK, HIP1, ITGAM, PACSIN2, PCDHA4, PCDHA@, PICALM, PTPRJ, RAB27A, RAB3D, RAP1B, RNF139, RPH3AL, SDCBP, SLC11A1, SPI1, STXBP3, SYN1, SYT2, SYT7, TUB, USP6]
GO:0098542	defense response to other organism	GO_BiologicalProcess-EBI-UniProt-GOA-ACAP-ARAP_25.05.2022_00h00	3.27344e-06	0.000250136	2.80538e-08	3.08592e-07	[3, 4, 5]	Group96	6.0048	75	[ADAR, AIF1, BIRC2, C2, C5AR1, CARD8, CCL3L1, CD14, CFD, CLEC4A, CLEC7A, COTL1, CREBBP, CRK, CXCL8, DDX21, DEFA1, DMBT1, DRD2, DTX3L, EIF2AK2, EIF2AK4, EXOSC4, FCGR1A, FFAR2, FGR, GBP2, GCH1, HCK, HLA-A, HLA-B, HLA-C, HLA-E, IFNAR2, IFNGR2, IGKC, IL10RB, IL17RA, IL6R, IRGM, ITGAM, ITGAX, MARCHF2, MLKL, MNDA, MX2, NAIP, NCF1, NCF2, NFE2L2, NLRP1, NUB1, PIK3CD, PPP2R3C, RAB27A, RELB, RNF185, RNF213…
GO:0098543	detection of other organism	GO_BiologicalProcess-EBI-UniProt-GOA-ACAP-ARAP_25.05.2022_00h00	4.63504e-05	0.00171188	2.80538e-08	3.08592e-07	[3, 5]	Group96	30	6	[CLEC7A, DMBT1, HLA-A, HLA-B, NAIP, TLR1]
GO:0098581	detection of external biotic stimulus	GO_BiologicalProcess-EBI-UniProt-GOA-ACAP-ARAP_25.05.2022_00h00	0.000287071	0.00611681	2.80538e-08	3.08592e-07	[4]	Group96	22.2222	6	[CLEC7A, DMBT1, HLA-A, HLA-B, NAIP, TLR1]
GO:0098742	cell-cell adhesion via plasma-membrane adhesion molecules	GO_BiologicalProcess-EBI-UniProt-GOA-ACAP-ARAP_25.05.2022_00h00	0.0016355	0.0185859	2.80538e-08	3.08592e-07	[4]	Group96	7.16724	21	[CDH26, DAB1, ITGAM, MAPK14, MILR1, MYADM, PCDH10, PCDH7, PCDH9, PCDHA1, PCDHA10, PCDHA2, PCDHA3, PCDHA4, PCDHA5, PCDHA6, PCDHA7, PCDHA8, PCDHA9, PECAM1, SELL]
GO:0001817	regulation of cytokine production	GO_BiologicalProcess-EBI-UniProt-GOA-ACAP-ARAP_25.05.2022_00h00	0.000315035	0.00640474	2.80538e-08	3.08592e-07	[3, 4, 5, 6]	Group96	5.93434	47	[AIF1, B2M, BTNL8, C5AR1, CARD8, CCM2, CD14, CLEC4A, CLEC7A, CYRIB, DDX21, DRD2, EGR1, EIF2AK2, EIF2AK3, FFAR2, FGR, FLOT1, GPSM3, HLA-A, HLA-B, HLA-E, IL17RA, IL1R2, IL6R, LILRB2, LITAF, MAPK14, MNDA, NAIP, NLRP1, NR4A3, OTUD5, PIK3CD, PTGS2, PTPRJ, RELB, SARS1, SLC11A1, SRGN, STAT3, TLR1, TNFRSF1B, TRIM38, TYROBP, UBE2J1, XBP1]
GO:0002275	myeloid cell activation involved in immune response	GO_BiologicalProcess-EBI-UniProt-GOA-ACAP-ARAP_25.05.2022_00h00	0.00155183	0.0180993	2.80538e-08	3.08592e-07	[4, 5]	Group96	10.0917	11	[ADGRE2, DYSF, FGR, ITGAM, LAT2, MILR1, NR4A3, PIK3CD, SPI1, STXBP3, TYROBP]
GO:0002696	positive regulation of leukocyte activation	GO_BiologicalProcess-EBI-UniProt-GOA-ACAP-ARAP_25.05.2022_00h00	0.00188408	0.0202675	2.80538e-08	3.08592e-07	[3, 4, 5, 6]	Group96	6.21118	30	[AIF1, AMBRA1, B2M, CD27, CLEC7A, CYRIB, DOCK8, EGR3, FGR, FOXO3, GLI2, GNAO1, HLA-A, HLA-DMB, HLA-DQA1, HLA-E, IGKC, ITGAM, LILRB2, NR4A3, PPP2R3C, RHOA, RHOH, SMARCB1, TESPA1, TNFSF13B, TNFSF14, TYROBP, VAV1, XBP1]
GO:0002703	regulation of leukocyte mediated immunity	GO_BiologicalProcess-EBI-UniProt-GOA-ACAP-ARAP_25.05.2022_00h00	0.00786632	0.0486921	2.80538e-08	3.08592e-07	[4, 5]	Group96	6.74603	17	[ADGRE2, B2M, CLEC7A, CRK, CYRIB, DDX21, FCGR1A, FGR, HLA-A, HLA-B, HLA-E, ITGAM, SPI1, SUPT6H, TNFRSF1B, TYROBP, VAV1]
GO:0022407	regulation of cell-cell adhesion	GO_BiologicalProcess-EBI-UniProt-GOA-ACAP-ARAP_25.05.2022_00h00	0.0016925	0.0188471	2.80538e-08	3.08592e-07	[4, 5]	Group96	6.18762	31	[AIF1, AMBRA1, B2M, CD27, CYRIB, DOCK8, EGR3, FLOT1, FOXO3, GLI2, GNAO1, HLA-A, HLA-DMB, HLA-DQA1, HLA-E, LILRB2, MAPK14, MYADM, NR4A3, PLAUR, PTEN, RHOA, RHOH, SMARCB1, SPI1, TESPA1, TNFSF13B, TNFSF14, TNR, VAV1, XBP1]
GO:0031347	regulation of defense response	GO_BiologicalProcess-EBI-UniProt-GOA-ACAP-ARAP_25.05.2022_00h00	2.17567e-07	4.01774e-05	2.80538e-08	3.08592e-07	[4, 5]	Group96	7.56677	51	[ADAR, ALOX5AP, ASH1L, BIRC2, CCM2, CD200R1L, CELF1, CLEC7A, CREBBP, CRK, DRD2, DTX3L, EIF2AK4, FANCA, FCGR1A, FFAR2, FGR, GPS2, GPSM3, HCK, HLA-A, HLA-B, HLA-E, IL17RA, IRGM, LPCAT3, MAPK14, MGST2, MNDA, NAIP, NCF1, NFE2L2, NLRP1, PCDHA4, PCDHA6, PCDHA@, PPP2R3C, PTGS2, RNF185, SAMHD1, SIN3A, SOCS3, SPI1, STAT2, TNFAIP6, TNFRSF1B, TRIM38, TYROBP, VAV1, ZBP1, ZNFX1]
GO:0031348	negative regulation of defense response	GO_BiologicalProcess-EBI-UniProt-GOA-ACAP-ARAP_25.05.2022_00h00	0.00102852	0.0141565	2.80538e-08	3.08592e-07	[3, 4, 5, 6]	Group96	7.78689	19	[ADAR, ASH1L, CRK, DRD2, FGR, GPS2, HCK, HLA-A, HLA-B, HLA-E, LPCAT3, MAPK14, PCDHA6, SAMHD1, SOCS3, STAT2, TNFAIP6, TNFRSF1B, TRIM38]
GO:0031349	positive regulation of defense response	GO_BiologicalProcess-EBI-UniProt-GOA-ACAP-ARAP_25.05.2022_00h00	0.00017816	0.00481467	2.80538e-08	3.08592e-07	[3, 4, 5, 6]	Group96	7.78816	25	[ALOX5AP, CCM2, CLEC7A, CREBBP, FCGR1A, FFAR2, GPSM3, HCK, HLA-E, IL17RA, IRGM, MGST2, MNDA, NAIP, NLRP1, PCDHA4, PCDHA@, PTGS2, RNF185, SIN3A, SPI1, TYROBP, VAV1, ZBP1, ZNFX1]
GO:0042110	T cell activation	GO_BiologicalProcess-EBI-UniProt-GOA-ACAP-ARAP_25.05.2022_00h00	3.37043e-06	0.000248963	2.80538e-08	3.08592e-07	[4, 5]	Group96	7.41379	43	[AIF1, AMBRA1, APBB1IP, B2M, BID, CD27, CDH26, CLEC4A, CLEC7A, CYRIB, DOCK8, EGR1, EGR3, EIF2AK4, FANCA, FOXO3, GLI2, GNAO1, HLA-A, HLA-DMB, HLA-DQA1, HLA-E, IL6R, LILRB2, LMBR1L, PIK3CD, PTEN, RAB27A, RELB, RHOA, RHOH, SEMA4A, SLC11A1, SMARCB1, SPI1, STAT3, TESPA1, TNFRSF1B, TNFSF13B, TNFSF14, VAV1, XBP1, ZFP36L1]
GO:0045087	innate immune response	GO_BiologicalProcess-EBI-UniProt-GOA-ACAP-ARAP_25.05.2022_00h00	1.19841e-06	0.000120712	2.80538e-08	3.08592e-07	[3, 4, 5, 6]	Group96	6.53061	64	[ADAR, AIF1, BIRC2, C2, CARD8, CCL3L1, CD14, CFD, CLEC4A, CLEC7A, CREBBP, CRK, DDX21, DEFA1, DMBT1, DRD2, DTX3L, EIF2AK2, FCGR1A, FFAR2, FGR, GBP2, GCH1, HCK, HLA-A, HLA-B, HLA-C, HLA-E, IFNAR2, IFNGR2, IGKC, IL10RB, IL17RA, IRGM, ITGAM, MARCHF2, MNDA, MX2, NAIP, NCF1, NCF2, NFE2L2, NLRP1, NUB1, PIK3CD, RAB27A, RELB, RNF185, SAMHD1, SIN3A, SLA, SLC11A1, SPI1, SRPK2, STAT2, STXBP3, TLR1, TRIM14, T…
GO:0045576	mast cell activation	GO_BiologicalProcess-EBI-UniProt-GOA-ACAP-ARAP_25.05.2022_00h00	0.000118519	0.00345578	2.80538e-08	3.08592e-07	[4, 5]	Group96	13.5802	11	[ADGRE2, CD300LF, FGR, LAT2, MILR1, NR4A3, PCDHA4, PCDHA6, PCDHA@, PIK3CD, RHOH]
GO:0048534	hematopoietic or lymphoid organ development	GO_BiologicalProcess-EBI-UniProt-GOA-ACAP-ARAP_25.05.2022_00h00	0.00259515	0.0241632	2.80538e-08	3.08592e-07	[3, 4, 5, 6]	Group96	5.21141	53	[ACIN1, ADAR, AMBRA1, B2M, CCM2, CD27, CSF3R, EGR1, EGR3, EIF2AK2, ETV6, FANCA, FOS, FOXO3, GLI2, GPS2, HLA-B, HSCB, IL6R, LILRB2, LMBR1L, MAPK14, NF1, NFE2L2, OGT, OSCAR, PICALM, PIK3CD, PLEK, PPP2R3C, PTPRJ, RASSF2, RBM47, RELB, RHOA, RHOH, SELPLG, SEMA4A, SIN3A, SMARCB1, SOD2, SPI1, STAT3, STK4, TESPA1, TMEM91, TNFAIP6, TNFSF13B, TYROBP, VAV1, WBP1L, XBP1, ZFP36L1]
GO:0060259	regulation of feeding behavior	GO_BiologicalProcess-EBI-UniProt-GOA-ACAP-ARAP_25.05.2022_00h00	0.000633766	0.00996047	2.80538e-08	3.08592e-07	[4, 5]	Group96	19.3548	6	[EIF2AK4, NPSR1, NR4A3, PCDHA4, PCDHA@, STAT3]
GO:0090634	microglial cell mediated cytotoxicity	GO_BiologicalProcess-EBI-UniProt-GOA-ACAP-ARAP_25.05.2022_00h00	0.000794114	0.0118104	2.80538e-08	3.08592e-07	[4, 5]	Group96	50	3	[ITGAM, SPI1, TYROBP]
GO:0001819	positive regulation of cytokine production	GO_BiologicalProcess-EBI-UniProt-GOA-ACAP-ARAP_25.05.2022_00h00	0.000181767	0.00473878	2.80538e-08	3.08592e-07	[3, 4, 5, 6, 7]	Group96	6.74374	35	[AIF1, B2M, C5AR1, CARD8, CCM2, CD14, CLEC7A, CYRIB, DDX21, DRD2, EGR1, EIF2AK2, EIF2AK3, FFAR2, FGR, FLOT1, GPSM3, HLA-A, HLA-E, IL17RA, IL6R, LILRB2, MAPK14, MNDA, NAIP, NLRP1, NR4A3, PIK3CD, PTGS2, PTPRJ, SLC11A1, STAT3, TLR1, TYROBP, XBP1]
GO:0001910	regulation of leukocyte mediated cytotoxicity	GO_BiologicalProcess-EBI-UniProt-GOA-ACAP-ARAP_25.05.2022_00h00	0.00110657	0.0146836	2.80538e-08	3.08592e-07	[4, 5, 6]	Group96	11.236	10	[B2M, CRK, CYRIB, HLA-A, HLA-B, HLA-E, ITGAM, SPI1, TYROBP, VAV1]
GO:0002237	response to molecule of bacterial origin	GO_BiologicalProcess-EBI-UniProt-GOA-ACAP-ARAP_25.05.2022_00h00	2.92835e-05	0.00122438	2.80538e-08	3.08592e-07	[4, 6]	Group96	7.93651	30	[ALPL, APOB, B2M, C5AR1, CARD8, CD14, CXCL8, CYRIB, DEFA1, DMBT1, FOS, GCH1, HCK, IRGM, LILRB2, LITAF, MAPK14, NOCT, OTUD5, PCDHA4, PCDHA6, PCDHA@, PTGS2, RHOA, SLC11A1, SOD2, SPI1, TLR1, TNFRSF1B, XBP1]
GO:0002526	acute inflammatory response	GO_BiologicalProcess-EBI-UniProt-GOA-ACAP-ARAP_25.05.2022_00h00	0.00342726	0.028445	2.80538e-08	3.08592e-07	[5]	Group96	8.69565	12	[ALOX5AP, ASH1L, CCM2, EIF2AK2, FCGR1A, FFAR2, HLA-E, IL6R, OGG1, PCDHA4, PCDHA@, PTGS2]
GO:0002705	positive regulation of leukocyte mediated immunity	GO_BiologicalProcess-EBI-UniProt-GOA-ACAP-ARAP_25.05.2022_00h00	0.00665935	0.0444492	2.80538e-08	3.08592e-07	[4, 5, 6]	Group96	8	12	[B2M, CLEC7A, CYRIB, DDX21, FCGR1A, HLA-A, HLA-B, HLA-E, ITGAM, SPI1, TYROBP, VAV1]
GO:0002768	immune response-regulating cell surface receptor signaling pathway	GO_BiologicalProcess-EBI-UniProt-GOA-ACAP-ARAP_25.05.2022_00h00	0.00724268	0.0462529	2.80538e-08	3.08592e-07	[4, 5, 6]	Group96	6.11702	23	[BTNL8, C5AR1, CLEC7A, CREBBP, FCGR1A, FFAR2, FGR, GNAO1, GPS2, HCK, HLA-A, IGKC, KLHL6, LAT2, LILRB2, MNDA, NR4A3, OSCAR, PIK3CD, PTPRJ, TESPA1, TYROBP, VAV1]
GO:0016045	detection of bacterium	GO_BiologicalProcess-EBI-UniProt-GOA-ACAP-ARAP_25.05.2022_00h00	0.000227944	0.00531709	2.80538e-08	3.08592e-07	[4, 6]	Group96	29.4118	5	[DMBT1, HLA-A, HLA-B, NAIP, TLR1]
GO:0019885	antigen processing and presentation of endogenous peptide antigen via MHC class I	GO_BiologicalProcess-EBI-UniProt-GOA-ACAP-ARAP_25.05.2022_00h00	4.30081e-06	0.000297831	2.80538e-08	3.08592e-07	[5]	Group96	42.8571	6	[B2M, HLA-A, HLA-B, HLA-C, TAP1, TAPBP]
GO:0019886	antigen processing and presentation of exogenous peptide antigen via MHC class II	GO_BiologicalProcess-EBI-UniProt-GOA-ACAP-ARAP_25.05.2022_00h00	0.000633766	0.00996047	2.80538e-08	3.08592e-07	[5]	Group96	19.3548	6	[B2M, CTSS, DNM2, GNAO1, HLA-DMB, HLA-DQA1]
GO:0022409	positive regulation of cell-cell adhesion	GO_BiologicalProcess-EBI-UniProt-GOA-ACAP-ARAP_25.05.2022_00h00	0.000134213	0.00371771	2.80538e-08	3.08592e-07	[4, 5, 6]	Group96	7.78443	26	[AIF1, AMBRA1, B2M, CD27, CYRIB, DOCK8, EGR3, FLOT1, FOXO3, GLI2, GNAO1, HLA-A, HLA-DMB, HLA-DQA1, HLA-E, LILRB2, NR4A3, PLAUR, RHOA, RHOH, SMARCB1, TESPA1, TNFSF13B, TNFSF14, VAV1, XBP1]
GO:0033003	regulation of mast cell activation	GO_BiologicalProcess-EBI-UniProt-GOA-ACAP-ARAP_25.05.2022_00h00	0.000239736	0.00542097	2.80538e-08	3.08592e-07	[4, 5, 6]	Group96	16.6667	8	[ADGRE2, CD300LF, FGR, MILR1, NR4A3, PCDHA4, PCDHA6, PCDHA@]
GO:0042590	antigen processing and presentation of exogenous peptide antigen via MHC class I	GO_BiologicalProcess-EBI-UniProt-GOA-ACAP-ARAP_25.05.2022_00h00	0.000406752	0.00744927	2.80538e-08	3.08592e-07	[5]	Group96	36.3636	4	[CLEC4A, FCGR1A, HLA-A, TAP1]
GO:0050727	regulation of inflammatory response	GO_BiologicalProcess-EBI-UniProt-GOA-ACAP-ARAP_25.05.2022_00h00	0.000185591	0.00472724	2.80538e-08	3.08592e-07	[4, 5, 6]	Group96	7.26817	29	[ALOX5AP, ASH1L, BIRC2, CCM2, CD200R1L, CELF1, FANCA, FCGR1A, FFAR2, FGR, GPS2, GPSM3, HCK, HLA-E, IL17RA, LPCAT3, MAPK14, MGST2, NAIP, NCF1, NLRP1, PCDHA4, PCDHA6, PCDHA@, PTGS2, SOCS3, TNFAIP6, TNFRSF1B, ZBP1]
GO:0051249	regulation of lymphocyte activation	GO_BiologicalProcess-EBI-UniProt-GOA-ACAP-ARAP_25.05.2022_00h00	0.00190064	0.020347	2.80538e-08	3.08592e-07	[4, 5, 6]	Group96	5.86319	36	[AIF1, AMBRA1, B2M, BID, CD27, CLEC7A, CYRIB, DOCK8, EGR3, FANCA, FGR, FOXO3, GLI2, GNAO1, HLA-A, HLA-DMB, HLA-DQA1, HLA-E, IGKC, LILRB2, LST1, MNDA, PPP2R3C, PTEN, RHOA, RHOH, SMARCB1, SUPT6H, TESPA1, TNFRSF1B, TNFSF13B, TNFSF14, TYROBP, VAV1, XBP1, ZFP36L1]
GO:0051953	negative regulation of amine transport	GO_BiologicalProcess-EBI-UniProt-GOA-ACAP-ARAP_25.05.2022_00h00	0.00480429	0.0362119	2.80538e-08	3.08592e-07	[3, 4, 5, 6, 7]	Group96	15.625	5	[DRD2, PCDHA4, PCDHA@, RGS2, SLC43A2]
GO:0140546	defense response to symbiont	GO_BiologicalProcess-EBI-UniProt-GOA-ACAP-ARAP_25.05.2022_00h00	5.41339e-05	0.00190414	2.80538e-08	3.08592e-07	[4, 5, 6]	Group96	8.22785	26	[ADAR, BIRC2, CARD8, DDX21, DEFA1, DMBT1, DTX3L, EIF2AK2, EIF2AK4, EXOSC4, IFNAR2, IFNGR2, IL10RB, ITGAX, MARCHF2, MLKL, MX2, NLRP1, RNF185, SAMHD1, SIN3A, SLFN11, STAT2, TRIM38, ZBP1, ZNFX1]
GO:0043299	leukocyte degranulation	GO_BiologicalProcess-EBI-UniProt-GOA-ACAP-ARAP_25.05.2022_00h00	0.00030601	0.00633755	2.80538e-08	3.08592e-07	[3, 4, 6, 7, 8]	Group96	12.2222	11	[ADGRE2, FGR, HCK, ITGAM, LAT2, MILR1, NR4A3, PIK3CD, RAB27A, SPI1, STXBP3]
GO:0001912	positive regulation of leukocyte mediated cytotoxicity	GO_BiologicalProcess-EBI-UniProt-GOA-ACAP-ARAP_25.05.2022_00h00	0.000227381	0.00536039	2.80538e-08	3.08592e-07	[4, 5, 6, 7]	Group96	15	9	[B2M, CYRIB, HLA-A, HLA-B, HLA-E, ITGAM, SPI1, TYROBP, VAV1]
GO:0002861	regulation of inflammatory response to antigenic stimulus	GO_BiologicalProcess-EBI-UniProt-GOA-ACAP-ARAP_25.05.2022_00h00	0.00103048	0.014096	2.80538e-08	3.08592e-07	[4, 5, 6, 7]	Group96	15.2174	7	[FCGR1A, FGR, HCK, HLA-E, MAPK14, PCDHA4, PCDHA@]
GO:0002886	regulation of myeloid leukocyte mediated immunity	GO_BiologicalProcess-EBI-UniProt-GOA-ACAP-ARAP_25.05.2022_00h00	0.00210077	0.0217538	2.80538e-08	3.08592e-07	[5, 6]	Group96	12.1212	8	[ADGRE2, DDX21, FCGR1A, FGR, HLA-E, ITGAM, SPI1, TYROBP]
GO:0017157	regulation of exocytosis	GO_BiologicalProcess-EBI-UniProt-GOA-ACAP-ARAP_25.05.2022_00h00	0.00679397	0.0448078	2.80538e-08	3.08592e-07	[4, 5, 6, 7]	Group96	7.01754	16	[ADGRE2, DRD2, FGR, ITGAM, PCDHA4, PCDHA@, RAB27A, RAB3D, RAP1B, RPH3AL, SDCBP, SPI1, STXBP3, SYN1, SYT2, SYT7]
GO:0030097	hemopoiesis	GO_BiologicalProcess-EBI-UniProt-GOA-ACAP-ARAP_25.05.2022_00h00	0.000978363	0.0138092	2.80538e-08	3.08592e-07	[4, 5, 6, 7]	Group96	5.45267	53	[ACIN1, ADAR, AMBRA1, B2M, CCM2, CD27, CSF3R, EGR1, EGR3, EIF2AK2, ETV6, FANCA, FOS, FOXO3, GLI2, GPS2, HLA-B, HSCB, IL6R, LILRB2, LMBR1L, MAPK14, NF1, NFE2L2, OGT, OSCAR, PICALM, PIK3CD, PLEK, PPP2R3C, PTPRJ, RASSF2, RBM47, RELB, RHOA, RHOH, SELPLG, SEMA4A, SIN3A, SMARCB1, SOD2, SPI1, STAT3, STK4, TESPA1, TMEM91, TNFAIP6, TNFSF13B, TYROBP, VAV1, WBP1L, XBP1, ZFP36L1]
GO:0031652	positive regulation of heat generation	GO_BiologicalProcess-EBI-UniProt-GOA-ACAP-ARAP_25.05.2022_00h00	0.005744	0.0409283	2.80538e-08	3.08592e-07	[3, 4, 5, 6, 7, 8]	Group96	27.2727	3	[PCDHA4, PCDHA@, PTGS2]
GO:0033004	negative regulation of mast cell activation	GO_BiologicalProcess-EBI-UniProt-GOA-ACAP-ARAP_25.05.2022_00h00	0.000227944	0.00531709	2.80538e-08	3.08592e-07	[4, 5, 6, 7]	Group96	29.4118	5	[CD300LF, MILR1, PCDHA4, PCDHA6, PCDHA@]
GO:0035709	memory T cell activation	GO_BiologicalProcess-EBI-UniProt-GOA-ACAP-ARAP_25.05.2022_00h00	0.00703483	0.0455824	2.80538e-08	3.08592e-07	[5, 6]	Group96	50	2	[CYRIB, HLA-A]
GO:0045088	regulation of innate immune response	GO_BiologicalProcess-EBI-UniProt-GOA-ACAP-ARAP_25.05.2022_00h00	2.14643e-06	0.00019026	2.80538e-08	3.08592e-07	[4, 5, 6, 7]	Group96	10.1215	25	[ADAR, BIRC2, CLEC7A, CREBBP, CRK, DRD2, FFAR2, FGR, HCK, HLA-A, HLA-B, HLA-E, IRGM, MNDA, NCF1, NFE2L2, RNF185, SAMHD1, SIN3A, SPI1, STAT2, TYROBP, VAV1, ZBP1, ZNFX1]
GO:0050729	positive regulation of inflammatory response	GO_BiologicalProcess-EBI-UniProt-GOA-ACAP-ARAP_25.05.2022_00h00	0.00154437	0.0182038	2.80538e-08	3.08592e-07	[4, 5, 6, 7]	Group96	8.75	14	[ALOX5AP, CCM2, FCGR1A, FFAR2, GPSM3, HLA-E, IL17RA, MGST2, NAIP, NLRP1, PCDHA4, PCDHA@, PTGS2, ZBP1]
GO:0051251	positive regulation of lymphocyte activation	GO_BiologicalProcess-EBI-UniProt-GOA-ACAP-ARAP_25.05.2022_00h00	0.00294355	0.0264086	2.80538e-08	3.08592e-07	[4, 5, 6, 7]	Group96	6.23557	27	[AIF1, AMBRA1, B2M, CD27, CLEC7A, CYRIB, DOCK8, EGR3, FOXO3, GLI2, GNAO1, HLA-A, HLA-DMB, HLA-DQA1, HLA-E, IGKC, LILRB2, PPP2R3C, RHOA, RHOH, SMARCB1, TESPA1, TNFSF13B, TNFSF14, TYROBP, VAV1, XBP1]
GO:0051607	defense response to virus	GO_BiologicalProcess-EBI-UniProt-GOA-ACAP-ARAP_25.05.2022_00h00	5.13386e-05	0.00183494	2.80538e-08	3.08592e-07	[4, 5, 6, 7]	Group96	8.25397	26	[ADAR, BIRC2, CARD8, DDX21, DEFA1, DMBT1, DTX3L, EIF2AK2, EIF2AK4, EXOSC4, IFNAR2, IFNGR2, IL10RB, ITGAX, MARCHF2, MLKL, MX2, NLRP1, RNF185, SAMHD1, SIN3A, SLFN11, STAT2, TRIM38, ZBP1, ZNFX1]
GO:1903037	regulation of leukocyte cell-cell adhesion	GO_BiologicalProcess-EBI-UniProt-GOA-ACAP-ARAP_25.05.2022_00h00	0.00212025	0.0217522	2.80538e-08	3.08592e-07	[5, 6]	Group96	6.56168	25	[AIF1, AMBRA1, B2M, CD27, CYRIB, DOCK8, EGR3, FOXO3, GLI2, GNAO1, HLA-A, HLA-DMB, HLA-DQA1, HLA-E, LILRB2, NR4A3, PTEN, RHOA, RHOH, SMARCB1, TESPA1, TNFSF13B, TNFSF14, VAV1, XBP1]
GO:1903706	regulation of hemopoiesis	GO_BiologicalProcess-EBI-UniProt-GOA-ACAP-ARAP_25.05.2022_00h00	0.00489859	0.0365497	2.80538e-08	3.08592e-07	[3, 4, 5, 6, 7, 8]	Group96	6.07477	26	[ACIN1, AMBRA1, B2M, CD27, CSF3R, EGR3, FANCA, FOS, FOXO3, GLI2, HLA-B, LILRB2, MAPK14, NF1, PPP2R3C, RASSF2, RHOA, RHOH, SMARCB1, SPI1, STAT3, TESPA1, TNFAIP6, TYROBP, XBP1, ZFP36L1]
GO:0002501	peptide antigen assembly with MHC protein complex	GO_BiologicalProcess-EBI-UniProt-GOA-ACAP-ARAP_25.05.2022_00h00	6.29734e-05	0.00211438	2.80538e-08	3.08592e-07	[4, 6, 7]	Group96	28.5714	6	[B2M, GNAO1, HLA-DMB, HLA-DQA1, PDIA3, TAPBP]
GO:0002283	neutrophil activation involved in immune response	GO_BiologicalProcess-EBI-UniProt-GOA-ACAP-ARAP_25.05.2022_00h00	0.00663469	0.0444184	2.80538e-08	3.08592e-07	[5, 6, 7]	Group96	18.1818	4	[ITGAM, SPI1, STXBP3, TYROBP]
GO:0002396	MHC protein complex assembly	GO_BiologicalProcess-EBI-UniProt-GOA-ACAP-ARAP_25.05.2022_00h00	6.29734e-05	0.00211438	2.80538e-08	3.08592e-07	[6]	Group96	28.5714	6	[B2M, GNAO1, HLA-DMB, HLA-DQA1, PDIA3, TAPBP]
GO:0002484	antigen processing and presentation of endogenous peptide antigen via MHC class I via ER pathway	GO_BiologicalProcess-EBI-UniProt-GOA-ACAP-ARAP_25.05.2022_00h00	0.000407699	0.00740542	2.80538e-08	3.08592e-07	[6]	Group96	60	3	[HLA-A, HLA-B, HLA-C]
GO:0002521	leukocyte differentiation	GO_BiologicalProcess-EBI-UniProt-GOA-ACAP-ARAP_25.05.2022_00h00	0.00135963	0.0168321	2.80538e-08	3.08592e-07	[4, 5, 6, 7, 8]	Group96	5.92949	37	[ACIN1, AMBRA1, B2M, CD27, EGR1, EGR3, EIF2AK2, FANCA, FOS, FOXO3, GLI2, GPS2, HLA-B, IL6R, LILRB2, LMBR1L, MAPK14, NF1, OSCAR, PIK3CD, PPP2R3C, PTPRJ, RASSF2, RELB, RHOA, RHOH, SEMA4A, SMARCB1, SPI1, STAT3, TESPA1, TNFAIP6, TNFSF13B, TYROBP, VAV1, XBP1, ZFP36L1]
GO:0002673	regulation of acute inflammatory response	GO_BiologicalProcess-EBI-UniProt-GOA-ACAP-ARAP_25.05.2022_00h00	7.26167e-05	0.00236645	2.80538e-08	3.08592e-07	[5, 6, 7]	Group96	17.3077	9	[ALOX5AP, ASH1L, CCM2, FCGR1A, FFAR2, HLA-E, PCDHA4, PCDHA@, PTGS2]
GO:0002863	positive regulation of inflammatory response to antigenic stimulus	GO_BiologicalProcess-EBI-UniProt-GOA-ACAP-ARAP_25.05.2022_00h00	0.00195032	0.020483	2.80538e-08	3.08592e-07	[4, 5, 6, 7, 8]	Group96	25	4	[FCGR1A, HLA-E, PCDHA4, PCDHA@]
GO:0002888	positive regulation of myeloid leukocyte mediated immunity	GO_BiologicalProcess-EBI-UniProt-GOA-ACAP-ARAP_25.05.2022_00h00	0.000182328	0.00469813	2.80538e-08	3.08592e-07	[5, 6, 7]	Group96	24	6	[DDX21, FCGR1A, HLA-E, ITGAM, SPI1, TYROBP]
GO:0004949	cannabinoid receptor activity	GO_BiologicalProcess-EBI-UniProt-GOA-ACAP-ARAP_25.05.2022_00h00	0.00135349	0.0168502	2.80538e-08	3.08592e-07	[5, 6, 7]	Group96	42.8571	3	[PCDHA4, PCDHA6, PCDHA@]
GO:0031620	regulation of fever generation	GO_BiologicalProcess-EBI-UniProt-GOA-ACAP-ARAP_25.05.2022_00h00	0.005744	0.0409283	2.80538e-08	3.08592e-07	[4, 5, 6, 7, 8]	Group96	27.2727	3	[PCDHA4, PCDHA@, PTGS2]
GO:0045055	regulated exocytosis	GO_BiologicalProcess-EBI-UniProt-GOA-ACAP-ARAP_25.05.2022_00h00	0.000216487	0.00527183	2.80538e-08	3.08592e-07	[5, 6, 7]	Group96	8.17844	22	[ADGRE2, DRD2, FGR, HCK, ITGAM, LAT2, MILR1, NR4A3, OTOF, PCDHA4, PCDHA@, PIK3CD, PLEK, RAB27A, RAB3D, RAP1B, RPH3AL, SPI1, STXBP3, SYN1, SYT2, SYT7]
GO:0045089	positive regulation of innate immune response	GO_BiologicalProcess-EBI-UniProt-GOA-ACAP-ARAP_25.05.2022_00h00	0.00100391	0.0139041	2.80538e-08	3.08592e-07	[4, 5, 6, 7, 8]	Group96	9.15033	14	[CLEC7A, CREBBP, FFAR2, HCK, HLA-E, IRGM, MNDA, RNF185, SIN3A, SPI1, TYROBP, VAV1, ZBP1, ZNFX1]
GO:0045824	negative regulation of innate immune response	GO_BiologicalProcess-EBI-UniProt-GOA-ACAP-ARAP_25.05.2022_00h00	0.00508578	0.0378191	2.80538e-08	3.08592e-07	[4, 5, 6, 7, 8]	Group96	10.5263	8	[ADAR, CRK, DRD2, HLA-A, HLA-B, HLA-E, SAMHD1, STAT2]
GO:0050805	negative regulation of synaptic transmission	GO_BiologicalProcess-EBI-UniProt-GOA-ACAP-ARAP_25.05.2022_00h00	0.00801374	0.049329	2.80538e-08	3.08592e-07	[3, 4, 5, 6, 7, 8, 9]	Group96	9.7561	8	[DRD2, LILRB2, NF1, PCDHA6, PTEN, PTGS2, RAP1B, TNR]
GO:0050806	positive regulation of synaptic transmission	GO_BiologicalProcess-EBI-UniProt-GOA-ACAP-ARAP_25.05.2022_00h00	0.00810684	0.0496264	2.80538e-08	3.08592e-07	[3, 4, 5, 6, 7, 8, 9]	Group96	7.51445	13	[DRD2, EIF2AK4, FLOT1, LILRB2, NF1, PAIP2, PCDHA4, PCDHA@, PTEN, PTGS2, STAU1, TNR, TYROBP]
GO:0050863	regulation of T cell activation	GO_BiologicalProcess-EBI-UniProt-GOA-ACAP-ARAP_25.05.2022_00h00	0.000758129	0.0113514	2.80538e-08	3.08592e-07	[5, 6, 7]	Group96	6.85279	27	[AIF1, AMBRA1, B2M, BID, CD27, CYRIB, DOCK8, EGR3, FANCA, FOXO3, GLI2, GNAO1, HLA-A, HLA-DMB, HLA-DQA1, HLA-E, LILRB2, PTEN, RHOA, RHOH, SMARCB1, TESPA1, TNFRSF1B, TNFSF13B, TNFSF14, VAV1, XBP1]
GO:0050999	regulation of nitric-oxide synthase activity	GO_BiologicalProcess-EBI-UniProt-GOA-ACAP-ARAP_25.05.2022_00h00	0.00367679	0.0296283	2.80538e-08	3.08592e-07	[6]	Group96	13.9535	6	[DHFR, GCH1, PCDHA4, PCDHA6, PCDHA@, TERT]
GO:1903039	positive regulation of leukocyte cell-cell adhesion	GO_BiologicalProcess-EBI-UniProt-GOA-ACAP-ARAP_25.05.2022_00h00	6.83768e-05	0.00226154	2.80538e-08	3.08592e-07	[5, 6, 7]	Group96	8.4507	24	[AIF1, AMBRA1, B2M, CD27, CYRIB, DOCK8, EGR3, FOXO3, GLI2, GNAO1, HLA-A, HLA-DMB, HLA-DQA1, HLA-E, LILRB2, NR4A3, RHOA, RHOH, SMARCB1, TESPA1, TNFSF13B, TNFSF14, VAV1, XBP1]
GO:1903708	positive regulation of hemopoiesis	GO_BiologicalProcess-EBI-UniProt-GOA-ACAP-ARAP_25.05.2022_00h00	0.00110977	0.0146384	2.80538e-08	3.08592e-07	[3, 4, 5, 6, 7, 8, 9]	Group96	8.42105	16	[ACIN1, AMBRA1, CD27, EGR3, FOS, FOXO3, GLI2, LILRB2, PPP2R3C, RHOA, RHOH, SMARCB1, TESPA1, TYROBP, XBP1, ZFP36L1]
GO:1904149	regulation of microglial cell mediated cytotoxicity	GO_BiologicalProcess-EBI-UniProt-GOA-ACAP-ARAP_25.05.2022_00h00	0.000794114	0.0118104	2.80538e-08	3.08592e-07	[5, 6, 7]	Group96	50	3	[ITGAM, SPI1, TYROBP]
GO:0002218	activation of innate immune response	GO_BiologicalProcess-EBI-UniProt-GOA-ACAP-ARAP_25.05.2022_00h00	0.000659027	0.0102845	2.80538e-08	3.08592e-07	[3, 5, 6, 7, 8, 9]	Group96	13.0435	9	[CLEC7A, CREBBP, FFAR2, HCK, MNDA, SIN3A, TYROBP, ZBP1, ZNFX1]
GO:0002675	positive regulation of acute inflammatory response	GO_BiologicalProcess-EBI-UniProt-GOA-ACAP-ARAP_25.05.2022_00h00	8.47774e-06	0.000469667	2.80538e-08	3.08592e-07	[5, 6, 7, 8]	Group96	25.8065	8	[ALOX5AP, CCM2, FCGR1A, FFAR2, HLA-E, PCDHA4, PCDHA@, PTGS2]
GO:0002864	regulation of acute inflammatory response to antigenic stimulus	GO_BiologicalProcess-EBI-UniProt-GOA-ACAP-ARAP_25.05.2022_00h00	0.00310135	0.026846	2.80538e-08	3.08592e-07	[5, 6, 7, 8]	Group96	22.2222	4	[FCGR1A, HLA-E, PCDHA4, PCDHA@]
GO:0031622	positive regulation of fever generation	GO_BiologicalProcess-EBI-UniProt-GOA-ACAP-ARAP_25.05.2022_00h00	0.00308174	0.0270997	2.80538e-08	3.08592e-07	[4, 5, 6, 7, 8, 9]	Group96	33.3333	3	[PCDHA4, PCDHA@, PTGS2]
GO:0050870	positive regulation of T cell activation	GO_BiologicalProcess-EBI-UniProt-GOA-ACAP-ARAP_25.05.2022_00h00	4.78312e-05	0.00173761	2.80538e-08	3.08592e-07	[5, 6, 7, 8]	Group96	8.84615	23	[AIF1, AMBRA1, B2M, CD27, CYRIB, DOCK8, EGR3, FOXO3, GLI2, GNAO1, HLA-A, HLA-DMB, HLA-DQA1, HLA-E, LILRB2, RHOA, RHOH, SMARCB1, TESPA1, TNFSF13B, TNFSF14, VAV1, XBP1]
GO:1902105	regulation of leukocyte differentiation	GO_BiologicalProcess-EBI-UniProt-GOA-ACAP-ARAP_25.05.2022_00h00	0.00610109	0.0421184	2.80538e-08	3.08592e-07	[4, 5, 6, 7, 8, 9]	Group96	6.40244	21	[ACIN1, AMBRA1, CD27, EGR3, FANCA, FOS, FOXO3, GLI2, HLA-B, LILRB2, NF1, PPP2R3C, RASSF2, RHOA, RHOH, SMARCB1, TESPA1, TNFAIP6, TYROBP, XBP1, ZFP36L1]
GO:1903305	regulation of regulated secretory pathway	GO_BiologicalProcess-EBI-UniProt-GOA-ACAP-ARAP_25.05.2022_00h00	0.000426531	0.00750153	2.80538e-08	3.08592e-07	[5, 6, 7, 8]	Group96	9.55414	15	[ADGRE2, DRD2, FGR, ITGAM, PCDHA4, PCDHA@, RAB27A, RAB3D, RAP1B, RPH3AL, SPI1, STXBP3, SYN1, SYT2, SYT7]
GO:1904151	positive regulation of microglial cell mediated cytotoxicity	GO_BiologicalProcess-EBI-UniProt-GOA-ACAP-ARAP_25.05.2022_00h00	0.000407699	0.00740542	2.80538e-08	3.08592e-07	[5, 6, 7, 8]	Group96	60	3	[ITGAM, SPI1, TYROBP]
GO:0001916	positive regulation of T cell mediated cytotoxicity	GO_BiologicalProcess-EBI-UniProt-GOA-ACAP-ARAP_25.05.2022_00h00	0.00360125	0.0293396	2.80538e-08	3.08592e-07	[5, 6, 7, 8, 9]	Group96	16.6667	5	[B2M, CYRIB, HLA-A, HLA-B, HLA-E]
GO:0002486	antigen processing and presentation of endogenous peptide antigen via MHC class I via ER pathway, TAP-independent	GO_BiologicalProcess-EBI-UniProt-GOA-ACAP-ARAP_25.05.2022_00h00	4.29908e-05	0.0016147	2.80538e-08	3.08592e-07	[7]	Group96	100	3	[HLA-A, HLA-B, HLA-C]
GO:0002716	negative regulation of natural killer cell mediated immunity	GO_BiologicalProcess-EBI-UniProt-GOA-ACAP-ARAP_25.05.2022_00h00	0.00464494	0.0352506	2.80538e-08	3.08592e-07	[5, 6, 7, 8, 9]	Group96	20	4	[CRK, HLA-A, HLA-B, HLA-E]
GO:0002758	innate immune response-activating signal transduction	GO_BiologicalProcess-EBI-UniProt-GOA-ACAP-ARAP_25.05.2022_00h00	0.00626781	0.0430015	2.80538e-08	3.08592e-07	[4, 5, 6, 7, 8, 9, 10]	Group96	14.7059	5	[CLEC7A, CREBBP, FFAR2, HCK, TYROBP]
GO:0002866	positive regulation of acute inflammatory response to antigenic stimulus	GO_BiologicalProcess-EBI-UniProt-GOA-ACAP-ARAP_25.05.2022_00h00	0.000406752	0.00744927	2.80538e-08	3.08592e-07	[5, 6, 7, 8, 9]	Group96	36.3636	4	[FCGR1A, HLA-E, PCDHA4, PCDHA@]
GO:0030098	lymphocyte differentiation	GO_BiologicalProcess-EBI-UniProt-GOA-ACAP-ARAP_25.05.2022_00h00	0.00344175	0.0284587	2.80538e-08	3.08592e-07	[4, 5, 6, 7, 8, 9, 10]	Group96	6.16438	27	[AMBRA1, B2M, CD27, EGR1, EGR3, FANCA, FOXO3, GLI2, GPS2, IL6R, LILRB2, LMBR1L, PIK3CD, PPP2R3C, PTPRJ, RELB, RHOA, RHOH, SEMA4A, SMARCB1, SPI1, STAT3, TESPA1, TNFSF13B, VAV1, XBP1, ZFP36L1]
GO:0032228	regulation of synaptic transmission, GABAergic	GO_BiologicalProcess-EBI-UniProt-GOA-ACAP-ARAP_25.05.2022_00h00	0.00287679	0.0259145	2.80538e-08	3.08592e-07	[5, 6, 7, 8, 9]	Group96	14.6341	6	[DRD2, NF1, PCDHA4, PCDHA6, PCDHA@, PTEN]
GO:0033602	negative regulation of dopamine secretion	GO_BiologicalProcess-EBI-UniProt-GOA-ACAP-ARAP_25.05.2022_00h00	0.00308174	0.0270997	2.80538e-08	3.08592e-07	[4, 5, 6, 7, 8, 9, 10]	Group96	33.3333	3	[DRD2, PCDHA4, PCDHA@]
GO:0051001	negative regulation of nitric-oxide synthase activity	GO_BiologicalProcess-EBI-UniProt-GOA-ACAP-ARAP_25.05.2022_00h00	0.005744	0.0409283	2.80538e-08	3.08592e-07	[7]	Group96	27.2727	3	[PCDHA4, PCDHA6, PCDHA@]
GO:1902107	positive regulation of leukocyte differentiation	GO_BiologicalProcess-EBI-UniProt-GOA-ACAP-ARAP_25.05.2022_00h00	0.00110977	0.0146384	2.80538e-08	3.08592e-07	[4, 5, 6, 7, 8, 9, 10]	Group96	8.42105	16	[ACIN1, AMBRA1, CD27, EGR3, FOS, FOXO3, GLI2, LILRB2, PPP2R3C, RHOA, RHOH, SMARCB1, TESPA1, TYROBP, XBP1, ZFP36L1]
GO:1903131	mononuclear cell differentiation	GO_BiologicalProcess-EBI-UniProt-GOA-ACAP-ARAP_25.05.2022_00h00	0.00455103	0.0347761	2.80538e-08	3.08592e-07	[5, 6, 7, 8, 9]	Group96	5.90631	29	[ACIN1, AMBRA1, B2M, CD27, EGR1, EGR3, FANCA, FOXO3, GLI2, GPS2, HLA-B, IL6R, LILRB2, LMBR1L, PIK3CD, PPP2R3C, PTPRJ, RELB, RHOA, RHOH, SEMA4A, SMARCB1, SPI1, STAT3, TESPA1, TNFSF13B, VAV1, XBP1, ZFP36L1]
GO:1903307	positive regulation of regulated secretory pathway	GO_BiologicalProcess-EBI-UniProt-GOA-ACAP-ARAP_25.05.2022_00h00	0.00297818	0.0266115	2.80538e-08	3.08592e-07	[5, 6, 7, 8, 9]	Group96	12.7273	7	[FGR, ITGAM, PCDHA4, PCDHA@, RAB27A, RAB3D, SYT7]
GO:2000567	regulation of memory T cell activation	GO_BiologicalProcess-EBI-UniProt-GOA-ACAP-ARAP_25.05.2022_00h00	0.00122904	0.0158346	2.80538e-08	3.08592e-07	[6, 7, 8]	Group96	100	2	[CYRIB, HLA-A]
GO:0045953	negative regulation of natural killer cell mediated cytotoxicity	GO_BiologicalProcess-EBI-UniProt-GOA-ACAP-ARAP_25.05.2022_00h00	0.00382062	0.0303458	2.80538e-08	3.08592e-07	[5, 6, 7, 8, 9, 10]	Group96	21.0526	4	[CRK, HLA-A, HLA-B, HLA-E]
GO:0051932	synaptic transmission, GABAergic	GO_BiologicalProcess-EBI-UniProt-GOA-ACAP-ARAP_25.05.2022_00h00	0.00696042	0.0454994	2.80538e-08	3.08592e-07	[7, 8]	Group96	10.9375	7	[DRD2, NCOA3, NF1, PCDHA4, PCDHA6, PCDHA@, PTEN]
GO:0110090	positive regulation of hippocampal neuron apoptotic process	GO_BiologicalProcess-EBI-UniProt-GOA-ACAP-ARAP_25.05.2022_00h00	0.00122904	0.0158346	2.80538e-08	3.08592e-07	[6, 7, 8, 9]	Group96	100	2	[ITGAM, TYROBP]
GO:2000121	regulation of removal of superoxide radicals	GO_BiologicalProcess-EBI-UniProt-GOA-ACAP-ARAP_25.05.2022_00h00	0.000794114	0.0118104	2.80538e-08	3.08592e-07	[5, 6, 7, 8, 9, 10]	Group96	50	3	[DHFR, GCH1, NFE2L2]
GO:2000568	positive regulation of memory T cell activation	GO_BiologicalProcess-EBI-UniProt-GOA-ACAP-ARAP_25.05.2022_00h00	0.00122904	0.0158346	2.80538e-08	3.08592e-07	[6, 7, 8, 9]	Group96	100	2	[CYRIB, HLA-A]
GO:0030217	T cell differentiation	GO_BiologicalProcess-EBI-UniProt-GOA-ACAP-ARAP_25.05.2022_00h00	0.000749721	0.0113793	2.80538e-08	3.08592e-07	[5, 6, 7, 8, 9, 10, 11]	Group96	7.32484	23	[AMBRA1, B2M, CD27, EGR1, EGR3, FANCA, FOXO3, GLI2, IL6R, LILRB2, LMBR1L, PIK3CD, RELB, RHOA, RHOH, SEMA4A, SMARCB1, SPI1, STAT3, TESPA1, VAV1, XBP1, ZFP36L1]
GO:0002894	positive regulation of type II hypersensitivity	GO_BiologicalProcess-EBI-UniProt-GOA-ACAP-ARAP_25.05.2022_00h00	0.00703483	0.0455824	2.80538e-08	3.08592e-07	[6, 7, 8, 9, 10, 11]	Group96	50	2	[FCGR1A, HLA-E]
GO:0042270	protection from natural killer cell mediated cytotoxicity	GO_BiologicalProcess-EBI-UniProt-GOA-ACAP-ARAP_25.05.2022_00h00	0.000794114	0.0118104	2.80538e-08	3.08592e-07	[6, 7, 8, 9, 10, 11]	Group96	50	3	[HLA-A, HLA-B, HLA-E]
GO:0045621	positive regulation of lymphocyte differentiation	GO_BiologicalProcess-EBI-UniProt-GOA-ACAP-ARAP_25.05.2022_00h00	0.00269003	0.0247349	2.80538e-08	3.08592e-07	[5, 6, 7, 8, 9, 10, 11, 12]	Group96	8.95522	12	[AMBRA1, CD27, EGR3, FOXO3, GLI2, LILRB2, PPP2R3C, RHOA, RHOH, SMARCB1, TESPA1, XBP1]
GO:0001798	positive regulation of type IIa hypersensitivity	GO_BiologicalProcess-EBI-UniProt-GOA-ACAP-ARAP_25.05.2022_00h00	0.00703483	0.0455824	2.80538e-08	3.08592e-07	[7, 8, 9, 10, 11, 12]	Group96	50	2	[FCGR1A, HLA-E]
GO:0045582	positive regulation of T cell differentiation	GO_BiologicalProcess-EBI-UniProt-GOA-ACAP-ARAP_25.05.2022_00h00	0.00332573	0.027916	2.80538e-08	3.08592e-07	[6, 7, 8, 9, 10, 11, 12, 13]	Group96	9.16667	11	[AMBRA1, CD27, EGR3, FOXO3, GLI2, LILRB2, RHOA, RHOH, SMARCB1, TESPA1, XBP1]
GO:2000566	positive regulation of CD8-positive, alpha-beta T cell proliferation	GO_BiologicalProcess-EBI-UniProt-GOA-ACAP-ARAP_25.05.2022_00h00	0.00703483	0.0455824	2.80538e-08	3.08592e-07	[8, 9, 10, 11]	Group96	50	2	[HLA-A, HLA-E]
	Microbiome
ID	Term	Ontology Source	Term PValue	Term PValue Corrected with Benjamini-Hochberg	Group PValue	Group PValue Corrected with Benjamini-Hochberg	GOLevels	GOGroups	% Associated Genes	Nr. Genes	Associated Genes Found
GO:0031179	peptide modification	GO_BiologicalProcess-GOA_08.04.2016_08h58	1.80727e-12	6.05044e-11	1.80727e-12	1.36367e-11	[5, 6]	Group00	8.10811	12	[BFO_RS00360, BFO_RS00465, BFO_RS03800, BJT84_RS00340, BJT84_RS00390, BJU00_RS00305, FJN16_RS00830, FJN16_RS00930, TF3313_RS00290, TFKS16_RS00555, TFKS16_RS00585, TFUB4_RS00370]
GO:0033179	proton-transporting V-type ATPase, V0 domain	GO_BiologicalProcess-GOA_08.04.2016_08h58	0.000279713	0.00236681	0.000279713	0.0005047	[3]	Group01	5.26316	4	[E4N78_RS08015, H1X50_RS06830, HRI97_RS07835, TDE_RS08050]
GO:0042773	ATP synthesis coupled electron transport	GO_BiologicalProcess-GOA_08.04.2016_08h58	0.0076235	0.0458601	0.0076235	0.00821754	[6, 7, 8]	Group02	0.974314	11	[ALW21_RS09695, BKH16_RS07490, BWX39_RS08885, CTM62_RS11325, GDK37_RS05375, PPA_RS09670, TIA2EST22_RS09490, TIA2EST2_RS09460, TIA2EST36_RS09470, TPCU426_RS09910, cbac_RS10025]
GO:0045861	negative regulation of proteolysis	GO_BiologicalProcess-GOA_08.04.2016_08h58	7.48109e-06	9.29104e-05	7.48109e-06	2.003e-05	[5, 6, 7]	Group03	4.11765	7	[E4N78_RS06335, E4N79_RS06775, E4N83_RS06635, H1X50_RS02155, HGJ18_RS03280, OE909_RS07510, TDE_RS06370]
GO:0046314	phosphocreatine biosynthetic process	GO_BiologicalProcess-GOA_08.04.2016_08h58	0.000401517	0.0032544	0.000401517	0.00065345	[6, 7]	Group04	8.57143	3	[E4N90_RS04095, HO345_RS03440, TDE_RS09650]
GO:0016887	ATP hydrolysis activity	GO_BiologicalProcess-GOA_08.04.2016_08h58	1.6385e-16	1.05137e-14	1.6385e-16	3.39988e-15	[1, 2, 3, 4, 5, 6]	Group05	0.777191	190	[AIF0345_RS01245, AIF0345_RS14645, ALW23_RS08940, ALW29_RS08810, ALW33_RS02885, ALW33_RS08850, AXE84_RS05840, AXE84_RS06040, BCB71_RS03730, BCB71_RS09280, BFO_RS06195, BKH16_RS04580, BKH16_RS07185, BKH16_RS12285, BKH17_RS03465, BKH17_RS04810, BKH19_RS10830, BKH21_RS06805, BWX39_RS03060, C5N99_RS01040, C5N99_RS02430, C5N99_RS04580, C7123_RS04100, C7123_RS11120, CASZ1_RS09105, CASZ2_RS09115, CF002_…
GO:0051205	protein insertion into membrane	GO_BiologicalProcess-GOA_08.04.2016_08h58	4.81916e-08	9.27688e-07	4.81916e-08	2.10521e-07	[5, 6, 7]	Group06	6.55738	8	[E4N74_RS03665, E4N83_RS06140, E4N83_RS06145, E4N84_RS06660, E4N84_RS06665, E4N85_RS06090, H1X50_RS12025, JO40_RS09435]
GO:0071518	autoinducer-2 kinase activity	GO_BiologicalProcess-GOA_08.04.2016_08h58	8.51434e-05	0.000862637	8.51434e-05	0.000172363	[3]	Group07	14.2857	3	[C5N99_RS02650, DWB79_RS02645, GWP40_RS02000]
GO:0071705	nitrogen compound transport	GO_BiologicalProcess-GOA_08.04.2016_08h58	5.21428e-08	9.79268e-07	5.21428e-08	2.16393e-07	[4]	Group08	3.7415	11	[AXE84_RS04170, BKH17_RS07235, BKH18_RS01775, C5N99_RS05140, E4N79_RS07345, E4N80_RS00135, E4N83_RS07010, E4N84_RS07555, E4N85_RS07020, E4N91_RS07195, TDE_RS06050]
KEGG:00470	D-Amino acid metabolism	KEGG_25.05.2022	0.000845914	0.00644905	0.000845914	0.0013002	[-1]	Group09	0.863039	23	[CS543_RS04360, E4N75_RS12945, E4N80_RS02305, E4N90_RS08190, E4N91_RS06260, EGX38_RS09820, EGY06_RS03580, F6X01_RS04145, FNX46_RS04155, HMPREF0675_RS04005, HRI97_RS04065, HRI97_RS11530, OE909_RS06960, OE909_RS11660, OYC54_RS04160, PAC1_RS04025, PAC1_RS04040, PAZ_RS03860, PGJ_RS06155, TDE_RS06935, TIA2EST22_RS03845, TIA2EST2_RS03790, cact_RS03975]
GO:0004611	phosphoenolpyruvate carboxykinase activity	GO_BiologicalProcess-GOA_08.04.2016_08h58	0.000306326	0.00253625	0.000306326	0.000529689	[3]	Group10	3.5461	5	[BKH16_RS08825, BKH20_RS08725, BKH21_RS02745, BKH23_RS09910, BKH26_RS07400]
GO:0004733	pyridoxamine-phosphate oxidase activity	GO_BiologicalProcess-GOA_08.04.2016_08h58	0.000199677	0.00174717	0.000199677	0.000376663	[6, 7, 8]	Group11	2.44755	7	[CF003_RS18800, MCS24_RS07725, MCS25_RS07720, MCS27_RS07725, NY148_RS01420, PGA7_RS01360, PG_RS07545]
GO:0004866	endopeptidase inhibitor activity	GO_BiologicalProcess-GOA_08.04.2016_08h58	0.00753941	0.0457114	0.00753941	0.00823383	[7, 8, 9, 10]	Group12	1.70068	5	[E4N73_RS05710, E4N79_RS03200, E4N85_RS03010, HRI97_RS01675, NY149_RS11300]
GO:0005215	transporter activity	GO_BiologicalProcess-GOA_08.04.2016_08h58	0.00819456	0.0478016	0.00819456	0.00850186	[1, 2, 3, 4, 5]	Group13	0.667127	29	[C4N14_RS08100, CF001_RS12285, CF003_RS18555, CS059_RS06430, CS543_RS10060, E4N72_RS10935, E4N80_RS05865, E4N85_RS11805, E4N90_RS12065, E4N91_RS11965, EG14_RS02970, H1X50_RS07560, H1X50_RS12675, HO345_RS04120, HRI97_RS08455, KCI35_RS06320, MCS24_RS00495, MCS25_RS07495, MCS27_RS07500, NF668_RS10510, NF669_RS10500, NW74_RS01350, NY148_RS01630, PGA7_RS01575, PGF_RS02115, PGN_RS02135, PGS_RS02050, PG…
GO:0005507	copper ion binding	GO_BiologicalProcess-GOA_08.04.2016_08h58	7.69728e-06	9.40779e-05	7.69728e-06	1.99648e-05	[1, 2, 3, 4]	Group14	1.75439	14	[ALW23_RS02515, ALW29_RS02360, ALW33_RS02505, E4N85_RS02515, F6X01_RS02555, FNX46_RS02565, HMPREF0675_RS02510, OYC54_RS02605, PAC1_RS02385, TIA1EST1_RS02365, TIA2EST22_RS02345, TIA2EST36_RS02340, TPCU426_RS02400, cact_RS02420]
GO:0005515	protein binding	GO_BiologicalProcess-GOA_08.04.2016_08h58	8.41979e-06	9.97422e-05	8.41979e-06	2.11771e-05	[1, 2, 3, 4, 5, 6]	Group15	0.718975	69	[ALW23_RS08940, ALW29_RS08810, ALW33_RS02885, ALW33_RS08850, AXE84_RS06040, BCB71_RS09280, BKH16_RS04580, BKH16_RS07185, C5N99_RS02430, C7123_RS04100, CASZ1_RS09105, CASZ2_RS09115, CPA42_RS09445, CS059_RS02335, CS388_RS06765, CS545_RS01570, CTM50_RS06230, DWB79_RS02410, DWB79_RS07655, E4N77_RS07650, E4N78_RS01205, E4N79_RS02235, E4N80_RS08490, E4N80_RS10890, E4N83_RS02835, E4N83_RS07195, E4N83_RS…
GO:0005524	ATP binding	GO_BiologicalProcess-GOA_08.04.2016_08h58	3.67153e-15	1.5706e-13	3.67153e-15	3.80921e-14	[1, 2, 3, 4, 5, 6, 9]	Group16	0.580353	489	[AIF0345_RS01245, AIF0345_RS01270, AIF0345_RS04780, AIF0345_RS14645, ALW23_RS07130, ALW23_RS08035, ALW29_RS00020, ALW29_RS06995, ALW33_RS00020, ALW33_RS02885, ALW33_RS07925, BCB71_RS03730, BCB71_RS09490, BFO_RS06195, BKH15_RS03970, BKH15_RS10865, BKH16_RS00230, BKH16_RS03605, BKH16_RS03965, BKH16_RS04580, BKH16_RS07185, BKH16_RS07835, BKH16_RS07840, BKH16_RS10305, BKH16_RS12285, BKH17_RS00260, BK…
GO:0005658	alpha DNA polymerase:primase complex	GO_BiologicalProcess-GOA_08.04.2016_08h58	0.00791421	0.0465186	0.00791421	0.00831493	[3, 5]	Group17	1.43541	6	[E4N80_RS01175, E4N86_RS01110, E4N87_RS11440, H1X50_RS07465, HMPREF9194_RS04495, TDE_RS11750]
GO:0005829	cytosol	GO_BiologicalProcess-GOA_08.04.2016_08h58	0.00222228	0.015143	0.00222228	0.00288202	[1, 2, 3, 4, 11]	Group18	1.44665	8	[E4N77_RS01915, E4N80_RS01970, E4N86_RS01945, E4N87_RS10605, H1X50_RS09265, HGJ18_RS02010, HRI97_RS01960, RDV56_RS00345]
GO:0005991	trehalose metabolic process	GO_BiologicalProcess-GOA_08.04.2016_08h58	2.63741e-06	3.69237e-05	2.63741e-06	8.10759e-06	[5, 6]	Group19	2.82486	10	[ATCC27039_RS07365, BKH09_RS08420, BKH33_RS00125, BKH36_RS11215, E4N83_RS08115, GWP43_RS11390, H1X50_RS03485, HRI97_RS03905, I6H94_RS02750, OE909_RS08920]
GO:0006188	IMP biosynthetic process	GO_BiologicalProcess-GOA_08.04.2016_08h58	1.64012e-05	0.000188492	1.64012e-05	4.00383e-05	[8, 9, 10, 11]	Group20	2.28833	10	[CF002_RS04580, CF003_RS16095, MCS24_RS02885, MCS25_RS05125, MCS27_RS05125, NY148_RS04135, PGA7_RS04045, PGJ_RS03750, PGTDC60_RS04785, PG_RS04975]
GO:0006241	CTP biosynthetic process	GO_BiologicalProcess-GOA_08.04.2016_08h58	0.00112809	0.00835223	0.00112809	0.001672	[8, 9, 10, 11]	Group21	1.34771	10	[CF003_RS13185, H1X50_RS06430, HO345_RS00250, MCS24_RS05615, MCS25_RS02385, MCS27_RS02385, NY148_RS06850, PGA7_RS06685, PG_RS02325, RWY97_RS05645]
GO:0006269	DNA replication, synthesis of RNA primer	GO_BiologicalProcess-GOA_08.04.2016_08h58	0.00680927	0.0416122	0.00680927	0.00763742	[6, 7, 8, 9]	Group22	0.990099	11	[CF002_RS08885, CRECT_RS11155, CS543_RS02595, CS546_RS04010, CS548_RS10395, CS549_RS03270, E4N80_RS06135, HO345_RS06780, HRI97_RS06070, LK437_RS03995, PGTDC60_RS00345]
GO:0001514	selenocysteine incorporation	GO_BiologicalProcess-GOA_08.04.2016_08h58	0.00135011	0.00953748	0.00135011	0.00189931	[7, 8, 9, 10]	Group23	2.55102	5	[C5N99_RS00405, E4N75_RS03540, E4N76_RS03900, GWP40_RS07475, GWP43_RS05115]
GO:0006548	histidine catabolic process	GO_BiologicalProcess-GOA_08.04.2016_08h58	0.00207885	0.0144208	0.00207885	0.00278297	[5, 6, 7, 8]	Group24	1.46252	8	[CTM55_RS02440, CTM63_RS05135, CUB95_RS06805, E4N79_RS13285, E4N86_RS00125, E4N87_RS12430, HO345_RS09980, PIOMA14_RS00215]
GO:0006935	chemotaxis	GO_BiologicalProcess-GOA_08.04.2016_08h58	6.80544e-07	1.06943e-05	6.80544e-07	2.45588e-06	[3, 4]	Group25	2.35507	13	[CRECT_RS10435, DWB79_RS10615, E4N79_RS06515, E4N79_RS07530, E4N84_RS10625, E4N85_RS06390, H1X50_RS06940, HGJ18_RS00135, HO345_RS00555, HO345_RS06010, LK437_RS03270, TDE_RS05840, TDE_RS06635]
GO:0008097	5S rRNA binding	GO_BiologicalProcess-GOA_08.04.2016_08h58	0.000487861	0.00387271	0.000487861	0.000764009	[3, 4, 6]	Group26	2.10843	7	[E4N77_RS03225, E4N83_RS06590, E4N86_RS03205, E4N87_RS09345, E4N91_RS06770, HO345_RS06810, OE909_RS07470]
GO:0008233	peptidase activity	GO_BiologicalProcess-GOA_08.04.2016_08h58	1.56671e-12	5.48349e-11	1.56671e-12	1.30037e-11	[1, 2, 3, 4, 5, 6]	Group27	1.87075	33	[BFO_RS06195, DWB79_RS06415, E4N79_RS01770, E4N79_RS09820, E4N83_RS08400, E4N84_RS07790, E4N84_RS09395, E4N85_RS08410, E4N90_RS08875, E4N90_RS09715, E4N90_RS11505, E4N91_RS08530, EG14_RS06915, FJN16_RS13795, HMPREF0389_RS01985, HMPREF0389_RS09105, HO345_RS01910, HRI97_RS07425, KC155_RS05035, KDH82_RS05045, MCS24_RS03950, MCS24_RS04750, MCS25_RS03255, MCS25_RS04055, PGA7_RS05070, PGA7_RS05830, PGN…
GO:0030170	pyridoxal phosphate binding	GO_BiologicalProcess-GOA_08.04.2016_08h58	7.90926e-05	0.000812017	7.90926e-05	0.000164117	[1, 2, 3, 4, 5]	Group28	0.745689	48	[ALW23_RS09490, ALW29_RS09360, ALW33_RS09400, BFO_RS07360, C7123_RS11760, CASZ1_RS09665, CASZ2_RS09675, CPA42_RS10040, CS059_RS05185, CS387_RS08205, CS388_RS04165, CS543_RS00160, CS544_RS05040, CS545_RS09690, DXN06_RS10570, E4N86_RS01445, E4N91_RS05210, EGX38_RS04030, EGY06_RS10235, F6X01_RS10045, FNX46_RS10020, GDK37_RS05205, H1X50_RS07420, HMPREF0675_RS09425, HO345_RS02755, HRI97_RS06395, J5A70…
GO:0008297	single-stranded DNA exodeoxyribonuclease activity	GO_BiologicalProcess-GOA_08.04.2016_08h58	0.00219095	0.0150628	0.00219095	0.00288649	[8, 9, 10, 11]	Group29	1.23001	10	[CF003_RS11015, CS388_RS05445, CS545_RS00250, H1X50_RS06130, MCS24_RS00250, MCS25_RS00250, MCS27_RS00250, NY148_RS00255, PGA7_RS00245, PG_RS00245]
GO:0003690	double-stranded DNA binding	GO_BiologicalProcess-GOA_08.04.2016_08h58	7.58962e-07	1.1688e-05	7.58962e-07	2.62474e-06	[2, 3, 5]	Group30	1.77083	17	[ALW33_RS02885, BKH16_RS07185, C5N99_RS02430, CS059_RS02335, CS388_RS06765, CS545_RS01570, CTM50_RS06230, DWB79_RS02410, EE106_RS00545, EG14_RS10275, H1X50_RS05560, HGJ18_RS03055, HRI97_RS06135, OYC54_RS02995, PAC1_RS02775, TIA1EST1_RS02745, TIB1ST10_RS02770]
GO:0008987	quinolinate synthetase A activity	GO_BiologicalProcess-GOA_08.04.2016_08h58	2.11282e-06	3.12859e-05	2.11282e-06	6.74476e-06	[3]	Group31	3.34572	9	[CF003_RS18145, MCS24_RS00895, MCS25_RS07100, MCS27_RS07105, NY148_RS02020, PGA7_RS01955, PG_RS06940, QN080_RS02365, QP877_RS02360]
GO:0009019	tRNA (guanine-N1-)-methyltransferase activity	GO_BiologicalProcess-GOA_08.04.2016_08h58	0.00767647	0.0454683	0.00767647	0.00816855	[8, 9, 10, 11, 12, 13, 14]	Group32	2.12766	4	[E4N77_RS01370, E4N80_RS08460, H1X50_RS02595, HGJ18_RS01510]
GO:0009060	aerobic respiration	GO_BiologicalProcess-GOA_08.04.2016_08h58	0.000297073	0.00248637	0.000297073	0.000524619	[6]	Group33	2.76498	6	[ALW23_RS09945, ALW29_RS09815, EGY06_RS09765, FNX46_RS10485, PAC1_RS10010, PAZ_RS09810]
GO:0009152	purine ribonucleotide biosynthetic process	GO_BiologicalProcess-GOA_08.04.2016_08h58	3.60138e-05	0.000396152	3.60138e-05	7.86618e-05	[7, 8, 9, 10]	Group34	0.776988	47	[ALW21_RS09935, ALW33_RS09830, BJU00_RS04600, CF002_RS04580, CF003_RS16095, DXN06_RS10140, E4N76_RS07470, E4N77_RS02845, E4N79_RS07245, E4N79_RS07320, E4N79_RS07325, E4N83_RS06985, E4N84_RS01970, E4N84_RS07530, E4N85_RS06300, E4N90_RS06800, EGX38_RS03590, GDK37_RS05645, H1X50_RS07680, HMPREF0675_RS09860, HO345_RS02055, HO345_RS04065, HO345_RS07080, HRI97_RS03800, HRI97_RS03805, LCQ46_RS11575, LI9…
GO:0009166	nucleotide catabolic process	GO_BiologicalProcess-GOA_08.04.2016_08h58	0.00114567	0.00840156	0.00114567	0.00166825	[6, 7, 8]	Group35	1.60966	8	[C5N99_RS07770, CUB95_RS00330, HMPREF9419_RS04255, K8O81_RS06835, LI936_RS10535, RDV52_RS06710, RN83_RS10695, TIIST44_RS03185]
GO:0030554	adenyl nucleotide binding	GO_BiologicalProcess-GOA_08.04.2016_08h58	2.57879e-05	0.000287779	2.57879e-05	5.94555e-05	[2, 3, 4]	Group36	2.1692	10	[E4N77_RS12110, E4N79_RS13035, E4N80_RS05980, E4N84_RS13215, E4N86_RS12050, E4N87_RS00510, H1X50_RS00255, H1X50_RS04050, HO345_RS11140, HRI97_RS01680]
GO:0009264	deoxyribonucleotide catabolic process	GO_BiologicalProcess-GOA_08.04.2016_08h58	5.65735e-07	9.07533e-06	5.65735e-07	2.13436e-06	[5, 7, 8, 9]	Group37	1.91847	16	[ALW21_RS10300, CASZ1_RS10455, CASZ2_RS10465, DXN06_RS09735, GDK37_RS06045, LCQ46_RS11945, LI931_RS10735, OYC54_RS10770, PPA_RS10270, TIA1EST1_RS06050, TIA2EST22_RS10110, TIA2EST2_RS10085, TIA2EST36_RS10095, TIB1ST10_RS10295, TPCU426_RS10540, cbac_RS10635]
GO:0015079	potassium ion transmembrane transporter activity	GO_BiologicalProcess-GOA_08.04.2016_08h58	1.14054e-21	1.4637e-19	1.14054e-21	9.4665e-20	[7, 8, 9, 10]	Group38	4.54545	30	[ALW21_RS11040, ALW29_RS10820, ALW33_RS10870, CASZ1_RS11130, CASZ2_RS11140, CPA42_RS11585, DXN06_RS08955, EGX38_RS02480, EGY06_RS08680, F6X01_RS11605, FNX46_RS11560, GDK37_RS06755, HMPREF0675_RS10900, LA319_RS06650, LI931_RS11460, OYC54_RS11460, PAC1_RS11015, PAGK_RS10885, PAZ_RS10815, PPA_RS11025, QQA41_RS11415, QQA42_RS11430, TIA1EST1_RS10790, TIA2EST22_RS10785, TIA2EST2_RS10760, TIA2EST36_RS10…
GO:0015697	quaternary ammonium group transport	GO_BiologicalProcess-GOA_08.04.2016_08h58	0.00626622	0.0392276	0.00626622	0.00722356	[5]	Group39	6.89655	2	[CRECT_RS07385, LK437_RS00210]
GO:0015934	large ribosomal subunit	GO_BiologicalProcess-GOA_08.04.2016_08h58	0.00184701	0.0129291	0.00184701	0.00251315	[3]	Group40	1.18153	11	[C4N14_RS01870, C7Y58_RS02675, E4N77_RS07955, FBF36_RS09950, GCWU000325_RS02310, HMPREF9057_RS05175, HO345_RS01960, RDV57_RS09285, RN84_RS10820, RN92_RS03035, RO05_RS03090]
GO:0015968	stringent response	GO_BiologicalProcess-GOA_08.04.2016_08h58	0.00397238	0.0259215	0.00397238	0.00477837	[3, 4]	Group41	1.4553	7	[CTM50_RS04220, CTM55_RS12410, CTM61_RS09970, CTM62_RS12845, CTM63_RS10830, HRI97_RS08860, PIOMA14_RS10860]
GO:0016149	translation release factor activity, codon specific	GO_BiologicalProcess-GOA_08.04.2016_08h58	4.42461e-06	5.67825e-05	4.42461e-06	1.26635e-05	[8, 9, 10, 11, 12, 13, 14]	Group42	2.37581	11	[CTM55_RS01585, CUC00_RS00300, E4N79_RS01500, E4N80_RS08755, HO345_RS01335, HRI97_RS10195, J5A59_RS07970, NY151_RS00340, OE909_RS02240, PIOMA14_RS01290, TF3313_RS05820]
GO:0016226	iron-sulfur cluster assembly	GO_BiologicalProcess-GOA_08.04.2016_08h58	0.00840594	0.048666	0.00840594	0.0086135	[4, 6]	Group43	0.679245	27	[ALW29_RS07820, ALW33_RS07840, BKH19_RS08895, C5N99_RS05910, CBG57_RS07710, CS544_RS04255, CS550_RS07915, CTM46_RS02890, E4N78_RS09260, E4N79_RS10120, E4N87_RS03410, EGX38_RS05680, FK267_RS07560, GDK37_RS11060, GWP40_RS00165, HMPREF0389_RS07825, HMPREF0675_RS07845, I6I08_RS03990, OE909_RS04250, OYC54_RS08365, PAC1_RS08015, PAGK_RS03335, TIA1EST1_RS03555, TIA2EST22_RS07785, TIA2EST2_RS07740, TIA2E…
GO:0016836	hydro-lyase activity	GO_BiologicalProcess-GOA_08.04.2016_08h58	0.000195923	0.00173403	0.00246664	0.00314971	[1, 2, 3, 4]	Group44	1.55807	11	[BWX39_RS05340, CTM55_RS01605, CTM63_RS04345, E4N79_RS05840, HRI97_RS05015, KC155_RS10175, KDH82_RS10180, NY149_RS11025, PGTDC60_RS05030, PIOMA14_RS01270, TDE_RS07285]
GO:0008759	UDP-3-O-[3-hydroxymyristoyl] N-acetylglucosamine deacetylase activity	GO_BiologicalProcess-GOA_08.04.2016_08h58	0.00350583	0.0232714	0.00246664	0.00314971	[2, 4]	Group44	1.48936	7	[BWX39_RS05340, CTM55_RS01605, CTM63_RS04345, KC155_RS10175, KDH82_RS10180, NY149_RS11025, PIOMA14_RS01270]
GO:0003844	1,4-alpha-glucan branching enzyme activity	GO_BiologicalProcess-GOA_08.04.2016_08h58	0.00406203	0.0262837	0.00267062	0.00335851	[2, 4]	Group45	1.44928	7	[BKH18_RS00330, BKH22_RS02650, GDK37_RS00970, TIA2EST22_RS05525, TIA2EST2_RS05470, TIA2EST36_RS05505, TPCU426_RS05700]
GO:0043169	cation binding	GO_BiologicalProcess-GOA_08.04.2016_08h58	0.00262584	0.0177359	0.00267062	0.00335851	[1, 3, 4, 5]	Group45	1.19904	10	[BKH18_RS00330, BKH22_RS02650, FJN16_RS05535, GDK37_RS00970, RWY97_RS03180, TFUB4_RS11120, TIA2EST22_RS05525, TIA2EST2_RS05470, TIA2EST36_RS05505, TPCU426_RS05700]
GO:0044038	cell wall macromolecule biosynthetic process	GO_BiologicalProcess-GOA_08.04.2016_08h58	4.18041e-10	1.10997e-08	1.27247e-08	6.60092e-08	[2, 3]	Group46	5.08475	12	[ALW33_RS11695, BKH18_RS04115, EGX38_RS01555, H1X50_RS04260, HMPREF0675_RS11730, HRI97_RS04620, PAGK_RS11715, QQA41_RS12325, QQA42_RS12340, TIA2EST22_RS11735, TIA2EST2_RS11600, TPCU426_RS12140]
GO:0016755	aminoacyltransferase activity	GO_BiologicalProcess-GOA_08.04.2016_08h58	1.1875e-08	2.53994e-07	1.27247e-08	6.60092e-08	[2, 5]	Group46	3.77358	12	[ALW33_RS11695, BKH18_RS04115, EGX38_RS01555, H1X50_RS04260, HMPREF0675_RS11730, HRI97_RS04620, PAGK_RS11715, QQA41_RS12325, QQA42_RS12340, TIA2EST22_RS11735, TIA2EST2_RS11600, TPCU426_RS12140]
GO:0005575	cellular component	GO_BiologicalProcess-GOA_08.04.2016_08h58	0.00656436	0.0404364	0.00656436	0.00746358	[3, 4]	Group47	0.779327	19	[ALW23_RS11875, ALW33_RS11680, CYJ23_RS08095, E4N79_RS10420, E4N79_RS11835, E4N83_RS11095, E4N85_RS11370, GDK37_RS07665, HMPREF0389_RS02125, HMPREF0675_RS11715, HMPREF9194_RS05310, OYC54_RS12460, QQA41_RS12300, QQA42_RS12315, TDE_RS11850, TIA2EST22_RS11720, TIA2EST2_RS11585, TIA2EST36_RS11585, TPCU426_RS12115]
GO:0046118	7-methylguanosine biosynthetic process	GO_BiologicalProcess-GOA_08.04.2016_08h58	0.00014954	0.00137079	0.00656436	0.00746358	[4]	Group47	1.40389	13	[ALW23_RS11875, ALW33_RS11680, CYJ23_RS08095, GDK37_RS07665, HMPREF0675_RS11715, OYC54_RS12460, QQA41_RS12300, QQA42_RS12315, TDE_RS11850, TIA2EST22_RS11720, TIA2EST2_RS11585, TIA2EST36_RS11585, TPCU426_RS12115]
GO:0047429	nucleoside triphosphate diphosphatase activity	GO_BiologicalProcess-GOA_08.04.2016_08h58	0.00134911	0.00961867	0.00134911	0.00193063	[1, 2, 3]	Group48	1.42405	9	[CF003_RS18270, CS059_RS06740, MCS24_RS00770, MCS25_RS07225, MCS27_RS07230, NY148_RS01895, PGA7_RS01830, PGJ_RS01835, PG_RS07065]
GO:0009143	nucleoside triphosphate catabolic process	GO_BiologicalProcess-GOA_08.04.2016_08h58	0.000226658	0.00193918	0.00134911	0.00193063	[6, 7, 8]	Group48	1.83299	9	[CF003_RS18270, CS059_RS06740, MCS24_RS00770, MCS25_RS07225, MCS27_RS07230, NY148_RS01895, PGA7_RS01830, PGJ_RS01835, PG_RS07065]
GO:0071973	bacterial-type flagellum-dependent cell motility	GO_BiologicalProcess-GOA_08.04.2016_08h58	3.77662e-07	6.32174e-06	2.19685e-08	1.01299e-07	[1, 2, 3, 4, 5]	Group49	2.28013	14	[CRECT_RS10435, E4N74_RS01865, E4N75_RS01865, E4N79_RS06065, E4N79_RS07530, E4N85_RS05860, H1X50_RS06600, H1X50_RS06940, HGJ18_RS00135, HGJ18_RS02700, HO345_RS06435, LK437_RS03270, OE909_RS06830, TDE_RS07060]
GO:0003774	cytoskeletal motor activity	GO_BiologicalProcess-GOA_08.04.2016_08h58	8.52591e-05	0.000841661	2.19685e-08	1.01299e-07	[3, 4, 5]	Group49	2.81124	7	[CRECT_RS10435, E4N79_RS07530, E4N83_RS00125, H1X50_RS06600, HGJ18_RS02700, HO345_RS09920, LK437_RS03270]
GO:0042626	ATPase-coupled transmembrane transporter activity	GO_BiologicalProcess-GOA_08.04.2016_08h58	8.07391e-22	1.24338e-19	3.24011e-20	8.96429e-19	[6, 8]	Group50	0.873999	192	[AIF0345_RS01245, BFO_RS06195, BQ6428_RS07415, C5N99_RS00240, C5N99_RS00245, C5N99_RS04580, C5N99_RS05065, C5N99_RS05395, C5N99_RS05430, C5N99_RS09695, CS388_RS01265, CS545_RS03335, CTM44_RS01900, CTM44_RS01960, CTM62_RS07165, E4N70_RS10040, E4N72_RS07225, E4N77_RS00045, E4N77_RS06420, E4N77_RS07145, E4N78_RS00030, E4N78_RS02730, E4N78_RS03625, E4N78_RS03825, E4N78_RS05350, E4N78_RS09240, E4N79_R…
GO:0140359	ABC-type transporter activity	GO_BiologicalProcess-GOA_08.04.2016_08h58	2.35217e-06	3.35402e-05	3.24011e-20	8.96429e-19	[7, 9]	Group50	0.647661	112	[AIF0345_RS01245, BFO_RS06195, C5N99_RS00240, C5N99_RS00245, C5N99_RS04580, C5N99_RS05065, C5N99_RS09695, CTM44_RS01900, CTM44_RS01960, E4N72_RS07225, E4N77_RS07145, E4N78_RS00030, E4N78_RS03625, E4N78_RS05350, E4N78_RS09240, E4N79_RS00720, E4N79_RS01770, E4N79_RS02750, E4N79_RS02755, E4N79_RS04070, E4N79_RS04075, E4N79_RS07715, E4N79_RS08440, E4N79_RS08445, E4N79_RS12675, E4N80_RS06945, E4N80_RS…
GO:0020037	heme binding	GO_BiologicalProcess-GOA_08.04.2016_08h58	3.50245e-06	4.73138e-05	0.000276582	0.000510141	[1, 2, 3, 4, 5]	Group51	1.18821	25	[ALW23_RS09945, ALW29_RS09815, CF001_RS19100, CF003_RS19285, CRECT_RS03465, CS059_RS02565, CS543_RS02580, CS546_RS04025, CS548_RS10410, EG14_RS00095, EGY06_RS09765, FNX46_RS10485, LK437_RS08640, MCS24_RS08225, MCS25_RS08220, MCS27_RS08225, NY148_RS08290, NY151_RS01545, PAC1_RS10010, PAZ_RS09810, PGA7_RS08105, PGF_RS08400, PGJ_RS07885, PGN_RS08305, PG_RS08010]
GO:0017004	cytochrome complex assembly	GO_BiologicalProcess-GOA_08.04.2016_08h58	7.72782e-06	9.29753e-05	0.000276582	0.000510141	[6]	Group51	1.36298	19	[CF001_RS19100, CF003_RS19285, CRECT_RS03465, CS059_RS02565, CS543_RS02580, CS546_RS04025, CS548_RS10410, EG14_RS00095, LK437_RS08640, MCS24_RS08225, MCS25_RS08220, MCS27_RS08225, NY148_RS08290, NY151_RS01545, PGA7_RS08105, PGF_RS08400, PGJ_RS07885, PGN_RS08305, PG_RS08010]
GO:0015385	sodium:proton antiporter activity	GO_BiologicalProcess-GOA_08.04.2016_08h58	4.03725e-06	5.3598e-05	4.86683e-06	1.34649e-05	[8, 9, 10, 11, 13]	Group52	2	13	[ALW23_RS01360, ALW29_RS01210, CASZ1_RS01215, CASZ2_RS01215, CPA42_RS01315, EGY06_RS06410, F6X01_RS01310, FNX46_RS01320, OYC54_RS01400, PAC1_RS01230, PAZ_RS01210, TIA1EST1_RS01205, cact_RS01215]
GO:1902600	proton transmembrane transport	GO_BiologicalProcess-GOA_08.04.2016_08h58	4.26103e-06	5.56101e-05	4.86683e-06	1.34649e-05	[6, 8]	Group52	1.48392	18	[ALW23_RS01360, ALW29_RS01210, CASZ1_RS01215, CASZ2_RS01215, CPA42_RS01315, E4N78_RS08015, EGY06_RS06410, F6X01_RS01310, FNX46_RS01320, H1X50_RS06830, HRI97_RS07835, HW274_RS12105, OYC54_RS01400, PAC1_RS01230, PAZ_RS01210, TDE_RS08050, TIA1EST1_RS01205, cact_RS01215]
KEGG:00860	Porphyrin metabolism	KEGG_25.05.2022	0.00629964	0.0391188	0.00138972	0.00192244	[-1]	Group53	0.580389	57	[BFO_RS11460, C4N14_RS10150, CASZ1_RS00530, CASZ1_RS02200, CASZ2_RS00530, CASZ2_RS02210, CS059_RS04530, CS059_RS08575, CS388_RS09170, CS544_RS10080, CS545_RS05615, DXN06_RS07435, E4N77_RS07795, E4N80_RS08480, E4N80_RS11630, E4N83_RS01920, E4N84_RS02080, E4N85_RS00610, E4N85_RS01885, E4N85_RS02135, E4N90_RS01970, E4N90_RS05910, E4N90_RS12320, E4N90_RS12350, E4N91_RS02150, EG14_RS04635, EG14_RS0590…
GO:0009236	cobalamin biosynthetic process	GO_BiologicalProcess-GOA_08.04.2016_08h58	3.44411e-12	1.10499e-10	0.00138972	0.00192244	[1, 2, 3, 4]	Group53	1.31508	49	[ALW21_RS00515, ALW29_RS00530, BFO_RS11460, CASZ1_RS00530, CASZ2_RS00530, CF001_RS11615, CPA42_RS00570, CS059_RS08575, CS388_RS09170, CS544_RS10080, CS545_RS05615, DXN06_RS07435, E4N77_RS07795, E4N80_RS08480, E4N80_RS11630, E4N83_RS01920, E4N83_RS09840, E4N84_RS02080, E4N85_RS01885, E4N85_RS02135, E4N90_RS01970, E4N90_RS05910, E4N90_RS12320, E4N91_RS02150, EG14_RS04635, EG14_RS05905, EGY06_RS0715…
KEGG:04150	mTOR signaling pathway	KEGG_25.05.2022	7.19167e-06	9.07802e-05	0.0048105	0.00570388	[-1]	Group54	2.51889	10	[BKH15_RS10865, E4N79_RS07990, E4N83_RS07490, E4N84_RS08235, E4N85_RS07500, E4N90_RS07950, E4N91_RS07655, HO345_RS07595, OE909_RS08300, TDE_RS05375]
GO:0016791	phosphatase activity	GO_BiologicalProcess-GOA_08.04.2016_08h58	0.00287751	0.0192668	0.0048105	0.00570388	[1, 2, 3]	Group54	1.11449	11	[C5N99_RS01780, E4N79_RS07990, E4N80_RS06365, E4N83_RS07490, E4N84_RS08235, E4N85_RS07500, E4N90_RS07950, E4N91_RS07655, HO345_RS03105, OE909_RS08300, TDE_RS05375]
GO:0004802	transketolase activity	GO_BiologicalProcess-GOA_08.04.2016_08h58	2.88166e-26	7.39626e-24	8.1104e-07	2.69265e-06	[3]	Group55	5.81818	32	[ALW21_RS11735, ALW23_RS11750, ALW29_RS11515, ALW33_RS11555, BKH17_RS10505, CASZ1_RS11870, CASZ2_RS11930, CPA42_RS12335, DXN06_RS08205, EGX38_RS01735, EGY06_RS07930, F6X01_RS12350, FNX46_RS12305, GDK37_RS07515, HMPREF0675_RS11585, HRI97_RS09340, LCQ46_RS01050, LI931_RS12205, OYC54_RS12315, PAC1_RS11720, PAGK_RS11575, PAZ_RS11505, PPA_RS11715, QQA41_RS12155, QQA42_RS12170, TIA1EST1_RS11480, TIA2ES…
GO:0006098	pentose-phosphate shunt	GO_BiologicalProcess-GOA_08.04.2016_08h58	8.1104e-07	1.22451e-05	8.1104e-07	2.69265e-06	[4, 5, 6]	Group55	1.10307	32	[ALW21_RS11735, ALW23_RS11750, ALW29_RS11515, ALW33_RS11555, BKH17_RS10505, CASZ1_RS11870, CASZ2_RS11930, CPA42_RS12335, DXN06_RS08205, EGX38_RS01735, EGY06_RS07930, F6X01_RS12350, FNX46_RS12305, GDK37_RS07515, HMPREF0675_RS11585, HRI97_RS09340, LCQ46_RS01050, LI931_RS12205, OYC54_RS12315, PAC1_RS11720, PAGK_RS11575, PAZ_RS11505, PPA_RS11715, QQA41_RS12155, QQA42_RS12170, TIA1EST1_RS11480, TIA2ES…
GO:0022627	cytosolic small ribosomal subunit	GO_BiologicalProcess-GOA_08.04.2016_08h58	0.00365863	0.0240782	0.00365863	0.00446568	[3, 4]	Group56	0.577785	67	[ALW33_RS09235, BGK60_RS07165, BKH15_RS07965, BKH16_RS04785, BKH20_RS06880, BKH21_RS00045, BKH21_RS00100, BKH22_RS07645, BKH22_RS11070, BKH23_RS00490, BKH24_RS11670, BKH26_RS10395, BKH27_RS10990, BKH29_RS11325, BKH31_RS12545, BKH32_RS11380, BKH32_RS11435, BWX40_RS03445, CRECT_RS09045, CTM50_RS07495, CTM55_RS07055, DWB79_RS09485, E4N73_RS01245, E4N78_RS03345, E4N79_RS02245, E4N79_RS09170, E4N79_RS…
GO:0000312	plastid small ribosomal subunit	GO_BiologicalProcess-GOA_08.04.2016_08h58	2.84639e-06	3.91379e-05	0.00365863	0.00446568	[4]	Group56	1.07604	30	[ALW33_RS09235, BGK60_RS07165, BKH15_RS07965, BKH16_RS04785, BKH21_RS00045, BKH21_RS00100, BKH22_RS11070, BKH23_RS00490, BKH24_RS11670, BKH26_RS10395, BKH29_RS11325, BKH31_RS12545, BKH32_RS11380, BKH32_RS11435, BWX40_RS03445, CTM50_RS07495, CTM55_RS07055, E4N86_RS08745, E4N87_RS03820, E4N90_RS09620, FBF36_RS03135, GWP40_RS00400, H1X50_RS08835, NM222_RS05105, NW74_RS02925, PAGK_RS09250, PGE45_RS03…
GO:0006414	translational elongation	GO_BiologicalProcess-GOA_08.04.2016_08h58	8.55071e-06	9.97583e-05	1.80025e-05	4.26917e-05	[5, 6, 7, 8]	Group57	0.903256	38	[ALW23_RS09415, ALW29_RS09285, C5N99_RS00405, CASZ1_RS09590, CASZ2_RS09600, CPA42_RS09965, CS388_RS01535, CS545_RS03065, CTM50_RS10295, E4N74_RS09170, E4N75_RS03540, E4N75_RS10410, E4N76_RS03900, E4N76_RS10325, E4N77_RS00800, E4N78_RS02115, E4N78_RS11280, E4N83_RS02095, E4N86_RS01640, E4N86_RS01755, E4N87_RS10795, E4N90_RS08740, EGY06_RS10310, F6X01_RS09970, FNX46_RS09945, GDK37_RS05130, GWP40_RS…
GO:0003746	translation elongation factor activity	GO_BiologicalProcess-GOA_08.04.2016_08h58	1.80025e-05	0.000203852	1.80025e-05	4.26917e-05	[6, 7, 8, 9, 10, 11, 12]	Group57	0.87256	38	[ALW23_RS09415, ALW29_RS09285, C5N99_RS00405, CASZ1_RS09590, CASZ2_RS09600, CPA42_RS09965, CS388_RS01535, CS545_RS03065, CTM50_RS10295, E4N74_RS09170, E4N75_RS03540, E4N75_RS10410, E4N76_RS03900, E4N76_RS10325, E4N77_RS00800, E4N78_RS02115, E4N78_RS11280, E4N83_RS02095, E4N86_RS01640, E4N86_RS01755, E4N87_RS10795, E4N90_RS08740, EGY06_RS10310, F6X01_RS09970, FNX46_RS09945, GDK37_RS05130, GWP40_RS…
GO:0004822	isoleucine-tRNA ligase activity	GO_BiologicalProcess-GOA_08.04.2016_08h58	2.04802e-08	4.04352e-07	2.04802e-08	9.99913e-08	[3]	Group58	2.03644	19	[ALW21_RS01130, AXE84_RS09070, BKH16_RS09895, CPA42_RS01250, E4N78_RS12265, E4N79_RS00545, EGY06_RS06475, F6X01_RS01245, FNX46_RS01255, HMPREF0059_RS04440, LA319_RS05690, LCQ46_RS02415, LI931_RS01175, OE909_RS01155, PAGK_RS01290, PAZ_RS01145, TIA2EST22_RS01125, TIA2EST36_RS01115, cact_RS01150]
GO:0006428	isoleucyl-tRNA aminoacylation	GO_BiologicalProcess-GOA_08.04.2016_08h58	2.04802e-08	4.04352e-07	2.04802e-08	9.99913e-08	[6, 7, 8, 9, 10, 11]	Group58	2.03644	19	[ALW21_RS01130, AXE84_RS09070, BKH16_RS09895, CPA42_RS01250, E4N78_RS12265, E4N79_RS00545, EGY06_RS06475, F6X01_RS01245, FNX46_RS01255, HMPREF0059_RS04440, LA319_RS05690, LCQ46_RS02415, LI931_RS01175, OE909_RS01155, PAGK_RS01290, PAZ_RS01145, TIA2EST22_RS01125, TIA2EST36_RS01115, cact_RS01150]
GO:0004222	metalloendopeptidase activity	GO_BiologicalProcess-GOA_08.04.2016_08h58	5.66977e-12	1.74629e-10	8.47478e-11	5.86173e-10	[1, 2, 3, 4, 5]	Group59	1.12463	61	[BKH21_RS06805, CF002_RS00200, CF003_RS10985, CPA42_RS01480, CRECT_RS08455, CS059_RS04345, CS374_RS04280, CS374_RS06995, CS387_RS07845, CS388_RS04735, CS543_RS00485, CS543_RS03430, CS544_RS05635, CS545_RS10260, CS550_RS09220, E4N79_RS11155, E4N80_RS03025, E4N80_RS08095, E4N85_RS00720, E4N90_RS05245, E4N91_RS00165, E4N91_RS06880, E4N91_RS06970, EE098_RS08320, EG14_RS09075, F6X01_RS01475, GWP43_RS0…
GO:0006508	proteolysis	GO_BiologicalProcess-GOA_08.04.2016_08h58	7.08451e-09	1.55859e-07	8.47478e-11	5.86173e-10	[4, 5]	Group59	0.724638	115	[BCB71_RS03730, BJT84_RS09645, BKH16_RS04085, BKH17_RS05980, BKH21_RS06805, C5N99_RS01465, C7123_RS11120, CF002_RS00200, CF003_RS10985, CPA42_RS01480, CRECT_RS08455, CS059_RS04345, CS374_RS04280, CS374_RS06995, CS387_RS07845, CS388_RS04735, CS543_RS00485, CS543_RS03430, CS544_RS05635, CS545_RS10260, CS550_RS09220, CTM44_RS00955, CUC00_RS08980, DWB79_RS06415, E4N78_RS00480, E4N79_RS09820, E4N79_RS…
GO:0006397	mRNA processing	GO_BiologicalProcess-GOA_08.04.2016_08h58	0.00018386	0.00164619	0.00018386	0.000354893	[6, 7, 8]	Group60	11.1111	3	[E4N79_RS05280, E4N85_RS04995, HRI97_RS03745]
GO:0008380	RNA splicing	GO_BiologicalProcess-GOA_08.04.2016_08h58	0.000145457	0.00134942	0.00018386	0.000354893	[6, 7, 8]	Group60	12	3	[E4N79_RS05280, E4N85_RS04995, HRI97_RS03745]
GO:0008804	carbamate kinase activity	GO_BiologicalProcess-GOA_08.04.2016_08h58	2.4339e-17	1.8741e-15	0.00045993	0.00073412	[2, 4]	Group61	5.5409	21	[ALW23_RS03135, ALW29_RS02980, ALW33_RS03125, CASZ1_RS03065, CASZ2_RS03075, EGX38_RS10750, EGY06_RS04505, FNX46_RS03225, GDK37_RS03725, HMPREF0675_RS03130, OYC54_RS03250, PAC1_RS03015, PAGK_RS08040, PAZ_RS02995, QQA41_RS08475, QQA42_RS03110, TIA1EST1_RS02985, TIA2EST22_RS02965, TIA2EST2_RS02915, TIA2EST36_RS02960, TPCU426_RS03045]
GO:0006520	cellular amino acid metabolic process	GO_BiologicalProcess-GOA_08.04.2016_08h58	0.000421837	0.00338348	0.00045993	0.00073412	[3, 4, 6]	Group61	0.860927	26	[ALW23_RS03135, ALW29_RS02980, ALW33_RS03125, BKH16_RS08680, BKH17_RS01870, CASZ1_RS03065, CASZ2_RS03075, CTM61_RS01085, EGX38_RS10750, EGY06_RS04505, FNX46_RS03225, GDK37_RS03725, HMPREF0675_RS03130, HW274_RS01865, OYC54_RS03250, PAC1_RS03015, PAGK_RS08040, PAZ_RS02995, QQA41_RS08475, QQA42_RS03110, RYI03_RS01685, TIA1EST1_RS02985, TIA2EST22_RS02965, TIA2EST2_RS02915, TIA2EST36_RS02960, TPCU426_…
GO:0004015	adenosylmethionine-8-amino-7-oxononanoate transaminase activity	GO_BiologicalProcess-GOA_08.04.2016_08h58	4.90441e-19	4.19599e-17	3.23904e-07	1.28019e-06	[2, 3]	Group62	7.40741	20	[ALW21_RS04875, CASZ1_RS04965, CASZ2_RS04980, CPA42_RS05180, CS059_RS05185, CS388_RS04165, CS544_RS05040, CS545_RS09690, DXN06_RS02730, F6X01_RS05185, FNX46_RS05190, LCQ46_RS06290, PAC1_RS05000, PAZ_RS04815, PPA_RS04885, QQA41_RS06580, QQA42_RS05025, TIA1EST1_RS04805, TIB1ST10_RS04885, cact_RS04975]
GO:0009102	biotin biosynthetic process	GO_BiologicalProcess-GOA_08.04.2016_08h58	3.23904e-07	5.54237e-06	3.23904e-07	1.28019e-06	[2, 3, 5]	Group62	1.6247	20	[ALW21_RS04875, CASZ1_RS04965, CASZ2_RS04980, CPA42_RS05180, CS059_RS05185, CS388_RS04165, CS544_RS05040, CS545_RS09690, DXN06_RS02730, F6X01_RS05185, FNX46_RS05190, LCQ46_RS06290, PAC1_RS05000, PAZ_RS04815, PPA_RS04885, QQA41_RS06580, QQA42_RS05025, TIA1EST1_RS04805, TIB1ST10_RS04885, cact_RS04975]
GO:0001539	cilium or flagellum-dependent cell motility	GO_BiologicalProcess-GOA_08.04.2016_08h58	8.80045e-05	0.000857765	1.76903e-10	1.12946e-09	[3]	Group63	1.26984	16	[C5N99_RS08585, DWB79_RS07870, E4N80_RS12640, E4N83_RS00125, E4N84_RS13420, E4N85_RS12745, E4N86_RS12305, E4N87_RS00255, E4N90_RS02120, E4N90_RS13070, E4N91_RS12925, HMPREF1222_RS11520, HO345_RS09920, OE909_RS00345, OE909_RS00725, TDE_RS05840]
GO:0009288	bacterial-type flagellum	GO_BiologicalProcess-GOA_08.04.2016_08h58	1.15129e-10	3.40958e-09	1.76903e-10	1.12946e-09	[2, 3, 5]	Group63	3.01003	18	[C5N99_RS01960, DWB79_RS07870, E4N79_RS06075, E4N79_RS07530, E4N83_RS00125, E4N83_RS05935, E4N84_RS06450, E4N85_RS05870, E4N86_RS12305, E4N87_RS00255, E4N91_RS06120, H1X50_RS06600, HGJ18_RS02700, HMPREF1222_RS11520, HO345_RS06080, HO345_RS09920, OE909_RS00345, TDE_RS07050]
GO:0009410	response to xenobiotic stimulus	GO_BiologicalProcess-GOA_08.04.2016_08h58	0.00129455	0.00931594	0.000384701	0.000638603	[3]	Group64	1.32275	10	[ALW33_RS01635, EGX38_RS12380, GDK37_RS09250, HMPREF0675_RS01635, PAGK_RS01635, TIA2EST22_RS01470, TIA2EST2_RS01420, TIA2EST36_RS01460, TIB1ST10_RS01470, TPCU426_RS01480]
GO:0006855	xenobiotic transmembrane transport	GO_BiologicalProcess-GOA_08.04.2016_08h58	0.000384701	0.00315127	0.000384701	0.000638603	[3, 5]	Group64	1.03806	18	[ALW33_RS01635, E4N77_RS09400, E4N78_RS12940, E4N79_RS10380, E4N83_RS09855, E4N85_RS11265, E4N86_RS10575, E4N87_RS01990, EGX38_RS12380, GDK37_RS09250, HMPREF0675_RS01635, HMPREF9194_RS00815, PAGK_RS01635, TIA2EST22_RS01470, TIA2EST2_RS01420, TIA2EST36_RS01460, TIB1ST10_RS01470, TPCU426_RS01480]
GO:0015093	ferrous iron transmembrane transporter activity	GO_BiologicalProcess-GOA_08.04.2016_08h58	2.32508e-10	6.39397e-09	5.5101e-16	9.14676e-15	[8, 9, 10, 11, 12]	Group65	2.88	18	[CF003_RS15350, CS374_RS09775, CS543_RS06265, E4N90_RS03640, EG14_RS07070, HO345_RS03315, KC155_RS04950, KDH82_RS04960, MCS24_RS02185, MCS25_RS05815, NY148_RS03205, NY151_RS05320, OE909_RS04205, PGA7_RS03080, PGF_RS05175, PGJ_RS02790, PGS_RS02970, PG_RS05695]
GO:0006826	iron ion transport	GO_BiologicalProcess-GOA_08.04.2016_08h58	5.5101e-16	3.26367e-14	5.5101e-16	9.14676e-15	[8]	Group65	2.08	39	[C5N99_RS09695, CF003_RS15350, CS374_RS09775, CS543_RS06265, E4N78_RS00030, E4N79_RS02750, E4N79_RS12675, E4N80_RS06975, E4N84_RS02805, E4N84_RS10200, E4N85_RS12330, E4N86_RS06710, E4N87_RS05845, E4N90_RS03640, EG14_RS07070, H1X50_RS01705, H1X50_RS09185, HO345_RS03315, HO345_RS07520, HRI97_RS10835, HRI97_RS10930, KC155_RS04950, KDH82_RS04960, LI931_RS07435, MCS24_RS02185, MCS25_RS05815, NY148_RS0…
GO:0030976	thiamine pyrophosphate binding	GO_BiologicalProcess-GOA_08.04.2016_08h58	2.21446e-06	3.21723e-05	3.31981e-06	9.84086e-06	[1, 2, 3, 4, 5, 7]	Group66	1.29141	23	[ALW21_RS06355, BKH21_RS00515, CF003_RS19250, CS059_RS02530, CS387_RS06260, DXN06_RS01180, H1X50_RS01515, HMPREF0059_RS03450, HW274_RS09410, KCI35_RS08265, LA319_RS02050, LCQ46_RS07805, LI931_RS05080, MCS24_RS08190, MCS25_RS08185, MCS27_RS08190, NY148_RS08255, PGA7_RS08075, PGJ_RS07850, PG_RS07980, PPA_RS06360, TIB1ST10_RS06365, cbac_RS06540]
GO:0004591	oxoglutarate dehydrogenase (succinyl-transferring) activity	GO_BiologicalProcess-GOA_08.04.2016_08h58	4.39578e-05	0.000476725	3.31981e-06	9.84086e-06	[3, 4, 5]	Group66	2.62295	8	[ALW21_RS06355, DXN06_RS01180, HW274_RS09410, LCQ46_RS07805, LI931_RS05080, PPA_RS06360, TIB1ST10_RS06365, cbac_RS06540]
GO:0016491	oxidoreductase activity	GO_BiologicalProcess-GOA_08.04.2016_08h58	0.00502187	0.0319574	0.00708965	0.00784587	[1, 2, 3, 4]	Group67	0.55694	76	[ALW21_RS10680, ALW23_RS10595, ALW29_RS10465, BKH19_RS05725, BKH21_RS04820, BKH23_RS11360, C5N99_RS05295, CASZ1_RS10770, CASZ2_RS10780, CS059_RS00410, DWB79_RS05305, DXN06_RS09340, E4N78_RS09870, E4N79_RS09285, E4N79_RS09875, E4N80_RS01905, E4N83_RS08110, E4N83_RS12120, E4N83_RS12250, E4N84_RS10275, E4N84_RS12045, E4N84_RS13255, E4N85_RS01965, E4N85_RS02695, E4N86_RS05835, E4N86_RS07090, E4N86_RS…
GO:0009263	deoxyribonucleotide biosynthetic process	GO_BiologicalProcess-GOA_08.04.2016_08h58	4.06596e-19	3.91348e-17	0.00708965	0.00784587	[5, 7, 8, 9]	Group67	4.60177	26	[ALW21_RS10680, ALW23_RS10595, ALW29_RS10465, C5N99_RS05295, CASZ1_RS10770, CASZ2_RS10780, DWB79_RS05305, DXN06_RS09340, E4N84_RS12045, EGY06_RS09050, FNX46_RS11195, LCQ46_RS12305, LI931_RS11090, LI936_RS10670, O2A76_RS10695, OYC54_RS11090, PAC1_RS10655, PAZ_RS10465, PPA_RS10665, QQA41_RS11050, QQA42_RS11060, RN83_RS10820, TIA1EST1_RS10440, TIB1ST10_RS10685, TIIST44_RS03310, cbac_RS11000]
GO:0031004	potassium ion-transporting ATPase complex	GO_BiologicalProcess-GOA_08.04.2016_08h58	7.08377e-13	2.59738e-11	7.64125e-10	4.22816e-09	[3]	Group68	13.5135	10	[ALW29_RS00600, CASZ1_RS00600, CASZ2_RS00600, CPA42_RS00650, EGY06_RS07075, F6X01_RS00645, FNX46_RS00650, PAZ_RS00600, TIA1EST1_RS00600, cact_RS00605]
GO:0008556	P-type potassium transmembrane transporter activity	GO_BiologicalProcess-GOA_08.04.2016_08h58	7.64125e-10	1.89799e-08	7.64125e-10	4.22816e-09	[7, 8, 9, 10, 11]	Group68	6.75676	10	[ALW29_RS00600, CASZ1_RS00600, CASZ2_RS00600, CPA42_RS00650, EGY06_RS07075, F6X01_RS00645, FNX46_RS00650, PAZ_RS00600, TIA1EST1_RS00600, cact_RS00605]
GO:0016874	ligase activity	GO_BiologicalProcess-GOA_08.04.2016_08h58	0.00766364	0.0457442	0.0416406	0.0421484	[1, 2, 3, 5]	Group69	0.8	17	[CF003_RS16235, CS059_RS08855, CS388_RS08900, GDK37_RS00645, GWP43_RS02365, H1X50_RS02145, H1X50_RS08705, HRI97_RS03165, JO40_RS10785, MCS24_RS03020, MCS25_RS04990, MCS27_RS04990, NY148_RS04235, OYC54_RS10590, PGA7_RS04145, PG_RS04835, cact_RS10295]
GO:0008784	alanine racemase activity	GO_BiologicalProcess-GOA_08.04.2016_08h58	0.000691608	0.00532538	0.0416406	0.0421484	[2, 5]	Group69	1.25786	12	[CF003_RS16235, CS059_RS08855, CS388_RS08900, E4N86_RS06950, E4N87_RS05605, E4N91_RS07790, MCS24_RS03020, MCS25_RS04990, MCS27_RS04990, NY148_RS04235, PGA7_RS04145, PG_RS04835]
GO:0006522	alanine metabolic process	GO_BiologicalProcess-GOA_08.04.2016_08h58	0.000151881	0.00137586	0.0416406	0.0421484	[6, 7, 9]	Group69	1.93548	9	[CF003_RS16235, CS059_RS08855, CS388_RS08900, MCS24_RS03020, MCS25_RS04990, MCS27_RS04990, NY148_RS04235, PGA7_RS04145, PG_RS04835]
GO:0022626	cytosolic ribosome	GO_BiologicalProcess-GOA_08.04.2016_08h58	0.000888385	0.00670644	0.000888385	0.00134065	[3]	Group70	1.29717	11	[ALW29_RS06665, CASZ1_RS06855, CASZ2_RS06870, CPA42_RS07155, EGY06_RS00570, F6X01_RS07160, FNX46_RS07160, PAC1_RS06850, PAZ_RS06640, TIA1EST1_RS06630, cact_RS06870]
GO:0009386	translational attenuation	GO_BiologicalProcess-GOA_08.04.2016_08h58	0.000888385	0.00670644	0.000888385	0.00134065	[6, 7, 8, 9]	Group70	1.29717	11	[ALW29_RS06665, CASZ1_RS06855, CASZ2_RS06870, CPA42_RS07155, EGY06_RS00570, F6X01_RS07160, FNX46_RS07160, PAC1_RS06850, PAZ_RS06640, TIA1EST1_RS06630, cact_RS06870]
GO:0045182	translation regulator activity	GO_BiologicalProcess-GOA_08.04.2016_08h58	0.000888385	0.00670644	0.000888385	0.00134065	[6, 7, 8, 9]	Group70	1.29717	11	[ALW29_RS06665, CASZ1_RS06855, CASZ2_RS06870, CPA42_RS07155, EGY06_RS00570, F6X01_RS07160, FNX46_RS07160, PAC1_RS06850, PAZ_RS06640, TIA1EST1_RS06630, cact_RS06870]
GO:0004113	2',3'-cyclic-nucleotide 3'-phosphodiesterase activity	GO_BiologicalProcess-GOA_08.04.2016_08h58	0.0005865	0.00456167	7.32028e-05	0.000155791	[3]	Group71	22.2222	2	[E4N86_RS00925, E4N87_RS11625]
GO:0051731	polynucleotide 5'-hydroxyl-kinase activity	GO_BiologicalProcess-GOA_08.04.2016_08h58	0.0005865	0.00456167	7.32028e-05	0.000155791	[3]	Group71	22.2222	2	[E4N86_RS00925, E4N87_RS11625]
GO:0042245	RNA repair	GO_BiologicalProcess-GOA_08.04.2016_08h58	7.32028e-05	0.000761705	7.32028e-05	0.000155791	[6, 7]	Group71	15	3	[E4N80_RS01010, E4N86_RS00925, E4N87_RS11625]
GO:0004019	adenylosuccinate synthase activity	GO_BiologicalProcess-GOA_08.04.2016_08h58	1.45873e-08	3.03573e-07	0.000335907	0.000568986	[2, 3]	Group72	2.08105	19	[ALW33_RS09955, BWX40_RS06510, CF002_RS01055, CF003_RS12915, CS549_RS01865, CTM50_RS01275, CTM61_RS08475, EGX38_RS03455, HMPREF0675_RS09985, MCS24_RS05885, MCS25_RS02110, MCS27_RS02110, NY148_RS07115, PAGK_RS09970, PGA7_RS06940, PGTDC60_RS06995, PG_RS02065, PI172_RS05005, PIN17_RS09555]
GO:0005525	GTP binding	GO_BiologicalProcess-GOA_08.04.2016_08h58	0.00124121	0.00901636	0.000335907	0.000568986	[1, 2, 3, 4, 5]	Group72	0.596372	72	[AIF0345_RS05865, ALW21_RS10100, ALW23_RS10075, ALW29_RS09945, ALW33_RS09955, ALW33_RS09995, BKH16_RS08825, BKH20_RS08725, BKH21_RS02745, BKH23_RS09910, BKH26_RS07400, BWX40_RS06510, CASZ1_RS10255, CASZ2_RS10265, CF002_RS01055, CF003_RS12915, CPA42_RS10655, CS388_RS08420, CS545_RS06355, CS549_RS01865, CTM50_RS01275, CTM61_RS04475, CTM61_RS08475, CTM63_RS06370, D468_RS0103825, DXN06_RS09960, E4N79…
GO:0006164	purine nucleotide biosynthetic process	GO_BiologicalProcess-GOA_08.04.2016_08h58	3.10953e-07	5.44169e-06	0.000335907	0.000568986	[6, 7, 8, 9]	Group72	1.17736	31	[ALW33_RS09955, BWX39_RS05380, BWX40_RS06510, BWX40_RS06625, CF002_RS01055, CF003_RS12915, CS549_RS01865, CTM50_RS01275, CTM50_RS04715, CTM61_RS08475, CUB95_RS07615, CUC00_RS00320, E4N90_RS09945, EGX38_RS03455, HMPREF0675_RS09985, HMPREF9419_RS01645, K8O81_RS04115, MCS24_RS05885, MCS25_RS02110, MCS27_RS02110, NY148_RS07115, NY149_RS05160, PAGK_RS09970, PGA7_RS06940, PGTDC60_RS06995, PG_RS02065, P…
GO:0003697	single-stranded DNA binding	GO_BiologicalProcess-GOA_08.04.2016_08h58	2.19294e-15	1.05535e-13	3.31822e-05	7.44357e-05	[1, 2, 3, 4, 5, 6]	Group73	2.56198	31	[ALW29_RS00020, ALW33_RS00020, CASZ1_RS00020, CASZ2_RS00020, CF003_RS12030, CPA42_RS00020, CS059_RS06030, CS543_RS10510, CS544_RS04195, E4N76_RS05525, E4N83_RS11600, EGX38_RS01505, EGY06_RS07700, F6X01_RS00020, HMPREF0675_RS00020, MCS24_RS06730, MCS25_RS01275, MCS27_RS01280, NF668_RS01620, NF669_RS01615, NY148_RS01250, OE909_RS12575, PAGK_RS00020, PAZ_RS00020, PGA7_RS01190, PG_RS01215, QN080_RS01…
GO:0006281	DNA repair	GO_BiologicalProcess-GOA_08.04.2016_08h58	2.17599e-07	3.89653e-06	3.31822e-05	7.44357e-05	[5, 6, 7]	Group73	0.697285	104	[ALW23_RS01255, ALW23_RS07130, ALW29_RS00020, ALW29_RS01095, ALW29_RS06995, ALW33_RS00020, ALW33_RS01250, ALW33_RS02885, BKH16_RS07185, C5N99_RS02430, C5N99_RS03425, CASZ1_RS00020, CASZ1_RS07230, CASZ2_RS00020, CASZ2_RS07245, CF003_RS12030, CPA42_RS00020, CPA42_RS01190, CPA42_RS07525, CRECT_RS03915, CS059_RS02335, CS059_RS06030, CS388_RS03530, CS388_RS06765, CS543_RS10510, CS544_RS04195, CS545_RS…
GO:0006310	DNA recombination	GO_BiologicalProcess-GOA_08.04.2016_08h58	0.000114875	0.00110568	3.31822e-05	7.44357e-05	[5, 6, 7]	Group73	0.612406	93	[ALW23_RS01255, ALW23_RS07130, ALW29_RS01095, ALW29_RS06995, ALW33_RS01250, C5N99_RS03425, C5N99_RS09915, CASZ1_RS07230, CASZ2_RS07245, CF003_RS11015, CF003_RS12030, CPA42_RS01190, CPA42_RS07525, CS059_RS06030, CS388_RS05445, CS543_RS10510, CS544_RS02275, CS544_RS04195, CS545_RS00250, CTM44_RS00035, CTM62_RS00465, CTM62_RS07575, E4N76_RS05525, E4N77_RS01320, E4N78_RS03105, E4N78_RS07730, E4N79_RS…
GO:0000166	nucleotide binding	GO_BiologicalProcess-GOA_08.04.2016_08h58	0.000144031	0.00135249	0.000154426	0.000305176	[1, 2, 3, 4]	Group74	0.753593	43	[ALW23_RS08035, ALW33_RS07925, BKH16_RS07835, BKH17_RS00260, BKH18_RS09530, CTM50_RS04830, CTM55_RS01690, CUB95_RS07510, E4N75_RS06480, E4N77_RS03325, E4N77_RS12110, E4N79_RS13035, E4N80_RS01905, E4N80_RS02205, E4N80_RS12805, E4N83_RS01920, E4N83_RS08110, E4N84_RS02080, E4N84_RS13215, E4N86_RS12050, E4N87_RS00510, E4N91_RS02150, E4N91_RS08210, EGX38_RS05585, GDK37_RS00645, GWP40_RS01150, H1X50_RS…
GO:0004832	valine-tRNA ligase activity	GO_BiologicalProcess-GOA_08.04.2016_08h58	0.000581591	0.00456965	0.000154426	0.000305176	[3, 4]	Group74	1.28342	12	[ALW23_RS08035, ALW33_RS07925, CTM50_RS04830, CTM55_RS01690, CUB95_RS07510, E4N75_RS06480, E4N77_RS03325, EGX38_RS05585, H1X50_RS08115, HMPREF0675_RS07930, PAGK_RS03250, TIA2EST22_RS07875]
GO:0006438	valyl-tRNA aminoacylation	GO_BiologicalProcess-GOA_08.04.2016_08h58	0.000581591	0.00456965	0.000154426	0.000305176	[6, 7, 8, 9, 10, 11]	Group74	1.28342	12	[ALW23_RS08035, ALW33_RS07925, CTM50_RS04830, CTM55_RS01690, CUB95_RS07510, E4N75_RS06480, E4N77_RS03325, EGX38_RS05585, H1X50_RS08115, HMPREF0675_RS07930, PAGK_RS03250, TIA2EST22_RS07875]
GO:0009061	anaerobic respiration	GO_BiologicalProcess-GOA_08.04.2016_08h58	0.000195923	0.00173403	0.00303368	0.00375814	[1, 3, 4, 5, 6]	Group75	1.55807	11	[BKH17_RS07955, BKH19_RS06520, BKH20_RS00040, BKH22_RS10080, BKH32_RS07810, HW274_RS09515, PGE45_RS09655, TIA2EST22_RS02550, TIA2EST2_RS02500, TIA2EST36_RS02545, TPCU426_RS02615]
GO:0008940	nitrate reductase activity	GO_BiologicalProcess-GOA_08.04.2016_08h58	0.000220744	0.00190981	0.00303368	0.00375814	[3, 4, 7]	Group75	1.53631	11	[BKH17_RS07955, BKH19_RS06520, BKH20_RS00040, BKH22_RS10080, BKH32_RS07810, HW274_RS09515, PGE45_RS09655, TIA2EST22_RS02550, TIA2EST2_RS02500, TIA2EST36_RS02545, TPCU426_RS02615]
GO:0009325	nitrate reductase complex	GO_BiologicalProcess-GOA_08.04.2016_08h58	8.52046e-05	0.000852046	0.00303368	0.00375814	[3, 7]	Group75	1.71607	11	[BKH17_RS07955, BKH19_RS06520, BKH20_RS00040, BKH22_RS10080, BKH32_RS07810, HW274_RS09515, PGE45_RS09655, TIA2EST22_RS02550, TIA2EST2_RS02500, TIA2EST36_RS02545, TPCU426_RS02615]
GO:0050568	protein-glutamine glutaminase activity	GO_BiologicalProcess-GOA_08.04.2016_08h58	0.0050568	0.0319159	0.00544663	0.00636719	[2, 7]	Group76	7.69231	2	[E4N84_RS10625, HO345_RS00555]
GO:0006482	protein demethylation	GO_BiologicalProcess-GOA_08.04.2016_08h58	0.00468042	0.0300327	0.00544663	0.00636719	[3, 6, 7]	Group76	8	2	[E4N84_RS10625, HO345_RS00555]
GO:0008984	protein-glutamate methylesterase activity	GO_BiologicalProcess-GOA_08.04.2016_08h58	0.0050568	0.0319159	0.00544663	0.00636719	[4, 7]	Group76	7.69231	2	[E4N84_RS10625, HO345_RS00555]
GO:0018277	protein deamination	GO_BiologicalProcess-GOA_08.04.2016_08h58	0.00468042	0.0300327	0.00544663	0.00636719	[5, 6]	Group76	8	2	[E4N84_RS10625, HO345_RS00555]
GO:0000345	cytosolic DNA-directed RNA polymerase complex	GO_BiologicalProcess-GOA_08.04.2016_08h58	0.000139904	0.00132996	2.20514e-15	2.61466e-14	[3]	Group77	1.00825	22	[ALW23_RS09450, ALW29_RS09320, BKH20_RS01160, BKH21_RS02470, BKH22_RS05740, BKH23_RS12175, BKH26_RS00685, C7Y58_RS02685, CASZ1_RS09625, CASZ2_RS09635, CPA42_RS10000, E4N79_RS01830, EGY06_RS10275, F6X01_RS10005, FNX46_RS09980, H1X50_RS01915, HRI97_RS02885, PAZ_RS09310, PGJ_RS07020, RDV57_RS09295, TIA1EST1_RS09285, cact_RS09635]
GO:0032549	ribonucleoside binding	GO_BiologicalProcess-GOA_08.04.2016_08h58	9.60856e-14	3.6993e-12	2.20514e-15	2.61466e-14	[4]	Group77	10.3448	12	[ALW21_RS09495, DXN06_RS10610, GDK37_RS05165, LCQ46_RS11130, LI931_RS09915, QQA41_RS09875, QQA42_RS09890, TIA2EST22_RS09290, TIA2EST2_RS09260, TIA2EST36_RS09270, TIB1ST10_RS09495, TPCU426_RS09705]
GO:0003899	DNA-directed 5'-3' RNA polymerase activity	GO_BiologicalProcess-GOA_08.04.2016_08h58	7.13842e-10	1.83219e-08	2.20514e-15	2.61466e-14	[6, 7, 8]	Group77	1.19858	44	[ALW21_RS09495, ALW23_RS09450, ALW29_RS09320, BKH17_RS08095, BKH20_RS01160, BKH20_RS01165, BKH21_RS02465, BKH21_RS02470, BKH22_RS05740, BKH23_RS12175, BKH26_RS00685, BKH27_RS00870, C7Y58_RS02685, CASZ1_RS09625, CASZ2_RS09635, CPA42_RS10000, DXN06_RS10610, E4N79_RS01830, E4N83_RS00510, EGY06_RS10275, F6X01_RS10005, FBF36_RS09935, FNX46_RS09980, GDK37_RS05165, GWP40_RS00365, H1X50_RS01915, HMPREF90…
GO:0006351	transcription, DNA-templated	GO_BiologicalProcess-GOA_08.04.2016_08h58	8.87927e-15	3.59844e-13	2.20514e-15	2.61466e-14	[6, 7, 8, 9]	Group77	1.31381	61	[ALW21_RS09495, ALW23_RS09450, ALW29_RS09320, BKH17_RS08095, BKH20_RS01160, BKH20_RS01165, BKH21_RS02465, BKH21_RS02470, BKH22_RS05740, BKH23_RS12175, BKH26_RS00685, BKH27_RS00870, C7Y58_RS02685, CASZ1_RS09625, CASZ2_RS09635, CF003_RS12030, CPA42_RS10000, CS059_RS06030, CS543_RS10510, CS544_RS04195, DXN06_RS10610, E4N76_RS05525, E4N79_RS01830, EGY06_RS10275, F6X01_RS10005, FBF36_RS09935, FNX46_RS…
GO:0016616	oxidoreductase activity, acting on the CH-OH group of donors, NAD or NADP as acceptor	GO_BiologicalProcess-GOA_08.04.2016_08h58	4.92898e-05	0.000527128	0.144941	0.144941	[1, 2, 3]	Group78	1.33556	16	[ALW21_RS00745, CS059_RS09525, CS374_RS09845, CS544_RS00005, CS550_RS05740, DWB79_RS01325, DXN06_RS07190, KC155_RS05315, KDH82_RS05325, LCQ46_RS02005, LI931_RS00760, PPA_RS00745, QQA41_RS00765, QQA42_RS00760, TIB1ST10_RS00740, cbac_RS00750]
GO:0003979	UDP-glucose 6-dehydrogenase activity	GO_BiologicalProcess-GOA_08.04.2016_08h58	9.64425e-10	2.25032e-08	0.144941	0.144941	[3]	Group78	3.05927	16	[ALW21_RS00745, CS059_RS09525, CS374_RS09845, CS544_RS00005, CS550_RS05740, DWB79_RS01325, DXN06_RS07190, KC155_RS05315, KDH82_RS05325, LCQ46_RS02005, LI931_RS00760, PPA_RS00745, QQA41_RS00765, QQA42_RS00760, TIB1ST10_RS00740, cbac_RS00750]
GO:0051287	NAD binding	GO_BiologicalProcess-GOA_08.04.2016_08h58	0.00875027	0.0499089	0.144941	0.144941	[1, 2, 3, 4, 5]	Group78	0.692329	25	[AIF0345_RS06250, ALW21_RS00745, BKH16_RS07530, BKH17_RS06440, C7Y58_RS07560, CS059_RS09525, CS374_RS09845, CS544_RS00005, CS550_RS05740, DWB79_RS01325, DXN06_RS07190, E4N85_RS08115, H1X50_RS08550, HW274_RS10190, KC155_RS05315, KDH82_RS05325, LCQ46_RS02005, LI931_RS00760, PGJ_RS06190, PPA_RS00745, QQA41_RS00765, QQA42_RS00760, RDV57_RS03770, TIB1ST10_RS00740, cbac_RS00750]
GO:0000271	polysaccharide biosynthetic process	GO_BiologicalProcess-GOA_08.04.2016_08h58	7.00044e-05	0.000738403	0.144941	0.144941	[5]	Group78	1.29555	16	[ALW21_RS00745, CS059_RS09525, CS374_RS09845, CS544_RS00005, CS550_RS05740, DWB79_RS01325, DXN06_RS07190, KC155_RS05315, KDH82_RS05325, LCQ46_RS02005, LI931_RS00760, PPA_RS00745, QQA41_RS00765, QQA42_RS00760, TIB1ST10_RS00740, cbac_RS00750]
GO:0003941	L-serine ammonia-lyase activity	GO_BiologicalProcess-GOA_08.04.2016_08h58	2.86977e-17	2.00884e-15	5.3037e-10	3.14434e-09	[3]	Group79	3.29171	29	[ALW21_RS02020, ALW23_RS02145, ALW29_RS01995, ALW33_RS02140, CASZ1_RS02005, CASZ2_RS02015, CPA42_RS02140, DXN06_RS05810, EGX38_RS11830, EGY06_RS05580, F6X01_RS02140, FNX46_RS02150, HMPREF0675_RS02140, HO345_RS05925, LCQ46_RS03325, LI931_RS02090, OE909_RS06675, OYC54_RS02200, PAGK_RS02140, PAZ_RS02000, PPA_RS02015, QQA41_RS02080, QQA42_RS02075, TIA1EST1_RS01990, TIA2EST2_RS01925, TIB1ST10_RS02015,…
GO:1904047	S-adenosyl-L-methionine binding	GO_BiologicalProcess-GOA_08.04.2016_08h58	0.000986955	0.00737821	5.3037e-10	3.14434e-09	[1, 2, 3, 4, 5, 6]	Group79	0.659844	49	[BFO_RS00360, BFO_RS00465, BJT84_RS00340, BJT84_RS00390, BJU00_RS00305, CF003_RS17005, CS544_RS01575, CS546_RS02570, CS548_RS08960, CTM46_RS01270, CTM63_RS02765, E4N79_RS00705, E4N83_RS06820, E4N84_RS07355, E4N85_RS00745, E4N91_RS01315, E4N91_RS04375, FJN16_RS00830, FJN16_RS00930, FJN16_RS08610, HGJ18_RS09285, HMPREF0659_RS05645, HMPREF1222_RS07935, HO345_RS05575, J5A70_RS04735, KCI35_RS06860, LA…
GO:0051539	4 iron, 4 sulfur cluster binding	GO_BiologicalProcess-GOA_08.04.2016_08h58	8.40032e-10	2.02133e-08	5.3037e-10	3.14434e-09	[1, 2, 3, 4, 5, 6, 7]	Group79	0.929043	69	[ALW21_RS02020, ALW23_RS02145, ALW29_RS01995, ALW33_RS02140, AoKodu_RS10290, BFO_RS00360, BFO_RS00465, BJT84_RS00340, BJT84_RS00390, BJU00_RS00305, CASZ1_RS02005, CASZ2_RS02015, CF003_RS18145, CPA42_RS02140, CS546_RS02570, CS548_RS08960, CTM46_RS01270, DXN06_RS05810, E4N83_RS06820, E4N84_RS07355, E4N85_RS04035, E4N90_RS04680, E4N91_RS04250, E4N91_RS04375, EGX38_RS11830, EGY06_RS05580, F6X01_RS021…
GO:0009063	cellular amino acid catabolic process	GO_BiologicalProcess-GOA_08.04.2016_08h58	2.68717e-24	5.17279e-22	5.3037e-10	3.14434e-09	[4, 5, 6, 7]	Group79	6.87023	27	[ALW21_RS02020, ALW23_RS02145, ALW29_RS01995, ALW33_RS02140, CASZ1_RS02005, CASZ2_RS02015, CPA42_RS02140, DXN06_RS05810, EGX38_RS11830, EGY06_RS05580, F6X01_RS02140, FNX46_RS02150, HMPREF0675_RS02140, LCQ46_RS03325, LI931_RS02090, OYC54_RS02200, PAGK_RS02140, PAZ_RS02000, PPA_RS02015, QQA41_RS02080, QQA42_RS02075, TIA1EST1_RS01990, TIA2EST2_RS01925, TIB1ST10_RS02015, TPCU426_RS01995, cact_RS02010…
GO:0003916	DNA topoisomerase activity	GO_BiologicalProcess-GOA_08.04.2016_08h58	1.04378e-28	4.01853e-26	9.75347e-14	8.99487e-13	[3, 4]	Group80	2.8412	56	[ADD47_RS01810, ADK06_RS03375, ATCC27039_RS08875, BGK60_RS03555, BKH03_RS10265, BKH14_RS13205, BKH15_RS03970, BKH16_RS00230, BKH16_RS12160, BKH18_RS11020, BKH19_RS12410, BKH22_RS12005, BKH25_RS06755, BKH29_RS10380, BKH33_RS10180, BKH34_RS13350, BKH35_RS13335, BKH36_RS11460, BKH37_RS01765, CF002_RS05035, CS387_RS01440, CS544_RS09325, CS546_RS08910, CS548_RS04355, CSHOW_RS02130, CTM44_RS08755, CTM4…
GO:0005727	extrachromosomal circular DNA	GO_BiologicalProcess-GOA_08.04.2016_08h58	0	0	9.75347e-14	8.99487e-13	[4]	Group80	57.1429	28	[ADD47_RS01810, ADK06_RS03375, ATCC27039_RS08875, BKH03_RS10265, BKH14_RS13205, BKH16_RS12160, BKH18_RS11020, BKH19_RS12410, BKH25_RS06755, BKH29_RS10380, BKH33_RS10180, BKH34_RS13350, BKH35_RS13335, BKH36_RS11460, BKH37_RS01765, CYJ23_RS04975, FBF36_RS10990, FK267_RS05315, FOC60_RS08150, HMPREF0734_RS05110, HMPREF9006_RS06445, HMPREF9057_RS11095, HMPREF9058_RS11225, I6H94_RS04260, I6I08_RS00870,…
GO:0006260	DNA replication	GO_BiologicalProcess-GOA_08.04.2016_08h58	2.03709e-08	4.12778e-07	9.75347e-14	8.99487e-13	[5, 6, 7]	Group80	0.756369	95	[ADD47_RS01810, ADK06_RS03375, ATCC27039_RS08875, AXE84_RS09675, BKH03_RS10265, BKH14_RS13205, BKH16_RS04340, BKH16_RS12160, BKH18_RS11020, BKH19_RS12410, BKH20_RS11880, BKH22_RS01500, BKH23_RS03085, BKH25_RS06755, BKH26_RS02300, BKH27_RS06990, BKH29_RS10380, BKH33_RS10180, BKH34_RS13350, BKH35_RS13335, BKH36_RS11460, BKH37_RS01765, CF003_RS12030, CS059_RS06030, CS543_RS10510, CS544_RS04195, CYJ2…
GO:0006265	DNA topological change	GO_BiologicalProcess-GOA_08.04.2016_08h58	4.45172e-07	7.29324e-06	9.75347e-14	8.99487e-13	[5, 6, 7]	Group80	0.942606	45	[BGK60_RS03555, BKH15_RS03970, BKH16_RS00230, BKH22_RS12005, BWX39_RS03095, CF002_RS05035, CS387_RS01440, CS544_RS09325, CS546_RS08910, CS548_RS04355, CSHOW_RS02130, CTM44_RS08755, CTM44_RS09555, CTM50_RS06730, CUB95_RS05105, CUC00_RS00015, CUC00_RS00390, CUC00_RS01185, E4N78_RS13715, E4N83_RS11245, E4N90_RS07710, E4N91_RS07435, H1X50_RS06655, H1X50_RS11975, H1X50_RS11980, HMPREF0059_RS11645, HMP…
GO:0003735	structural constituent of ribosome	GO_BiologicalProcess-GOA_08.04.2016_08h58	5.80816e-16	3.19449e-14	1.46153e-20	6.06534e-19	[1, 2, 3, 4, 5, 6]	Group81	0.64956	322	[ALW23_RS04330, ALW23_RS09345, ALW29_RS04175, ALW29_RS09215, ALW33_RS09235, ALW33_RS09260, AoKodu_RS03150, BGK60_RS07165, BKH15_RS07940, BKH15_RS07965, BKH15_RS08030, BKH16_RS04785, BKH16_RS04810, BKH17_RS01185, BKH17_RS01275, BKH18_RS06780, BKH18_RS06830, BKH19_RS08065, BKH19_RS08155, BKH20_RS06880, BKH21_RS00045, BKH21_RS00100, BKH22_RS07645, BKH22_RS11070, BKH23_RS00490, BKH24_RS11670, BKH24_R…
GO:0022625	cytosolic large ribosomal subunit	GO_BiologicalProcess-GOA_08.04.2016_08h58	2.25344e-15	1.02068e-13	1.46153e-20	6.06534e-19	[3, 4, 6]	Group81	0.76431	184	[ALW23_RS04330, ALW23_RS09345, ALW29_RS04175, ALW29_RS09215, ALW33_RS09260, AoKodu_RS03150, BKH15_RS07940, BKH15_RS08030, BKH16_RS04810, BKH17_RS01185, BKH17_RS01275, BKH18_RS06780, BKH18_RS06830, BKH19_RS08065, BKH19_RS08155, BKH24_RS11675, BKH26_RS10400, BKH28_RS02555, BKH31_RS12580, BKH32_RS11400, C4N14_RS00765, C4N14_RS05060, C5N99_RS04830, C7Y58_RS00725, C7Y58_RS04705, CASZ1_RS09525, CASZ2_R…
GO:0000315	organellar large ribosomal subunit	GO_BiologicalProcess-GOA_08.04.2016_08h58	2.26497e-10	6.45936e-09	1.46153e-20	6.06534e-19	[4, 6]	Group81	0.762381	119	[ALW23_RS04330, ALW29_RS04175, AoKodu_RS03150, BKH15_RS08030, BKH16_RS04810, BKH17_RS01275, BKH18_RS06780, BKH19_RS08155, BKH28_RS02555, BKH31_RS12580, BKH32_RS11400, C4N14_RS00765, C4N14_RS05060, C5N99_RS04830, C7Y58_RS00725, C7Y58_RS04705, CF001_RS19585, CF002_RS00350, CF002_RS09380, CPA42_RS04495, CS549_RS02555, E4N72_RS01015, E4N77_RS00825, E4N77_RS00890, E4N77_RS03225, E4N77_RS07965, E4N79_R…
GO:0006412	translation	GO_BiologicalProcess-GOA_08.04.2016_08h58	1.45733e-20	1.60307e-18	1.46153e-20	6.06534e-19	[4, 5, 6, 7]	Group81	0.674878	366	[ALW21_RS10100, ALW23_RS04330, ALW23_RS06390, ALW23_RS09345, ALW23_RS10075, ALW29_RS04175, ALW29_RS09215, ALW29_RS09945, ALW33_RS09235, ALW33_RS09260, ALW33_RS09995, AoKodu_RS03150, BGK60_RS07165, BKH15_RS07940, BKH15_RS07965, BKH15_RS08030, BKH16_RS04785, BKH16_RS04810, BKH17_RS01185, BKH17_RS01275, BKH18_RS06780, BKH18_RS06830, BKH19_RS08065, BKH19_RS08155, BKH20_RS06880, BKH21_RS00045, BKH21_R…
GO:0009975	cyclase activity	GO_BiologicalProcess-GOA_08.04.2016_08h58	7.65754e-16	3.93087e-14	7.65754e-16	1.05929e-14	[2, 4]	Group82	6.85484	17	[C5N99_RS02710, CRECT_RS03890, CRECT_RS11565, E4N79_RS11440, E4N83_RS01025, E4N84_RS01185, E4N85_RS10990, H1X50_RS05835, HO345_RS08960, HO345_RS08965, HO345_RS12555, HRI97_RS01925, HRI97_RS05845, LK437_RS04410, LK437_RS09060, TDE_RS02000, TDE_RS12155]
GO:0009966	regulation of signal transduction	GO_BiologicalProcess-GOA_08.04.2016_08h58	5.22353e-08	9.57647e-07	7.65754e-16	1.05929e-14	[3, 4, 5]	Group82	5.20231	9	[CRECT_RS03890, CRECT_RS11565, E4N83_RS01025, E4N84_RS01185, HO345_RS08960, HO345_RS08965, LK437_RS04410, LK437_RS09060, TDE_RS12155]
GO:0016849	phosphorus-oxygen lyase activity	GO_BiologicalProcess-GOA_08.04.2016_08h58	1.00037e-09	2.26554e-08	7.65754e-16	1.05929e-14	[4]	Group82	10.6667	8	[C5N99_RS02710, E4N79_RS11440, E4N85_RS10990, H1X50_RS05835, HO345_RS12555, HRI97_RS01925, HRI97_RS05845, TDE_RS02000]
GO:0032555	purine ribonucleotide binding	GO_BiologicalProcess-GOA_08.04.2016_08h58	1.00037e-09	2.26554e-08	7.65754e-16	1.05929e-14	[4]	Group82	10.6667	8	[C5N99_RS02710, E4N79_RS11440, E4N85_RS10990, H1X50_RS05835, HO345_RS12555, HRI97_RS01925, HRI97_RS05845, TDE_RS02000]

## Sheet: human >> microbiome suppressed
	Human
ID	Term	Ontology Source	Term PValue	Term PValue Corrected with Benjamini-Hochberg	Group PValue	Group PValue Corrected with Benjamini-Hochberg	GOLevels	GOGroups	% Associated Genes	Nr. Genes	Associated Genes Found
GO:0004930	G protein-coupled receptor activity	GO_BiologicalProcess-EBI-UniProt-GOA-ACAP-ARAP_25.05.2022_00h00	0.000107975	0.0478329	0.000107975	0.000107975	[4, 5, 6]	Group0	1.45251	13	[ADGRE2, ADGRE3, ADGRE5, C5AR1, CMKLR2, DRD2, FFAR2, LPAR2, NPSR1, P2RY10, PCDHA4, PCDHA6, PCDHA@]
GO:0009593	detection of chemical stimulus	GO_BiologicalProcess-EBI-UniProt-GOA-ACAP-ARAP_25.05.2022_00h00	3.56641e-05	0.019749	3.56641e-05	4.75522e-05	[3]	Group1	0.754717	4	[CLEC7A, DMBT1, SOD2, TLR1]
KEGG:04740	Olfactory transduction	KEGG_25.05.2022	1.92922e-05	0.0142441	1.92922e-05	3.85845e-05	[-1]	Group2	0.455581	2	[GNB1, RGS2]
GO:0007606	sensory perception of chemical stimulus	GO_BiologicalProcess-EBI-UniProt-GOA-ACAP-ARAP_25.05.2022_00h00	1.9164e-05	0.0212241	1.9164e-05	7.66561e-05	[5]	Group3	0.725953	4	[B2M, C5AR1, DRD2, GNB1]
GO:0007608	sensory perception of smell	GO_BiologicalProcess-EBI-UniProt-GOA-ACAP-ARAP_25.05.2022_00h00	7.79568e-06	0.0172674	1.9164e-05	7.66561e-05	[6]	Group3	0.428266	2	[B2M, DRD2]
	Microbiome
ID	Term	Ontology Source	Term PValue	Term PValue Corrected with Benjamini-Hochberg	Group PValue	Group PValue Corrected with Benjamini-Hochberg	GOLevels	GOGroups	% Associated Genes	Nr. Genes	Associated Genes Found
GO:0000105	histidine biosynthetic process	GO_BiologicalProcess-GOA_08.04.2016_08h58	0.000396714	0.0103556	0.000396714	0.000569198	[5, 6, 7, 8]	Group00	0.102119	4	[GDK37_RS00750, TIA2EST22_RS05740, TIA2EST36_RS05720, TPCU426_RS05920]
GO:0000162	tryptophan biosynthetic process	GO_BiologicalProcess-GOA_08.04.2016_08h58	0.000410619	0.0103613	0.000410619	0.000564601	[2, 3, 4]	Group01	0.040016	1	[BKH16_RS01660]
KEGG:00500	Starch and sucrose metabolism	KEGG_25.05.2022	0.000660697	0.0161338	0.000660697	0.000872121	[-1]	Group02	0.219361	23	[BKH09_RS08420, BKH18_RS00330, BKH18_RS12665, BKH19_RS07045, BKH22_RS02650, BKH26_RS08510, BKH33_RS00125, BKH36_RS11215, E4N76_RS07735, E4N79_RS05605, E4N83_RS08115, E4N86_RS08025, E4N87_RS04530, GDK37_RS00970, HO345_RS03450, HRI97_RS03905, I6H94_RS02750, OE909_RS08920, PAZ_RS01535, PGTDC60_RS01225, TDE_RS07575, TIA2EST22_RS05525, TIA2EST2_RS05470]
KEGG:00561	Glycerolipid metabolism	KEGG_25.05.2022	1.66399e-05	0.000899742	1.66399e-05	3.92226e-05	[-1]	Group03	0.081716	4	[E4N78_RS02045, E4N83_RS12050, HO345_RS02960, cbac_RS11980]
KEGG:00600	Sphingolipid metabolism	KEGG_25.05.2022	2.86828e-07	2.71411e-05	2.86828e-07	8.60483e-07	[-1]	Group04	0.0227221	1	[PGS_RS04885]
KEGG:00670	One carbon pool by folate	KEGG_25.05.2022	5.37731e-05	0.00203531	5.37731e-05	0.000110907	[-1]	Group05	0.159568	13	[C7123_RS11760, EG14_RS01055, HO345_RS00355, HO345_RS04065, HO345_RS05260, HO345_RS12250, HO345_RS12965, HO345_RS12990, HRI97_RS03800, PGF_RS09405, PGJ_RS09225, PGN_RS09315, TDE_RS01520]
KEGG:00720	Reductive carboxylate cycle (CO2 fixation)	KEGG_25.05.2022	0.000355307	0.00960597	0.000355307	0.00053296	[-1]	Group06	0.207305	21	[BKH24_RS09820, BKH26_RS13085, C5N99_RS06055, C7123_RS09070, CF003_RS19250, CS059_RS02530, CS387_RS06260, E4N79_RS05840, E4N79_RS10475, E4N80_RS10595, HO345_RS12965, HO345_RS12990, HRI97_RS03165, HRI97_RS05015, OE909_RS00400, OYC54_RS09315, PGJ_RS07850, PG_RS07980, TDE_RS00220, TDE_RS01705, TDE_RS07285]
KEGG:00740	Riboflavin metabolism	KEGG_25.05.2022	2.36957e-05	0.0011211	2.36957e-05	5.21305e-05	[-1]	Group07	0.030722	1	[CS059_RS00705]
GO:0009396	folic acid-containing compound biosynthetic process	GO_BiologicalProcess-GOA_08.04.2016_08h58	0.00248697	0.0437823	0.00248697	0.00256469	[5, 6]	Group08	0.0497265	1	[AIF0345_RS13545]
KEGG:00760	Nicotinate and nicotinamide metabolism	KEGG_25.05.2022	0.00104217	0.0232035	0.00104217	0.00127376	[-1]	Group09	0.196747	15	[C5N99_RS07770, CTM62_RS03110, CUB95_RS00330, E4N84_RS06845, E4N91_RS06480, HMPREF0389_RS05900, HMPREF0670_RS14980, HMPREF9194_RS06405, HMPREF9419_RS04255, K8O81_RS06835, PI172_RS03940, PIN17_RS10625, PIOMA14_RS00085, TDE_RS02235, TIIST44_RS03185]
KEGG:00770	Pantothenate and CoA biosynthesis	KEGG_25.05.2022	4.74518e-08	1.19737e-05	4.74518e-08	1.95739e-07	[-1]	Group10	0.0937866	8	[BKH17_RS09955, CS550_RS01320, GDK37_RS00555, HRI97_RS08695, OE909_RS06015, OYC54_RS06320, TIA2EST22_RS05930, TIA2EST2_RS05875]
KEGG:00790	Folate biosynthesis	KEGG_25.05.2022	7.11693e-08	1.0775e-05	7.11693e-08	2.60954e-07	[-1]	Group11	0.0802461	6	[EG14_RS07315, HGJ18_RS02320, PGF_RS05425, PGJ_RS02725, PGJ_RS09225, PGN_RS05445]
KEGG:00900	Terpenoid backbone biosynthesis	KEGG_25.05.2022	0.000783868	0.0179815	0.000783868	0.00099491	[-1]	Group12	0.178758	12	[C5N99_RS02650, E4N70_RS07740, E4N83_RS04135, E4N84_RS02265, E4N85_RS02325, E4N91_RS02345, GWP40_RS02000, HGJ18_RS07800, PAZ_RS01535, PGJ_RS08655, TDE_RS10815, TDE_RS10820]
GO:0003924	GTPase activity	GO_BiologicalProcess-GOA_08.04.2016_08h58	0.00270929	0.0466122	0.00270929	0.00270929	[1, 2, 3, 4, 5]	Group13	0.230187	21	[C7Y58_RS10245, CS388_RS08420, CS545_RS06355, DYJ31_RS02235, E4N79_RS02995, E4N80_RS00820, E4N83_RS02855, E4N85_RS04130, E4N90_RS00455, E4N91_RS00445, GWP40_RS07695, H1X50_RS01460, H1X50_RS08395, HGJ18_RS05395, HMPREF0389_RS03900, HO345_RS03185, HO345_RS03410, HO345_RS07415, OE909_RS11820, RDV57_RS06440, RO05_RS00300]
KEGG:00920	Sulfur metabolism	KEGG_25.05.2022	7.008e-05	0.00230654	7.008e-05	0.000121718	[-1]	Group14	0.0750563	3	[E4N86_RS01445, E4N91_RS05210, HMPREF9062_RS05920]
GO:0004803	transposase activity	GO_BiologicalProcess-GOA_08.04.2016_08h58	1.03662e-10	7.84724e-08	1.03662e-10	1.14029e-09	[1, 2, 3, 4]	Group15	0.117859	17	[BFO_RS14730, BFO_RS15090, BJU00_RS10230, BJU00_RS13475, E4N70_RS01370, E4N83_RS02885, HRI97_RS09755, PGJ_RS10060, RN84_RS02175, RN84_RS03290, RN84_RS07905, RN87_RS04845, RN87_RS05395, RN87_RS06025, RN87_RS08185, TF3313_RS14090, TF3313_RS14260]
GO:0019867	outer membrane	GO_BiologicalProcess-GOA_08.04.2016_08h58	0.00237479	0.0428028	0.00237479	0.00252801	[1, 2, 3, 4]	Group16	0.0802246	2	[CS059_RS00500, PGJ_RS09390]
GO:0008649	rRNA methyltransferase activity	GO_BiologicalProcess-GOA_08.04.2016_08h58	0.00212554	0.0392447	0.00212554	0.00233809	[6, 7, 8, 9, 10, 11, 12]	Group17	0.0486855	1	[KCI35_RS04425]
GO:0009089	lysine biosynthetic process via diaminopimelate	GO_BiologicalProcess-GOA_08.04.2016_08h58	0.00111806	0.0241821	0.00111806	0.00131772	[2, 3, 5]	Group18	0.125376	5	[GDK37_RS11470, H1X50_RS07420, LCQ46_RS09000, OYC54_RS07965, PAC1_RS07635]
GO:0009116	nucleoside metabolic process	GO_BiologicalProcess-GOA_08.04.2016_08h58	0.000324222	0.00909022	0.000324222	0.000509492	[4, 5, 6]	Group19	0.100477	4	[E4N79_RS13030, E4N84_RS13210, E4N86_RS04990, E4N87_RS07560]
GO:0043571	maintenance of CRISPR repeat elements	GO_BiologicalProcess-GOA_08.04.2016_08h58	0.00171249	0.0341147	0.00171249	0.0019487	[1, 2, 3, 5]	Group20	0.152075	7	[BFO_RS10135, E4N79_RS11835, E4N83_RS11095, E4N85_RS11370, HMPREF0389_RS02125, HMPREF9194_RS05300, HMPREF9194_RS05310]
KEGG:00040	Pentose and glucuronate interconversions	KEGG_25.05.2022	0.000109172	0.00344348	0.000109172	0.000180134	[-1]	Group21	0.0775996	3	[HRI97_RS03485, PGJ_RS04330, RO05_RS10110]
GO:0000287	magnesium ion binding	GO_BiologicalProcess-GOA_08.04.2016_08h58	6.04382e-05	0.00217865	6.04382e-05	0.000117321	[1, 2, 3, 4, 5, 6, 9, 11]	Group22	0.101092	5	[BKH21_RS00515, E4N80_RS01925, E4N86_RS01900, E4N87_RS10650, HMPREF0059_RS03450]
KEGG:00300	Lysine biosynthesis	KEGG_25.05.2022	6.84484e-07	5.75727e-05	6.84484e-07	1.88233e-06	[-1]	Group23	0.0966317	7	[BKH17_RS06645, CF003_RS16235, CS059_RS08855, CS388_RS08900, HMPREF0675_RS09425, PGJ_RS06190, PG_RS04835]
KEGG:00052	Galactose metabolism	KEGG_25.05.2022	2.80821e-05	0.00125048	2.11392e-12	3.48797e-11	[-1]	Group24	0.159653	14	[BKH18_RS12665, BKH19_RS07045, CS388_RS07235, CS545_RS02045, EG14_RS03145, EGY06_RS08645, NF668_RS08600, NF669_RS08590, PAZ_RS01535, PAZ_RS10850, PGF_RS02300, PGN_RS02315, PGS_RS04885, PGTDC60_RS01225]
KEGG:00520	Amino sugar and nucleotide sugar metabolism	KEGG_25.05.2022	3.16546e-08	1.19813e-05	2.11392e-12	3.48797e-11	[-1]	Group24	0.166338	27	[BKH16_RS04930, BKH19_RS07045, C4N14_RS00125, C5N99_RS04660, CS059_RS09525, CS374_RS09845, CS388_RS07235, CS545_RS02045, CS550_RS05740, CS550_RS08515, EG14_RS03145, EGY06_RS08645, HO345_RS03450, HO345_RS07330, KC155_RS05315, KDH82_RS05325, NF668_RS08600, NF669_RS08590, PAZ_RS01535, PAZ_RS10850, PGE45_RS03200, PGF_RS02300, PGN_RS02315, PGTDC60_RS01225, PGTDC60_RS05740, TDE_RS00125, TIA2EST2_RS1063…
KEGG:00521	Streptomycin biosynthesis	KEGG_25.05.2022	0.000142918	0.00432755	6.59391e-05	0.000120888	[-1]	Group25	0.0943841	4	[BKH19_RS07045, EL210_RS06760, HRI97_RS12035, PGTDC60_RS01225]
KEGG:00523	Polyketide sugar unit biosynthesis	KEGG_25.05.2022	0.00125102	0.0263061	6.59391e-05	0.000120888	[-1]	Group25	0.0745712	2	[EL210_RS06760, HRI97_RS12035]
KEGG:00620	Pyruvate metabolism	KEGG_25.05.2022	1.08182e-06	8.1894e-05	2.06293e-07	6.80767e-07	[-1]	Group26	0.169361	22	[BKH16_RS08825, BKH16_RS10135, BKH20_RS08725, BKH21_RS02745, BKH23_RS09910, BKH26_RS07400, C5N99_RS06055, C5N99_RS08795, CTM44_RS03005, E4N79_RS05400, E4N79_RS10475, E4N80_RS08635, E4N80_RS10595, EL210_RS04670, HO345_RS01240, HO345_RS05955, HRI97_RS03165, HRI97_RS07075, OE909_RS00400, OE909_RS06080, TDE_RS00220, TDE_RS01705]
KEGG:00640	Propanoate metabolism	KEGG_25.05.2022	0.000772102	0.018265	2.06293e-07	6.80767e-07	[-1]	Group26	0.166472	10	[BKH16_RS10135, E4N79_RS10475, E4N80_RS10595, EL210_RS04670, HRI97_RS03165, OE909_RS00400, OYC54_RS09315, OYC54_RS10590, TDE_RS00220, cact_RS10295]
KEGG:00190	Oxidative phosphorylation	KEGG_25.05.2022	1.55809e-05	0.000982895	1.21763e-09	1.00454e-08	[-1]	Group27	0.200933	28	[BKH16_RS05455, BKH16_RS07490, BKH16_RS07530, BKH17_RS05635, BKH17_RS06440, BKH19_RS00960, BKH20_RS04960, BKH21_RS00800, BKH21_RS05910, BKH27_RS10025, BKH29_RS07960, BKH29_RS07965, BWX39_RS08885, C5N99_RS02890, CTM62_RS11325, CYJ23_RS09070, E4N78_RS08015, GDK37_RS05375, HMPREF9057_RS06360, HMPREF9058_RS02290, HRI97_RS02975, HRI97_RS07835, HW274_RS10190, RN84_RS08610, RO05_RS05275, TIA2EST22_RS094…
KEGG:00680	Methane metabolism	KEGG_25.05.2022	2.66743e-07	2.88464e-05	1.21763e-09	1.00454e-08	[-1]	Group27	0.188841	33	[BJT84_RS08560, BKH16_RS05455, BKH17_RS05635, BKH19_RS00960, BKH20_RS04960, BKH21_RS00800, BKH27_RS10025, BKH29_RS07960, BKH29_RS07965, C5N99_RS06055, C7123_RS11760, CYJ23_RS09070, E4N78_RS03160, E4N78_RS08015, E4N79_RS08880, E4N80_RS01705, E4N85_RS06630, E4N86_RS10605, E4N87_RS01960, E4N91_RS06800, HGJ18_RS01685, HMPREF0733_RS06610, HMPREF9057_RS06360, HMPREF9058_RS02290, HO345_RS00355, HRI97_RS…
KEGG:00981	Insect hormone biosynthesis	KEGG_25.05.2022	0.00181598	0.0352487	4.31291e-06	1.09481e-05	[-1]	Group28	0.0476872	1	[TDE_RS00610]
KEGG:01057	Biosynthesis of type II polyketide products	KEGG_25.05.2022	4.3462e-06	0.000299098	4.31291e-06	1.09481e-05	[-1]	Group28	0.0270416	1	[TDE_RS00610]
GO:0006355	regulation of transcription, DNA-templated	GO_BiologicalProcess-GOA_08.04.2016_08h58	5.81381e-08	1.10026e-05	1.39431e-08	7.66868e-08	[5, 6, 7, 8, 9, 10]	Group29	0.212604	53	[ACTODO_RS03575, BFO_RS06655, BKH16_RS11315, BKH19_RS03140, C5N99_RS04185, E4N75_RS01985, E4N78_RS12385, E4N79_RS02365, E4N79_RS02385, E4N80_RS02625, E4N80_RS03070, E4N80_RS04695, E4N83_RS07615, E4N84_RS02375, E4N85_RS02165, E4N85_RS11660, E4N86_RS02635, E4N87_RS09915, E4N90_RS07085, FJN16_RS01280, FK267_RS05335, FK267_RS09595, FNX46_RS10835, H1X50_RS00990, H1X50_RS05610, H1X50_RS07370, H1X50_RS1…
GO:0003700	DNA-binding transcription factor activity	GO_BiologicalProcess-GOA_08.04.2016_08h58	4.67696e-05	0.0018634	1.39431e-08	7.66868e-08	[7, 8, 9, 10, 11, 12]	Group29	0.222802	35	[ACTODO_RS03575, BFO_RS06655, E4N75_RS01985, E4N78_RS12385, E4N78_RS13530, E4N79_RS02385, E4N80_RS04695, E4N83_RS00510, E4N83_RS07615, E4N85_RS02165, E4N85_RS11660, E4N90_RS07085, FK267_RS05335, H1X50_RS05610, H1X50_RS12435, HMPREF9058_RS11205, HMPREF9194_RS08650, HO345_RS00285, HO345_RS06775, HO345_RS07640, HRI97_RS06075, HRI97_RS08945, HRI97_RS11360, HRI97_RS11760, HW274_RS10610, LI931_RS02430,…
GO:0043022	ribosome binding	GO_BiologicalProcess-GOA_08.04.2016_08h58	0.000162126	0.00472035	4.21803e-08	1.9885e-07	[2, 3, 5]	Group30	0.0611621	2	[E4N80_RS00820, OE909_RS11820]
GO:0042254	ribosome biogenesis	GO_BiologicalProcess-GOA_08.04.2016_08h58	2.20277e-05	0.00111167	4.21803e-08	1.9885e-07	[5]	Group30	0.052233	2	[E4N80_RS00820, OE909_RS11820]
KEGG:00010	Glycolysis / Gluconeogenesis	KEGG_25.05.2022	6.33739e-05	0.00218064	3.42472e-09	2.26031e-08	[-1]	Group31	0.219434	32	[BKH16_RS08825, BKH19_RS07045, BKH20_RS08725, BKH21_RS02745, BKH23_RS09910, BKH26_RS07400, CTM44_RS01185, CTM44_RS03005, CTM50_RS05920, CTM62_RS08285, CUC00_RS08750, E4N78_RS03160, E4N78_RS06770, E4N79_RS05400, E4N79_RS08880, E4N80_RS01705, E4N86_RS10605, E4N87_RS01960, E4N90_RS04810, GCWU000325_RS04215, HGJ18_RS01685, HGJ18_RS06250, HMPREF0733_RS06610, HMPREF1173_RS12275, HO345_RS06025, HO345_RS…
KEGG:00051	Fructose and mannose metabolism	KEGG_25.05.2022	1.57442e-05	0.000916798	3.42472e-09	2.26031e-08	[-1]	Group31	0.160188	15	[CTM44_RS01185, CTM50_RS05920, CTM62_RS08285, CUC00_RS08750, CYJ23_RS01725, E4N86_RS10605, E4N87_RS01960, HMPREF0733_RS06610, HMPREF1173_RS12275, HMPREF9194_RS08645, HRI97_RS03485, HRI97_RS04665, PAZ_RS01535, PGE45_RS04965, PIOMA14_RS10055]
KEGG:00564	Glycerophospholipid metabolism	KEGG_25.05.2022	1.99719e-07	2.51979e-05	3.51079e-16	1.15856e-14	[-1]	Group32	0.105671	9	[BJT84_RS08560, CS550_RS04350, E4N85_RS01055, E4N85_RS06630, E4N91_RS06800, HGJ18_RS07800, HO345_RS02960, HW274_RS00690, PGJ_RS09255]
KEGG:00626	1- and 2-Methylnaphthalene degradation	KEGG_25.05.2022	0.00193526	0.0366248	3.51079e-16	1.15856e-14	[-1]	Group32	0.100334	3	[BJT84_RS08560, E4N85_RS06630, E4N91_RS06800]
KEGG:00650	Butanoate metabolism	KEGG_25.05.2022	4.34015e-05	0.00182528	3.51079e-16	1.15856e-14	[-1]	Group32	0.126883	8	[BJT84_RS08560, BKH16_RS10135, CS544_RS00575, E4N85_RS06630, E4N91_RS06800, EL210_RS04670, HRI97_RS08695, PGS_RS03640]
KEGG:00942	Anthocyanin biosynthesis	KEGG_25.05.2022	0.00155331	0.0317798	3.51079e-16	1.15856e-14	[-1]	Group32	0.0980713	3	[BJT84_RS08560, E4N85_RS06630, E4N91_RS06800]

## Sheet: microbiome >> human activated
	Microbiome
ID	Term	Ontology Source	Term PValue	Term PValue Corrected with Benjamini-Hochberg	Group PValue	Group PValue Corrected with Benjamini-Hochberg	GOLevels	GOGroups	% Associated Genes	Nr. Genes	Associated Genes Found
GO:0000311	plastid large ribosomal subunit	GO_BiologicalProcess-GOA_08.04.2016_08h58	0.00126144	0.0120738	0.00126144	0.00165979	[4]	Group00	0.33386	19	[ALW23_RS04325, ALW29_RS04170, BWX39_RS09700, CTM61_RS00055, CTM63_RS10515, FNX46_RS04505, HMPREF1218_RS09690, JNG49_RS07150, OYC54_RS04490, PAC1_RS04360, PAZ_RS04180, RN87_RS05220, RWM49_RS00860, RWY97_RS09575, TIA1EST1_RS04170, TIA2EST22_RS04165, TIA2EST2_RS04110, TIA2EST36_RS04155, TPCU426_RS04285]
GO:0005762	mitochondrial large ribosomal subunit	GO_BiologicalProcess-GOA_08.04.2016_08h58	2.39503e-08	7.55138e-07	2.39503e-08	1.49689e-07	[4]	Group01	1.30862	12	[BGK60_RS08520, BJU00_RS06365, BWX40_RS03550, CTM46_RS00285, CTM62_RS03995, FJN16_RS11400, HMPREF0971_RS03040, PI172_RS07820, PIN17_RS06765, SY1_RS04310, TF3313_RS06690, TFUB4_RS06550]
GO:0006747	FAD biosynthetic process	GO_BiologicalProcess-GOA_08.04.2016_08h58	0.00118129	0.0115122	0.00118129	0.00159633	[7, 8, 9, 10]	Group02	2.20588	3	[BFO_RS07115, BJT84_RS06950, BJU00_RS06630]
GO:0006783	heme biosynthetic process	GO_BiologicalProcess-GOA_08.04.2016_08h58	1.2963e-10	5.79015e-09	1.2963e-10	1.08025e-09	[4, 7]	Group03	7.6087	7	[ALW21_RS01590, ALW29_RS01590, DXN06_RS06270, EGY06_RS06020, PPA_RS01585, QQA42_RS01630, TIB1ST10_RS01585]
GO:0008137	NADH dehydrogenase (ubiquinone) activity	GO_BiologicalProcess-GOA_08.04.2016_08h58	0.00170664	0.0149961	0.00170664	0.00203172	[6, 7, 9]	Group04	0.505618	9	[ALW33_RS09590, BWX39_RS08860, CTM44_RS11965, CTM44_RS11975, CTM62_RS11325, EGX38_RS03840, HMPREF0665_RS02460, HMPREF0675_RS09615, PAGK_RS09605]
GO:0001216	DNA-binding transcription activator activity	GO_BiologicalProcess-GOA_08.04.2016_08h58	0.00551458	0.0428379	0.00551458	0.00599411	[7, 8, 9, 10, 11, 12, 13]	Group05	1.2766	3	[BQ6428_RS07410, E4V70_RS00800, EE098_RS06150]
GO:0009089	lysine biosynthetic process via diaminopimelate	GO_BiologicalProcess-GOA_08.04.2016_08h58	3.18872e-13	2.44165e-11	3.18872e-13	7.97181e-12	[2, 3, 5]	Group06	0.777332	31	[ALW21_RS07475, ALW23_RS07570, ALW29_RS07440, ALW33_RS07460, BFO_RS00975, CASZ1_RS07685, CASZ2_RS07695, CPA42_RS07980, CS550_RS09955, DXN06_RS12810, EGX38_RS06090, EGY06_RS12280, F6X01_RS07990, FNX46_RS07980, GDK37_RS11470, HMPREF0675_RS07465, LCQ46_RS09000, LI931_RS03880, OYC54_RS07965, PAC1_RS07635, PAGK_RS03715, PAZ_RS07405, PPA_RS07435, QQA41_RS03865, QQA42_RS07740, TIA1EST1_RS07395, TIA2EST2…
GO:0009116	nucleoside metabolic process	GO_BiologicalProcess-GOA_08.04.2016_08h58	7.74212e-08	2.07489e-06	7.74212e-08	3.51915e-07	[4, 5, 6]	Group07	0.577744	23	[ALW23_RS06800, ALW29_RS06670, ALW33_RS06685, BFO_RS04370, BGK60_RS09425, BGK60_RS12060, BJT84_RS04690, CASZ1_RS06860, CASZ2_RS06875, CPA42_RS07160, EGX38_RS06925, F6X01_RS07165, FNX46_RS07165, HMPREF0675_RS06700, OYC54_RS07130, PAC1_RS06855, PAGK_RS04480, PAZ_RS06645, TF3313_RS04400, TIA1EST1_RS06635, TIA2EST2_RS06590, TPCU426_RS06905, cact_RS06875]
GO:0009228	thiamine biosynthetic process	GO_BiologicalProcess-GOA_08.04.2016_08h58	0.000565975	0.00632005	0.000565975	0.000912862	[1, 2, 3, 5]	Group08	0.408608	15	[ALW23_RS02775, ALW29_RS02620, ALW33_RS02765, CASZ1_RS02685, CASZ2_RS02695, CPA42_RS02840, EGY06_RS04880, F6X01_RS02835, FNX46_RS02845, OYC54_RS02875, PAC1_RS02655, PAGK_RS02780, PAZ_RS02635, TIA1EST1_RS02625, cact_RS02690]
GO:0006013	mannose metabolic process	GO_BiologicalProcess-GOA_08.04.2016_08h58	1.48001e-11	8.81428e-10	1.48001e-11	1.85001e-10	[5, 6]	Group09	10.2941	7	[ALW23_RS07475, ALW29_RS07345, F6X01_RS07890, FNX46_RS07880, OYC54_RS07860, TIA1EST1_RS07300, cact_RS07590]
GO:0015288	porin activity	GO_BiologicalProcess-GOA_08.04.2016_08h58	2.47628e-05	0.000368691	2.47628e-05	5.62792e-05	[7, 9]	Group10	0.618459	13	[BFO_RS13050, BJT84_RS09405, BJT84_RS13030, D468_RS0105825, E4N80_RS04950, EL210_RS06235, FJN16_RS01710, FJN16_RS07455, FJN16_RS08275, HMPREF0971_RS04050, QZ152_RS01755, TFUB4_RS09205, TFUB4_RS13190]
GO:0015299	solute:proton antiporter activity	GO_BiologicalProcess-GOA_08.04.2016_08h58	0.00221581	0.0188519	0.00221581	0.00257652	[8, 10]	Group11	4.34783	2	[BGK60_RS05870, TF3313_RS03810]
GO:0003774	cytoskeletal motor activity	GO_BiologicalProcess-GOA_08.04.2016_08h58	0.00646447	0.0481244	0.00646447	0.00673383	[3, 4, 5]	Group12	1.20482	3	[E4N70_RS03355, E4N73_RS03800, GWP40_RS09710]
GO:0015976	carbon utilization	GO_BiologicalProcess-GOA_08.04.2016_08h58	0.00223143	0.0186882	0.00223143	0.00253572	[2, 3, 5]	Group13	0.688073	6	[BFO_RS12275, BGK60_RS04145, FJN16_RS06680, TF3313_RS12250, TFKS16_RS12530, TFUB4_RS12370]
GO:0016780	phosphotransferase activity, for other substituted phosphate groups	GO_BiologicalProcess-GOA_08.04.2016_08h58	0.000158997	0.0020291	0.000158997	0.000294439	[1, 2, 3, 4]	Group14	1.14723	6	[BFO_RS08290, BFO_RS12125, BJT84_RS12060, FJN16_RS06520, FJN16_RS12785, TF3313_RS08100]
GO:0016787	hydrolase activity	GO_BiologicalProcess-GOA_08.04.2016_08h58	1.22517e-05	0.000193144	1.22517e-05	2.91707e-05	[1, 2, 3, 4, 5]	Group15	0.297149	47	[ALW21_RS06050, ALW23_RS06135, ALW29_RS05985, ALW33_RS06135, BJT84_RS08080, BJT84_RS10125, CASZ1_RS06165, CASZ2_RS06180, CTM63_RS05820, DXN06_RS01490, E4N75_RS08845, E4N79_RS06100, EGX38_RS07520, EGY06_RS01295, FJN16_RS02885, FJN16_RS03515, FJN16_RS08980, FJN16_RS13065, FNX46_RS06435, FNX46_RS11565, HGJ18_RS06805, HMPREF0675_RS06140, HMPREF9419_RS03935, K8O81_RS06485, LI931_RS05395, LI931_RS11465…
GO:0019310	inositol catabolic process	GO_BiologicalProcess-GOA_08.04.2016_08h58	6.50657e-07	1.45313e-05	6.50657e-07	2.32377e-06	[5, 6, 7]	Group16	1.42857	9	[ALW23_RS02430, ALW29_RS02280, CASZ1_RS02330, CASZ2_RS02340, CPA42_RS02475, EGY06_RS05245, F6X01_RS02470, TIA1EST1_RS02280, cact_RS02335]
GO:0019752	carboxylic acid metabolic process	GO_BiologicalProcess-GOA_08.04.2016_08h58	0.000241371	0.00294034	0.000241371	0.00043102	[5]	Group17	2.03046	4	[BJU00_RS03465, FJN16_RS03985, TF3313_RS03745, TFUB4_RS03510]
GO:0033711	4-phosphoerythronate dehydrogenase activity	GO_BiologicalProcess-GOA_08.04.2016_08h58	0.0014386	0.0130694	0.0014386	0.00179826	[4]	Group18	5.40541	2	[CS387_RS00290, CS388_RS08505]
GO:0033739	preQ1 synthase activity	GO_BiologicalProcess-GOA_08.04.2016_08h58	6.86803e-08	2.04515e-06	6.86803e-08	3.81557e-07	[1, 3]	Group19	1.8711	9	[BFO_RS09380, BJT84_RS09275, BJU00_RS08960, CRECT_RS00025, FJN16_RS08140, LK437_RS05180, TF3313_RS09155, TFKS16_RS08880, TFUB4_RS09070]
GO:0042823	pyridoxal phosphate biosynthetic process	GO_BiologicalProcess-GOA_08.04.2016_08h58	0.000120675	0.00157761	0.000120675	0.000232068	[5, 6, 7]	Group20	0.980392	7	[ALW33_RS04960, E4N77_RS09980, EGX38_RS08775, HMPREF0675_RS04960, PAGK_RS06205, TIA2EST22_RS04795, TIA2EST36_RS04785]
GO:0043857	N-acetylornithine carbamoyltransferase activity	GO_BiologicalProcess-GOA_08.04.2016_08h58	1.8607e-07	4.53334e-06	1.8607e-07	7.75291e-07	[3]	Group21	37.5	3	[BGK60_RS00260, BJT84_RS11430, TFUB4_RS11505]
GO:0044874	lipoprotein localization to outer membrane	GO_BiologicalProcess-GOA_08.04.2016_08h58	0.00054056	0.00616468	0.00054056	0.000900933	[3]	Group22	1.63934	4	[ADJ77_RS01035, BFO_RS10585, HMPREF6485_RS10860, J5A51_RS08185]
GO:0046373	L-arabinose metabolic process	GO_BiologicalProcess-GOA_08.04.2016_08h58	8.27083e-05	0.00110829	8.27083e-05	0.000165417	[6, 7]	Group23	5.45455	3	[BFO_RS12855, FJN16_RS07255, TFUB4_RS12980]
GO:0006098	pentose-phosphate shunt	GO_BiologicalProcess-GOA_08.04.2016_08h58	7.15099e-07	1.53317e-05	7.15099e-07	2.38366e-06	[4, 5, 6]	Group24	0.620476	18	[ALW23_RS08020, ALW33_RS07910, BJT84_RS02005, BJU00_RS01460, CASZ1_RS08150, CASZ2_RS08160, CPA42_RS08465, EGX38_RS05605, F6X01_RS08475, FJN16_RS02460, FNX46_RS08460, HGJ18_RS09220, HMPREF0675_RS07915, OYC54_RS08445, PAC1_RS08085, PAGK_RS03265, TIA1EST1_RS07850, cact_RS08160]
GO:0050797	thymidylate synthase (FAD) activity	GO_BiologicalProcess-GOA_08.04.2016_08h58	0.00059053	0.00633048	0.00059053	0.000894742	[2, 3]	Group25	2.80374	3	[E4N86_RS11510, E4N87_RS01055, E4N91_RS11570]
GO:0061710	L-threonylcarbamoyladenylate synthase	GO_BiologicalProcess-GOA_08.04.2016_08h58	7.26308e-05	0.000998208	7.26308e-05	0.000151314	[2, 3]	Group26	0.786713	9	[BGK60_RS07725, BJT84_RS10670, BJU00_RS10355, E4N83_RS05985, FJN16_RS09595, FJN16_RS12390, TF3313_RS10785, TFKS16_RS10990, TFUB4_RS10770]
GO:0004015	adenosylmethionine-8-amino-7-oxononanoate transaminase activity	GO_BiologicalProcess-GOA_08.04.2016_08h58	4.03352e-06	6.97409e-05	4.03352e-06	1.12042e-05	[2, 3]	Group27	2.22222	6	[LI931_RS06605, TIA2EST22_RS04800, TIA2EST2_RS04745, TIA2EST36_RS04790, TPCU426_RS04945, cbac_RS05030]
GO:0071586	CAAX-box protein processing	GO_BiologicalProcess-GOA_08.04.2016_08h58	0.00109828	0.0109014	0.00109828	0.00152539	[6, 7]	Group28	0.596125	8	[BFO_RS00845, BJT84_RS00795, FNX46_RS01755, LI931_RS01680, TFUB4_RS00765, TPCU426_RS01620, cact_RS01635, cbac_RS01655]
GO:0004316	3-oxoacyl-[acyl-carrier-protein] reductase (NADPH) activity	GO_BiologicalProcess-GOA_08.04.2016_08h58	0.000601711	0.00632387	0.000601711	0.000884869	[2, 3]	Group29	0.89153	6	[BJT84_RS09370, BWX40_RS11665, FJN16_RS08235, PI172_RS11060, PIN17_RS01380, TFKS16_RS08975]
GO:0006259	DNA metabolic process	GO_BiologicalProcess-GOA_08.04.2016_08h58	0.00595945	0.0456324	0.00595945	0.00633984	[4, 5, 6]	Group30	0.495751	7	[BJT84_RS01065, BJU00_RS00975, FJN16_RS01565, LA319_RS07585, PIOMA14_RS03980, TF3313_RS00980, TFKS16_RS01255]
GO:0006281	DNA repair	GO_BiologicalProcess-GOA_08.04.2016_08h58	6.05081e-06	0.000101351	6.05081e-06	1.5127e-05	[5, 6, 7]	Group31	0.308414	46	[ALW21_RS01610, ALW23_RS01760, ALW29_RS01610, ALW33_RS01750, BFO_RS06215, BGK60_RS01880, BGK60_RS03180, BGK60_RS09115, BJU00_RS06070, CASZ1_RS01610, CASZ2_RS01615, CPA42_RS01725, CS543_RS03520, DWB79_RS01220, DXN06_RS06250, EGY06_RS06000, F6X01_RS01720, FJN16_RS01210, FJN16_RS01425, FJN16_RS01610, FJN16_RS06365, FJN16_RS09365, FJN16_RS11115, FJN16_RS12875, FNX46_RS01730, GDK37_RS09375, LCQ46_RS02…
GO:0000976	transcription cis-regulatory region binding	GO_BiologicalProcess-GOA_08.04.2016_08h58	0.000587945	0.0064314	0.000587945	0.000918664	[3]	Group32	0.895522	6	[AIF0345_RS11825, FNX46_RS02510, HRI97_RS07800, OYC54_RS02550, TPCU426_RS02345, cact_RS02365]
GO:0006548	histidine catabolic process	GO_BiologicalProcess-GOA_08.04.2016_08h58	0.00153018	0.0136696	0.00153018	0.00186607	[5, 6, 7, 8]	Group33	0.914077	5	[CTM63_RS05135, FJN16_RS03800, LI936_RS10930, OYC56_RS10915, RN83_RS11070]
GO:0008817	corrinoid adenosyltransferase activity	GO_BiologicalProcess-GOA_08.04.2016_08h58	0.000192496	0.00239949	6.98244e-05	0.000151792	[2, 3]	Group34	1.10701	6	[BFO_RS05715, BJT84_RS05500, BJU00_RS05220, FJN16_RS05840, TF3313_RS05490, TFKS16_RS04395]
GO:0009236	cobalamin biosynthetic process	GO_BiologicalProcess-GOA_08.04.2016_08h58	6.98244e-05	0.000984892	6.98244e-05	0.000151792	[1, 2, 3, 4]	Group34	0.456253	17	[BFO_RS05715, BGK60_RS08180, BJT84_RS05500, BJU00_RS05220, BJU00_RS07555, FJN16_RS04245, FJN16_RS05840, FJN16_RS05860, FJN16_RS12550, GDK37_RS09965, TF3313_RS05490, TF3313_RS07855, TF3313_RS11435, TFKS16_RS04395, TFKS16_RS11695, TFUB4_RS11430, TIA2EST36_RS02075]
GO:0015556	C4-dicarboxylate transmembrane transporter activity	GO_BiologicalProcess-GOA_08.04.2016_08h58	0.000397878	0.00473917	0.000464131	0.000800226	[7, 8, 9, 10]	Group35	1.23762	5	[BFO_RS00600, BJT84_RS00540, CRECT_RS03085, LK437_RS08260, TFUB4_RS00505]
GO:0015740	C4-dicarboxylate transport	GO_BiologicalProcess-GOA_08.04.2016_08h58	0.000464131	0.00540814	0.000464131	0.000800226	[8, 9]	Group35	1.19617	5	[BFO_RS00600, BJT84_RS00540, CRECT_RS03085, LK437_RS08260, TFUB4_RS00505]
GO:0015535	fucose:proton symporter activity	GO_BiologicalProcess-GOA_08.04.2016_08h58	0.00139159	0.0128602	0.00139159	0.00178409	[3]	Group36	2.08333	3	[BGK60_RS12595, FJN16_RS01840, TFKS16_RS01550]
GO:0015756	fucose transmembrane transport	GO_BiologicalProcess-GOA_08.04.2016_08h58	0.00139159	0.0128602	0.00139159	0.00178409	[6, 8, 9]	Group36	2.08333	3	[BGK60_RS12595, FJN16_RS01840, TFKS16_RS01550]
GO:0015221	lipopolysaccharide transmembrane transporter activity	GO_BiologicalProcess-GOA_08.04.2016_08h58	8.23828e-12	5.51964e-10	1.04288e-10	1.04288e-09	[3, 5]	Group37	1.57017	16	[C5N99_RS11025, CF003_RS12855, KC155_RS02655, KCI35_RS07060, KDH82_RS02665, MCS24_RS05940, MCS25_RS02055, MCS27_RS02055, NY148_RS07165, NY151_RS02670, PGA7_RS06995, PGJ_RS06740, PG_RS02005, QN080_RS07560, QP877_RS07545, TF3313_RS06320]
GO:0015920	lipopolysaccharide transport	GO_BiologicalProcess-GOA_08.04.2016_08h58	1.04288e-10	5.08167e-09	1.04288e-10	1.04288e-09	[5, 6]	Group37	1.31904	16	[C5N99_RS11025, CF003_RS12855, KC155_RS02655, KCI35_RS07060, KDH82_RS02665, MCS24_RS05940, MCS25_RS02055, MCS27_RS02055, NY148_RS07165, NY151_RS02670, PGA7_RS06995, PGJ_RS06740, PG_RS02005, QN080_RS07560, QP877_RS07545, TF3313_RS06320]
GO:0034220	ion transmembrane transport	GO_BiologicalProcess-GOA_08.04.2016_08h58	2.85791e-06	5.10612e-05	0.000654361	0.000934802	[3, 5]	Group38	1.41844	8	[BFO_RS00675, BGK60_RS03095, BJT84_RS00620, CRECT_RS08000, FJN16_RS01140, PGJ_RS01820, TF3313_RS00555, TFUB4_RS00580]
GO:0008381	mechanosensitive ion channel activity	GO_BiologicalProcess-GOA_08.04.2016_08h58	0.00134753	0.0126715	0.000654361	0.000934802	[6, 7, 8, 9]	Group38	0.651163	7	[BFO_RS00675, BGK60_RS03095, BJT84_RS00620, CRECT_RS08000, FJN16_RS01140, TF3313_RS00555, TFUB4_RS00580]
GO:0005575	cellular component	GO_BiologicalProcess-GOA_08.04.2016_08h58	0.00431132	0.0344906	0.00431132	0.00479035	[3, 4]	Group39	0.410172	10	[ALW21_RS11860, BFO_RS11805, BGK60_RS03665, BJT84_RS11735, BJU00_RS11440, FJN16_RS03925, FJN16_RS06190, TF3313_RS11790, TFKS16_RS12060, TFUB4_RS11800]
GO:0046118	7-methylguanosine biosynthetic process	GO_BiologicalProcess-GOA_08.04.2016_08h58	1.43376e-05	0.00021957	0.00431132	0.00479035	[4]	Group39	0.971922	9	[ALW21_RS11860, BFO_RS11805, BGK60_RS03665, BJT84_RS11735, BJU00_RS11440, FJN16_RS06190, TF3313_RS11790, TFKS16_RS12060, TFUB4_RS11800]
GO:0046428	1,4-dihydroxy-2-naphthoate octaprenyltransferase activity	GO_BiologicalProcess-GOA_08.04.2016_08h58	8.24591e-06	0.000133934	5.76896e-07	2.21883e-06	[2, 3]	Group40	1.50215	7	[CF002_RS00230, CS544_RS05605, NY151_RS10960, PGJ_RS09830, PGTDC60_RS00225, QN080_RS00250, QP877_RS00250]
GO:0009234	menaquinone biosynthetic process	GO_BiologicalProcess-GOA_08.04.2016_08h58	5.76896e-07	1.34442e-05	5.76896e-07	2.21883e-06	[6]	Group40	0.752257	15	[BJT84_RS08360, CF002_RS00230, CS059_RS10790, CS374_RS01515, CS544_RS05605, FJN16_RS12985, FJN16_RS12995, KCI35_RS09225, NY151_RS10960, PGJ_RS09830, PGTDC60_RS00225, QN080_RS00250, QP877_RS00250, TF3313_RS08305, TFKS16_RS08030]
KEGG:00100	Steroid biosynthesis	KEGG_25.05.2022	0.0018133	0.0156763	0.0071892	0.00733592	[-1]	Group41	1.89873	3	[BFO_RS05635, TFKS16_RS04470, TFUB4_RS05210]
GO:0016853	isomerase activity	GO_BiologicalProcess-GOA_08.04.2016_08h58	0.00632123	0.0477208	0.0071892	0.00733592	[1, 2, 3, 4]	Group41	0.445682	8	[BFO_RS05635, BGK60_RS06250, BJT84_RS01885, FJN16_RS02350, FJN16_RS09960, FJN16_RS12225, TFKS16_RS04470, TFUB4_RS05210]
KEGG:00750	Vitamin B6 metabolism	KEGG_25.05.2022	0.00475078	0.0374473	4.23159e-06	1.11358e-05	[-1]	Group42	0.404367	10	[BWX39_RS07180, CF003_RS15415, CS374_RS09840, CS387_RS00290, CS388_RS08505, CS544_RS06050, CS549_RS06940, CTM55_RS08315, HMPREF0675_RS04960, PG_RS05635]
GO:0006564	L-serine biosynthetic process	GO_BiologicalProcess-GOA_08.04.2016_08h58	1.37572e-08	4.91589e-07	4.23159e-06	1.11358e-05	[7, 8, 9, 10]	Group42	1.10497	14	[BWX39_RS07180, CF003_RS15415, CS374_RS09840, CS549_RS06940, CTM55_RS08315, KCI35_RS04985, MCS24_RS02245, MCS25_RS05755, MCS27_RS05760, NY148_RS03530, PGA7_RS03405, PG_RS05635, QN080_RS03520, QP877_RS03515]
GO:0006231	dTMP biosynthetic process	GO_BiologicalProcess-GOA_08.04.2016_08h58	9.11789e-07	1.87969e-05	2.85791e-06	8.4056e-06	[8, 9, 10, 11, 12]	Group43	1.65631	8	[BFO_RS04360, BGK60_RS13435, BJT84_RS04680, BJU00_RS04110, FJN16_RS04650, TF3313_RS04390, TFKS16_RS05420, TFUB4_RS04180]
GO:0004799	thymidylate synthase activity	GO_BiologicalProcess-GOA_08.04.2016_08h58	2.37758e-06	4.39442e-05	2.85791e-06	8.4056e-06	[2, 3]	Group43	1.45455	8	[BFO_RS04360, BGK60_RS13435, BJT84_RS04680, BJU00_RS04110, FJN16_RS04650, TF3313_RS04390, TFKS16_RS05420, TFUB4_RS04180]
GO:0004612	phosphoenolpyruvate carboxykinase (ATP) activity	GO_BiologicalProcess-GOA_08.04.2016_08h58	0.00103227	0.0104395	9.56793e-07	2.98998e-06	[2, 3]	Group44	1	5	[CTM55_RS04305, NW178_RS04170, NY148_RS01575, PGA7_RS01515, PIOMA14_RS08315]
GO:0019682	glyceraldehyde-3-phosphate metabolic process	GO_BiologicalProcess-GOA_08.04.2016_08h58	1.63657e-08	5.48249e-07	9.56793e-07	2.98998e-06	[4, 5]	Group44	1.20594	13	[CF003_RS20760, CS544_RS05270, CS550_RS08875, E4N73_RS03170, KCI35_RS00530, MCS24_RS09700, MCS25_RS09725, MCS27_RS09705, NY148_RS09940, NY149_RS00525, PGA7_RS09505, PGS_RS00760, PG_RS09410]
GO:0006094	gluconeogenesis	GO_BiologicalProcess-GOA_08.04.2016_08h58	9.56793e-07	1.89941e-05	9.56793e-07	2.98998e-06	[6, 7]	Group44	0.607697	18	[CF003_RS20760, CS544_RS05270, CS550_RS08875, CTM55_RS04305, E4N73_RS03170, KCI35_RS00530, MCS24_RS09700, MCS25_RS09725, MCS27_RS09705, NW178_RS04170, NY148_RS01575, NY148_RS09940, NY149_RS00525, PGA7_RS01515, PGA7_RS09505, PGS_RS00760, PG_RS09410, PIOMA14_RS08315]
KEGG:00410	beta-Alanine metabolism	KEGG_25.05.2022	0.000605865	0.00624507	0.0205112	0.0205112	[-1]	Group45	0.39072	16	[CASZ1_RS11685, CASZ2_RS11745, DXN06_RS08390, EGX38_RS01915, EGY06_RS08110, F6X01_RS12170, FNX46_RS12125, HMPREF0675_RS11425, LCQ46_RS00870, PAC1_RS11545, PAZ_RS11345, QQA41_RS11975, TF3313_RS01320, TIB1ST10_RS11570, cact_RS11705, cbac_RS11910]
GO:0008784	alanine racemase activity	GO_BiologicalProcess-GOA_08.04.2016_08h58	7.45635e-23	9.99151e-21	0.0205112	0.0205112	[2, 5]	Group45	2.62055	25	[ALW21_RS11575, ALW29_RS11355, ALW33_RS11395, BGK60_RS07685, CASZ1_RS11685, CASZ2_RS11745, CPA42_RS12155, DXN06_RS08390, EGX38_RS01915, EGY06_RS08110, F6X01_RS12170, FJN16_RS09555, FNX46_RS12125, HMPREF0675_RS11425, LCQ46_RS00870, PAC1_RS11545, PAGK_RS11415, PAZ_RS11345, PPA_RS11555, QQA41_RS11975, QQA42_RS11990, TIA1EST1_RS11320, TIB1ST10_RS11570, cact_RS11705, cbac_RS11910]
GO:0009252	peptidoglycan biosynthetic process	GO_BiologicalProcess-GOA_08.04.2016_08h58	0.00358493	0.029114	0.0205112	0.0205112	[2, 3, 4, 5, 6, 10]	Group45	0.252705	32	[ALW21_RS11575, ALW29_RS11355, ALW33_RS11395, CASZ1_RS11685, CASZ2_RS11745, CPA42_RS12155, CRECT_RS11765, DXN06_RS08390, E4N84_RS06140, EGX38_RS01915, EGY06_RS08110, F6X01_RS12170, FJN16_RS02205, FJN16_RS02225, FJN16_RS02605, FJN16_RS06310, FJN16_RS10170, FNX46_RS12125, HMPREF0675_RS11425, LCQ46_RS00870, LK437_RS04640, PAC1_RS11545, PAGK_RS11415, PAZ_RS11345, PPA_RS11555, QQA41_RS11975, QQA42_RS1…
KEGG:00790	Folate biosynthesis	KEGG_25.05.2022	2.02355e-06	3.87365e-05	1.40241e-11	2.33735e-10	[-1]	Group46	0.40123	30	[BFO_RS09380, BJT84_RS00560, BJT84_RS09275, BJU00_RS08960, CASZ1_RS01435, CASZ2_RS01435, CRECT_RS00025, DXN06_RS06460, EGX38_RS12445, EGY06_RS06190, F6X01_RS01530, FNX46_RS01540, GDK37_RS09185, HMPREF0675_RS01575, LCQ46_RS02700, LK437_RS05180, OYC54_RS01620, PAC1_RS01450, PAZ_RS01430, QQA41_RS01455, TF3313_RS00495, TF3313_RS09155, TFKS16_RS00760, TFKS16_RS08880, TFUB4_RS09070, TIA2EST22_RS01410, …
GO:0003848	2-amino-4-hydroxy-6-hydroxymethyldihydropteridine diphosphokinase activity	GO_BiologicalProcess-GOA_08.04.2016_08h58	2.79339e-31	1.49726e-28	1.40241e-11	2.33735e-10	[2, 3]	Group46	3.37691	31	[ALW21_RS01415, ALW23_RS01580, ALW29_RS01430, ALW33_RS01575, CASZ1_RS01435, CASZ2_RS01435, CPA42_RS01535, DXN06_RS06460, EGX38_RS12445, EGY06_RS06190, F6X01_RS01530, FNX46_RS01540, GDK37_RS09185, HMPREF0675_RS01575, LCQ46_RS02700, LI931_RS01460, OYC54_RS01620, PAC1_RS01450, PAGK_RS01575, PAZ_RS01430, PPA_RS01410, QQA41_RS01455, QQA42_RS01450, TIA1EST1_RS01420, TIA2EST22_RS01410, TIA2EST2_RS01360,…
GO:0009396	folic acid-containing compound biosynthetic process	GO_BiologicalProcess-GOA_08.04.2016_08h58	2.83231e-21	3.03623e-19	1.40241e-11	2.33735e-10	[5, 6]	Group46	1.54152	31	[ALW21_RS01415, ALW23_RS01580, ALW29_RS01430, ALW33_RS01575, CASZ1_RS01435, CASZ2_RS01435, CPA42_RS01535, DXN06_RS06460, EGX38_RS12445, EGY06_RS06190, F6X01_RS01530, FNX46_RS01540, GDK37_RS09185, HMPREF0675_RS01575, LCQ46_RS02700, LI931_RS01460, OYC54_RS01620, PAC1_RS01450, PAGK_RS01575, PAZ_RS01430, PPA_RS01410, QQA41_RS01455, QQA42_RS01450, TIA1EST1_RS01420, TIA2EST22_RS01410, TIA2EST2_RS01360,…
GO:0005886	plasma membrane	GO_BiologicalProcess-GOA_08.04.2016_08h58	1.00304e-07	2.56013e-06	1.20868e-08	8.63346e-08	[1, 2, 3, 4, 5, 7, 10]	Group47	0.329776	55	[BFO_RS00600, BJT84_RS00540, BJT84_RS11280, BJT84_RS12420, CF001_RS20765, CF003_RS12855, CF003_RS21240, CRECT_RS04120, CS374_RS04540, CS388_RS05025, CS544_RS05900, CS545_RS10550, CS550_RS09480, E4N77_RS01605, EG14_RS02105, EG14_RS04355, FJN16_RS01700, FJN16_RS01840, FJN16_RS05775, FJN16_RS07280, GWP43_RS12430, HGJ18_RS09305, KC155_RS02655, KC155_RS10380, KCI35_RS07060, KDH82_RS02665, KDH82_RS1038…
GO:0008324	cation transmembrane transporter activity	GO_BiologicalProcess-GOA_08.04.2016_08h58	0.00263877	0.0217597	1.20868e-08	8.63346e-08	[5, 7]	Group47	0.473435	9	[BGK60_RS05315, BJT84_RS11045, BWX40_RS04195, FJN16_RS05545, PI172_RS07185, PIN17_RS07400, TF3313_RS11100, TFKS16_RS11370, TFUB4_RS11130]
GO:0006813	potassium ion transport	GO_BiologicalProcess-GOA_08.04.2016_08h58	6.05697e-27	1.62327e-24	1.20868e-08	8.63346e-08	[7]	Group47	2.02743	34	[BGK60_RS05315, BJT84_RS11045, BWX40_RS04195, CF001_RS20765, CF003_RS21240, CS374_RS04540, CS388_RS05025, CS544_RS05900, CS545_RS10550, CS550_RS09480, EG14_RS02105, FJN16_RS05545, KC155_RS10380, KDH82_RS10385, MCS24_RS10155, MCS25_RS10180, MCS27_RS10160, NF668_RS10895, NF669_RS10885, NY148_RS10405, NY149_RS11375, NY151_RS11140, PGA7_RS09960, PGF_RS09970, PGN_RS09890, PGS_RS09525, PG_RS09860, PI17…
GO:0015079	potassium ion transmembrane transporter activity	GO_BiologicalProcess-GOA_08.04.2016_08h58	9.78858e-27	1.74889e-24	1.20868e-08	8.63346e-08	[7, 8, 9, 10]	Group47	3.78788	25	[CF001_RS20765, CF003_RS21240, CS374_RS04540, CS388_RS05025, CS544_RS05900, CS545_RS10550, CS550_RS09480, EG14_RS02105, KC155_RS10380, KDH82_RS10385, MCS24_RS10155, MCS25_RS10180, MCS27_RS10160, NF668_RS10895, NF669_RS10885, NY148_RS10405, NY149_RS11375, NY151_RS11140, PGA7_RS09960, PGF_RS09970, PGN_RS09890, PGS_RS09525, PG_RS09860, QN080_RS10295, QP877_RS10280]
GO:0009255	Entner-Doudoroff pathway through 6-phosphogluconate	GO_BiologicalProcess-GOA_08.04.2016_08h58	7.38661e-08	2.0838e-06	7.38661e-08	3.6933e-07	[2, 4]	Group48	4.41176	6	[ALW23_RS02050, ALW29_RS01900, ALW33_RS02040, CPA42_RS02030, F6X01_RS02025, cact_RS01905]
GO:0008675	2-dehydro-3-deoxy-phosphogluconate aldolase activity	GO_BiologicalProcess-GOA_08.04.2016_08h58	3.27199e-09	1.25271e-07	7.38661e-08	3.6933e-07	[4]	Group48	7.40741	6	[ALW23_RS02050, ALW29_RS01900, ALW33_RS02040, CPA42_RS02030, F6X01_RS02025, cact_RS01905]
GO:0008700	4-hydroxy-2-oxoglutarate aldolase activity	GO_BiologicalProcess-GOA_08.04.2016_08h58	3.27199e-09	1.25271e-07	7.38661e-08	3.6933e-07	[4]	Group48	7.40741	6	[ALW23_RS02050, ALW29_RS01900, ALW33_RS02040, CPA42_RS02030, F6X01_RS02025, cact_RS01905]
GO:0009084	glutamine family amino acid biosynthetic process	GO_BiologicalProcess-GOA_08.04.2016_08h58	3.27199e-09	1.25271e-07	7.38661e-08	3.6933e-07	[6, 7, 8, 9]	Group48	7.40741	6	[ALW23_RS02050, ALW29_RS01900, ALW33_RS02040, CPA42_RS02030, F6X01_RS02025, cact_RS01905]
GO:0003735	structural constituent of ribosome	GO_BiologicalProcess-GOA_08.04.2016_08h58	1.86674e-11	1.00058e-09	2.14245e-13	1.07122e-11	[1, 2, 3, 4, 5, 6]	Group49	0.274348	136	[ALW23_RS04325, ALW29_RS04170, AXF16_RS10315, BFO_RS07545, BGK60_RS04935, BGK60_RS08520, BJT84_RS07310, BJT84_RS09045, BJU00_RS06365, BJU00_RS06980, BJU00_RS13055, BJU00_RS13270, BJU00_RS13420, BWX39_RS08265, BWX39_RS08300, BWX39_RS08365, BWX39_RS09700, BWX40_RS03450, BWX40_RS03550, BWX40_RS07945, C5N99_RS03150, CF001_RS18305, CS059_RS01745, CS374_RS06960, CS387_RS05240, CS543_RS01145, CS543_RS03…
GO:0022625	cytosolic large ribosomal subunit	GO_BiologicalProcess-GOA_08.04.2016_08h58	2.41519e-09	9.95803e-08	2.14245e-13	1.07122e-11	[3, 4, 6]	Group49	0.315693	76	[ALW23_RS04325, ALW29_RS04170, AXF16_RS10315, BGK60_RS08520, BJU00_RS06365, BJU00_RS13055, BWX39_RS08265, BWX39_RS09700, BWX40_RS03450, BWX40_RS03550, C5N99_RS03150, CF001_RS18305, CS059_RS01745, CS374_RS06960, CS387_RS05240, CS543_RS03395, CS544_RS08320, CS546_RS03210, CS548_RS09600, CS549_RS02300, CS550_RS01330, CTM46_RS00285, CTM46_RS11085, CTM55_RS06895, CTM61_RS00055, CTM62_RS03995, CTM62_RS…
GO:0000315	organellar large ribosomal subunit	GO_BiologicalProcess-GOA_08.04.2016_08h58	3.76243e-05	0.000545043	2.14245e-13	1.07122e-11	[4, 6]	Group49	0.288295	45	[AXF16_RS10315, BJU00_RS13055, BWX39_RS08265, BWX40_RS03450, C5N99_RS03150, CF001_RS18305, CS059_RS01745, CS374_RS06960, CS387_RS05240, CS543_RS03395, CS544_RS08320, CS546_RS03210, CS548_RS09600, CS549_RS02300, CS550_RS01330, CTM46_RS11085, CTM55_RS06895, CTM62_RS04205, E4N70_RS01015, E4N84_RS02005, EG14_RS09710, HMPREF1222_RS08310, KCI35_RS07440, MCS24_RS06280, MCS25_RS01720, MCS27_RS01720, NF66…
GO:0006412	translation	GO_BiologicalProcess-GOA_08.04.2016_08h58	2.13943e-13	1.91123e-11	2.14245e-13	1.07122e-11	[4, 5, 6, 7]	Group49	0.280277	152	[ALW23_RS04325, ALW29_RS04170, AXF16_RS10315, BFO_RS05805, BFO_RS07545, BFO_RS07775, BGK60_RS04935, BGK60_RS08475, BGK60_RS08520, BJT84_RS05590, BJT84_RS07310, BJT84_RS09045, BJU00_RS06365, BJU00_RS06980, BJU00_RS07300, BJU00_RS13055, BJU00_RS13270, BJU00_RS13420, BKH26_RS06000, BWX39_RS08265, BWX39_RS08300, BWX39_RS08365, BWX39_RS09700, BWX40_RS03450, BWX40_RS03550, BWX40_RS07945, C5N99_RS03150,…
	Human
ID	Term	Ontology Source	Term PValue	Term PValue Corrected with Benjamini-Hochberg	Group PValue	Group PValue Corrected with Benjamini-Hochberg	GOLevels	GOGroups	% Associated Genes	Nr. Genes	Associated Genes Found
GO:0036289	peptidyl-serine autophosphorylation	GO_BiologicalProcess-EBI-UniProt-GOA-ACAP-ARAP_25.05.2022_00h00	0.00363974	0.0283874	0.00363974	0.00542247	[7, 8, 9]	Group00	33.3333	3	[ERN1, MARK3, RIPK1]
GO:0038026	reelin-mediated signaling pathway	GO_BiologicalProcess-EBI-UniProt-GOA-ACAP-ARAP_25.05.2022_00h00	0.00363974	0.0283874	0.00363974	0.00542247	[4, 5, 6]	Group01	33.3333	3	[CRK, NF1, PAFAH1B1]
[truncated: 606 more rows]

## Sheet: microbiome >> human suppressed
	Microbiome
ID	Term	Ontology Source	Term PValue	Term PValue Corrected with Benjamini-Hochberg	Group PValue	Group PValue Corrected with Benjamini-Hochberg	GOLevels	GOGroups	% Associated Genes	Nr. Genes	Associated Genes Found
[truncated: 16 more rows]
