# Supplementary material for: Longitudinal host-microbiome dynamics of metatranscription identify hallmarks of progression in periodontitis
Source: Microbiome. 2025 May 14;13:119. doi: 10.1186/s40168-025-02108-8 (PMC12077055; doi:10.1186/s40168-025-02108-8)
Supplement: Supplementary file 6 — Additional file 5. [file 40168_2025_2108_MOESM5_ESM.xlsx]

## Sheet: Clinical measurements
Table S1. Clinical measurements of the sites used in the study.
Keys colum names
PDCLASS: Periodontal Disease Cohort	PDM_B2: Pocket Depth Rescue Baseline	EXAMINER: Examiner
AGE: Calculated Age at Informed Consent	PDM2_B: Mean PD REF for Progress Assmnt	PROT_VER: Protocol Version Number
TOQTS: QTS for Quadrant |Tooth Num | Site Num	PDM2_B2: Mean PD REF for Progress Assmnt	RSTERAFN: Rescue Visit Performed Flag
TOQT: QT for Quadrant |Tooth Num	CEJ_B: CEJ Ref for Progression Assmnt	RSFL: QTS-Level Rescue Flag
TOQUAD: QTS Tooth Quadrant	CEJ_B2: CEJ Rescue Baseline	RSFN: QTS-Level Rescue Flag
TOSIDE: Tooth Side of Mouth	CEJM_B: Median CEJ Ref for Progress Assmnt	RSVISFL: Subj-Visit-Level Rescue Flag
TOANTFN: 1/0 Flag for Anterior Tooth	CEJM2_B: Mean CEJ Ref for Progress Assmnt	RSVISFN: Subj-Visit-Level Rescue Flag
TOPOSTFN: 1/0 Flag for Posterior Tooth	CEJM_B2: Mean CEJ Ref for Progress Assmnt	RSSUBFL: Subj-Level Rescue Flag
TOSITE: QTS Tooth Site	CEJM2_B2: Mean CEJ Ref for Progress Assmnt	RSSUBFN: Subj-Level Rescue Flag
PDEP1: First Pocket Depth Measure	CAL_B: CAL Ref for Progression Assmnt	TOMISSFN: Flag Tooth Missing by SUBJ TOQT VISIT
CEJ1: First CEJ Measure	CAL_B2: CAL VISIT Baseline	ABCESSFN: 1/0 Tooth Abcess Flag
ATTLOSS: Attachment loss	CALM_B: Median CAL Ref for Progress Assmnt	ABCESSFL: Tooth Abcess Flag
ATTLOSS1: First Attachment Loss Measure	CALM2_B: Mean CAL Ref for Progress Assmnt	BOPFN: Bleeding on Probing Flag
CAL1: First Clinical Attachment Measure	CALM_B2: Median CAL Baseline (VISITN=0 )	BOPFL: Bleeding on Probing Flag
PDEP2: Second Pocket Depth Measure	CALM2_B2: Mean CAL Baseline (VISITN=0 )	BOPBFN: 1/0 Baseline Bleeding on Probing Flag
CEJ2: Second CEJ Measure	DISPRG1: Median Perio Disease Progress of TOQTS	BOPBFL: Baseline Bleeding on Probing Flag
ATTLOSS2: Second Attachment Loss Measure	DISPRG2: Mean Perio Disease Progress of TOQTS	OTHADVFN: 1/0 Other Adv Oral Dev Flag
CAL2: Second Clinical Attachment Measure	DISPROG: Periodontal Disease Progression of TOQTS	OTHADVFL: Other Adv Oral Dev Flag
MEASNO: Number of Replicated QTS CALMeasures	DISPROGC: Periodontal Disease Progression	LSABADFN: 1/0 Loss, Abcess, ADV flag
CALM: Median CAL within Visit	VIS6MFN: Visit in Previous 6 Months Flag (1/0)	DSPROGFN: Periodontal Disease Prog over 6-months
CAL_M2: Mean CAL within Visit, original def	CAL_CHG: CAL Change from Most Recent Base Measure	SAFREVFN: Disease Prog Triggering Safety Review
CAL: Median CAL within Visit	CAL2_CHG: CAL Change from Baseline Measure	PDDIF12: Abs Diff between PDEP1 and PDEP2
PDEPM: Median Pocket Depth within Visit	PDEP_CHG: PDEP Change from Most Recnt Base Measure	CEDIF12: Abs Diff between CEJ1 and CEJ2
PDEP_M2: Overall PDEP within Visit, original def	PDP2_CHG: PDEP Change from Rescue Baseline Measure	CADIF12: Abs Diff between CAL1 and CAL2
PDEP: Overall Pocket Depth within Visit	CEJ2_CHG: CEJ Change from Rescue Baseline Measure
CEJM: Median CEJ within Visit	CEJ_CHG: CEJ Change from Most Recent Base Measure
CEJ_M2: Overall CEJ within Visit, original def	CALGE1FN: CAL Change >= 1 Flag
CEJ: Overall CEJ within Visit	CALGE2FN: CAL_CHG >= 2 Flag
PDEP_B: Pocket Depth REF for Progression Assmnt	CALGE3FN: CAL Change >= 3 Flag
PDEP_B2: Pocket Depth Rescue Baseline	PDGE4FN: Pocket Depth Change >=4 Flag
PDM_B: Median PD REF for Progress Assmnt	PDGE5FN: Pocket Depth Change >=5 Flag

## Sheet: Sheet2
Sample number	Condition	Time	Site collecting samples	PDCLASS	SEX	AGE	Ethnicity	Race	TOQTS	TOQT
JF.0001	stable	0	Forsyth Institute	Mild PD	Female	53	Not Hispanic or Latino	White	253	25
JF.0002	stable	2	Forsyth Institute	Mild PD	Female	53	Not Hispanic or Latino	White	253	25
JF.0003	stable	4	Forsyth Institute	Mild PD	Female	53	Not Hispanic or Latino	White	253	25
JF.0004	stable	6	Forsyth Institute	Mild PD	Female	53	Not Hispanic or Latino	White	253	25
JF.0005	stable	8	Forsyth Institute	Mild PD	Female	53	Not Hispanic or Latino	White	253	25
JF.0006	stable	10	Forsyth Institute	Mild PD	Female	53	Not Hispanic or Latino	White	253	25
JF.0007	stable	12	Forsyth Institute	Mild PD	Female	53	Not Hispanic or Latino	White	253	25
JF.0008	stable	18	Forsyth Institute	Mild PD	Female	53	Not Hispanic or Latino	White	253	25
JF.0013	stable	0	Forsyth Institute	Mild PD	Female	32	Not Hispanic or Latino	Not Reported	141	14
JF.0014	stable	2	Forsyth Institute	Mild PD	Female	32	Not Hispanic or Latino	Not Reported	141	14
JF.0015	stable	4	Forsyth Institute	Mild PD	Female	32	Not Hispanic or Latino	Not Reported	141	14
JF.0016	stable	6	Forsyth Institute	Mild PD	Female	32	Not Hispanic or Latino	Not Reported	141	14
JF.0017	stable	8	Forsyth Institute	Mild PD	Female	32	Not Hispanic or Latino	Not Reported	141	14
JF.0018	stable	10	Forsyth Institute	Mild PD	Female	32	Not Hispanic or Latino	Not Reported	141	14
JF.0019	stable	12	Forsyth Institute	Mild PD	Female	32	Not Hispanic or Latino	Not Reported	141	14
JF.0020	stable	18	Forsyth Institute	Mild PD	Female	32	Not Hispanic or Latino	Not Reported	141	14
JF.0025	stable	0	Forsyth Institute	Mild PD	Male	49	Hispanic or Latino	African American	253	25
JF.0026	stable	2	Forsyth Institute	Mild PD	Male	49	Hispanic or Latino	African American	253	25
JF.0027	stable	4	Forsyth Institute	Mild PD	Male	49	Hispanic or Latino	African American	253	25
JF.0028	stable	6	Forsyth Institute	Mild PD	Male	49	Hispanic or Latino	African American	253	25
JF.0029	stable	8	Forsyth Institute	Mild PD	Male	49	Hispanic or Latino	African American	253	25
JF.0030	stable	10	Forsyth Institute	Mild PD	Male	49	Hispanic or Latino	African American	253	25
JF.0031	stable	12	Forsyth Institute	Mild PD	Male	49	Hispanic or Latino	African American	253	25
JF.0039	stable	0	Forsyth Institute	Mild PD	Female	65	Unknown	More Than One Race	141	14
JF.0040	stable	2	Forsyth Institute	Mild PD	Female	65	Unknown	More Than One Race	141	14
JF.0041	stable	4	Forsyth Institute	Mild PD	Female	65	Unknown	More Than One Race	141	14
JF.0042	stable	6	Forsyth Institute	Mild PD	Female	65	Unknown	More Than One Race	141	14
JF.0043	stable	8	Forsyth Institute	Mild PD	Female	65	Unknown	More Than One Race	141	14
JF.0044	stable	10	Forsyth Institute	Mild PD	Female	65	Unknown	More Than One Race	141	14
JF.0045	stable	12	Forsyth Institute	Mild PD	Female	65	Unknown	More Than One Race	141	14
JF.0046	stable	18	Forsyth Institute	Mild PD	Female	65	Unknown	More Than One Race	141	14
JF.0055	stable	0	Forsyth Institute	Severe PD	Male	58	Not Hispanic or Latino	White	451	45
JF.0056	stable	2	Forsyth Institute	Severe PD	Male	58	Not Hispanic or Latino	White	451	45
JF.0057	stable	4	Forsyth Institute	Severe PD	Male	58	Not Hispanic or Latino	White	451	45
JF.0058	stable	6	Forsyth Institute	Severe PD	Male	58	Not Hispanic or Latino	White	451	45
JF.0059	stable	8	Forsyth Institute	Severe PD	Male	58	Not Hispanic or Latino	White	451	45
JF.0060	stable	10	Forsyth Institute	Severe PD	Male	58	Not Hispanic or Latino	White	451	45
JF.0061	stable	12	Forsyth Institute	Severe PD	Male	58	Not Hispanic or Latino	White	451	45
JF.0062	stable	18	Forsyth Institute	Severe PD	Male	58	Not Hispanic or Latino	White	451	45
JF.0071	stable	0	Forsyth Institute	Mild PD	Female	52	Not Hispanic or Latino	White	163	16
JF.0072	stable	2	Forsyth Institute	Mild PD	Female	52	Not Hispanic or Latino	White	163	16
JF.0073	stable	4	Forsyth Institute	Mild PD	Female	52	Not Hispanic or Latino	White	163	16
JF.0074	stable	6	Forsyth Institute	Mild PD	Female	52	Not Hispanic or Latino	White	163	16
JF.0075	stable	8	Forsyth Institute	Mild PD	Female	52	Not Hispanic or Latino	White	163	16
JF.0076	stable	10	Forsyth Institute	Mild PD	Female	52	Not Hispanic or Latino	White	163	16
JF.0077	stable	12	Forsyth Institute	Mild PD	Female	52	Not Hispanic or Latino	White	163	16
JF.0078	stable	18	Forsyth Institute	Mild PD	Female	52	Not Hispanic or Latino	White	163	16
JF.0087	stable	0	Forsyth Institute	Severe PD	Female	45	Not Hispanic or Latino	African American	473	47
JF.0088	stable	2	Forsyth Institute	Severe PD	Female	45	Not Hispanic or Latino	African American	473	47
JF.0089	stable	4	Forsyth Institute	Severe PD	Female	45	Not Hispanic or Latino	African American	473	47
JF.0090	stable	6	Forsyth Institute	Severe PD	Female	45	Not Hispanic or Latino	African American	473	47
JF.0091	stable	8	Forsyth Institute	Severe PD	Female	45	Not Hispanic or Latino	African American	473	47
JF.0092	stable	10	Forsyth Institute	Severe PD	Female	45	Not Hispanic or Latino	African American	473	47
JF.0093	stable	12	Forsyth Institute	Severe PD	Female	45	Not Hispanic or Latino	African American	473	47
JF.0094	stable	18	Forsyth Institute	Severe PD	Female	45	Not Hispanic or Latino	African American	473	47
JF.0103	stable	0	NYU	Severe PD	Female	31	Hispanic or Latino	Not Reported	143	14
JF.0104	stable	2	NYU	Severe PD	Female	31	Hispanic or Latino	Not Reported	143	14
JF.0105	stable	4	NYU	Severe PD	Female	31	Hispanic or Latino	Not Reported	143	14
JF.0106	stable	6	NYU	Severe PD	Female	31	Hispanic or Latino	Not Reported	143	14
JF.0107	stable	8	NYU	Severe PD	Female	31	Hispanic or Latino	Not Reported	143	14
JF.0108	stable	10	NYU	Severe PD	Female	31	Hispanic or Latino	Not Reported	143	14
JF.0109	stable	12	NYU	Severe PD	Female	31	Hispanic or Latino	Not Reported	143	14
JF.0110	stable	18	NYU	Severe PD	Female	31	Hispanic or Latino	Not Reported	143	14
JF.0119	stable	0	NYU	Mild PD	Female	69	Not Hispanic or Latino	White	261	26
JF.0120	stable	2	NYU	Mild PD	Female	69	Not Hispanic or Latino	White	261	26
JF.0121	stable	4	NYU	Mild PD	Female	69	Not Hispanic or Latino	White	261	26
JF.0122	stable	6	NYU	Mild PD	Female	69	Not Hispanic or Latino	White	261	26
JF.0123	stable	8	NYU	Mild PD	Female	69	Not Hispanic or Latino	White	261	26
JF.0124	stable	10	NYU	Mild PD	Female	69	Not Hispanic or Latino	White	261	26
JF.0125	stable	12	NYU	Mild PD	Female	69	Not Hispanic or Latino	White	261	26
JF.0126	stable	18	NYU	Mild PD	Female	69	Not Hispanic or Latino	White	261	26
JF.0135	stable	0	Southern Illinois University	Mild PD	Male	60	Not Hispanic or Latino	White	161	16
JF.0136	stable	2	Southern Illinois University	Mild PD	Male	60	Not Hispanic or Latino	White	161	16
JF.0137	stable	4	Southern Illinois University	Mild PD	Male	60	Not Hispanic or Latino	White	161	16
JF.0138	stable	6	Southern Illinois University	Mild PD	Male	60	Not Hispanic or Latino	White	161	16
JF.0139	stable	8	Southern Illinois University	Mild PD	Male	60	Not Hispanic or Latino	White	161	16
JF.0140	stable	10	Southern Illinois University	Mild PD	Male	60	Not Hispanic or Latino	White	161	16
JF.0141	stable	12	Southern Illinois University	Mild PD	Male	60	Not Hispanic or Latino	White	161	16
JF.0142	stable	18	Southern Illinois University	Mild PD	Male	60	Not Hispanic or Latino	White	161	16
JF.0151	stable	0	Southern Illinois University	Severe PD	Male	33	Not Hispanic or Latino	White	243	24
JF.0152	stable	2	Southern Illinois University	Severe PD	Male	33	Not Hispanic or Latino	White	243	24
JF.0153	stable	4	Southern Illinois University	Severe PD	Male	33	Not Hispanic or Latino	White	243	24
JF.0154	stable	6	Southern Illinois University	Severe PD	Male	33	Not Hispanic or Latino	White	243	24
JF.0155	stable	8	Southern Illinois University	Severe PD	Male	33	Not Hispanic or Latino	White	243	24
JF.0156	stable	10	Southern Illinois University	Severe PD	Male	33	Not Hispanic or Latino	White	243	24
JF.0157	stable	12	Southern Illinois University	Severe PD	Male	33	Not Hispanic or Latino	White	243	24
JF.0158	stable	18	Southern Illinois University	Severe PD	Male	33	Not Hispanic or Latino	White	243	24
JF.0167	stable	0	Southern Illinois University	Mild PD	Female	51	Not Hispanic or Latino	White	163	16
JF.0168	stable	2	Southern Illinois University	Mild PD	Female	51	Not Hispanic or Latino	White	163	16
JF.0169	stable	4	Southern Illinois University	Mild PD	Female	51	Not Hispanic or Latino	White	163	16
JF.0170	stable	6	Southern Illinois University	Mild PD	Female	51	Not Hispanic or Latino	White	163	16
JF.0171	stable	8	Southern Illinois University	Mild PD	Female	51	Not Hispanic or Latino	White	163	16
JF.0172	stable	10	Southern Illinois University	Mild PD	Female	51	Not Hispanic or Latino	White	163	16
JF.0173	stable	12	Southern Illinois University	Mild PD	Female	51	Not Hispanic or Latino	White	163	16
JF.0174	stable	18	Southern Illinois University	Mild PD	Female	51	Not Hispanic or Latino	White	163	16
JF.0183	stable	0	Southern Illinois University	Severe PD	Male	45	Not Hispanic or Latino	African American	253	25
JF.0184	stable	2	Southern Illinois University	Severe PD	Male	45	Not Hispanic or Latino	African American	253	25
JF.0185	stable	4	Southern Illinois University	Severe PD	Male	45	Not Hispanic or Latino	African American	253	25
JF.0186	stable	6	Southern Illinois University	Severe PD	Male	45	Not Hispanic or Latino	African American	253	25
JF.0187	stable	8	Southern Illinois University	Severe PD	Male	45	Not Hispanic or Latino	African American	253	25
JF.0188	stable	10	Southern Illinois University	Severe PD	Male	45	Not Hispanic or Latino	African American	253	25
JF.0189	stable	12	Southern Illinois University	Severe PD	Male	45	Not Hispanic or Latino	African American	253	25
JF.0190	stable	18	Southern Illinois University	Severe PD	Male	45	Not Hispanic or Latino	African American	253	25
JF.0199	stable	0	NYU	Mild PD	Male	25	Not Hispanic or Latino	Asian	473	47
JF.0200	stable	2	NYU	Mild PD	Male	25	Not Hispanic or Latino	Asian	473	47
JF.0201	stable	4	NYU	Mild PD	Male	25	Not Hispanic or Latino	Asian	473	47
JF.0202	stable	6	NYU	Mild PD	Male	25	Not Hispanic or Latino	Asian	473	47
JF.0203	stable	8	NYU	Mild PD	Male	25	Not Hispanic or Latino	Asian	473	47
JF.0204	stable	10	NYU	Mild PD	Male	25	Not Hispanic or Latino	Asian	473	47
JF.0205	stable	12	NYU	Mild PD	Male	25	Not Hispanic or Latino	Asian	473	47
JF.0215	stable	0	Forsyth Institute	Mild PD	Female	48	Hispanic or Latino	Not Reported	173	17
JF.0216	stable	2	Forsyth Institute	Mild PD	Female	48	Hispanic or Latino	Not Reported	173	17
JF.0217	stable	4	Forsyth Institute	Mild PD	Female	48	Hispanic or Latino	Not Reported	173	17
JF.0218	stable	6	Forsyth Institute	Mild PD	Female	48	Hispanic or Latino	Not Reported	173	17
JF.0219	stable	8	Forsyth Institute	Mild PD	Female	48	Hispanic or Latino	Not Reported	173	17
JF.0220	stable	10	Forsyth Institute	Mild PD	Female	48	Hispanic or Latino	Not Reported	173	17
JF.0221	stable	12	Forsyth Institute	Mild PD	Female	48	Hispanic or Latino	Not Reported	173	17
JF.0222	stable	18	Forsyth Institute	Mild PD	Female	48	Hispanic or Latino	Not Reported	173	17
JF.0009	progressing	4	Forsyth Institute	Mild PD	Female	53	Not Hispanic or Latino	White	361	36
JF.0010	progressing	6	Forsyth Institute	Mild PD	Female	53	Not Hispanic or Latino	White	361	36
JF.0011	progressing	8	Forsyth Institute	Mild PD	Female	53	Not Hispanic or Latino	White	361	36
JF.0012	progressing	10	Forsyth Institute	Mild PD	Female	53	Not Hispanic or Latino	White	361	36
JF.0021	progressing	4	Forsyth Institute	Mild PD	Female	32	Not Hispanic or Latino	Not Reported	473	47
JF.0022	progressing	6	Forsyth Institute	Mild PD	Female	32	Not Hispanic or Latino	Not Reported	473	47
JF.0023	progressing	8	Forsyth Institute	Mild PD	Female	32	Not Hispanic or Latino	Not Reported	473	47
JF.0024	progressing	12	Forsyth Institute	Mild PD	Female	32	Not Hispanic or Latino	Not Reported	473	47
JF.0032	progressing	0	Forsyth Institute	Mild PD	Male	49	Hispanic or Latino	African American	263	26
JF.0033	progressing	2	Forsyth Institute	Mild PD	Male	49	Hispanic or Latino	African American	263	26
JF.0034	progressing	4	Forsyth Institute	Mild PD	Male	49	Hispanic or Latino	African American	263	26
JF.0035	progressing	6	Forsyth Institute	Mild PD	Male	49	Hispanic or Latino	African American	263	26
JF.0036	progressing	8	Forsyth Institute	Mild PD	Male	49	Hispanic or Latino	African American	263	26
JF.0037	progressing	10	Forsyth Institute	Mild PD	Male	49	Hispanic or Latino	African American	263	26
JF.0038	progressing	18	Forsyth Institute	Mild PD	Male	49	Hispanic or Latino	African American	263	26
JF.0047	progressing	0	Forsyth Institute	Mild PD	Female	65	Unknown	More Than One Race	163	16
JF.0048	progressing	2	Forsyth Institute	Mild PD	Female	65	Unknown	More Than One Race	163	16
JF.0049	progressing	4	Forsyth Institute	Mild PD	Female	65	Unknown	More Than One Race	163	16
JF.0050	progressing	6	Forsyth Institute	Mild PD	Female	65	Unknown	More Than One Race	163	16
JF.0051	progressing	8	Forsyth Institute	Mild PD	Female	65	Unknown	More Than One Race	163	16
JF.0052	progressing	10	Forsyth Institute	Mild PD	Female	65	Unknown	More Than One Race	163	16
JF.0053	progressing	12	Forsyth Institute	Mild PD	Female	65	Unknown	More Than One Race	163	16
JF.0054	progressing	18	Forsyth Institute	Mild PD	Female	65	Unknown	More Than One Race	163	16
JF.0063	progressing	0	Forsyth Institute	Severe PD	Male	58	Not Hispanic or Latino	White	143	14
JF.0064	progressing	2	Forsyth Institute	Severe PD	Male	58	Not Hispanic or Latino	White	143	14
JF.0065	progressing	4	Forsyth Institute	Severe PD	Male	58	Not Hispanic or Latino	White	143	14
JF.0066	progressing	6	Forsyth Institute	Severe PD	Male	58	Not Hispanic or Latino	White	143	14
JF.0067	progressing	8	Forsyth Institute	Severe PD	Male	58	Not Hispanic or Latino	White	143	14
JF.0068	progressing	10	Forsyth Institute	Severe PD	Male	58	Not Hispanic or Latino	White	143	14
JF.0069	progressing	12	Forsyth Institute	Severe PD	Male	58	Not Hispanic or Latino	White	143	14
JF.0070	progressing	18	Forsyth Institute	Severe PD	Male	58	Not Hispanic or Latino	White	143	14
JF.0079	progressing	0	Forsyth Institute	Mild PD	Female	52	Not Hispanic or Latino	White	171	17
JF.0080	progressing	2	Forsyth Institute	Mild PD	Female	52	Not Hispanic or Latino	White	171	17
JF.0081	progressing	4	Forsyth Institute	Mild PD	Female	52	Not Hispanic or Latino	White	171	17
JF.0082	progressing	6	Forsyth Institute	Mild PD	Female	52	Not Hispanic or Latino	White	171	17
JF.0083	progressing	8	Forsyth Institute	Mild PD	Female	52	Not Hispanic or Latino	White	171	17
JF.0084	progressing	10	Forsyth Institute	Mild PD	Female	52	Not Hispanic or Latino	White	171	17
JF.0085	progressing	12	Forsyth Institute	Mild PD	Female	52	Not Hispanic or Latino	White	171	17
JF.0086	progressing	18	Forsyth Institute	Mild PD	Female	52	Not Hispanic or Latino	White	171	17
JF.0095	progressing	0	Forsyth Institute	Severe PD	Female	45	Not Hispanic or Latino	African American	263	26
JF.0096	progressing	2	Forsyth Institute	Severe PD	Female	45	Not Hispanic or Latino	African American	263	26
JF.0097	progressing	4	Forsyth Institute	Severe PD	Female	45	Not Hispanic or Latino	African American	263	26
JF.0098	progressing	6	Forsyth Institute	Severe PD	Female	45	Not Hispanic or Latino	African American	263	26
JF.0099	progressing	8	Forsyth Institute	Severe PD	Female	45	Not Hispanic or Latino	African American	263	26
JF.0100	progressing	10	Forsyth Institute	Severe PD	Female	45	Not Hispanic or Latino	African American	263	26
JF.0101	progressing	12	Forsyth Institute	Severe PD	Female	45	Not Hispanic or Latino	African American	263	26
JF.0102	progressing	18	Forsyth Institute	Severe PD	Female	45	Not Hispanic or Latino	African American	263	26
JF.0111	progressing	0	NYU	Severe PD	Female	31	Hispanic or Latino	Not Reported	141	14
JF.0112	progressing	2	NYU	Severe PD	Female	31	Hispanic or Latino	Not Reported	141	14
JF.0113	progressing	4	NYU	Severe PD	Female	31	Hispanic or Latino	Not Reported	141	14
JF.0114	progressing	6	NYU	Severe PD	Female	31	Hispanic or Latino	Not Reported	141	14
JF.0115	progressing	8	NYU	Severe PD	Female	31	Hispanic or Latino	Not Reported	141	14
JF.0116	progressing	10	NYU	Severe PD	Female	31	Hispanic or Latino	Not Reported	141	14
JF.0117	progressing	12	NYU	Severe PD	Female	31	Hispanic or Latino	Not Reported	141	14
JF.0118	progressing	18	NYU	Severe PD	Female	31	Hispanic or Latino	Not Reported	141	14
JF.0127	progressing	0	NYU	Mild PD	Female	69	Not Hispanic or Latino	White	453	45
JF.0128	progressing	2	NYU	Mild PD	Female	69	Not Hispanic or Latino	White	453	45
JF.0129	progressing	4	NYU	Mild PD	Female	69	Not Hispanic or Latino	White	453	45
JF.0130	progressing	6	NYU	Mild PD	Female	69	Not Hispanic or Latino	White	453	45
JF.0131	progressing	8	NYU	Mild PD	Female	69	Not Hispanic or Latino	White	453	45
JF.0132	progressing	10	NYU	Mild PD	Female	69	Not Hispanic or Latino	White	453	45
JF.0133	progressing	12	NYU	Mild PD	Female	69	Not Hispanic or Latino	White	453	45
JF.0134	progressing	18	NYU	Mild PD	Female	69	Not Hispanic or Latino	White	453	45
JF.0143	progressing	0	Southern Illinois University	Mild PD	Male	60	Not Hispanic or Latino	White	473	47
JF.0144	progressing	2	Southern Illinois University	Mild PD	Male	60	Not Hispanic or Latino	White	473	47
JF.0145	progressing	4	Southern Illinois University	Mild PD	Male	60	Not Hispanic or Latino	White	473	47
JF.0146	progressing	6	Southern Illinois University	Mild PD	Male	60	Not Hispanic or Latino	White	473	47
JF.0147	progressing	8	Southern Illinois University	Mild PD	Male	60	Not Hispanic or Latino	White	473	47
JF.0148	progressing	10	Southern Illinois University	Mild PD	Male	60	Not Hispanic or Latino	White	473	47
JF.0149	progressing	12	Southern Illinois University	Mild PD	Male	60	Not Hispanic or Latino	White	473	47
JF.0150	progressing	18	Southern Illinois University	Mild PD	Male	60	Not Hispanic or Latino	White	473	47
JF.0159	progressing	0	Southern Illinois University	Severe PD	Male	33	Not Hispanic or Latino	White	471	47
JF.0160	progressing	2	Southern Illinois University	Severe PD	Male	33	Not Hispanic or Latino	White	471	47
JF.0161	progressing	4	Southern Illinois University	Severe PD	Male	33	Not Hispanic or Latino	White	471	47
JF.0162	progressing	6	Southern Illinois University	Severe PD	Male	33	Not Hispanic or Latino	White	471	47
JF.0163	progressing	8	Southern Illinois University	Severe PD	Male	33	Not Hispanic or Latino	White	471	47
JF.0164	progressing	10	Southern Illinois University	Severe PD	Male	33	Not Hispanic or Latino	White	471	47
JF.0165	progressing	12	Southern Illinois University	Severe PD	Male	33	Not Hispanic or Latino	White	471	47
JF.0166	progressing	18	Southern Illinois University	Severe PD	Male	33	Not Hispanic or Latino	White	471	47
JF.0175	progressing	0	Southern Illinois University	Mild PD	Female	51	Not Hispanic or Latino	White	171	17
JF.0176	progressing	2	Southern Illinois University	Mild PD	Female	51	Not Hispanic or Latino	White	171	17
JF.0177	progressing	4	Southern Illinois University	Mild PD	Female	51	Not Hispanic or Latino	White	171	17
JF.0178	progressing	6	Southern Illinois University	Mild PD	Female	51	Not Hispanic or Latino	White	171	17
JF.0179	progressing	8	Southern Illinois University	Mild PD	Female	51	Not Hispanic or Latino	White	171	17
JF.0180	progressing	10	Southern Illinois University	Mild PD	Female	51	Not Hispanic or Latino	White	171	17
JF.0181	progressing	12	Southern Illinois University	Mild PD	Female	51	Not Hispanic or Latino	White	171	17
JF.0182	progressing	18	Southern Illinois University	Mild PD	Female	51	Not Hispanic or Latino	White	171	17
JF.0191	progressing	0	Southern Illinois University	Severe PD	Male	45	Not Hispanic or Latino	African American	271	27
JF.0192	progressing	2	Southern Illinois University	Severe PD	Male	45	Not Hispanic or Latino	African American	271	27
JF.0193	progressing	4	Southern Illinois University	Severe PD	Male	45	Not Hispanic or Latino	African American	271	27
JF.0194	progressing	6	Southern Illinois University	Severe PD	Male	45	Not Hispanic or Latino	African American	271	27
JF.0195	progressing	8	Southern Illinois University	Severe PD	Male	45	Not Hispanic or Latino	African American	271	27
JF.0196	progressing	10	Southern Illinois University	Severe PD	Male	45	Not Hispanic or Latino	African American	271	27
JF.0197	progressing	12	Southern Illinois University	Severe PD	Male	45	Not Hispanic or Latino	African American	271	27
JF.0198	progressing	18	Southern Illinois University	Severe PD	Male	45	Not Hispanic or Latino	African American	271	27
JF.0207	progressing	0	NYU	Mild PD	Male	25	Not Hispanic or Latino	Asian	141	14
JF.0208	progressing	2	NYU	Mild PD	Male	25	Not Hispanic or Latino	Asian	141	14
JF.0209	progressing	4	NYU	Mild PD	Male	25	Not Hispanic or Latino	Asian	141	14
JF.0210	progressing	6	NYU	Mild PD	Male	25	Not Hispanic or Latino	Asian	141	14
JF.0211	progressing	8	NYU	Mild PD	Male	25	Not Hispanic or Latino	Asian	141	14
JF.0212	progressing	10	NYU	Mild PD	Male	25	Not Hispanic or Latino	Asian	141	14
JF.0213	progressing	12	NYU	Mild PD	Male	25	Not Hispanic or Latino	Asian	141	14
JF.0223	progressing	0	Forsyth Institute	Mild PD	Female	48	Hispanic or Latino	Not Reported	343	34
JF.0224	progressing	2	Forsyth Institute	Mild PD	Female	48	Hispanic or Latino	Not Reported	343	34
JF.0225	progressing	4	Forsyth Institute	Mild PD	Female	48	Hispanic or Latino	Not Reported	343	34
JF.0226	progressing	6	Forsyth Institute	Mild PD	Female	48	Hispanic or Latino	Not Reported	343	34
JF.0227	progressing	8	Forsyth Institute	Mild PD	Female	48	Hispanic or Latino	Not Reported	343	34
JF.0228	progressing	10	Forsyth Institute	Mild PD	Female	48	Hispanic or Latino	Not Reported	343	34
JF.0229	progressing	12	Forsyth Institute	Mild PD	Female	48	Hispanic or Latino	Not Reported	343	34
JF.0230	progressing	18	Forsyth Institute	Mild PD	Female	48	Hispanic or Latino	Not Reported	343	34
JF.0231	fluctuating	0	Forsyth Institute	Mild PD	Female	53	Not Hispanic or Latino	White	461	46
JF.0232	fluctuating	2	Forsyth Institute	Mild PD	Female	53	Not Hispanic or Latino	White	461	46
JF.0233	fluctuating	4	Forsyth Institute	Mild PD	Female	53	Not Hispanic or Latino	White	461	46
JF.0234	fluctuating	6	Forsyth Institute	Mild PD	Female	53	Not Hispanic or Latino	White	461	46
JF.0235	fluctuating	8	Forsyth Institute	Mild PD	Female	53	Not Hispanic or Latino	White	461	46
JF.0236	fluctuating	10	Forsyth Institute	Mild PD	Female	53	Not Hispanic or Latino	White	461	46
JF.0237	fluctuating	12	Forsyth Institute	Mild PD	Female	53	Not Hispanic or Latino	White	461	46
JF.0238	fluctuating	18	Forsyth Institute	Mild PD	Female	53	Not Hispanic or Latino	White	461	46
JF.0239	fluctuating	0	Forsyth Institute	Mild PD	Female	32	Not Hispanic or Latino	Not Reported	351	35
JF.0240	fluctuating	2	Forsyth Institute	Mild PD	Female	32	Not Hispanic or Latino	Not Reported	351	35
JF.0241	fluctuating	4	Forsyth Institute	Mild PD	Female	32	Not Hispanic or Latino	Not Reported	351	35
JF.0242	fluctuating	6	Forsyth Institute	Mild PD	Female	32	Not Hispanic or Latino	Not Reported	351	35
JF.0243	fluctuating	8	Forsyth Institute	Mild PD	Female	32	Not Hispanic or Latino	Not Reported	351	35
JF.0244	fluctuating	10	Forsyth Institute	Mild PD	Female	32	Not Hispanic or Latino	Not Reported	351	35
JF.0245	fluctuating	12	Forsyth Institute	Mild PD	Female	32	Not Hispanic or Latino	Not Reported	351	35
JF.0246	fluctuating	18	Forsyth Institute	Mild PD	Female	32	Not Hispanic or Latino	Not Reported	351	35
JF.0247	fluctuating	0	Forsyth Institute	Mild PD	Male	49	Hispanic or Latino	African American	261	26
JF.0248	fluctuating	2	Forsyth Institute	Mild PD	Male	49	Hispanic or Latino	African American	261	26
JF.0249	fluctuating	4	Forsyth Institute	Mild PD	Male	49	Hispanic or Latino	African American	261	26
JF.0250	fluctuating	6	Forsyth Institute	Mild PD	Male	49	Hispanic or Latino	African American	261	26
JF.0251	fluctuating	8	Forsyth Institute	Mild PD	Male	49	Hispanic or Latino	African American	261	26
JF.0252	fluctuating	10	Forsyth Institute	Mild PD	Male	49	Hispanic or Latino	African American	261	26
JF.0253	fluctuating	12	Forsyth Institute	Mild PD	Male	49	Hispanic or Latino	African American	261	26
JF.0254	fluctuating	18	Forsyth Institute	Mild PD	Male	49	Hispanic or Latino	African American	261	26
JF.0255	fluctuating	0	Forsyth Institute	Mild PD	Female	65	Unknown	More Than One Race	273	27
JF.0256	fluctuating	2	Forsyth Institute	Mild PD	Female	65	Unknown	More Than One Race	273	27
JF.0257	fluctuating	4	Forsyth Institute	Mild PD	Female	65	Unknown	More Than One Race	273	27
JF.0258	fluctuating	6	Forsyth Institute	Mild PD	Female	65	Unknown	More Than One Race	273	27
JF.0259	fluctuating	8	Forsyth Institute	Mild PD	Female	65	Unknown	More Than One Race	273	27
JF.0260	fluctuating	10	Forsyth Institute	Mild PD	Female	65	Unknown	More Than One Race	273	27
JF.0261	fluctuating	12	Forsyth Institute	Mild PD	Female	65	Unknown	More Than One Race	273	27
JF.0262	fluctuating	18	Forsyth Institute	Mild PD	Female	65	Unknown	More Than One Race	273	27
JF.0263	fluctuating	0	Forsyth Institute	Mild PD	Female	48	Hispanic or Latino	Not Reported	443	44
JF.0264	fluctuating	2	Forsyth Institute	Mild PD	Female	48	Hispanic or Latino	Not Reported	443	44
JF.0265	fluctuating	4	Forsyth Institute	Mild PD	Female	48	Hispanic or Latino	Not Reported	443	44
JF.0266	fluctuating	6	Forsyth Institute	Mild PD	Female	48	Hispanic or Latino	Not Reported	443	44
JF.0267	fluctuating	8	Forsyth Institute	Mild PD	Female	48	Hispanic or Latino	Not Reported	443	44
JF.0268	fluctuating	10	Forsyth Institute	Mild PD	Female	48	Hispanic or Latino	Not Reported	443	44
JF.0269	fluctuating	12	Forsyth Institute	Mild PD	Female	48	Hispanic or Latino	Not Reported	443	44
JF.0270	fluctuating	18	Forsyth Institute	Mild PD	Female	48	Hispanic or Latino	Not Reported	443	44
JF.0271	fluctuating	0	Forsyth Institute	Severe PD	Male	58	Not Hispanic or Latino	White	273	27
JF.0272	fluctuating	2	Forsyth Institute	Severe PD	Male	58	Not Hispanic or Latino	White	273	27
JF.0273	fluctuating	4	Forsyth Institute	Severe PD	Male	58	Not Hispanic or Latino	White	273	27
JF.0274	fluctuating	6	Forsyth Institute	Severe PD	Male	58	Not Hispanic or Latino	White	273	27
JF.0275	fluctuating	8	Forsyth Institute	Severe PD	Male	58	Not Hispanic or Latino	White	273	27
JF.0276	fluctuating	10	Forsyth Institute	Severe PD	Male	58	Not Hispanic or Latino	White	273	27
JF.0277	fluctuating	12	Forsyth Institute	Severe PD	Male	58	Not Hispanic or Latino	White	273	27
JF.0278	fluctuating	18	Forsyth Institute	Severe PD	Male	58	Not Hispanic or Latino	White	273	27
JF.0279	fluctuating	0	Forsyth Institute	Mild PD	Female	52	Not Hispanic or Latino	White	173	17
JF.0280	fluctuating	2	Forsyth Institute	Mild PD	Female	52	Not Hispanic or Latino	White	173	17
JF.0281	fluctuating	4	Forsyth Institute	Mild PD	Female	52	Not Hispanic or Latino	White	173	17
JF.0282	fluctuating	6	Forsyth Institute	Mild PD	Female	52	Not Hispanic or Latino	White	173	17
JF.0283	fluctuating	8	Forsyth Institute	Mild PD	Female	52	Not Hispanic or Latino	White	173	17
JF.0284	fluctuating	10	Forsyth Institute	Mild PD	Female	52	Not Hispanic or Latino	White	173	17
JF.0285	fluctuating	12	Forsyth Institute	Mild PD	Female	52	Not Hispanic or Latino	White	173	17
JF.0286	fluctuating	18	Forsyth Institute	Mild PD	Female	52	Not Hispanic or Latino	White	173	17
JF.0287	fluctuating	0	Forsyth Institute	Severe PD	Female	45	Not Hispanic or Latino	African American	141	14
JF.0288	fluctuating	4	Forsyth Institute	Severe PD	Female	45	Not Hispanic or Latino	African American	141	14
JF.0289	fluctuating	6	Forsyth Institute	Severe PD	Female	45	Not Hispanic or Latino	African American	141	14
JF.0290	fluctuating	8	Forsyth Institute	Severe PD	Female	45	Not Hispanic or Latino	African American	141	14
JF.0291	fluctuating	10	Forsyth Institute	Severe PD	Female	45	Not Hispanic or Latino	African American	141	14
JF.0292	fluctuating	12	Forsyth Institute	Severe PD	Female	45	Not Hispanic or Latino	African American	141	14
JF.0293	fluctuating	18	Forsyth Institute	Severe PD	Female	45	Not Hispanic or Latino	African American	141	14
JF.0294	fluctuating	0	Forsyth Institute	Severe PD	Female	45	Not Hispanic or Latino	African American	141	14
JF.0295	fluctuating	2	NYU	Mild PD	Male	25	Not Hispanic or Latino	Asian	153	15
JF.0296	fluctuating	4	NYU	Mild PD	Male	25	Not Hispanic or Latino	Asian	153	15
JF.0297	fluctuating	6	NYU	Mild PD	Male	25	Not Hispanic or Latino	Asian	153	15
JF.0298	fluctuating	8	NYU	Mild PD	Male	25	Not Hispanic or Latino	Asian	153	15
JF.0299	fluctuating	10	NYU	Mild PD	Male	25	Not Hispanic or Latino	Asian	153	15
JF.0300	fluctuating	12	NYU	Mild PD	Male	25	Not Hispanic or Latino	Asian	153	15
JF.0301	fluctuating	18	NYU	Mild PD	Male	25	Not Hispanic or Latino	Asian	153	15
JF.0303	fluctuating	0	NYU	Severe PD	Female	31	Hispanic or Latino	Not Reported	451	45
JF.0304	fluctuating	2	NYU	Severe PD	Female	31	Hispanic or Latino	Not Reported	451	45
JF.0305	fluctuating	4	NYU	Severe PD	Female	31	Hispanic or Latino	Not Reported	451	45
JF.0306	fluctuating	6	NYU	Severe PD	Female	31	Hispanic or Latino	Not Reported	451	45
JF.0307	fluctuating	8	NYU	Severe PD	Female	31	Hispanic or Latino	Not Reported	451	45
JF.0308	fluctuating	10	NYU	Severe PD	Female	31	Hispanic or Latino	Not Reported	451	45
JF.0309	fluctuating	12	NYU	Severe PD	Female	31	Hispanic or Latino	Not Reported	451	45
JF.0310	fluctuating	18	NYU	Severe PD	Female	31	Hispanic or Latino	Not Reported	451	45
JF.0311	fluctuating	0	NYU	Mild PD	Female	69	Not Hispanic or Latino	White	361	36
JF.0312	fluctuating	2	NYU	Mild PD	Female	69	Not Hispanic or Latino	White	361	36
JF.0313	fluctuating	4	NYU	Mild PD	Female	69	Not Hispanic or Latino	White	361	36
JF.0314	fluctuating	6	NYU	Mild PD	Female	69	Not Hispanic or Latino	White	361	36
JF.0315	fluctuating	8	NYU	Mild PD	Female	69	Not Hispanic or Latino	White	361	36
JF.0316	fluctuating	10	NYU	Mild PD	Female	69	Not Hispanic or Latino	White	361	36
JF.0317	fluctuating	12	NYU	Mild PD	Female	69	Not Hispanic or Latino	White	361	36
JF.0318	fluctuating	18	NYU	Mild PD	Female	69	Not Hispanic or Latino	White	361	36
JF.0319	fluctuating	0	Southern Illinois University	Mild PD	Male	60	Not Hispanic or Latino	White	453	45
JF.0320	fluctuating	2	Southern Illinois University	Mild PD	Male	60	Not Hispanic or Latino	White	453	45
JF.0321	fluctuating	4	Southern Illinois University	Mild PD	Male	60	Not Hispanic or Latino	White	453	45
JF.0322	fluctuating	6	Southern Illinois University	Mild PD	Male	60	Not Hispanic or Latino	White	453	45
JF.0323	fluctuating	8	Southern Illinois University	Mild PD	Male	60	Not Hispanic or Latino	White	453	45
JF.0324	fluctuating	10	Southern Illinois University	Mild PD	Male	60	Not Hispanic or Latino	White	453	45
JF.0325	fluctuating	12	Southern Illinois University	Mild PD	Male	60	Not Hispanic or Latino	White	453	45
JF.0326	fluctuating	18	Southern Illinois University	Mild PD	Male	60	Not Hispanic or Latino	White	453	45
JF.0327	fluctuating	0	Southern Illinois University	Severe PD	Male	33	Not Hispanic or Latino	White	251	25
JF.0328	fluctuating	2	Southern Illinois University	Severe PD	Male	33	Not Hispanic or Latino	White	251	25
JF.0329	fluctuating	4	Southern Illinois University	Severe PD	Male	33	Not Hispanic or Latino	White	251	25
JF.0330	fluctuating	6	Southern Illinois University	Severe PD	Male	33	Not Hispanic or Latino	White	251	25
JF.0331	fluctuating	8	Southern Illinois University	Severe PD	Male	33	Not Hispanic or Latino	White	251	25
JF.0332	fluctuating	10	Southern Illinois University	Severe PD	Male	33	Not Hispanic or Latino	White	251	25
JF.0333	fluctuating	12	Southern Illinois University	Severe PD	Male	33	Not Hispanic or Latino	White	251	25
JF.0334	fluctuating	18	Southern Illinois University	Severe PD	Male	33	Not Hispanic or Latino	White	251	25
JF.0335	fluctuating	0	Southern Illinois University	Mild PD	Female	51	Not Hispanic or Latino	White	241	24
JF.0336	fluctuating	2	Southern Illinois University	Mild PD	Female	51	Not Hispanic or Latino	White	241	24
JF.0337	fluctuating	4	Southern Illinois University	Mild PD	Female	51	Not Hispanic or Latino	White	241	24
JF.0338	fluctuating	6	Southern Illinois University	Mild PD	Female	51	Not Hispanic or Latino	White	241	24
JF.0339	fluctuating	8	Southern Illinois University	Mild PD	Female	51	Not Hispanic or Latino	White	241	24
JF.0340	fluctuating	10	Southern Illinois University	Mild PD	Female	51	Not Hispanic or Latino	White	241	24
JF.0341	fluctuating	12	Southern Illinois University	Mild PD	Female	51	Not Hispanic or Latino	White	241	24
JF.0342	fluctuating	18	Southern Illinois University	Mild PD	Female	51	Not Hispanic or Latino	White	241	24
JF.0344	fluctuating	0	Southern Illinois University	Severe PD	Male	45	Not Hispanic or Latino	African American	361	36
JF.0345	fluctuating	2	Southern Illinois University	Severe PD	Male	45	Not Hispanic or Latino	African American	361	36
JF.0346	fluctuating	4	Southern Illinois University	Severe PD	Male	45	Not Hispanic or Latino	African American	361	36
JF.0347	fluctuating	6	Southern Illinois University	Severe PD	Male	45	Not Hispanic or Latino	African American	361	36
JF.0348	fluctuating	8	Southern Illinois University	Severe PD	Male	45	Not Hispanic or Latino	African American	361	36
JF.0349	fluctuating	12	Southern Illinois University	Severe PD	Male	45	Not Hispanic or Latino	African American	361	36
JF.0350	fluctuating	18	Southern Illinois University	Severe PD	Male	45	Not Hispanic or Latino	African American	361	36

## Sheet: Sheet3
Sample number	Condition	Time	TOQUAD	TOSIDE	TOANTFN	TOPOSTFN	TOSITE	PDEP1	CEJ1	ATTLOSS	ATTLOSS1	CAL1	PDEP2	CEJ2
JF.0001	stable	0	Q2	Buccal	0	1	3	3	1	2	2	2	3	1
JF.0002	stable	2	Q2	Buccal	0	1	3	3	1	2	2	2	3	1
JF.0003	stable	4	Q2	Buccal	0	1	3	3	1	2	2	2	3	1
JF.0004	stable	6	Q2	Buccal	0	1	3	3	1	2	2	2	3	1
JF.0005	stable	8	Q2	Buccal	0	1	3	4	1	2.5	3	3	3	1
JF.0006	stable	10	Q2	Buccal	0	1	3	3	1	2	2	2	3	1
JF.0007	stable	12	Q2	Buccal	0	1	3	3	1	2	2	2	3	1
JF.0008	stable	18	Q2	Buccal	0	1	3	3	1	2	2	2	3	1
JF.0013	stable	0	Q1	Buccal	0	1	1	4	2	2	2	2	4	2
JF.0014	stable	2	Q1	Buccal	0	1	1	2	1	1.5	1	1	3	1
JF.0015	stable	4	Q1	Buccal	0	1	1	3	2	1.5	1	1	4	2
JF.0016	stable	6	Q1	Buccal	0	1	1	3	1	2	2	2	3	1
JF.0017	stable	8	Q1	Buccal	0	1	1	3	2	2	1	1	4	1
JF.0018	stable	10	Q1	Buccal	0	1	1	3	2	1.5	1	1	4	2
JF.0019	stable	12	Q1	Buccal	0	1	1	3	1	2.5	2	2	4	1
JF.0020	stable	18	Q1	Buccal	0	1	1	3	1	2.5	2	2	4	1
JF.0025	stable	0	Q2	Buccal	0	1	3	3	0	3	3	3	3	0
JF.0026	stable	2	Q2	Buccal	0	1	3	2	0	2.5	2	2	3	0
JF.0027	stable	4	Q2	Buccal	0	1	3	3	0	3	3	3	3	0
JF.0028	stable	6	Q2	Buccal	0	1	3	3	0	3	3	3	3	0
JF.0029	stable	8	Q2	Buccal	0	1	3	4	0	3.5	4	4	3	0
JF.0030	stable	10	Q2	Buccal	0	1	3	4	1	3	3	3	4	1
JF.0031	stable	12	Q2	Buccal	0	1	3	3	0	3	3	3	3	0
JF.0039	stable	0	Q1	Buccal	0	1	1	3	1	2	2	2	3	1
JF.0040	stable	2	Q1	Buccal	0	1	1	2	0	2.5	2	2	3	0
JF.0041	stable	4	Q1	Buccal	0	1	1	3	1	2	2	2	3	1
JF.0042	stable	6	Q1	Buccal	0	1	1	3	1	2	2	2	3	1
JF.0043	stable	8	Q1	Buccal	0	1	1	3	1	2	2	2	3	1
JF.0044	stable	10	Q1	Buccal	0	1	1	4	1	2.5	3	3	3	1
JF.0045	stable	12	Q1	Buccal	0	1	1	3	1	2	2	2	3	1
JF.0046	stable	18	Q1	Buccal	0	1	1	3	1	2.5	2	2	4	1
JF.0055	stable	0	Q4	Buccal	0	1	1	3	1	2	2	2	3	1
JF.0056	stable	2	Q4	Buccal	0	1	1	3	1	2	2	2	3	1
JF.0057	stable	4	Q4	Buccal	0	1	1	3	1	2	2	2	3	1
JF.0058	stable	6	Q4	Buccal	0	1	1	3	1	2	2	2	3	1
JF.0059	stable	8	Q4	Buccal	0	1	1	3	1	2	2	2	3	1
JF.0060	stable	10	Q4	Buccal	0	1	1	3	1	2	2	2	3	1
JF.0061	stable	12	Q4	Buccal	0	1	1	3	1	2	2	2	3	1
JF.0062	stable	18	Q4	Buccal	0	1	1	2	0	2	2	2	2	0
JF.0071	stable	0	Q1	Buccal	0	1	3	3	0	4	3	3	4	-1
JF.0072	stable	2	Q1	Buccal	0	1	3	2	-1	3.5	3	3	3	-1
JF.0073	stable	4	Q1	Buccal	0	1	3	3	0	3.5	3	3	3	-1
JF.0074	stable	6	Q1	Buccal	0	1	3	4	0	4	4	4	3	-1
JF.0075	stable	8	Q1	Buccal	0	1	3	3	-1	4	4	4	3	-1
JF.0076	stable	10	Q1	Buccal	0	1	3	4	0	4.5	4	4	4	-1
JF.0077	stable	12	Q1	Buccal	0	1	3	4	0	4	4	4	4	0
JF.0078	stable	18	Q1	Buccal	0	1	3	3	0	4	3	3	4	-1
JF.0087	stable	0	Q4	Buccal	0	1	3	5	1	4	4	4	5	1
JF.0088	stable	2	Q4	Buccal	0	1	3	5	1	4	4	4	5	1
JF.0089	stable	4	Q4	Buccal	0	1	3	4	1	3	3	3	4	1
JF.0090	stable	6	Q4	Buccal	0	1	3	5	1	4	4	4	5	1
JF.0091	stable	8	Q4	Buccal	0	1	3	4	1	3.5	3	3	5	1
JF.0092	stable	10	Q4	Buccal	0	1	3	5	1	4	4	4	5	1
JF.0093	stable	12	Q4	Buccal	0	1	3	5	1	4	4	4	5	1
JF.0094	stable	18	Q4	Buccal	0	1	3	4	1	3	3	3	4	1
JF.0103	stable	0	Q1	Buccal	0	1	3	4	0	4	4	4	4	0
JF.0104	stable	2	Q1	Buccal	0	1	3	4	0	4	4	4	4	0
JF.0105	stable	4	Q1	Buccal	0	1	3	5	0	5	5	5	5	0
JF.0106	stable	6	Q1	Buccal	0	1	3	5	0	5.5	5	5	6	0
JF.0107	stable	8	Q1	Buccal	0	1	3	4	0	4.5	4	4	5	0
JF.0108	stable	10	Q1	Buccal	0	1	3	5	0	4.5	5	5	4	0
JF.0109	stable	12	Q1	Buccal	0	1	3	4	0	4	4	4	4	0
JF.0110	stable	18	Q1	Buccal	0	1	3	3	0	3	3	3	3	0
JF.0119	stable	0	Q2	Buccal	0	1	1	NA	NA	NA	NA	NA	NA	NA
JF.0120	stable	2	Q2	Buccal	0	1	1	2	0	2.5	2	2	3	0
JF.0121	stable	4	Q2	Buccal	0	1	1	2	0	2	2	2	2	0
JF.0122	stable	6	Q2	Buccal	0	1	1	2	0	2	2	2	2	0
JF.0123	stable	8	Q2	Buccal	0	1	1	3	0	2.5	3	3	2	0
JF.0124	stable	10	Q2	Buccal	0	1	1	3	0	3	3	3	3	0
JF.0125	stable	12	Q2	Buccal	0	1	1	3	0	3	3	3	3	0
JF.0126	stable	18	Q2	Buccal	0	1	1	2	0	2	2	2	2	0
JF.0135	stable	0	Q1	Buccal	0	1	1	3	2	1	1	1	3	2
JF.0136	stable	2	Q1	Buccal	0	1	1	3	2	1.5	1	1	3	1
JF.0137	stable	4	Q1	Buccal	0	1	1	2	1	1	1	1	3	2
JF.0138	stable	6	Q1	Buccal	0	1	1	2	2	0	0	0	3	3
JF.0139	stable	8	Q1	Buccal	0	1	1	2	1	1	1	1	2	1
JF.0140	stable	10	Q1	Buccal	0	1	1	2	1	1	1	1	2	1
JF.0141	stable	12	Q1	Buccal	0	1	1	2	1	1.5	1	1	3	1
JF.0142	stable	18	Q1	Buccal	0	1	1	2	1	1	1	1	2	1
JF.0151	stable	0	Q2	Buccal	0	1	3	3	2	1	1	1	3	2
JF.0152	stable	2	Q2	Buccal	0	1	3	2	2	0.5	0	0	3	2
JF.0153	stable	4	Q2	Buccal	0	1	3	3	3	0.5	0	0	3	2
JF.0154	stable	6	Q2	Buccal	0	1	3	2	2	0	0	0	2	2
JF.0155	stable	8	Q2	Buccal	0	1	3	2	1	1	1	1	2	1
JF.0156	stable	10	Q2	Buccal	0	1	3	2	1	1	1	1	2	1
JF.0157	stable	12	Q2	Buccal	0	1	3	2	1	1	1	1	2	1
JF.0158	stable	18	Q2	Buccal	0	1	3	2	1	1	1	1	2	1
JF.0167	stable	0	Q1	Buccal	0	1	3	4	2	1.5	2	2	4	3
JF.0168	stable	2	Q1	Buccal	0	1	3	4	2	2	2	2	4	2
JF.0169	stable	4	Q1	Buccal	0	1	3	3	2	1.5	1	1	4	2
JF.0170	stable	6	Q1	Buccal	0	1	3	3	2	1	1	1	3	2
JF.0171	stable	8	Q1	Buccal	0	1	3	3	1	2	2	2	3	1
JF.0172	stable	10	Q1	Buccal	0	1	3	2	1	1.5	1	1	3	1
JF.0173	stable	12	Q1	Buccal	0	1	3	2	1	1.5	1	1	3	1
JF.0174	stable	18	Q1	Buccal	0	1	3	3	1	1.5	2	2	2	1
JF.0183	stable	0	Q2	Buccal	0	1	3	6	3	4.5	3	3	9	3
JF.0184	stable	2	Q2	Buccal	0	1	3	7	2	4.5	5	5	7	3
JF.0185	stable	4	Q2	Buccal	0	1	3	5	2	2	3	3	3	2
JF.0186	stable	6	Q2	Buccal	0	1	3	7	3	3	4	4	5	3
JF.0187	stable	8	Q2	Buccal	0	1	3	3	1	2.5	2	2	4	1
JF.0188	stable	10	Q2	Buccal	0	1	3	6	1	4	5	5	4	1
JF.0189	stable	12	Q2	Buccal	0	1	3	6	1	5	5	5	6	1
JF.0190	stable	18	Q2	Buccal	0	1	3	3	1	2	2	2	3	1
JF.0199	stable	0	Q4	Buccal	0	1	3	1	1	1	0	0	2	0
JF.0200	stable	2	Q4	Buccal	0	1	3	2	1	1	1	1	2	1
JF.0201	stable	4	Q4	Buccal	0	1	3	3	1	1.5	2	2	2	1
JF.0202	stable	6	Q4	Buccal	0	1	3	2	1	1	1	1	2	1
JF.0203	stable	8	Q4	Buccal	0	1	3	3	1	2	2	2	3	1
JF.0204	stable	10	Q4	Buccal	0	1	3	2	1	1	1	1	2	1
JF.0205	stable	12	Q4	Buccal	0	1	3	3	1	2	2	2	3	1
JF.0215	stable	0	Q1	Buccal	0	1	3	5	1	4.5	4	4	6	1
JF.0216	stable	2	Q1	Buccal	0	1	3	5	1	4	4	4	5	1
JF.0217	stable	4	Q1	Buccal	0	1	3	5	0	4.5	5	5	5	1
JF.0218	stable	6	Q1	Buccal	0	1	3	5	1	4.5	4	4	6	1
JF.0219	stable	8	Q1	Buccal	0	1	3	5	1	4	4	4	5	1
JF.0220	stable	10	Q1	Buccal	0	1	3	5	1	4	4	4	5	1
JF.0221	stable	12	Q1	Buccal	0	1	3	5	1	4	4	4	5	1
JF.0222	stable	18	Q1	Buccal	0	1	3	5	1	4	4	4	5	1
JF.0009	progressing	4	Q3	Buccal	0	1	1	3	1	2	2	2	3	1
JF.0010	progressing	6	Q3	Buccal	0	1	1	3	1	3	2	2	5	1
JF.0011	progressing	8	Q3	Buccal	0	1	1	5	1	4	4	4	5	1
JF.0012	progressing	10	Q3	Buccal	0	1	1	5	1	4.5	4	4	6	1
JF.0021	progressing	4	Q4	Buccal	0	1	3	4	0	4	4	4	5	1
JF.0022	progressing	6	Q4	Buccal	0	1	3	3	0	3	3	3	4	1
JF.0023	progressing	8	Q4	Buccal	0	1	3	4	0	4	4	4	4	0
JF.0024	progressing	12	Q4	Buccal	0	1	3	5	0	5.5	5	5	6	0
JF.0032	progressing	0	Q2	Buccal	0	1	3	7	1	5.5	6	6	6	1
JF.0033	progressing	2	Q2	Buccal	0	1	3	7	1	6	6	6	7	1
JF.0034	progressing	4	Q2	Buccal	0	1	3	8	1	7	7	7	8	1
JF.0035	progressing	6	Q2	Buccal	0	1	3	7	0	7	7	7	7	0
JF.0036	progressing	8	Q2	Buccal	0	1	3	8	1	7	7	7	8	1
JF.0037	progressing	10	Q2	Buccal	0	1	3	8	1	7	7	7	8	1
JF.0038	progressing	18	Q2	Buccal	0	1	3	7	1	6	6	6	7	1
JF.0047	progressing	0	Q1	Buccal	0	1	3	6	1	5	5	5	6	1
JF.0048	progressing	2	Q1	Buccal	0	1	3	6	0	6.5	6	6	7	0
JF.0049	progressing	4	Q1	Buccal	0	1	3	7	0	6.5	7	7	6	0
JF.0050	progressing	6	Q1	Buccal	0	1	3	7	1	6	6	6	7	1
JF.0051	progressing	8	Q1	Buccal	0	1	3	8	0	8	8	8	8	0
JF.0052	progressing	10	Q1	Buccal	0	1	3	7	0	7.5	7	7	8	0
JF.0053	progressing	12	Q1	Buccal	0	1	3	7	0	7.5	7	7	8	0
JF.0054	progressing	18	Q1	Buccal	0	1	3	7	0	6.5	7	7	6	0
JF.0063	progressing	0	Q1	Buccal	0	1	3	5	2	3	3	3	5	2
JF.0064	progressing	2	Q1	Buccal	0	1	3	5	2	3	3	3	5	2
JF.0065	progressing	4	Q1	Buccal	0	1	3	5	2	3.5	3	3	6	2
JF.0066	progressing	6	Q1	Buccal	0	1	3	6	2	4	4	4	6	2
JF.0067	progressing	8	Q1	Buccal	0	1	3	3	1	3.5	2	2	7	2
JF.0068	progressing	10	Q1	Buccal	0	1	3	7	2	5.5	5	5	8	2
JF.0069	progressing	12	Q1	Buccal	0	1	3	5	1	4	4	4	5	1
JF.0070	progressing	18	Q1	Buccal	0	1	3	4	1	3	3	3	4	1
JF.0079	progressing	0	Q1	Buccal	0	1	1	3	1	2	2	2	3	1
JF.0080	progressing	2	Q1	Buccal	0	1	1	2	1	1.5	1	1	3	1
JF.0081	progressing	4	Q1	Buccal	0	1	1	3	1	2.5	2	2	3	0
JF.0082	progressing	6	Q1	Buccal	0	1	1	4	0	4	4	4	4	0
JF.0083	progressing	8	Q1	Buccal	0	1	1	3	0	3	3	3	3	0
JF.0084	progressing	10	Q1	Buccal	0	1	1	3	0	3.5	3	3	4	0
JF.0085	progressing	12	Q1	Buccal	0	1	1	4	0	4	4	4	4	0
JF.0086	progressing	18	Q1	Buccal	0	1	1	3	0	3	3	3	3	0
JF.0095	progressing	0	Q2	Buccal	0	1	3	2	0	2	2	2	3	1
JF.0096	progressing	2	Q2	Buccal	0	1	3	3	-1	3.5	4	4	2	-1
JF.0097	progressing	4	Q2	Buccal	0	1	3	2	0	2	2	2	2	0
JF.0098	progressing	6	Q2	Buccal	0	1	3	3	0	3	3	3	3	0
JF.0099	progressing	8	Q2	Buccal	0	1	3	3	-1	4	4	4	3	-1
JF.0100	progressing	10	Q2	Buccal	0	1	3	3	-1	3.5	4	4	2	-1
JF.0101	progressing	12	Q2	Buccal	0	1	3	3	-1	4	4	4	3	-1
JF.0102	progressing	18	Q2	Buccal	0	1	3	2	-1	3	3	3	2	-1
JF.0111	progressing	0	Q1	Buccal	0	1	1	7	1	5	6	6	5	1
JF.0112	progressing	2	Q1	Buccal	0	1	1	6	1	5.5	5	5	7	1
JF.0113	progressing	4	Q1	Buccal	0	1	1	7	1	6	6	6	7	1
JF.0114	progressing	6	Q1	Buccal	0	1	1	8	1	6.5	7	7	7	1
JF.0115	progressing	8	Q1	Buccal	0	1	1	7	1	6	6	6	7	1
JF.0116	progressing	10	Q1	Buccal	0	1	1	7	1	5.5	6	6	6	1
JF.0117	progressing	12	Q1	Buccal	0	1	1	8	1	6.5	7	7	7	1
JF.0118	progressing	18	Q1	Buccal	0	1	1	6	1	5	5	5	6	1
JF.0127	progressing	0	Q4	Buccal	0	1	3	3	1	2	2	2	3	1
JF.0128	progressing	2	Q4	Buccal	0	1	3	4	0	3.5	4	4	3	0
JF.0129	progressing	4	Q4	Buccal	0	1	3	5	0	4.5	5	5	4	0
JF.0130	progressing	6	Q4	Buccal	0	1	3	3	0	3	3	3	3	0
JF.0131	progressing	8	Q4	Buccal	0	1	3	5	0	4	5	5	3	0
JF.0132	progressing	10	Q4	Buccal	0	1	3	4	0	4	4	4	4	0
JF.0133	progressing	12	Q4	Buccal	0	1	3	5	0	5	5	5	5	0
JF.0134	progressing	18	Q4	Buccal	0	1	3	4	0	4	4	4	4	0
JF.0143	progressing	0	Q4	Buccal	0	1	3	3	3	0	0	0	3	3
JF.0144	progressing	2	Q4	Buccal	0	1	3	4	3	0.5	1	1	3	3
JF.0145	progressing	4	Q4	Buccal	0	1	3	3	3	0	0	0	2	2
JF.0146	progressing	6	Q4	Buccal	0	1	3	3	3	0	0	0	3	3
JF.0147	progressing	8	Q4	Buccal	0	1	3	3	1	2	2	2	3	1
JF.0148	progressing	10	Q4	Buccal	0	1	3	2	1	1.5	1	1	3	1
JF.0149	progressing	12	Q4	Buccal	0	1	3	3	1	2	2	2	3	1
JF.0150	progressing	18	Q4	Buccal	0	1	3	2	1	1.5	1	1	3	1
JF.0159	progressing	0	Q4	Buccal	0	1	1	3	2	0.5	1	1	3	3
JF.0160	progressing	2	Q4	Buccal	0	1	1	3	2	2	1	1	5	2
JF.0161	progressing	4	Q4	Buccal	0	1	1	3	3	0.5	0	0	3	2
JF.0162	progressing	6	Q4	Buccal	0	1	1	3	3	0.5	0	0	3	2
JF.0163	progressing	8	Q4	Buccal	0	1	1	3	1	2	2	2	3	1
JF.0164	progressing	10	Q4	Buccal	0	1	1	3	1	2	2	2	3	1
JF.0165	progressing	12	Q4	Buccal	0	1	1	4	1	2.5	3	3	3	1
JF.0166	progressing	18	Q4	Buccal	0	1	1	3	1	2	2	2	3	1
JF.0175	progressing	0	Q1	Buccal	0	1	1	3	3	0	0	0	2	2
JF.0176	progressing	2	Q1	Buccal	0	1	1	2	2	0	0	0	2	2
JF.0177	progressing	4	Q1	Buccal	0	1	1	2	1	0.5	1	1	2	2
JF.0178	progressing	6	Q1	Buccal	0	1	1	2	2	0	0	0	2	2
JF.0179	progressing	8	Q1	Buccal	0	1	1	2	1	1	1	1	2	1
JF.0180	progressing	10	Q1	Buccal	0	1	1	2	1	1	1	1	2	1
JF.0181	progressing	12	Q1	Buccal	0	1	1	3	1	2	2	2	3	1
JF.0182	progressing	18	Q1	Buccal	0	1	1	2	1	1	1	1	2	1
JF.0191	progressing	0	Q2	Buccal	0	1	1	5	3	2.5	2	2	6	3
JF.0192	progressing	2	Q2	Buccal	0	1	1	5	3	3	2	2	7	3
JF.0193	progressing	4	Q2	Buccal	0	1	1	6	3	4	3	3	7	2
JF.0194	progressing	6	Q2	Buccal	0	1	1	6	3	3.5	3	3	7	3
JF.0195	progressing	8	Q2	Buccal	0	1	1	5	1	4.5	4	4	6	1
JF.0196	progressing	10	Q2	Buccal	0	1	1	5	1	4	4	4	5	1
JF.0197	progressing	12	Q2	Buccal	0	1	1	8	1	6.5	7	7	7	1
JF.0198	progressing	18	Q2	Buccal	0	1	1	5	1	4	4	4	5	1
JF.0207	progressing	0	Q1	Buccal	0	1	1	1	0	1	1	1	1	0
JF.0208	progressing	2	Q1	Buccal	0	1	1	1	0	1	1	1	1	0
JF.0209	progressing	4	Q1	Buccal	0	1	1	1	0	1	1	1	1	0
JF.0210	progressing	6	Q1	Buccal	0	1	1	4	0	3	4	4	2	0
JF.0211	progressing	8	Q1	Buccal	0	1	1	3	0	3	3	3	3	0
JF.0212	progressing	10	Q1	Buccal	0	1	1	2	0	2	2	2	2	0
JF.0213	progressing	12	Q1	Buccal	0	1	1	3	0	2.5	3	3	2	0
JF.0223	progressing	0	Q3	Buccal	0	1	3	4	1	3	3	3	4	1
JF.0224	progressing	2	Q3	Buccal	0	1	3	3	0	3	3	3	3	0
JF.0225	progressing	4	Q3	Buccal	0	1	3	3	1	2	2	2	3	1
JF.0226	progressing	6	Q3	Buccal	0	1	3	3	0	3	3	3	3	0
JF.0227	progressing	8	Q3	Buccal	0	1	3	4	0	4	4	4	4	0
JF.0228	progressing	10	Q3	Buccal	0	1	3	3	0	4	3	3	5	0
JF.0229	progressing	12	Q3	Buccal	0	1	3	5	0	5	5	5	5	0
JF.0230	progressing	18	Q3	Buccal	0	1	3	4	1	2.5	3	3	3	1
JF.0231	fluctuating	0	Q4	Buccal	0	1	1	2	1	1	1	1	2	1
JF.0232	fluctuating	2	Q4	Buccal	0	1	1	3	1	2	2	2	3	1
JF.0233	fluctuating	4	Q4	Buccal	0	1	1	2	1	1	1	1	2	1
JF.0234	fluctuating	6	Q4	Buccal	0	1	1	3	1	2	2	2	3	1
JF.0235	fluctuating	8	Q4	Buccal	0	1	1	2	1	1.5	1	1	3	1
JF.0236	fluctuating	10	Q4	Buccal	0	1	1	3	1	2	2	2	3	1
JF.0237	fluctuating	12	Q4	Buccal	0	1	1	3	1	2	2	2	3	1
JF.0238	fluctuating	18	Q4	Buccal	0	1	1	2	1	1	1	1	2	1
JF.0239	fluctuating	0	Q3	Buccal	0	1	1	4	1	4	3	3	6	1
JF.0240	fluctuating	2	Q3	Buccal	0	1	1	5	1	3.5	4	4	4	1
JF.0241	fluctuating	4	Q3	Buccal	0	1	1	5	2	4.5	3	3	7	1
JF.0242	fluctuating	6	Q3	Buccal	0	1	1	4	2	3.5	2	2	6	1
JF.0243	fluctuating	8	Q3	Buccal	0	1	1	5	1	4	4	4	5	1
JF.0244	fluctuating	10	Q3	Buccal	0	1	1	7	1	6	6	6	7	1
JF.0245	fluctuating	12	Q3	Buccal	0	1	1	4	1	3	3	3	4	1
JF.0246	fluctuating	18	Q3	Buccal	0	1	1	5	1	4	4	4	5	1
JF.0247	fluctuating	0	Q2	Buccal	0	1	1	3	1	2.5	2	2	3	0
JF.0248	fluctuating	2	Q2	Buccal	0	1	1	4	1	3.5	3	3	4	0
JF.0249	fluctuating	4	Q2	Buccal	0	1	1	4	0	3.5	4	4	3	0
JF.0250	fluctuating	6	Q2	Buccal	0	1	1	3	1	3	2	2	5	1
JF.0251	fluctuating	8	Q2	Buccal	0	1	1	4	0	4	4	4	4	0
JF.0252	fluctuating	10	Q2	Buccal	0	1	1	4	1	3	3	3	4	1
JF.0253	fluctuating	12	Q2	Buccal	0	1	1	3	0	3	3	3	3	0
JF.0254	fluctuating	18	Q2	Buccal	0	1	1	4	0	3.5	4	4	3	0
JF.0255	fluctuating	0	Q2	Buccal	0	1	3	2	1	1.5	1	1	2	0
JF.0256	fluctuating	2	Q2	Buccal	0	1	3	2	1	1.5	1	1	2	0
JF.0257	fluctuating	4	Q2	Buccal	0	1	3	2	1	1	1	1	2	1
JF.0258	fluctuating	6	Q2	Buccal	0	1	3	3	0	2.5	3	3	2	0
JF.0259	fluctuating	8	Q2	Buccal	0	1	3	3	0	2.5	3	3	2	0
JF.0260	fluctuating	10	Q2	Buccal	0	1	3	3	1	2	2	2	3	1
JF.0261	fluctuating	12	Q2	Buccal	0	1	3	3	1	1.5	2	2	2	1
JF.0262	fluctuating	18	Q2	Buccal	0	1	3	3	1	2	2	2	2	0
JF.0263	fluctuating	0	Q4	Buccal	0	1	3	3	1	2	2	2	3	1
JF.0264	fluctuating	2	Q4	Buccal	0	1	3	3	1	2	2	2	3	1
JF.0265	fluctuating	4	Q4	Buccal	0	1	3	3	1	2	2	2	3	1
JF.0266	fluctuating	6	Q4	Buccal	0	1	3	4	1	2.5	3	3	3	1
JF.0267	fluctuating	8	Q4	Buccal	0	1	3	3	1	2.5	2	2	4	1
JF.0268	fluctuating	10	Q4	Buccal	0	1	3	3	1	3	2	2	5	1
JF.0269	fluctuating	12	Q4	Buccal	0	1	3	3	1	2	2	2	3	1
JF.0270	fluctuating	18	Q4	Buccal	0	1	3	3	1	2	2	2	3	1
JF.0271	fluctuating	0	Q2	Buccal	0	1	3	3	-1	3.5	4	4	3	0
JF.0272	fluctuating	2	Q2	Buccal	0	1	3	2	0	2	2	2	2	0
JF.0273	fluctuating	4	Q2	Buccal	0	1	3	2	-1	3	3	3	2	-1
JF.0274	fluctuating	6	Q2	Buccal	0	1	3	2	-2	4	4	4	3	-1
JF.0275	fluctuating	8	Q2	Buccal	0	1	3	3	-1	3.5	4	4	2	-1
JF.0276	fluctuating	10	Q2	Buccal	0	1	3	2	-2	4	4	4	2	-2
JF.0277	fluctuating	12	Q2	Buccal	0	1	3	2	-1	3	3	3	2	-1
JF.0278	fluctuating	18	Q2	Buccal	0	1	3	2	-1	3	3	3	2	-1
JF.0279	fluctuating	0	Q1	Buccal	0	1	3	3	0	3.5	3	3	4	0
JF.0280	fluctuating	2	Q1	Buccal	0	1	3	3	1	2	2	2	3	1
JF.0281	fluctuating	4	Q1	Buccal	0	1	3	3	1	2.5	2	2	3	0
JF.0282	fluctuating	6	Q1	Buccal	0	1	3	3	0	3	3	3	3	0
JF.0283	fluctuating	8	Q1	Buccal	0	1	3	3	1	3	2	2	4	0
JF.0284	fluctuating	10	Q1	Buccal	0	1	3	3	1	3	2	2	4	0
JF.0285	fluctuating	12	Q1	Buccal	0	1	3	4	0	3.5	4	4	3	0
JF.0286	fluctuating	18	Q1	Buccal	0	1	3	3	1	2	2	2	3	1
JF.0287	fluctuating	0	Q1	Buccal	0	1	1	3	1	2.5	2	2	4	1
JF.0288	fluctuating	4	Q1	Buccal	0	1	1	2	1	2	1	1	4	1
JF.0289	fluctuating	6	Q1	Buccal	0	1	1	2	1	1	1	1	2	1
JF.0290	fluctuating	8	Q1	Buccal	0	1	1	3	1	2.5	2	2	4	1
JF.0291	fluctuating	10	Q1	Buccal	0	1	1	3	1	2.5	2	2	4	1
JF.0292	fluctuating	12	Q1	Buccal	0	1	1	3	1	3	2	2	5	1
JF.0293	fluctuating	18	Q1	Buccal	0	1	1	4	1	3	3	3	4	1
JF.0294	fluctuating	0	Q1	Buccal	0	1	1	2	1	1.5	1	1	3	1
JF.0295	fluctuating	2	Q1	Buccal	0	1	3	4	0	3.5	4	4	3	0
JF.0296	fluctuating	4	Q1	Buccal	0	1	3	5	0	4.5	5	5	4	0
JF.0297	fluctuating	6	Q1	Buccal	0	1	3	6	0	6	6	6	6	0
JF.0298	fluctuating	8	Q1	Buccal	0	1	3	5	0	5	5	5	5	0
JF.0299	fluctuating	10	Q1	Buccal	0	1	3	4	0	4.5	4	4	5	0
JF.0300	fluctuating	12	Q1	Buccal	0	1	3	4	0	4	4	4	4	0
JF.0301	fluctuating	18	Q1	Buccal	0	1	3	4	0	4.5	4	4	5	0
JF.0303	fluctuating	0	Q4	Buccal	0	1	1	3	0	2.5	3	3	2	0
JF.0304	fluctuating	2	Q4	Buccal	0	1	1	2	0	2.5	2	2	3	0
JF.0305	fluctuating	4	Q4	Buccal	0	1	1	4	0	4	4	4	4	0
JF.0306	fluctuating	6	Q4	Buccal	0	1	1	4	0	4.5	4	4	5	0
JF.0307	fluctuating	8	Q4	Buccal	0	1	1	4	0	3.5	4	4	3	0
JF.0308	fluctuating	10	Q4	Buccal	0	1	1	3	0	3	3	3	3	0
JF.0309	fluctuating	12	Q4	Buccal	0	1	1	4	0	4	4	4	4	0
JF.0310	fluctuating	18	Q4	Buccal	0	1	1	3	0	3	3	3	3	0
JF.0311	fluctuating	0	Q3	Buccal	0	1	1	2	0	2	2	2	2	0
JF.0312	fluctuating	2	Q3	Buccal	0	1	1	4	0	3.5	4	4	3	0
JF.0313	fluctuating	4	Q3	Buccal	0	1	1	3	0	3.5	3	3	4	0
JF.0314	fluctuating	6	Q3	Buccal	0	1	1	4	0	3.5	4	4	3	0
JF.0315	fluctuating	8	Q3	Buccal	0	1	1	5	0	4.5	5	5	4	0
JF.0316	fluctuating	10	Q3	Buccal	0	1	1	4	0	4	4	4	4	0
JF.0317	fluctuating	12	Q3	Buccal	0	1	1	3	1	2	2	2	3	1
JF.0318	fluctuating	18	Q3	Buccal	0	1	1	3	0	3	3	3	3	0
JF.0319	fluctuating	0	Q4	Buccal	0	1	3	2	2	0	0	0	2	2
JF.0320	fluctuating	2	Q4	Buccal	0	1	3	2	1	1	1	1	3	2
JF.0321	fluctuating	4	Q4	Buccal	0	1	3	2	2	0	0	0	2	2
JF.0322	fluctuating	6	Q4	Buccal	0	1	3	2	2	0	0	0	2	2
JF.0323	fluctuating	8	Q4	Buccal	0	1	3	2	1	1.5	1	1	3	1
JF.0324	fluctuating	10	Q4	Buccal	0	1	3	2	1	1	1	1	2	1
JF.0325	fluctuating	12	Q4	Buccal	0	1	3	3	1	1.5	2	2	2	1
JF.0326	fluctuating	18	Q4	Buccal	0	1	3	2	1	1	1	1	2	1
JF.0327	fluctuating	0	Q2	Buccal	0	1	1	3	2	1	1	1	3	2
JF.0328	fluctuating	2	Q2	Buccal	0	1	1	2	2	0.5	0	0	3	2
JF.0329	fluctuating	4	Q2	Buccal	0	1	1	3	3	0.5	0	0	3	2
JF.0330	fluctuating	6	Q2	Buccal	0	1	1	2	2	0	0	0	2	2
JF.0331	fluctuating	8	Q2	Buccal	0	1	1	2	1	1	1	1	2	1
JF.0332	fluctuating	10	Q2	Buccal	0	1	1	2	1	1	1	1	2	1
JF.0333	fluctuating	12	Q2	Buccal	0	1	1	2	1	1	1	1	2	1
JF.0334	fluctuating	18	Q2	Buccal	0	1	1	2	1	1	1	1	2	1
JF.0335	fluctuating	0	Q2	Buccal	0	1	1	3	2	0.5	1	1	3	3
JF.0336	fluctuating	2	Q2	Buccal	0	1	1	2	2	0.5	0	0	3	2
JF.0337	fluctuating	4	Q2	Buccal	0	1	1	2	1	1	1	1	2	1
JF.0338	fluctuating	6	Q2	Buccal	0	1	1	2	2	0	0	0	2	2
JF.0339	fluctuating	8	Q2	Buccal	0	1	1	2	1	1	1	1	2	1
JF.0340	fluctuating	10	Q2	Buccal	0	1	1	2	1	1	1	1	2	1
JF.0341	fluctuating	12	Q2	Buccal	0	1	1	2	1	1	1	1	2	1
JF.0342	fluctuating	18	Q2	Buccal	0	1	1	2	1	1	1	1	2	1
JF.0344	fluctuating	0	Q3	Buccal	0	1	1	5	3	2	2	2	5	3
JF.0345	fluctuating	2	Q3	Buccal	0	1	1	7	3	3	4	4	5	3
JF.0346	fluctuating	4	Q3	Buccal	0	1	1	6	2	4	4	4	7	3
JF.0347	fluctuating	6	Q3	Buccal	0	1	1	5	3	2.5	2	2	6	3
JF.0348	fluctuating	8	Q3	Buccal	0	1	1	3	1	2.5	2	2	4	1
JF.0349	fluctuating	12	Q3	Buccal	0	1	1	5	1	4	4	4	5	1
JF.0350	fluctuating	18	Q3	Buccal	0	1	1	3	1	3	2	2	5	1

## Sheet: Sheet4
Sample number	Condition	Time	ATTLOSS2	CAL2	MEASNO	CALM	CAL_M2	CAL	PDEPM	PDEP_M2	PDEP	CEJM	CEJ_M2	CEJ
JF.0001	stable	0	2	2	2	2	2	2	3	3	3	1	1	1
JF.0002	stable	2	2	2	2	2	2	2	3	3	3	1	1	1
JF.0003	stable	4	2	2	2	2	2	2	3	3	3	1	1	1
JF.0004	stable	6	2	2	2	2	2	2	3	3	3	1	1	1
JF.0005	stable	8	2	2	2	2.5	2.5	2.5	3.5	3.5	3.5	1	1	1
JF.0006	stable	10	2	2	2	2	2	2	3	3	3	1	1	1
JF.0007	stable	12	2	2	2	2	2	2	3	3	3	1	1	1
JF.0008	stable	18	2	2	2	2	2	2	3	3	3	1	1	1
JF.0013	stable	0	2	2	2	2	2	2	4	4	4	2	2	2
JF.0014	stable	2	2	2	2	1.5	1.5	1.5	2.5	2.5	2.5	1	1	1
JF.0015	stable	4	2	2	2	1.5	1.5	1.5	3.5	3.5	3.5	2	2	2
JF.0016	stable	6	2	2	2	2	2	2	3	3	3	1	1	1
JF.0017	stable	8	3	3	3	2	2.5	2	4	4	3.66667	2	1.5	2
JF.0018	stable	10	2	2	2	1.5	1.5	1.5	3.5	3.5	3.5	2	2	2
JF.0019	stable	12	3	3	2	2.5	2.5	2.5	3.5	3.5	3.5	1	1	1
JF.0020	stable	18	3	3	2	2.5	2.5	2.5	3.5	3.5	3.5	1	1	1
JF.0025	stable	0	3	3	2	3	3	3	3	3	3	0	0	0
JF.0026	stable	2	3	3	2	2.5	2.5	2.5	2.5	2.5	2.5	0	0	0
JF.0027	stable	4	3	3	2	3	3	3	3	3	3	0	0	0
JF.0028	stable	6	3	3	2	3	3	3	3	3	3	0	0	0
JF.0029	stable	8	3	3	2	3.5	3.5	3.5	3.5	3.5	3.5	0	0	0
JF.0030	stable	10	3	3	2	3	3	3	4	4	4	1	1	1
JF.0031	stable	12	3	3	2	3	3	3	3	3	3	0	0	0
JF.0039	stable	0	2	2	2	2	2	2	3	3	3	1	1	1
JF.0040	stable	2	3	3	2	2.5	2.5	2.5	2.5	2.5	2.5	0	0	0
JF.0041	stable	4	2	2	2	2	2	2	3	3	3	1	1	1
JF.0042	stable	6	2	2	2	2	2	2	3	3	3	1	1	1
JF.0043	stable	8	2	2	2	2	2	2	3	3	3	1	1	1
JF.0044	stable	10	2	2	2	2.5	2.5	2.5	3.5	3.5	3.5	1	1	1
JF.0045	stable	12	2	2	2	2	2	2	3	3	3	1	1	1
JF.0046	stable	18	3	3	2	2.5	2.5	2.5	3.5	3.5	3.5	1	1	1
JF.0055	stable	0	2	2	2	2	2	2	3	3	3	1	1	1
JF.0056	stable	2	2	2	2	2	2	2	3	3	3	1	1	1
JF.0057	stable	4	2	2	2	2	2	2	3	3	3	1	1	1
JF.0058	stable	6	2	2	2	2	2	2	3	3	3	1	1	1
JF.0059	stable	8	2	2	2	2	2	2	3	3	3	1	1	1
JF.0060	stable	10	2	2	2	2	2	2	3	3	3	1	1	1
JF.0061	stable	12	2	2	2	2	2	2	3	3	3	1	1	1
JF.0062	stable	18	2	2	2	2	2	2	2	2	2	0	0	0
JF.0071	stable	0	5	5	3	5	5	5	4	4	3.66667	-1	-1	-1
JF.0072	stable	2	4	4	2	3.5	3.5	3.5	2.5	2.5	2.5	-1	-1	-1
JF.0073	stable	4	4	4	2	3.5	3.5	3.5	3	3	3	-0.5	-0.5	-0.5
JF.0074	stable	6	4	4	2	4	4	4	3.5	3.5	3.5	-0.5	-0.5	-0.5
JF.0075	stable	8	4	4	2	4	4	4	3	3	3	-1	-1	-1
JF.0076	stable	10	5	5	2	4.5	4.5	4.5	4	4	4	-0.5	-0.5	-0.5
JF.0077	stable	12	4	4	2	4	4	4	4	4	4	0	0	0
JF.0078	stable	18	5	5	3	4	4.5	4	3	3.5	3.33333	-1	-1	-1
JF.0087	stable	0	4	4	2	4	4	4	5	5	5	1	1	1
JF.0088	stable	2	4	4	2	4	4	4	5	5	5	1	1	1
JF.0089	stable	4	3	3	2	3	3	3	4	4	4	1	1	1
JF.0090	stable	6	4	4	2	4	4	4	5	5	5	1	1	1
JF.0091	stable	8	4	4	2	3.5	3.5	3.5	4.5	4.5	4.5	1	1	1
JF.0092	stable	10	4	4	2	4	4	4	5	5	5	1	1	1
JF.0093	stable	12	4	4	2	4	4	4	5	5	5	1	1	1
JF.0094	stable	18	3	3	2	3	3	3	4	4	4	1	1	1
JF.0103	stable	0	4	4	2	4	4	4	4	4	4	0	0	0
JF.0104	stable	2	4	4	2	4	4	4	4	4	4	0	0	0
JF.0105	stable	4	5	5	2	5	5	5	5	5	5	0	0	0
JF.0106	stable	6	6	6	2	5.5	5.5	5.5	5.5	5.5	5.5	0	0	0
JF.0107	stable	8	5	5	2	4.5	4.5	4.5	4.5	4.5	4.5	0	0	0
JF.0108	stable	10	4	4	2	4.5	4.5	4.5	4.5	4.5	4.5	0	0	0
JF.0109	stable	12	4	4	2	4	4	4	4	4	4	0	0	0
JF.0110	stable	18	3	3	2	3	3	3	3	3	3	0	0	0
JF.0119	stable	0	NA	NA	0	NA	NA	NA	NA	NA	NA	NA	NA	NA
JF.0120	stable	2	3	3	2	2.5	2.5	2.5	2.5	2.5	2.5	0	0	0
JF.0121	stable	4	2	2	2	2	2	2	2	2	2	0	0	0
JF.0122	stable	6	2	2	2	2	2	2	2	2	2	0	0	0
JF.0123	stable	8	2	2	2	2.5	2.5	2.5	2.5	2.5	2.5	0	0	0
JF.0124	stable	10	3	3	2	3	3	3	3	3	3	0	0	0
JF.0125	stable	12	3	3	2	3	3	3	3	3	3	0	0	0
JF.0126	stable	18	2	2	2	2	2	2	2	2	2	0	0	0
JF.0135	stable	0	1	1	2	1	1	1	3	3	3	2	2	2
JF.0136	stable	2	2	2	2	1.5	1.5	1.5	3	3	3	1.5	1.5	1.5
JF.0137	stable	4	1	1	2	1	1	1	2.5	2.5	2.5	1.5	1.5	1.5
JF.0138	stable	6	0	0	2	0	0	0	2.5	2.5	2.5	2.5	2.5	2.5
JF.0139	stable	8	1	1	2	1	1	1	2	2	2	1	1	1
JF.0140	stable	10	1	1	2	1	1	1	2	2	2	1	1	1
JF.0141	stable	12	2	2	2	1.5	1.5	1.5	2.5	2.5	2.5	1	1	1
JF.0142	stable	18	1	1	2	1	1	1	2	2	2	1	1	1
JF.0151	stable	0	1	1	2	1	1	1	3	3	3	2	2	2
JF.0152	stable	2	1	1	2	0.5	0.5	0.5	2.5	2.5	2.5	2	2	2
JF.0153	stable	4	1	1	2	0.5	0.5	0.5	3	3	3	2.5	2.5	2.5
JF.0154	stable	6	0	0	2	0	0	0	2	2	2	2	2	2
JF.0155	stable	8	1	1	2	1	1	1	2	2	2	1	1	1
JF.0156	stable	10	1	1	2	1	1	1	2	2	2	1	1	1
JF.0157	stable	12	1	1	2	1	1	1	2	2	2	1	1	1
JF.0158	stable	18	1	1	2	1	1	1	2	2	2	1	1	1
JF.0167	stable	0	1	1	2	1.5	1.5	1.5	4	4	4	2.5	2.5	2.5
JF.0168	stable	2	2	2	2	2	2	2	4	4	4	2	2	2
JF.0169	stable	4	2	2	2	1.5	1.5	1.5	3.5	3.5	3.5	2	2	2
JF.0170	stable	6	1	1	2	1	1	1	3	3	3	2	2	2
JF.0171	stable	8	2	2	2	2	2	2	3	3	3	1	1	1
JF.0172	stable	10	2	2	2	1.5	1.5	1.5	2.5	2.5	2.5	1	1	1
JF.0173	stable	12	2	2	2	1.5	1.5	1.5	2.5	2.5	2.5	1	1	1
JF.0174	stable	18	1	1	2	1.5	1.5	1.5	2.5	2.5	2.5	1	1	1
JF.0183	stable	0	6	6	3	4	3.5	4	7	6.5	7.33333	3	3	3
JF.0184	stable	2	4	4	2	4.5	4.5	4.5	7	7	7	2.5	2.5	2.5
JF.0185	stable	4	1	1	3	3	3.5	3	5	5.5	4.66667	2	2	2
JF.0186	stable	6	2	2	3	3	3.5	3	6	6.5	6	3	3	3
JF.0187	stable	8	3	3	2	2.5	2.5	2.5	3.5	3.5	3.5	1	1	1
JF.0188	stable	10	3	3	3	4	4.5	4	5	5.5	5	1	1	1
JF.0189	stable	12	5	5	2	5	5	5	6	6	6	1	1	1
JF.0190	stable	18	2	2	2	2	2	2	3	3	3	1	1	1
JF.0199	stable	0	2	2	3	2	2	2	2	2	1.66667	0	0	0
JF.0200	stable	2	1	1	2	1	1	1	2	2	2	1	1	1
JF.0201	stable	4	1	1	2	1.5	1.5	1.5	2.5	2.5	2.5	1	1	1
JF.0202	stable	6	1	1	2	1	1	1	2	2	2	1	1	1
JF.0203	stable	8	2	2	2	2	2	2	3	3	3	1	1	1
JF.0204	stable	10	1	1	2	1	1	1	2	2	2	1	1	1
JF.0205	stable	12	2	2	2	2	2	2	3	3	3	1	1	1
JF.0215	stable	0	5	5	2	4.5	4.5	4.5	5.5	5.5	5.5	1	1	1
JF.0216	stable	2	4	4	2	4	4	4	5	5	5	1	1	1
JF.0217	stable	4	4	4	2	4.5	4.5	4.5	5	5	5	0.5	0.5	0.5
JF.0218	stable	6	5	5	2	4.5	4.5	4.5	5.5	5.5	5.5	1	1	1
JF.0219	stable	8	4	4	2	4	4	4	5	5	5	1	1	1
JF.0220	stable	10	4	4	2	4	4	4	5	5	5	1	1	1
JF.0221	stable	12	4	4	2	4	4	4	5	5	5	1	1	1
JF.0222	stable	18	4	4	2	4	4	4	5	5	5	1	1	1
JF.0009	progressing	4	2	2	2	2	2	2	3	3	3	1	1	1
JF.0010	progressing	6	4	4	3	4	4	4	5	5	4.33333	1	1	1
JF.0011	progressing	8	4	4	2	4	4	4	5	5	5	1	1	1
JF.0012	progressing	10	5	5	2	4.5	4.5	4.5	5.5	5.5	5.5	1	1	1
JF.0021	progressing	4	4	4	2	4	4	4	4.5	4.5	4.5	0.5	0.5	0.5
JF.0022	progressing	6	3	3	2	3	3	3	3.5	3.5	3.5	0.5	0.5	0.5
JF.0023	progressing	8	4	4	2	4	4	4	4	4	4	0	0	0
JF.0024	progressing	12	6	6	2	5.5	5.5	5.5	5.5	5.5	5.5	0	0	0
JF.0032	progressing	0	5	5	2	5.5	5.5	5.5	6.5	6.5	6.5	1	1	1
JF.0033	progressing	2	6	6	2	6	6	6	7	7	7	1	1	1
JF.0034	progressing	4	7	7	2	7	7	7	8	8	8	1	1	1
JF.0035	progressing	6	7	7	2	7	7	7	7	7	7	0	0	0
JF.0036	progressing	8	7	7	2	7	7	7	8	8	8	1	1	1
JF.0037	progressing	10	7	7	2	7	7	7	8	8	8	1	1	1
JF.0038	progressing	18	6	6	2	6	6	6	7	7	7	1	1	1
JF.0047	progressing	0	5	5	2	5	5	5	6	6	6	1	1	1
JF.0048	progressing	2	7	7	2	6.5	6.5	6.5	6.5	6.5	6.5	0	0	0
JF.0049	progressing	4	6	6	2	6.5	6.5	6.5	6.5	6.5	6.5	0	0	0
JF.0050	progressing	6	6	6	2	6	6	6	7	7	7	1	1	1
JF.0051	progressing	8	8	8	2	8	8	8	8	8	8	0	0	0
JF.0052	progressing	10	8	8	2	7.5	7.5	7.5	7.5	7.5	7.5	0	0	0
JF.0053	progressing	12	8	8	2	7.5	7.5	7.5	7.5	7.5	7.5	0	0	0
JF.0054	progressing	18	6	6	2	6.5	6.5	6.5	6.5	6.5	6.5	0	0	0
JF.0063	progressing	0	3	3	2	3	3	3	5	5	5	2	2	2
JF.0064	progressing	2	3	3	2	3	3	3	5	5	5	2	2	2
JF.0065	progressing	4	4	4	2	3.5	3.5	3.5	5.5	5.5	5.5	2	2	2
JF.0066	progressing	6	4	4	2	4	4	4	6	6	6	2	2	2
JF.0067	progressing	8	5	5	3	5	5	5	7	7	5.66667	2	2	2
JF.0068	progressing	10	6	6	2	5.5	5.5	5.5	7.5	7.5	7.5	2	2	2
JF.0069	progressing	12	4	4	2	4	4	4	5	5	5	1	1	1
JF.0070	progressing	18	3	3	2	3	3	3	4	4	4	1	1	1
JF.0079	progressing	0	2	2	2	2	2	2	3	3	3	1	1	1
JF.0080	progressing	2	2	2	2	1.5	1.5	1.5	2.5	2.5	2.5	1	1	1
JF.0081	progressing	4	3	3	2	2.5	2.5	2.5	3	3	3	0.5	0.5	0.5
JF.0082	progressing	6	4	4	2	4	4	4	4	4	4	0	0	0
JF.0083	progressing	8	3	3	2	3	3	3	3	3	3	0	0	0
JF.0084	progressing	10	4	4	2	3.5	3.5	3.5	3.5	3.5	3.5	0	0	0
JF.0085	progressing	12	4	4	2	4	4	4	4	4	4	0	0	0
JF.0086	progressing	18	3	3	2	3	3	3	3	3	3	0	0	0
JF.0095	progressing	0	2	2	2	2	2	2	2.5	2.5	2.5	0.5	0.5	0.5
JF.0096	progressing	2	3	3	2	3.5	3.5	3.5	2.5	2.5	2.5	-1	-1	-1
JF.0097	progressing	4	2	2	2	2	2	2	2	2	2	0	0	0
JF.0098	progressing	6	3	3	2	3	3	3	3	3	3	0	0	0
JF.0099	progressing	8	4	4	2	4	4	4	3	3	3	-1	-1	-1
JF.0100	progressing	10	3	3	2	3.5	3.5	3.5	2.5	2.5	2.5	-1	-1	-1
JF.0101	progressing	12	4	4	2	4	4	4	3	3	3	-1	-1	-1
JF.0102	progressing	18	3	3	2	3	3	3	2	2	2	-1	-1	-1
JF.0111	progressing	0	4	4	3	4	4	4	5	4.5	5.33333	1	0.5	1
JF.0112	progressing	2	6	6	2	5.5	5.5	5.5	6.5	6.5	6.5	1	1	1
JF.0113	progressing	4	6	6	2	6	6	6	7	7	7	1	1	1
JF.0114	progressing	6	6	6	2	6.5	6.5	6.5	7.5	7.5	7.5	1	1	1
JF.0115	progressing	8	6	6	2	6	6	6	7	7	7	1	1	1
JF.0116	progressing	10	5	5	2	5.5	5.5	5.5	6.5	6.5	6.5	1	1	1
JF.0117	progressing	12	6	6	2	6.5	6.5	6.5	7.5	7.5	7.5	1	1	1
JF.0118	progressing	18	5	5	2	5	5	5	6	6	6	1	1	1
JF.0127	progressing	0	2	2	2	2	2	2	3	3	3	1	1	1
JF.0128	progressing	2	3	3	2	3.5	3.5	3.5	3.5	3.5	3.5	0	0	0
JF.0129	progressing	4	4	4	2	4.5	4.5	4.5	4.5	4.5	4.5	0	0	0
JF.0130	progressing	6	3	3	2	3	3	3	3	3	3	0	0	0
JF.0131	progressing	8	3	3	3	5	5	5	5	5	4.33333	0	0	0
JF.0132	progressing	10	4	4	2	4	4	4	4	4	4	0	0	0
JF.0133	progressing	12	5	5	2	5	5	5	5	5	5	0	0	0
JF.0134	progressing	18	4	4	2	4	4	4	4	4	4	0	0	0
JF.0143	progressing	0	0	0	2	0	0	0	3	3	3	3	3	3
JF.0144	progressing	2	0	0	2	0.5	0.5	0.5	3.5	3.5	3.5	3	3	3
JF.0145	progressing	4	0	0	2	0	0	0	2.5	2.5	2.5	2.5	2.5	2.5
JF.0146	progressing	6	0	0	2	0	0	0	3	3	3	3	3	3
JF.0147	progressing	8	2	2	2	2	2	2	3	3	3	1	1	1
JF.0148	progressing	10	2	2	2	1.5	1.5	1.5	2.5	2.5	2.5	1	1	1
JF.0149	progressing	12	2	2	2	2	2	2	3	3	3	1	1	1
JF.0150	progressing	18	2	2	2	1.5	1.5	1.5	2.5	2.5	2.5	1	1	1
JF.0159	progressing	0	0	0	2	0.5	0.5	0.5	3	3	3	2.5	2.5	2.5
JF.0160	progressing	2	3	3	3	2	2.5	2	4	4.5	4	2	2	2
JF.0161	progressing	4	1	1	2	0.5	0.5	0.5	3	3	3	2.5	2.5	2.5
JF.0162	progressing	6	1	1	2	0.5	0.5	0.5	3	3	3	2.5	2.5	2.5
JF.0163	progressing	8	2	2	2	2	2	2	3	3	3	1	1	1
JF.0164	progressing	10	2	2	2	2	2	2	3	3	3	1	1	1
JF.0165	progressing	12	2	2	2	2.5	2.5	2.5	3.5	3.5	3.5	1	1	1
JF.0166	progressing	18	2	2	2	2	2	2	3	3	3	1	1	1
JF.0175	progressing	0	0	0	2	0	0	0	2.5	2.5	2.5	2.5	2.5	2.5
JF.0176	progressing	2	0	0	2	0	0	0	2	2	2	2	2	2
JF.0177	progressing	4	0	0	2	0.5	0.5	0.5	2	2	2	1.5	1.5	1.5
JF.0178	progressing	6	0	0	2	0	0	0	2	2	2	2	2	2
JF.0179	progressing	8	1	1	2	1	1	1	2	2	2	1	1	1
JF.0180	progressing	10	1	1	2	1	1	1	2	2	2	1	1	1
JF.0181	progressing	12	2	2	2	2	2	2	3	3	3	1	1	1
JF.0182	progressing	18	1	1	2	1	1	1	2	2	2	1	1	1
JF.0191	progressing	0	3	3	2	2.5	2.5	2.5	5.5	5.5	5.5	3	3	3
JF.0192	progressing	2	4	4	3	3	3.5	3	6	6.5	6	3	3	3
JF.0193	progressing	4	5	5	3	3	3	3	6	6	6.33333	3	3	3
JF.0194	progressing	6	4	4	2	3.5	3.5	3.5	6.5	6.5	6.5	3	3	3
JF.0195	progressing	8	5	5	2	4.5	4.5	4.5	5.5	5.5	5.5	1	1	1
JF.0196	progressing	10	4	4	2	4	4	4	5	5	5	1	1	1
JF.0197	progressing	12	6	6	2	6.5	6.5	6.5	7.5	7.5	7.5	1	1	1
JF.0198	progressing	18	4	4	2	4	4	4	5	5	5	1	1	1
JF.0207	progressing	0	1	1	2	1	1	1	1	1	1	0	0	0
JF.0208	progressing	2	1	1	2	1	1	1	1	1	1	0	0	0
JF.0209	progressing	4	1	1	2	1	1	1	1	1	1	0	0	0
JF.0210	progressing	6	2	2	3	2	2	2	2	2	2.66667	0	0	0
JF.0211	progressing	8	3	3	2	3	3	3	3	3	3	0	0	0
JF.0212	progressing	10	2	2	2	2	2	2	2	2	2	0	0	0
JF.0213	progressing	12	2	2	2	2.5	2.5	2.5	2.5	2.5	2.5	0	0	0
JF.0223	progressing	0	3	3	2	3	3	3	4	4	4	1	1	1
JF.0224	progressing	2	3	3	2	3	3	3	3	3	3	0	0	0
JF.0225	progressing	4	2	2	2	2	2	2	3	3	3	1	1	1
JF.0226	progressing	6	3	3	2	3	3	3	3	3	3	0	0	0
JF.0227	progressing	8	4	4	2	4	4	4	4	4	4	0	0	0
JF.0228	progressing	10	5	5	3	5	5	5	5	5	4.33333	0	0	0
JF.0229	progressing	12	5	5	2	5	5	5	5	5	5	0	0	0
JF.0230	progressing	18	2	2	2	2.5	2.5	2.5	3.5	3.5	3.5	1	1	1
JF.0231	fluctuating	0	1	1	2	1	1	1	2	2	2	1	1	1
JF.0232	fluctuating	2	2	2	2	2	2	2	3	3	3	1	1	1
JF.0233	fluctuating	4	1	1	2	1	1	1	2	2	2	1	1	1
JF.0234	fluctuating	6	2	2	2	2	2	2	3	3	3	1	1	1
JF.0235	fluctuating	8	2	2	2	1.5	1.5	1.5	2.5	2.5	2.5	1	1	1
JF.0236	fluctuating	10	2	2	2	2	2	2	3	3	3	1	1	1
JF.0237	fluctuating	12	2	2	2	2	2	2	3	3	3	1	1	1
JF.0238	fluctuating	18	1	1	2	1	1	1	2	2	2	1	1	1
JF.0239	fluctuating	0	5	5	3	3	3	3	4	2.5	3.66667	1	-0.5	1
JF.0240	fluctuating	2	3	3	2	3.5	3.5	3.5	4.5	4.5	4.5	1	1	1
JF.0241	fluctuating	4	6	6	3	4	3.5	4	5	5	5.66667	1	1.5	1
JF.0242	fluctuating	6	5	5	3	5	5	5	6	6.5	5.66667	2	1.5	2
JF.0243	fluctuating	8	4	4	2	4	4	4	5	5	5	1	1	1
JF.0244	fluctuating	10	6	6	2	6	6	6	7	7	7	1	1	1
JF.0245	fluctuating	12	3	3	2	3	3	3	4	4	4	1	1	1
JF.0246	fluctuating	18	4	4	2	4	4	4	5	5	5	1	1	1
JF.0247	fluctuating	0	3	3	2	2.5	2.5	2.5	3	3	3	0.5	0.5	0.5
JF.0248	fluctuating	2	4	4	2	3.5	3.5	3.5	4	4	4	0.5	0.5	0.5
JF.0249	fluctuating	4	3	3	2	3.5	3.5	3.5	3.5	3.5	3.5	0	0	0
JF.0250	fluctuating	6	4	4	3	4	4	4	4	4.5	4	1	0.5	1
JF.0251	fluctuating	8	4	4	2	4	4	4	4	4	4	0	0	0
JF.0252	fluctuating	10	3	3	2	3	3	3	4	4	4	1	1	1
JF.0253	fluctuating	12	3	3	2	3	3	3	3	3	3	0	0	0
JF.0254	fluctuating	18	3	3	2	3.5	3.5	3.5	3.5	3.5	3.5	0	0	0
JF.0255	fluctuating	0	2	2	2	1.5	1.5	1.5	2	2	2	0.5	0.5	0.5
JF.0256	fluctuating	2	2	2	2	1.5	1.5	1.5	2	2	2	0.5	0.5	0.5
JF.0257	fluctuating	4	1	1	2	1	1	1	2	2	2	1	1	1
JF.0258	fluctuating	6	2	2	2	2.5	2.5	2.5	2.5	2.5	2.5	0	0	0
JF.0259	fluctuating	8	2	2	2	2.5	2.5	2.5	2.5	2.5	2.5	0	0	0
JF.0260	fluctuating	10	2	2	2	2	2	2	3	3	3	1	1	1
JF.0261	fluctuating	12	1	1	2	1.5	1.5	1.5	2.5	2.5	2.5	1	1	1
JF.0262	fluctuating	18	2	2	2	2	2	2	2.5	2.5	2.5	0.5	0.5	0.5
JF.0263	fluctuating	0	2	2	2	2	2	2	3	3	3	1	1	1
JF.0264	fluctuating	2	2	2	2	2	2	2	3	3	3	1	1	1
JF.0265	fluctuating	4	2	2	2	2	2	2	3	3	3	1	1	1
JF.0266	fluctuating	6	2	2	2	2.5	2.5	2.5	3.5	3.5	3.5	1	1	1
JF.0267	fluctuating	8	3	3	2	2.5	2.5	2.5	3.5	3.5	3.5	1	1	1
JF.0268	fluctuating	10	4	4	3	4	4	4	5	5	4.33333	1	1	1
JF.0269	fluctuating	12	2	2	2	2	2	2	3	3	3	1	1	1
JF.0270	fluctuating	18	2	2	2	2	2	2	3	3	3	1	1	1
JF.0271	fluctuating	0	3	3	2	3.5	3.5	3.5	3	3	3	-0.5	-0.5	-0.5
JF.0272	fluctuating	2	2	2	2	2	2	2	2	2	2	0	0	0
JF.0273	fluctuating	4	3	3	2	3	3	3	2	2	2	-1	-1	-1
JF.0274	fluctuating	6	4	4	2	4	4	4	2.5	2.5	2.5	-1.5	-1.5	-1.5
JF.0275	fluctuating	8	3	3	2	3.5	3.5	3.5	2.5	2.5	2.5	-1	-1	-1
JF.0276	fluctuating	10	4	4	2	4	4	4	2	2	2	-2	-2	-2
JF.0277	fluctuating	12	3	3	2	3	3	3	2	2	2	-1	-1	-1
JF.0278	fluctuating	18	3	3	2	3	3	3	2	2	2	-1	-1	-1
JF.0279	fluctuating	0	4	4	2	3.5	3.5	3.5	3.5	3.5	3.5	0	0	0
JF.0280	fluctuating	2	2	2	2	2	2	2	3	3	3	1	1	1
JF.0281	fluctuating	4	3	3	2	2.5	2.5	2.5	3	3	3	0.5	0.5	0.5
JF.0282	fluctuating	6	3	3	2	3	3	3	3	3	3	0	0	0
JF.0283	fluctuating	8	4	4	3	4	4	4	4	4	3.66667	0	0	0
JF.0284	fluctuating	10	4	4	3	4	4	4	4	4	3.66667	0	0	0
JF.0285	fluctuating	12	3	3	2	3.5	3.5	3.5	3.5	3.5	3.5	0	0	0
JF.0286	fluctuating	18	2	2	2	2	2	2	3	3	3	1	1	1
JF.0287	fluctuating	0	3	3	2	2.5	2.5	2.5	3.5	3.5	3.5	1	1	1
JF.0288	fluctuating	4	3	3	3	3	3	3	4	4	3.33333	1	1	1
JF.0289	fluctuating	6	1	1	2	1	1	1	2	2	2	1	1	1
JF.0290	fluctuating	8	3	3	2	2.5	2.5	2.5	3.5	3.5	3.5	1	1	1
JF.0291	fluctuating	10	3	3	2	2.5	2.5	2.5	3.5	3.5	3.5	1	1	1
JF.0292	fluctuating	12	4	4	3	3	3.5	3	4	4.5	4	1	1	1
JF.0293	fluctuating	18	3	3	2	3	3	3	4	4	4	1	1	1
JF.0294	fluctuating	0	2	2	2	1.5	1.5	1.5	2.5	2.5	2.5	1	1	1
JF.0295	fluctuating	2	3	3	2	3.5	3.5	3.5	3.5	3.5	3.5	0	0	0
JF.0296	fluctuating	4	4	4	2	4.5	4.5	4.5	4.5	4.5	4.5	0	0	0
JF.0297	fluctuating	6	6	6	2	6	6	6	6	6	6	0	0	0
JF.0298	fluctuating	8	5	5	2	5	5	5	5	5	5	0	0	0
JF.0299	fluctuating	10	5	5	2	4.5	4.5	4.5	4.5	4.5	4.5	0	0	0
JF.0300	fluctuating	12	4	4	2	4	4	4	4	4	4	0	0	0
JF.0301	fluctuating	18	5	5	2	4.5	4.5	4.5	4.5	4.5	4.5	0	0	0
JF.0303	fluctuating	0	2	2	2	2.5	2.5	2.5	2.5	2.5	2.5	0	0	0
JF.0304	fluctuating	2	3	3	2	2.5	2.5	2.5	2.5	2.5	2.5	0	0	0
JF.0305	fluctuating	4	4	4	2	4	4	4	4	4	4	0	0	0
JF.0306	fluctuating	6	5	5	2	4.5	4.5	4.5	4.5	4.5	4.5	0	0	0
JF.0307	fluctuating	8	3	3	2	3.5	3.5	3.5	3.5	3.5	3.5	0	0	0
JF.0308	fluctuating	10	3	3	2	3	3	3	3	3	3	0	0	0
JF.0309	fluctuating	12	4	4	2	4	4	4	4	4	4	0	0	0
JF.0310	fluctuating	18	3	3	2	3	3	3	3	3	3	0	0	0
JF.0311	fluctuating	0	2	2	2	2	2	2	2	2	2	0	0	0
JF.0312	fluctuating	2	3	3	2	3.5	3.5	3.5	3.5	3.5	3.5	0	0	0
JF.0313	fluctuating	4	4	4	2	3.5	3.5	3.5	3.5	3.5	3.5	0	0	0
JF.0314	fluctuating	6	3	3	2	3.5	3.5	3.5	3.5	3.5	3.5	0	0	0
JF.0315	fluctuating	8	4	4	2	4.5	4.5	4.5	4.5	4.5	4.5	0	0	0
JF.0316	fluctuating	10	4	4	2	4	4	4	4	4	4	0	0	0
JF.0317	fluctuating	12	2	2	2	2	2	2	3	3	3	1	1	1
JF.0318	fluctuating	18	3	3	2	3	3	3	3	3	3	0	0	0
JF.0319	fluctuating	0	0	0	2	0	0	0	2	2	2	2	2	2
JF.0320	fluctuating	2	1	1	2	1	1	1	2.5	2.5	2.5	1.5	1.5	1.5
JF.0321	fluctuating	4	0	0	2	0	0	0	2	2	2	2	2	2
JF.0322	fluctuating	6	0	0	2	0	0	0	2	2	2	2	2	2
JF.0323	fluctuating	8	2	2	2	1.5	1.5	1.5	2.5	2.5	2.5	1	1	1
JF.0324	fluctuating	10	1	1	2	1	1	1	2	2	2	1	1	1
JF.0325	fluctuating	12	1	1	2	1.5	1.5	1.5	2.5	2.5	2.5	1	1	1
JF.0326	fluctuating	18	1	1	2	1	1	1	2	2	2	1	1	1
JF.0327	fluctuating	0	1	1	2	1	1	1	3	3	3	2	2	2
JF.0328	fluctuating	2	1	1	2	0.5	0.5	0.5	2.5	2.5	2.5	2	2	2
JF.0329	fluctuating	4	1	1	2	0.5	0.5	0.5	3	3	3	2.5	2.5	2.5
JF.0330	fluctuating	6	0	0	2	0	0	0	2	2	2	2	2	2
JF.0331	fluctuating	8	1	1	2	1	1	1	2	2	2	1	1	1
JF.0332	fluctuating	10	1	1	2	1	1	1	2	2	2	1	1	1
JF.0333	fluctuating	12	1	1	2	1	1	1	2	2	2	1	1	1
JF.0334	fluctuating	18	1	1	2	1	1	1	2	2	2	1	1	1
JF.0335	fluctuating	0	0	0	2	0.5	0.5	0.5	3	3	3	2.5	2.5	2.5
JF.0336	fluctuating	2	1	1	2	0.5	0.5	0.5	2.5	2.5	2.5	2	2	2
JF.0337	fluctuating	4	1	1	2	1	1	1	2	2	2	1	1	1
JF.0338	fluctuating	6	0	0	2	0	0	0	2	2	2	2	2	2
JF.0339	fluctuating	8	1	1	2	1	1	1	2	2	2	1	1	1
JF.0340	fluctuating	10	1	1	2	1	1	1	2	2	2	1	1	1
JF.0341	fluctuating	12	1	1	2	1	1	1	2	2	2	1	1	1
JF.0342	fluctuating	18	1	1	2	1	1	1	2	2	2	1	1	1
JF.0344	fluctuating	0	2	2	2	2	2	2	5	5	5	3	3	3
JF.0345	fluctuating	2	2	2	3	2	2	2	5	5	5.66667	3	3	3
JF.0346	fluctuating	4	4	4	2	4	4	4	6.5	6.5	6.5	2.5	2.5	2.5
JF.0347	fluctuating	6	3	3	2	2.5	2.5	2.5	5.5	5.5	5.5	3	3	3
JF.0348	fluctuating	8	3	3	2	2.5	2.5	2.5	3.5	3.5	3.5	1	1	1
JF.0349	fluctuating	12	4	4	2	4	4	4	5	5	5	1	1	1
JF.0350	fluctuating	18	4	4	3	3	3.5	3	4	4.5	4	1	1	1

## Sheet: Sheet5
Sample number	Condition	Time	PDEP_B	PDEP_B2	PDM_B	PDM_B2	PDM2_B	PDM2_B2	CEJ_B	CEJ_B2	CEJM_B	CEJM2_B	CEJM_B2
JF.0001	stable	0	NA	NA	NA	3	NA	3	NA	NA	NA	NA	1
JF.0002	stable	2	3	3	3	3	3	3	1	1	1	1	1
JF.0003	stable	4	3	3	3	3	3	3	1	1	1	1	1
JF.0004	stable	6	3	3	3	3	3	3	1	1	1	1	1
JF.0005	stable	8	3	3	3	3	3	3	1	1	1	1	1
JF.0006	stable	10	3	3	3	3	3	3	1	1	1	1	1
JF.0007	stable	12	3	3	3	3	3	3	1	1	1	1	1
JF.0008	stable	18	3	3	3	3	3	3	1	1	1	1	1
JF.0013	stable	0	NA	NA	NA	4	NA	4	NA	NA	NA	NA	2
JF.0014	stable	2	4	4	4	4	4	4	2	2	2	2	2
JF.0015	stable	4	4	4	4	4	4	4	2	2	2	2	2
JF.0016	stable	6	4	4	4	4	4	4	2	2	2	2	2
JF.0017	stable	8	4	4	4	4	4	4	2	2	2	2	2
JF.0018	stable	10	4	4	4	4	4	4	2	2	2	2	2
JF.0019	stable	12	4	4	4	4	4	4	2	2	2	2	2
JF.0020	stable	18	3	4	3	4	3	4	1	2	1	1	2
JF.0025	stable	0	NA	NA	NA	3	NA	3	NA	NA	NA	NA	0
JF.0026	stable	2	3	3	3	3	3	3	0	0	0	0	0
JF.0027	stable	4	3	3	3	3	3	3	0	0	0	0	0
JF.0028	stable	6	3	3	3	3	3	3	0	0	0	0	0
JF.0029	stable	8	3	3	3	3	3	3	0	0	0	0	0
JF.0030	stable	10	3	3	3	3	3	3	0	0	0	0	0
JF.0031	stable	12	3	3	3	3	3	3	0	0	0	0	0
JF.0039	stable	0	NA	NA	NA	3	NA	3	NA	NA	NA	NA	1
JF.0040	stable	2	3	3	3	3	3	3	1	1	1	1	1
JF.0041	stable	4	3	3	3	3	3	3	1	1	1	1	1
JF.0042	stable	6	3	3	3	3	3	3	1	1	1	1	1
JF.0043	stable	8	3	3	3	3	3	3	1	1	1	1	1
JF.0044	stable	10	3	3	3	3	3	3	1	1	1	1	1
JF.0045	stable	12	3	3	3	3	3	3	1	1	1	1	1
JF.0046	stable	18	4	3	4	3	4	3	1	1	1	0.5	1
JF.0055	stable	0	NA	NA	NA	3	NA	3	NA	NA	NA	NA	1
JF.0056	stable	2	3	3	3	3	3	3	1	1	1	1	1
JF.0057	stable	4	3	3	3	3	3	3	1	1	1	1	1
JF.0058	stable	6	3	3	3	3	3	3	1	1	1	1	1
JF.0059	stable	8	3	3	3	3	3	3	1	1	1	1	1
JF.0060	stable	10	3	3	3	3	3	3	1	1	1	1	1
JF.0061	stable	12	3	3	3	3	3	3	1	1	1	1	1
JF.0062	stable	18	3	3	3	3	3	3	1	1	1	1	1
JF.0071	stable	0	NA	NA	NA	4	NA	4	NA	NA	NA	NA	-1
JF.0072	stable	2	4	4	4	4	4	4	-1	-1	-1	-1	-1
JF.0073	stable	4	4	4	4	4	4	4	-1	-1	-1	-1	-1
JF.0074	stable	6	4	4	4	4	4	4	-1	-1	-1	-1	-1
JF.0075	stable	8	4	4	4	4	4	4	-1	-1	-1	-1	-1
JF.0076	stable	10	4	4	4	4	4	4	-1	-1	-1	-1	-1
JF.0077	stable	12	4	4	4	4	4	4	-1	-1	-1	-1	-1
JF.0078	stable	18	3	4	3	4	3	4	-1	-1	-1	-1	-1
JF.0087	stable	0	NA	NA	NA	5	NA	5	NA	NA	NA	NA	1
JF.0088	stable	2	5	5	5	5	5	5	1	1	1	1	1
JF.0089	stable	4	5	5	5	5	5	5	1	1	1	1	1
JF.0090	stable	6	5	5	5	5	5	5	1	1	1	1	1
JF.0091	stable	8	5	5	5	5	5	5	1	1	1	1	1
JF.0092	stable	10	5	5	5	5	5	5	1	1	1	1	1
JF.0093	stable	12	5	5	5	5	5	5	1	1	1	1	1
JF.0094	stable	18	4	5	4	5	4	5	1	1	1	1	1
JF.0103	stable	0	NA	NA	NA	4	NA	4	NA	NA	NA	NA	0
JF.0104	stable	2	4	4	4	4	4	4	0	0	0	0	0
JF.0105	stable	4	4	4	4	4	4	4	0	0	0	0	0
JF.0106	stable	6	4	4	4	4	4	4	0	0	0	0	0
JF.0107	stable	8	4	4	4	4	4	4	0	0	0	0	0
JF.0108	stable	10	4	4	4	4	4	4	0	0	0	0	0
JF.0109	stable	12	4	4	4	4	4	4	0	0	0	0	0
JF.0110	stable	18	3	4	3	4	3	4	0	0	0	0	0
JF.0119	stable	0	NA	NA	NA	NA	NA	NA	NA	NA	NA	NA	NA
JF.0120	stable	2	NA	NA	NA	NA	NA	NA	NA	NA	NA	NA	NA
JF.0121	stable	4	NA	NA	NA	NA	NA	NA	NA	NA	NA	NA	NA
JF.0122	stable	6	NA	NA	NA	NA	NA	NA	NA	NA	NA	NA	NA
JF.0123	stable	8	NA	NA	NA	NA	NA	NA	NA	NA	NA	NA	NA
JF.0124	stable	10	NA	NA	NA	NA	NA	NA	NA	NA	NA	NA	NA
JF.0125	stable	12	NA	NA	NA	NA	NA	NA	NA	NA	NA	NA	NA
JF.0126	stable	18	2	NA	2	NA	2	NA	0	NA	0	0	NA
JF.0135	stable	0	NA	NA	NA	3	NA	3	NA	NA	NA	NA	2
JF.0136	stable	2	3	3	3	3	3	3	2	2	2	2	2
JF.0137	stable	4	3	3	3	3	3	3	2	2	2	2	2
JF.0138	stable	6	3	3	3	3	3	3	2	2	2	2	2
JF.0139	stable	8	3	3	3	3	3	3	2	2	2	2	2
JF.0140	stable	10	3	3	3	3	3	3	2	2	2	2	2
JF.0141	stable	12	3	3	3	3	3	3	2	2	2	2	2
JF.0142	stable	18	2	3	2	3	2	3	1	2	1	1	2
JF.0151	stable	0	NA	NA	NA	3	NA	3	NA	NA	NA	NA	2
JF.0152	stable	2	3	3	3	3	3	3	2	2	2	2	2
JF.0153	stable	4	3	3	3	3	3	3	2	2	2	2	2
JF.0154	stable	6	3	3	3	3	3	3	2	2	2	2	2
JF.0155	stable	8	3	3	3	3	3	3	2	2	2	2	2
JF.0156	stable	10	3	3	3	3	3	3	2	2	2	2	2
JF.0157	stable	12	3	3	3	3	3	3	2	2	2	2	2
JF.0158	stable	18	2	3	2	3	2	3	1	2	1	1	2
JF.0167	stable	0	NA	NA	NA	4	NA	4	NA	NA	NA	NA	2.5
JF.0168	stable	2	4	4	4	4	4	4	2.5	2.5	2.5	2.5	2.5
JF.0169	stable	4	4	4	4	4	4	4	2.5	2.5	2.5	2.5	2.5
JF.0170	stable	6	4	4	4	4	4	4	2.5	2.5	2.5	2.5	2.5
JF.0171	stable	8	4	4	4	4	4	4	2.5	2.5	2.5	2.5	2.5
JF.0172	stable	10	4	4	4	4	4	4	2.5	2.5	2.5	2.5	2.5
JF.0173	stable	12	4	4	4	4	4	4	2.5	2.5	2.5	2.5	2.5
JF.0174	stable	18	3	4	3	4	3	4	1	2.5	1	1	2.5
JF.0183	stable	0	NA	NA	NA	7	NA	6.5	NA	NA	NA	NA	3
JF.0184	stable	2	7	7	7	7	6.5	6.5	3	3	3	3	3
JF.0185	stable	4	7	7	7	7	6.5	6.5	3	3	3	3	3
JF.0186	stable	6	7	7	7	7	6.5	6.5	3	3	3	3	3
JF.0187	stable	8	7	7	7	7	6.5	6.5	3	3	3	3	3
JF.0188	stable	10	7	7	7	7	6.5	6.5	3	3	3	3	3
JF.0189	stable	12	7	7	7	7	6.5	6.5	3	3	3	3	3
JF.0190	stable	18	5	7	5	7	5.5	6.5	1	3	1	1	3
JF.0199	stable	0	NA	NA	NA	2	NA	2	NA	NA	NA	NA	0
JF.0200	stable	2	2	2	2	2	2	2	0	0	0	0	0
JF.0201	stable	4	2	2	2	2	2	2	0	0	0	0	0
JF.0202	stable	6	2	2	2	2	2	2	0	0	0	0	0
JF.0203	stable	8	2	2	2	2	2	2	0	0	0	0	0
JF.0204	stable	10	2	2	2	2	2	2	0	0	0	0	0
JF.0205	stable	12	2	2	2	2	2	2	0	0	0	0	0
JF.0215	stable	0	NA	NA	NA	5.5	NA	5.5	NA	NA	NA	NA	1
JF.0216	stable	2	5.5	5.5	5.5	5.5	5.5	5.5	1	1	1	1	1
JF.0217	stable	4	5.5	5.5	5.5	5.5	5.5	5.5	1	1	1	1	1
JF.0218	stable	6	5.5	5.5	5.5	5.5	5.5	5.5	1	1	1	1	1
JF.0219	stable	8	5.5	5.5	5.5	5.5	5.5	5.5	1	1	1	1	1
JF.0220	stable	10	5.5	5.5	5.5	5.5	5.5	5.5	1	1	1	1	1
JF.0221	stable	12	5.5	5.5	5.5	5.5	5.5	5.5	1	1	1	1	1
JF.0222	stable	18	4.5	5.5	4.5	5.5	4.5	5.5	1	1	1	1	1
JF.0009	progressing	4	5	3	5	3	5	3	1	1	1	1	1
JF.0010	progressing	6	5	3	5	3	5	3	1	1	1	1	1
JF.0011	progressing	8	5	3	5	3	5	3	1	1	1	1	1
JF.0012	progressing	10	5	3	5	3	5	3	1	1	1	1	1
JF.0021	progressing	4	5	3	5	3	5	3	1	1	1	1	1
JF.0022	progressing	6	5	3	5	3	5	3	1	1	1	1	1
JF.0023	progressing	8	5	3	5	3	5	3	1	1	1	1	1
JF.0024	progressing	12	5	3	5	3	5	3	1	1	1	1	1
JF.0032	progressing	0	NA	NA	NA	6.5	NA	6.5	NA	NA	NA	NA	1
JF.0033	progressing	2	6.5	6.5	6.5	6.5	6.5	6.5	1	1	1	1	1
JF.0034	progressing	4	6.5	6.5	6.5	6.5	6.5	6.5	1	1	1	1	1
JF.0035	progressing	6	6.5	6.5	6.5	6.5	6.5	6.5	1	1	1	1	1
JF.0036	progressing	8	6.5	6.5	6.5	6.5	6.5	6.5	1	1	1	1	1
JF.0037	progressing	10	6.5	6.5	6.5	6.5	6.5	6.5	1	1	1	1	1
JF.0038	progressing	18	7.5	6.5	7.5	6.5	7.5	6.5	0.5	1	0.5	0.5	1
JF.0047	progressing	0	NA	NA	NA	6	NA	6	NA	NA	NA	NA	1
JF.0048	progressing	2	6	6	6	6	6	6	1	1	1	1	1
JF.0049	progressing	4	6	6	6	6	6	6	1	1	1	1	1
JF.0050	progressing	6	6	6	6	6	6	6	1	1	1	1	1
JF.0051	progressing	8	6	6	6	6	6	6	1	1	1	1	1
JF.0052	progressing	10	8	6	8	6	8	6	0	1	0	0	1
JF.0053	progressing	12	8	6	8	6	8	6	0	1	0	0	1
JF.0054	progressing	18	6.5	6	6.5	6	6.5	6	-0.5	1	-0.5	-0.5	1
JF.0063	progressing	0	NA	NA	NA	5	NA	5	NA	NA	NA	NA	2
JF.0064	progressing	2	5	5	5	5	5	5	2	2	2	2	2
JF.0065	progressing	4	5	5	5	5	5	5	2	2	2	2	2
JF.0066	progressing	6	5	5	5	5	5	5	2	2	2	2	2
JF.0067	progressing	8	5	5	5	5	5	5	2	2	2	2	2
JF.0068	progressing	10	7	5	7	5	7	5	2	2	2	2	2
JF.0069	progressing	12	7	5	7	5	7	5	2	2	2	2	2
JF.0070	progressing	18	4.5	5	4.5	5	4.5	5	1	2	1	1	2
JF.0079	progressing	0	NA	NA	NA	3	NA	3	NA	NA	NA	NA	1
JF.0080	progressing	2	3	3	3	3	3	3	1	1	1	1	1
JF.0081	progressing	4	3	3	3	3	3	3	1	1	1	1	1
JF.0082	progressing	6	3	3	3	3	3	3	1	1	1	1	1
JF.0083	progressing	8	4	3	4	3	4	3	0	1	0	0	1
JF.0084	progressing	10	4	3	4	3	4	3	0	1	0	0	1
JF.0085	progressing	12	4	3	4	3	4	3	0	1	0	0	1
JF.0086	progressing	18	3	3	3	3	3	3	0	1	0	0	1
JF.0095	progressing	0	NA	NA	NA	2.5	NA	2.5	NA	NA	NA	NA	0.5
JF.0096	progressing	2	2.5	2.5	2.5	2.5	2.5	2.5	0.5	0.5	0.5	0.5	0.5
JF.0097	progressing	4	2.5	2.5	2.5	2.5	2.5	2.5	0.5	0.5	0.5	0.5	0.5
JF.0098	progressing	6	2.5	2.5	2.5	2.5	2.5	2.5	0.5	0.5	0.5	0.5	0.5
JF.0099	progressing	8	2.5	2.5	2.5	2.5	2.5	2.5	0.5	0.5	0.5	0.5	0.5
JF.0100	progressing	10	3	2.5	3	2.5	3	2.5	-1	0.5	-1	-1	0.5
JF.0101	progressing	12	3	2.5	3	2.5	3	2.5	-1	0.5	-1	-1	0.5
JF.0102	progressing	18	2	2.5	2	2.5	2	2.5	-1	0.5	-1	-1	0.5
JF.0111	progressing	0	NA	NA	NA	5	NA	4.5	NA	NA	NA	NA	1
JF.0112	progressing	2	5	5	5	5	4.5	4.5	1	1	1	0.5	1
JF.0113	progressing	4	5	5	5	5	4.5	4.5	1	1	1	0.5	1
JF.0114	progressing	6	7	5	7	5	7	4.5	1	1	1	1	1
JF.0115	progressing	8	7	5	7	5	7	4.5	1	1	1	1	1
JF.0116	progressing	10	7	5	7	5	7	4.5	1	1	1	1	1
JF.0117	progressing	12	7	5	7	5	7	4.5	1	1	1	1	1
JF.0118	progressing	18	7	5	7	5	7	4.5	1	1	1	1	1
JF.0127	progressing	0	NA	NA	NA	3	NA	3	NA	NA	NA	NA	1
JF.0128	progressing	2	3	3	3	3	3	3	1	1	1	1	1
JF.0129	progressing	4	3	3	3	3	3	3	1	1	1	1	1
JF.0130	progressing	6	4.5	3	4.5	3	4.5	3	0	1	0	0	1
JF.0131	progressing	8	4.5	3	4.5	3	4.5	3	0	1	0	0	1
JF.0132	progressing	10	4.5	3	4.5	3	4.5	3	0	1	0	0	1
JF.0133	progressing	12	4.5	3	4.5	3	4.5	3	0	1	0	0	1
JF.0134	progressing	18	3	3	3	3	3	3	0	1	0	0	1
JF.0143	progressing	0	NA	NA	NA	3	NA	3	NA	NA	NA	NA	3
JF.0144	progressing	2	3	3	3	3	3	3	3	3	3	3	3
JF.0145	progressing	4	3	3	3	3	3	3	3	3	3	3	3
JF.0146	progressing	6	3	3	3	3	3	3	3	3	3	3	3
JF.0147	progressing	8	3	3	3	3	3	3	3	3	3	3	3
JF.0148	progressing	10	3	3	3	3	3	3	1	3	1	1	3
JF.0149	progressing	12	3	3	3	3	3	3	1	3	1	1	3
JF.0150	progressing	18	2.5	3	2.5	3	2.5	3	1	3	1	1	3
JF.0159	progressing	0	NA	NA	NA	3	NA	3	NA	NA	NA	NA	2.5
JF.0160	progressing	2	3	3	3	3	3	3	2.5	2.5	2.5	2.5	2.5
JF.0161	progressing	4	3	3	3	3	4.5	3	2.5	2.5	2.5	2	2.5
JF.0162	progressing	6	3	3	3	3	4.5	3	2.5	2.5	2.5	2	2.5
JF.0163	progressing	8	3	3	3	3	4.5	3	2.5	2.5	2.5	2	2.5
JF.0164	progressing	10	3	3	3	3	4.5	3	2.5	2.5	2.5	2	2.5
JF.0165	progressing	12	3	3	3	3	4.5	3	2.5	2.5	2.5	2	2.5
JF.0166	progressing	18	3	3	3	3	3	3	1	2.5	1	1	2.5
JF.0175	progressing	0	NA	NA	NA	2.5	NA	2.5	NA	NA	NA	NA	2.5
JF.0176	progressing	2	2.5	2.5	2.5	2.5	2.5	2.5	2.5	2.5	2.5	2.5	2.5
JF.0177	progressing	4	2.5	2.5	2.5	2.5	2.5	2.5	2.5	2.5	2.5	2.5	2.5
JF.0178	progressing	6	2.5	2.5	2.5	2.5	2.5	2.5	2.5	2.5	2.5	2.5	2.5
JF.0179	progressing	8	2.5	2.5	2.5	2.5	2.5	2.5	2.5	2.5	2.5	2.5	2.5
JF.0180	progressing	10	2.5	2.5	2.5	2.5	2.5	2.5	2.5	2.5	2.5	2.5	2.5
JF.0181	progressing	12	2.5	2.5	2.5	2.5	2.5	2.5	2.5	2.5	2.5	2.5	2.5
JF.0182	progressing	18	2	2.5	2	2.5	2	2.5	1	2.5	1	1	2.5
JF.0191	progressing	0	NA	NA	NA	5.5	NA	5.5	NA	NA	NA	NA	3
JF.0192	progressing	2	5.5	5.5	5.5	5.5	5.5	5.5	3	3	3	3	3
JF.0193	progressing	4	5.5	5.5	5.5	5.5	5.5	5.5	3	3	3	3	3
JF.0194	progressing	6	5.5	5.5	5.5	5.5	5.5	5.5	3	3	3	3	3
JF.0195	progressing	8	5.5	5.5	5.5	5.5	5.5	5.5	3	3	3	3	3
JF.0196	progressing	10	5.5	5.5	5.5	5.5	5.5	5.5	1	3	1	1	3
JF.0197	progressing	12	5.5	5.5	5.5	5.5	5.5	5.5	1	3	1	1	3
JF.0198	progressing	18	5.5	5.5	5.5	5.5	5.5	5.5	1	3	1	1	3
JF.0207	progressing	0	NA	NA	NA	1	NA	1	NA	NA	NA	NA	0
JF.0208	progressing	2	1	1	1	1	1	1	0	0	0	0	0
JF.0209	progressing	4	1	1	1	1	1	1	0	0	0	0	0
JF.0210	progressing	6	1	1	1	1	1	1	0	0	0	0	0
JF.0211	progressing	8	1	1	1	1	1	1	0	0	0	0	0
JF.0212	progressing	10	3	1	3	1	3	1	0	0	0	0	0
JF.0213	progressing	12	3	1	3	1	3	1	0	0	0	0	0
JF.0223	progressing	0	NA	NA	NA	4	NA	4	NA	NA	NA	NA	1
JF.0224	progressing	2	4	4	4	4	4	4	1	1	1	1	1
JF.0225	progressing	4	4	4	4	4	4	4	1	1	1	1	1
JF.0226	progressing	6	4	4	4	4	4	4	1	1	1	1	1
JF.0227	progressing	8	4	4	4	4	4	4	1	1	1	1	1
JF.0228	progressing	10	4	4	4	4	4	4	1	1	1	1	1
JF.0229	progressing	12	5	4	5	4	5	4	0	1	0	0	1
JF.0230	progressing	18	4	4	4	4	4	4	1	1	1	1	1
JF.0231	fluctuating	0	NA	NA	NA	2	NA	2	NA	NA	NA	NA	1
JF.0232	fluctuating	2	2	2	2	2	2	2	1	1	1	1	1
JF.0233	fluctuating	4	2	2	2	2	2	2	1	1	1	1	1
JF.0234	fluctuating	6	2	2	2	2	2	2	1	1	1	1	1
JF.0235	fluctuating	8	2	2	2	2	2	2	1	1	1	1	1
JF.0236	fluctuating	10	2	2	2	2	2	2	1	1	1	1	1
JF.0237	fluctuating	12	2	2	2	2	2	2	1	1	1	1	1
JF.0238	fluctuating	18	2.5	2	2.5	2	2.5	2	1	1	1	1	1
JF.0239	fluctuating	0	NA	NA	NA	4	NA	2.5	NA	NA	NA	NA	1
JF.0240	fluctuating	2	4	4	4	4	2.5	2.5	1	1	1	-0.5	1
JF.0241	fluctuating	4	4	4	4	4	2.5	2.5	1	1	1	-0.5	1
JF.0242	fluctuating	6	4	4	4	4	2.5	2.5	1	1	1	-0.5	1
JF.0243	fluctuating	8	6	4	6	4	6.5	2.5	2	1	2	1.5	1
JF.0244	fluctuating	10	6	4	6	4	6.5	2.5	2	1	2	1.5	1
JF.0245	fluctuating	12	6	4	6	4	6.5	2.5	2	1	2	1.5	1
JF.0246	fluctuating	18	5	4	5	4	5	2.5	1	1	1	1	1
JF.0247	fluctuating	0	NA	NA	NA	3	NA	3	NA	NA	NA	NA	0.5
JF.0248	fluctuating	2	3	3	3	3	3	3	0.5	0.5	0.5	0.5	0.5
JF.0249	fluctuating	4	3	3	3	3	3	3	0.5	0.5	0.5	0.5	0.5
JF.0250	fluctuating	6	3	3	3	3	3	3	0.5	0.5	0.5	0.5	0.5
JF.0251	fluctuating	8	3	3	3	3	3	3	0.5	0.5	0.5	0.5	0.5
JF.0252	fluctuating	10	3	3	3	3	3	3	0.5	0.5	0.5	0.5	0.5
JF.0253	fluctuating	12	4	3	4	3	4	3	1	0.5	1	1	0.5
JF.0254	fluctuating	18	3	3	3	3	3	3	0	0.5	0	0	0.5
JF.0255	fluctuating	0	NA	NA	NA	2	NA	2	NA	NA	NA	NA	0.5
JF.0256	fluctuating	2	2	2	2	2	2	2	0.5	0.5	0.5	0.5	0.5
JF.0257	fluctuating	4	2	2	2	2	2	2	0.5	0.5	0.5	0.5	0.5
JF.0258	fluctuating	6	2	2	2	2	2	2	0.5	0.5	0.5	0.5	0.5
JF.0259	fluctuating	8	2	2	2	2	2	2	0.5	0.5	0.5	0.5	0.5
JF.0260	fluctuating	10	2	2	2	2	2	2	0.5	0.5	0.5	0.5	0.5
JF.0261	fluctuating	12	2	2	2	2	2	2	0.5	0.5	0.5	0.5	0.5
JF.0262	fluctuating	18	3	2	3	2	3	2	0.5	0.5	0.5	0.5	0.5
JF.0263	fluctuating	0	NA	NA	NA	3	NA	3	NA	NA	NA	NA	1
JF.0264	fluctuating	2	3	3	3	3	3	3	1	1	1	1	1
JF.0265	fluctuating	4	3	3	3	3	3	3	1	1	1	1	1
JF.0266	fluctuating	6	3	3	3	3	3	3	1	1	1	1	1
JF.0267	fluctuating	8	3	3	3	3	3	3	1	1	1	1	1
JF.0268	fluctuating	10	3	3	3	3	3	3	1	1	1	1	1
JF.0269	fluctuating	12	5	3	5	3	5	3	1	1	1	1	1
JF.0270	fluctuating	18	3	3	3	3	3	3	1	1	1	1	1
JF.0271	fluctuating	0	NA	NA	NA	3	NA	3	NA	NA	NA	NA	-0.5
JF.0272	fluctuating	2	3	3	3	3	3	3	-0.5	-0.5	-0.5	-0.5	-0.5
JF.0273	fluctuating	4	3	3	3	3	3	3	-0.5	-0.5	-0.5	-0.5	-0.5
JF.0274	fluctuating	6	3	3	3	3	3	3	-0.5	-0.5	-0.5	-0.5	-0.5
JF.0275	fluctuating	8	3	3	3	3	3	3	-0.5	-0.5	-0.5	-0.5	-0.5
JF.0276	fluctuating	10	3	3	3	3	3	3	-0.5	-0.5	-0.5	-0.5	-0.5
JF.0277	fluctuating	12	3	3	3	3	3	3	-0.5	-0.5	-0.5	-0.5	-0.5
JF.0278	fluctuating	18	2	3	2	3	2	3	-1	-0.5	-1	-1	-0.5
JF.0279	fluctuating	0	NA	NA	NA	3.5	NA	3.5	NA	NA	NA	NA	0
JF.0280	fluctuating	2	3.5	3.5	3.5	3.5	3.5	3.5	0	0	0	0	0
JF.0281	fluctuating	4	3.5	3.5	3.5	3.5	3.5	3.5	0	0	0	0	0
JF.0282	fluctuating	6	3.5	3.5	3.5	3.5	3.5	3.5	0	0	0	0	0
JF.0283	fluctuating	8	3.5	3.5	3.5	3.5	3.5	3.5	0	0	0	0	0
JF.0284	fluctuating	10	3.5	3.5	3.5	3.5	3.5	3.5	0	0	0	0	0
JF.0285	fluctuating	12	3.5	3.5	3.5	3.5	3.5	3.5	0	0	0	0	0
JF.0286	fluctuating	18	4	3.5	4	3.5	4	3.5	0	0	0	0	0
JF.0287	fluctuating	0	NA	NA	NA	3.5	NA	3.5	NA	NA	NA	NA	1
JF.0288	fluctuating	4	3.5	3.5	3.5	3.5	3.5	3.5	1	1	1	1	1
JF.0289	fluctuating	6	3.5	3.5	3.5	3.5	3.5	3.5	1	1	1	1	1
JF.0290	fluctuating	8	3.5	3.5	3.5	3.5	3.5	3.5	1	1	1	1	1
JF.0291	fluctuating	10	3.5	3.5	3.5	3.5	3.5	3.5	1	1	1	1	1
JF.0292	fluctuating	12	3.5	3.5	3.5	3.5	3.5	3.5	1	1	1	1	1
JF.0293	fluctuating	18	3.5	3.5	3.5	3.5	3.5	3.5	1	1	1	1	1
JF.0294	fluctuating	0	3	3.5	3	3.5	3	3.5	1	1	1	1	1
JF.0295	fluctuating	2	NA	NA	NA	3.5	NA	3.5	NA	NA	NA	NA	0
JF.0296	fluctuating	4	3.5	3.5	3.5	3.5	3.5	3.5	0	0	0	0	0
JF.0297	fluctuating	6	3.5	3.5	3.5	3.5	3.5	3.5	0	0	0	0	0
JF.0298	fluctuating	8	6	3.5	6	3.5	6	3.5	0	0	0	0	0
JF.0299	fluctuating	10	6	3.5	6	3.5	6	3.5	0	0	0	0	0
JF.0300	fluctuating	12	6	3.5	6	3.5	6	3.5	0	0	0	0	0
JF.0301	fluctuating	18	6	3.5	6	3.5	6	3.5	0	0	0	0	0
JF.0303	fluctuating	0	NA	NA	NA	2.5	NA	2.5	NA	NA	NA	NA	0
JF.0304	fluctuating	2	2.5	2.5	2.5	2.5	2.5	2.5	0	0	0	0	0
JF.0305	fluctuating	4	2.5	2.5	2.5	2.5	2.5	2.5	0	0	0	0	0
JF.0306	fluctuating	6	2.5	2.5	2.5	2.5	2.5	2.5	0	0	0	0	0
JF.0307	fluctuating	8	4.5	2.5	4.5	2.5	4.5	2.5	0	0	0	0	0
JF.0308	fluctuating	10	4.5	2.5	4.5	2.5	4.5	2.5	0	0	0	0	0
JF.0309	fluctuating	12	4.5	2.5	4.5	2.5	4.5	2.5	0	0	0	0	0
JF.0310	fluctuating	18	3	2.5	3	2.5	3	2.5	0	0	0	0	0
JF.0311	fluctuating	0	NA	NA	NA	2	NA	2	NA	NA	NA	NA	0
JF.0312	fluctuating	2	2	2	2	2	2	2	0	0	0	0	0
JF.0313	fluctuating	4	2	2	2	2	2	2	0	0	0	0	0
JF.0314	fluctuating	6	2	2	2	2	2	2	0	0	0	0	0
JF.0315	fluctuating	8	2	2	2	2	2	2	0	0	0	0	0
JF.0316	fluctuating	10	4.5	2	4.5	2	4.5	2	0	0	0	0	0
JF.0317	fluctuating	12	4.5	2	4.5	2	4.5	2	0	0	0	0	0
JF.0318	fluctuating	18	3	2	3	2	3	2	0	0	0	0	0
JF.0319	fluctuating	0	NA	NA	NA	2	NA	2	NA	NA	NA	NA	2
JF.0320	fluctuating	2	2	2	2	2	2	2	2	2	2	2	2
JF.0321	fluctuating	4	2	2	2	2	2	2	2	2	2	2	2
JF.0322	fluctuating	6	2	2	2	2	2	2	2	2	2	2	2
JF.0323	fluctuating	8	2	2	2	2	2	2	2	2	2	2	2
JF.0324	fluctuating	10	2	2	2	2	2	2	2	2	2	2	2
JF.0325	fluctuating	12	2	2	2	2	2	2	2	2	2	2	2
JF.0326	fluctuating	18	2	2	2	2	2	2	1	2	1	1	2
JF.0327	fluctuating	0	NA	NA	NA	3	NA	3	NA	NA	NA	NA	2
JF.0328	fluctuating	2	3	3	3	3	3	3	2	2	2	2	2
JF.0329	fluctuating	4	3	3	3	3	3	3	2	2	2	2	2
JF.0330	fluctuating	6	3	3	3	3	3	3	2	2	2	2	2
JF.0331	fluctuating	8	3	3	3	3	3	3	2	2	2	2	2
JF.0332	fluctuating	10	3	3	3	3	3	3	2	2	2	2	2
JF.0333	fluctuating	12	3	3	3	3	3	3	2	2	2	2	2
JF.0334	fluctuating	18	2	3	2	3	2	3	1	2	1	1	2
JF.0335	fluctuating	0	NA	NA	NA	3	NA	3	NA	NA	NA	NA	2.5
JF.0336	fluctuating	2	3	3	3	3	3	3	2.5	2.5	2.5	2.5	2.5
JF.0337	fluctuating	4	3	3	3	3	3	3	2.5	2.5	2.5	2.5	2.5
JF.0338	fluctuating	6	3	3	3	3	3	3	2.5	2.5	2.5	2.5	2.5
JF.0339	fluctuating	8	3	3	3	3	3	3	2.5	2.5	2.5	2.5	2.5
JF.0340	fluctuating	10	3	3	3	3	3	3	2.5	2.5	2.5	2.5	2.5
JF.0341	fluctuating	12	3	3	3	3	3	3	2.5	2.5	2.5	2.5	2.5
JF.0342	fluctuating	18	2	3	2	3	2	3	1	2.5	1	1	2.5
JF.0344	fluctuating	0	NA	NA	NA	5	NA	5	NA	NA	NA	NA	3
JF.0345	fluctuating	2	5	5	5	5	5	5	3	3	3	3	3
JF.0346	fluctuating	4	5	5	5	5	5	5	3	3	3	3	3
JF.0347	fluctuating	6	6.5	5	6.5	5	6.5	5	2.5	3	2.5	2.5	3
JF.0348	fluctuating	8	6.5	5	6.5	5	6.5	5	2.5	3	2.5	2.5	3
JF.0349	fluctuating	12	6.5	5	6.5	5	6.5	5	2.5	3	2.5	2.5	3
JF.0350	fluctuating	18	5.5	5	5.5	5	5.5	5	1	3	1	1	3

## Sheet: Sheet6
Sample number	Condition	Time	CEJM2_B2	CAL_B	CAL_B2	CALM_B	CALM2_B	CALM_B2	CALM2_B2	DISPRG1	DISPRG2	DISPROG	DISPROGC
JF.0001	stable	0	1	NA	NA	NA	NA	2	2	NA	NA	NA	NA
JF.0002	stable	2	1	2	2	2	2	2	2	0	0	0	No
JF.0003	stable	4	1	2	2	2	2	2	2	0	0	0	No
JF.0004	stable	6	1	2	2	2	2	2	2	0	0	0	No
JF.0005	stable	8	1	2	2	2	2	2	2	0	0	0	No
JF.0006	stable	10	1	2	2	2	2	2	2	0	0	0	No
JF.0007	stable	12	1	2	2	2	2	2	2	0	0	0	No
JF.0008	stable	18	1	2	2	2	2	2	2	0	0	0	No
JF.0013	stable	0	2	NA	NA	NA	NA	2	2	NA	NA	NA	NA
JF.0014	stable	2	2	2	2	2	2	2	2	0	0	0	No
JF.0015	stable	4	2	2	2	2	2	2	2	0	0	0	No
JF.0016	stable	6	2	2	2	2	2	2	2	0	0	0	No
JF.0017	stable	8	2	2	2	2	2	2	2	0	0	0	No
JF.0018	stable	10	2	2	2	2	2	2	2	0	0	0	No
JF.0019	stable	12	2	2	2	2	2	2	2	0	0	0	No
JF.0020	stable	18	2	2	2	2	2	2	2	0	0	0	No
JF.0025	stable	0	0	NA	NA	NA	NA	3	3	NA	NA	NA	NA
JF.0026	stable	2	0	3	3	3	3	3	3	0	0	0	No
JF.0027	stable	4	0	3	3	3	3	3	3	0	0	0	No
JF.0028	stable	6	0	3	3	3	3	3	3	0	0	0	No
JF.0029	stable	8	0	3	3	3	3	3	3	0	0	0	No
JF.0030	stable	10	0	3	3	3	3	3	3	0	0	0	No
JF.0031	stable	12	0	3	3	3	3	3	3	0	0	0	No
JF.0039	stable	0	1	NA	NA	NA	NA	2	2	NA	NA	NA	NA
JF.0040	stable	2	1	2	2	2	2	2	2	0	0	0	No
JF.0041	stable	4	1	2	2	2	2	2	2	0	0	0	No
JF.0042	stable	6	1	2	2	2	2	2	2	0	0	0	No
JF.0043	stable	8	1	2	2	2	2	2	2	0	0	0	No
JF.0044	stable	10	1	2	2	2	2	2	2	0	0	0	No
JF.0045	stable	12	1	2	2	2	2	2	2	0	0	0	No
JF.0046	stable	18	1	3	2	3	3.5	2	2	0	0	0	No
JF.0055	stable	0	1	NA	NA	NA	NA	2	2	NA	NA	NA	NA
JF.0056	stable	2	1	2	2	2	2	2	2	0	0	0	No
JF.0057	stable	4	1	2	2	2	2	2	2	0	0	0	No
JF.0058	stable	6	1	2	2	2	2	2	2	0	0	0	No
JF.0059	stable	8	1	2	2	2	2	2	2	0	0	0	No
JF.0060	stable	10	1	2	2	2	2	2	2	0	0	0	No
JF.0061	stable	12	1	2	2	2	2	2	2	0	0	0	No
JF.0062	stable	18	1	2	2	2	2	2	2	0	0	0	No
JF.0071	stable	0	-1	NA	NA	NA	NA	5	5	NA	NA	NA	NA
JF.0072	stable	2	-1	5	5	5	5	5	5	0	0	0	No
JF.0073	stable	4	-1	5	5	5	5	5	5	0	0	0	No
JF.0074	stable	6	-1	5	5	5	5	5	5	0	0	0	No
JF.0075	stable	8	-1	5	5	5	5	5	5	0	0	0	No
JF.0076	stable	10	-1	5	5	5	5	5	5	0	0	0	No
JF.0077	stable	12	-1	5	5	5	5	5	5	0	0	0	No
JF.0078	stable	18	-1	4	5	4	4	5	5	0	0	0	No
JF.0087	stable	0	1	NA	NA	NA	NA	4	4	NA	NA	NA	NA
JF.0088	stable	2	1	4	4	4	4	4	4	0	0	0	No
JF.0089	stable	4	1	4	4	4	4	4	4	0	0	0	No
JF.0090	stable	6	1	4	4	4	4	4	4	0	0	0	No
JF.0091	stable	8	1	4	4	4	4	4	4	0	0	0	No
JF.0092	stable	10	1	4	4	4	4	4	4	0	0	0	No
JF.0093	stable	12	1	4	4	4	4	4	4	0	0	0	No
JF.0094	stable	18	1	3	4	3	3	4	4	0	0	0	No
JF.0103	stable	0	0	NA	NA	NA	NA	4	4	NA	NA	NA	NA
JF.0104	stable	2	0	4	4	4	4	4	4	0	0	0	No
JF.0105	stable	4	0	4	4	4	4	4	4	0	0	0	No
JF.0106	stable	6	0	4	4	4	4	4	4	0	0	0	No
JF.0107	stable	8	0	4	4	4	4	4	4	0	0	0	No
JF.0108	stable	10	0	4	4	4	4	4	4	0	0	0	No
JF.0109	stable	12	0	4	4	4	4	4	4	0	0	0	No
JF.0110	stable	18	0	3	4	3	3	4	4	0	0	0	No
JF.0119	stable	0	NA	NA	NA	NA	NA	NA	NA	NA	NA	NA	NA
JF.0120	stable	2	NA	NA	NA	NA	NA	NA	NA	NA	NA	NA
JF.0121	stable	4	NA	NA	NA	NA	NA	NA	NA	NA	NA	NA
JF.0122	stable	6	NA	NA	NA	NA	NA	NA	NA	NA	NA	NA
JF.0123	stable	8	NA	NA	NA	NA	NA	NA	NA	NA	NA	NA
JF.0124	stable	10	NA	NA	NA	NA	NA	NA	NA	NA	NA	NA
JF.0125	stable	12	NA	NA	NA	NA	NA	NA	NA	NA	NA	NA
JF.0126	stable	18	NA	2	NA	2	2	NA	NA	0	0	0	No
JF.0135	stable	0	2	NA	NA	NA	NA	1	1	NA	NA	NA	NA
JF.0136	stable	2	2	1	1	1	1	1	1	0	0	0	No
JF.0137	stable	4	2	1	1	1	1	1	1	0	0	0	No
JF.0138	stable	6	2	1	1	1	1	1	1	0	0	0	No
JF.0139	stable	8	2	1	1	1	1	1	1	0	0	0	No
JF.0140	stable	10	2	1	1	1	1	1	1	0	0	0	No
JF.0141	stable	12	2	1	1	1	1	1	1	0	0	0	No
JF.0142	stable	18	2	1	1	1	1	1	1	0	0	0	No
JF.0151	stable	0	2	NA	NA	NA	NA	1	1	NA	NA	NA	NA
JF.0152	stable	2	2	1	1	1	1	1	1	0	0	0	No
JF.0153	stable	4	2	1	1	1	1	1	1	0	0	0	No
JF.0154	stable	6	2	1	1	1	1	1	1	0	0	0	No
JF.0155	stable	8	2	1	1	1	1	1	1	0	0	0	No
JF.0156	stable	10	2	1	1	1	1	1	1	0	0	0	No
JF.0157	stable	12	2	1	1	1	1	1	1	0	0	0	No
JF.0158	stable	18	2	1	1	1	1	1	1	0	0	0	No
JF.0167	stable	0	2.5	NA	NA	NA	NA	1.5	1.5	NA	NA	NA	NA
JF.0168	stable	2	2.5	1.5	1.5	1.5	1.5	1.5	1.5	0	0	0	No
JF.0169	stable	4	2.5	1.5	1.5	1.5	1.5	1.5	1.5	0	0	0	No
JF.0170	stable	6	2.5	1.5	1.5	1.5	1.5	1.5	1.5	0	0	0	No
JF.0171	stable	8	2.5	1.5	1.5	1.5	1.5	1.5	1.5	0	0	0	No
JF.0172	stable	10	2.5	1.5	1.5	1.5	1.5	1.5	1.5	0	0	0	No
JF.0173	stable	12	2.5	1.5	1.5	1.5	1.5	1.5	1.5	0	0	0	No
JF.0174	stable	18	2.5	2	1.5	2	2	1.5	1.5	0	0	0	No
JF.0183	stable	0	3	NA	NA	NA	NA	4	3.5	NA	NA	NA	NA
JF.0184	stable	2	3	4	4	4	3.5	4	3.5	0	0	0	No
JF.0185	stable	4	3	4	4	4	3.5	4	3.5	0	0	0	No
JF.0186	stable	6	3	4	4	4	3.5	4	3.5	0	0	0	No
JF.0187	stable	8	3	4	4	4	3.5	4	3.5	0	0	0	No
JF.0188	stable	10	3	4	4	4	3.5	4	3.5	0	0	0	No
JF.0189	stable	12	3	4	4	4	3.5	4	3.5	0	0	0	No
JF.0190	stable	18	3	4	4	4	4.5	4	3.5	0	0	0	No
JF.0199	stable	0	0	NA	NA	NA	NA	2	2	NA	NA	NA	NA
JF.0200	stable	2	0	2	2	2	2	2	2	0	0	0	No
JF.0201	stable	4	0	2	2	2	2	2	2	0	0	0	No
JF.0202	stable	6	0	2	2	2	2	2	2	0	0	0	No
JF.0203	stable	8	0	2	2	2	2	2	2	0	0	0	No
JF.0204	stable	10	0	2	2	2	2	2	2	0	0	0	No
JF.0205	stable	12	0	2	2	2	2	2	2	0	0	0	No
JF.0215	stable	0	1	NA	NA	NA	NA	4.5	4.5	NA	NA	NA	NA
JF.0216	stable	2	1	4.5	4.5	4.5	4.5	4.5	4.5	0	0	0	No
JF.0217	stable	4	1	4.5	4.5	4.5	4.5	4.5	4.5	0	0	0	No
JF.0218	stable	6	1	4.5	4.5	4.5	4.5	4.5	4.5	0	0	0	No
JF.0219	stable	8	1	4.5	4.5	4.5	4.5	4.5	4.5	0	0	0	No
JF.0220	stable	10	1	4.5	4.5	4.5	4.5	4.5	4.5	0	0	0	No
JF.0221	stable	12	1	4.5	4.5	4.5	4.5	4.5	4.5	0	0	0	No
JF.0222	stable	18	1	3.5	4.5	3.5	3.5	4.5	4.5	0	0	0	No
JF.0009	progressing	4	1	4	2	4	4	2	2	0	0	0	No
JF.0010	progressing	6	1	4	2	4	4	2	2	0	0	0	No
JF.0011	progressing	8	1	4	2	4	4	2	2	0	0	0	No
JF.0012	progressing	10	1	4	2	4	4	2	2	0	0	0	No
JF.0021	progressing	4	1	4	2	4	4	2	2	0	0	0	No
JF.0022	progressing	6	1	4	2	4	4	2	2	0	0	0	No
JF.0023	progressing	8	1	4	2	4	4	2	2	0	0	0	No
JF.0024	progressing	12	1	4	2	4	4	2	2	0	0	0	No
JF.0032	progressing	0	1	NA	NA	NA	NA	5.5	5.5	NA	NA	NA	NA
JF.0033	progressing	2	1	5.5	5.5	5.5	5.5	5.5	5.5	0	0	0	No
JF.0034	progressing	4	1	5.5	5.5	5.5	5.5	5.5	5.5	0	0	0	No
JF.0035	progressing	6	1	5.5	5.5	5.5	5.5	5.5	5.5	0	0	0	No
JF.0036	progressing	8	1	5.5	5.5	5.5	5.5	5.5	5.5	0	0	0	No
JF.0037	progressing	10	1	5.5	5.5	5.5	5.5	5.5	5.5	0	0	0	No
JF.0038	progressing	18	1	7	5.5	7	7	5.5	5.5	0	0	0	No
JF.0047	progressing	0	1	NA	NA	NA	NA	5	5	NA	NA	NA	NA
JF.0048	progressing	2	1	5	5	5	5	5	5	0	0	0	No
JF.0049	progressing	4	1	5	5	5	5	5	5	0	0	0	No
JF.0050	progressing	6	1	5	5	5	5	5	5	0	0	0	No
JF.0051	progressing	8	1	5	5	5	5	5	5	1	1	1	Yes
JF.0052	progressing	10	1	8	5	8	8	5	5	0	0	0	No
JF.0053	progressing	12	1	8	5	8	8	5	5	0	0	0	No
JF.0054	progressing	18	1	7	5	7	7	5	5	0	0	0	No
JF.0063	progressing	0	2	NA	NA	NA	NA	3	3	NA	NA	NA	NA
JF.0064	progressing	2	2	3	3	3	3	3	3	0	0	0	No
JF.0065	progressing	4	2	3	3	3	3	3	3	0	0	0	No
JF.0066	progressing	6	2	3	3	3	3	3	3	0	0	0	No
JF.0067	progressing	8	2	3	3	3	3	3	3	1	1	1	Yes
JF.0068	progressing	10	2	5	3	5	5	3	3	0	0	0	No
JF.0069	progressing	12	2	5	3	5	5	3	3	0	0	0	No
JF.0070	progressing	18	2	3.5	3	3.5	3.5	3	3	0	0	0	No
JF.0079	progressing	0	1	NA	NA	NA	NA	2	2	NA	NA	NA	NA
JF.0080	progressing	2	1	2	2	2	2	2	2	0	0	0	No
JF.0081	progressing	4	1	2	2	2	2	2	2	0	0	0	No
JF.0082	progressing	6	1	2	2	2	2	2	2	1	1	1	Yes
JF.0083	progressing	8	1	4	2	4	4	2	2	0	0	0	No
JF.0084	progressing	10	1	4	2	4	4	2	2	0	0	0	No
JF.0085	progressing	12	1	4	2	4	4	2	2	0	0	0	No
JF.0086	progressing	18	1	3	2	3	3	2	2	0	0	0	No
JF.0095	progressing	0	0.5	NA	NA	NA	NA	2	2	NA	NA	NA	NA
JF.0096	progressing	2	0.5	2	2	2	2	2	2	0	0	0	No
JF.0097	progressing	4	0.5	2	2	2	2	2	2	0	0	0	No
JF.0098	progressing	6	0.5	2	2	2	2	2	2	0	0	0	No
JF.0099	progressing	8	0.5	2	2	2	2	2	2	1	1	1	Yes
JF.0100	progressing	10	0.5	4	2	4	4	2	2	0	0	0	No
JF.0101	progressing	12	0.5	4	2	4	4	2	2	0	0	0	No
JF.0102	progressing	18	0.5	3	2	3	3	2	2	0	0	0	No
JF.0111	progressing	0	0.5	NA	NA	NA	NA	4	4	NA	NA	NA	NA
JF.0112	progressing	2	0.5	4	4	4	4	4	4	0	0	0	No
JF.0113	progressing	4	0.5	4	4	4	4	4	4	1	1	1	Yes
JF.0114	progressing	6	0.5	6	4	6	6	4	4	0	0	0	No
JF.0115	progressing	8	0.5	6	4	6	6	4	4	0	0	0	No
JF.0116	progressing	10	0.5	6	4	6	6	4	4	0	0	0	No
JF.0117	progressing	12	0.5	6	4	6	6	4	4	0	0	0	No
JF.0118	progressing	18	0.5	6	4	6	6	4	4	0	0	0	No
JF.0127	progressing	0	1	NA	NA	NA	NA	2	2	NA	NA	NA	NA
JF.0128	progressing	2	1	2	2	2	2	2	2	0	0	0	No
JF.0129	progressing	4	1	2	2	2	2	2	2	1	1	1	Yes
JF.0130	progressing	6	1	4.5	2	4.5	4.5	2	2	0	0	0	No
JF.0131	progressing	8	1	4.5	2	4.5	4.5	2	2	0	0	0	No
JF.0132	progressing	10	1	4.5	2	4.5	4.5	2	2	0	0	0	No
JF.0133	progressing	12	1	4.5	2	4.5	4.5	2	2	0	0	0	No
JF.0134	progressing	18	1	3	2	3	3	2	2	0	0	0	No
JF.0143	progressing	0	3	NA	NA	NA	NA	0	0	NA	NA	NA	NA
JF.0144	progressing	2	3	0	0	0	0	0	0	0	0	0	No
JF.0145	progressing	4	3	0	0	0	0	0	0	0	0	0	No
JF.0146	progressing	6	3	0	0	0	0	0	0	0	0	0	No
JF.0147	progressing	8	3	0	0	0	0	0	0	1	1	1	Yes
JF.0148	progressing	10	3	2	0	2	2	0	0	0	0	0	No
JF.0149	progressing	12	3	2	0	2	2	0	0	0	0	0	No
JF.0150	progressing	18	3	1.5	0	1.5	1.5	0	0	0	0	0	No
JF.0159	progressing	0	2.5	NA	NA	NA	NA	0.5	0.5	NA	NA	NA	NA
JF.0160	progressing	2	2.5	0.5	0.5	0.5	0.5	0.5	0.5	0	1	0	No
JF.0161	progressing	4	2.5	0.5	0.5	0.5	2.5	0.5	0.5	0	0	0	No
JF.0162	progressing	6	2.5	0.5	0.5	0.5	2.5	0.5	0.5	0	0	0	No
JF.0163	progressing	8	2.5	0.5	0.5	0.5	2.5	0.5	0.5	0	0	0	No
JF.0164	progressing	10	2.5	0.5	0.5	0.5	2.5	0.5	0.5	0	0	0	No
JF.0165	progressing	12	2.5	0.5	0.5	0.5	2.5	0.5	0.5	1	0	1	Yes
JF.0166	progressing	18	2.5	2	0.5	2	2	0.5	0.5	0	0	0	No
JF.0175	progressing	0	2.5	NA	NA	NA	NA	0	0	NA	NA	NA	NA
JF.0176	progressing	2	2.5	0	0	0	0	0	0	0	0	0	No
JF.0177	progressing	4	2.5	0	0	0	0	0	0	0	0	0	No
JF.0178	progressing	6	2.5	0	0	0	0	0	0	0	0	0	No
JF.0179	progressing	8	2.5	0	0	0	0	0	0	0	0	0	No
JF.0180	progressing	10	2.5	0	0	0	0	0	0	0	0	0	No
JF.0181	progressing	12	2.5	0	0	0	0	0	0	1	1	1	Yes
JF.0182	progressing	18	2.5	1	0	1	1	0	0	0	0	0	No
JF.0191	progressing	0	3	NA	NA	NA	NA	2.5	2.5	NA	NA	NA	NA
JF.0192	progressing	2	3	2.5	2.5	2.5	2.5	2.5	2.5	0	0	0	No
JF.0193	progressing	4	3	2.5	2.5	2.5	2.5	2.5	2.5	0	0	0	No
JF.0194	progressing	6	3	2.5	2.5	2.5	2.5	2.5	2.5	0	0	0	No
JF.0195	progressing	8	3	2.5	2.5	2.5	2.5	2.5	2.5	1	1	1	Yes
JF.0196	progressing	10	3	4.5	2.5	4.5	4.5	2.5	2.5	0	0	0	No
JF.0197	progressing	12	3	4.5	2.5	4.5	4.5	2.5	2.5	1	1	1	Yes
JF.0198	progressing	18	3	4.5	2.5	4.5	4.5	2.5	2.5	0	0	0	No
JF.0207	progressing	0	0	NA	NA	NA	NA	1	1	NA	NA	NA	NA
JF.0208	progressing	2	0	1	1	1	1	1	1	0	0	0	No
JF.0209	progressing	4	0	1	1	1	1	1	1	0	0	0	No
JF.0210	progressing	6	0	1	1	1	1	1	1	0	0	0	No
JF.0211	progressing	8	0	1	1	1	1	1	1	1	1	1	Yes
JF.0212	progressing	10	0	3	1	3	3	1	1	0	0	0	No
JF.0213	progressing	12	0	3	1	3	3	1	1	0	0	0	No
JF.0223	progressing	0	1	NA	NA	NA	NA	3	3	NA	NA	NA	NA
JF.0224	progressing	2	1	3	3	3	3	3	3	0	0	0	No
JF.0225	progressing	4	1	3	3	3	3	3	3	0	0	0	No
JF.0226	progressing	6	1	3	3	3	3	3	3	0	0	0	No
JF.0227	progressing	8	1	3	3	3	3	3	3	0	0	0	No
JF.0228	progressing	10	1	3	3	3	3	3	3	1	1	1	Yes
JF.0229	progressing	12	1	5	3	5	5	3	3	0	0	0	No
JF.0230	progressing	18	1	3	3	3	3	3	3	0	0	0	No
JF.0231	fluctuating	0	1	NA	NA	NA	NA	1	1	NA	NA	NA	NA
JF.0232	fluctuating	2	1	1	1	1	1	1	1	0	0	0	No
JF.0233	fluctuating	4	1	1	1	1	1	1	1	0	0	0	No
JF.0234	fluctuating	6	1	1	1	1	1	1	1	0	0	0	No
JF.0235	fluctuating	8	1	1	1	1	1	1	1	0	0	0	No
JF.0236	fluctuating	10	1	1	1	1	1	1	1	0	0	0	No
JF.0237	fluctuating	12	1	1	1	1	1	1	1	0	0	0	No
JF.0238	fluctuating	18	1	1.5	1	1.5	1.5	1	1	0	0	0	No
JF.0239	fluctuating	0	-0.5	NA	NA	NA	NA	3	3	NA	NA	NA	NA
JF.0240	fluctuating	2	-0.5	3	3	3	3	3	3	0	0	0	No
JF.0241	fluctuating	4	-0.5	3	3	3	3	3	3	0	0	0	No
JF.0242	fluctuating	6	-0.5	3	3	3	3	3	3	1	1	1	Yes
JF.0243	fluctuating	8	-0.5	5	3	5	5	3	3	0	0	0	No
JF.0244	fluctuating	10	-0.5	5	3	5	5	3	3	0	0	0	No
JF.0245	fluctuating	12	-0.5	5	3	5	5	3	3	0	0	0	No
JF.0246	fluctuating	18	-0.5	4	3	4	4	3	3	0	0	0	No
JF.0247	fluctuating	0	0.5	NA	NA	NA	NA	2.5	2.5	NA	NA	NA	NA
JF.0248	fluctuating	2	0.5	2.5	2.5	2.5	2.5	2.5	2.5	0	0	0	No
JF.0249	fluctuating	4	0.5	2.5	2.5	2.5	2.5	2.5	2.5	0	0	0	No
JF.0250	fluctuating	6	0.5	2.5	2.5	2.5	2.5	2.5	2.5	0	0	0	No
JF.0251	fluctuating	8	0.5	2.5	2.5	2.5	2.5	2.5	2.5	0	0	0	No
JF.0252	fluctuating	10	0.5	2.5	2.5	2.5	2.5	2.5	2.5	0	0	0	No
JF.0253	fluctuating	12	0.5	3	2.5	3	3	2.5	2.5	0	0	0	No
JF.0254	fluctuating	18	0.5	3	2.5	3	3	2.5	2.5	0	0	0	No
JF.0255	fluctuating	0	0.5	NA	NA	NA	NA	1.5	1.5	NA	NA	NA	NA
JF.0256	fluctuating	2	0.5	1.5	1.5	1.5	1.5	1.5	1.5	0	0	0	No
JF.0257	fluctuating	4	0.5	1.5	1.5	1.5	1.5	1.5	1.5	0	0	0	No
JF.0258	fluctuating	6	0.5	1.5	1.5	1.5	1.5	1.5	1.5	0	0	0	No
JF.0259	fluctuating	8	0.5	1.5	1.5	1.5	1.5	1.5	1.5	0	0	0	No
JF.0260	fluctuating	10	0.5	1.5	1.5	1.5	1.5	1.5	1.5	0	0	0	No
JF.0261	fluctuating	12	0.5	1.5	1.5	1.5	1.5	1.5	1.5	0	0	0	No
JF.0262	fluctuating	18	0.5	2.5	1.5	2.5	2.5	1.5	1.5	0	0	0	No
JF.0263	fluctuating	0	1	NA	NA	NA	NA	2	2	NA	NA	NA	NA
JF.0264	fluctuating	2	1	2	2	2	2	2	2	0	0	0	No
JF.0265	fluctuating	4	1	2	2	2	2	2	2	0	0	0	No
JF.0266	fluctuating	6	1	2	2	2	2	2	2	0	0	0	No
JF.0267	fluctuating	8	1	2	2	2	2	2	2	0	0	0	No
JF.0268	fluctuating	10	1	2	2	2	2	2	2	1	1	1	Yes
JF.0269	fluctuating	12	1	4	2	4	4	2	2	0	0	0	No
JF.0270	fluctuating	18	1	2	2	2	2	2	2	0	0	0	No
JF.0271	fluctuating	0	-0.5	NA	NA	NA	NA	3.5	3.5	NA	NA	NA	NA
JF.0272	fluctuating	2	-0.5	3.5	3.5	3.5	3.5	3.5	3.5	0	0	0	No
JF.0273	fluctuating	4	-0.5	3.5	3.5	3.5	3.5	3.5	3.5	0	0	0	No
JF.0274	fluctuating	6	-0.5	3.5	3.5	3.5	3.5	3.5	3.5	0	0	0	No
JF.0275	fluctuating	8	-0.5	3.5	3.5	3.5	3.5	3.5	3.5	0	0	0	No
JF.0276	fluctuating	10	-0.5	3.5	3.5	3.5	3.5	3.5	3.5	0	0	0	No
JF.0277	fluctuating	12	-0.5	3.5	3.5	3.5	3.5	3.5	3.5	0	0	0	No
JF.0278	fluctuating	18	-0.5	3	3.5	3	3	3.5	3.5	0	0	0	No
JF.0279	fluctuating	0	0	NA	NA	NA	NA	3.5	3.5	NA	NA	NA	NA
JF.0280	fluctuating	2	0	3.5	3.5	3.5	3.5	3.5	3.5	0	0	0	No
JF.0281	fluctuating	4	0	3.5	3.5	3.5	3.5	3.5	3.5	0	0	0	No
JF.0282	fluctuating	6	0	3.5	3.5	3.5	3.5	3.5	3.5	0	0	0	No
JF.0283	fluctuating	8	0	3.5	3.5	3.5	3.5	3.5	3.5	0	0	0	No
JF.0284	fluctuating	10	0	3.5	3.5	3.5	3.5	3.5	3.5	0	0	0	No
JF.0285	fluctuating	12	0	3.5	3.5	3.5	3.5	3.5	3.5	0	0	0	No
JF.0286	fluctuating	18	0	4	3.5	4	4	3.5	3.5	0	0	0	No
JF.0287	fluctuating	0	1	NA	NA	NA	NA	2.5	2.5	NA	NA	NA	NA
JF.0288	fluctuating	4	1	2.5	2.5	2.5	2.5	2.5	2.5	0	0	0	No
JF.0289	fluctuating	6	1	2.5	2.5	2.5	2.5	2.5	2.5	0	0	0	No
JF.0290	fluctuating	8	1	2.5	2.5	2.5	2.5	2.5	2.5	0	0	0	No
JF.0291	fluctuating	10	1	2.5	2.5	2.5	2.5	2.5	2.5	0	0	0	No
JF.0292	fluctuating	12	1	2.5	2.5	2.5	2.5	2.5	2.5	0	0	0	No
JF.0293	fluctuating	18	1	2.5	2.5	2.5	2.5	2.5	2.5	0	0	0	No
JF.0294	fluctuating	0	1	2	2.5	2	2	2.5	2.5	0	0	0	No
JF.0295	fluctuating	2	0	NA	NA	NA	NA	3.5	3.5	NA	NA	NA	NA
JF.0296	fluctuating	4	0	3.5	3.5	3.5	3.5	3.5	3.5	0	0	0	No
JF.0297	fluctuating	6	0	3.5	3.5	3.5	3.5	3.5	3.5	1	1	1	Yes
JF.0298	fluctuating	8	0	6	3.5	6	6	3.5	3.5	0	0	0	No
JF.0299	fluctuating	10	0	6	3.5	6	6	3.5	3.5	0	0	0	No
JF.0300	fluctuating	12	0	6	3.5	6	6	3.5	3.5	0	0	0	No
JF.0301	fluctuating	18	0	6	3.5	6	6	3.5	3.5	0	0	0	No
JF.0303	fluctuating	0	0	NA	NA	NA	NA	2.5	2.5	NA	NA	NA	NA
JF.0304	fluctuating	2	0	2.5	2.5	2.5	2.5	2.5	2.5	0	0	0	No
JF.0305	fluctuating	4	0	2.5	2.5	2.5	2.5	2.5	2.5	0	0	0	No
JF.0306	fluctuating	6	0	2.5	2.5	2.5	2.5	2.5	2.5	1	1	1	Yes
JF.0307	fluctuating	8	0	4.5	2.5	4.5	4.5	2.5	2.5	0	0	0	No
JF.0308	fluctuating	10	0	4.5	2.5	4.5	4.5	2.5	2.5	0	0	0	No
JF.0309	fluctuating	12	0	4.5	2.5	4.5	4.5	2.5	2.5	0	0	0	No
JF.0310	fluctuating	18	0	3	2.5	3	3	2.5	2.5	0	0	0	No
JF.0311	fluctuating	0	0	NA	NA	NA	NA	2	2	NA	NA	NA	NA
JF.0312	fluctuating	2	0	2	2	2	2	2	2	0	0	0	No
JF.0313	fluctuating	4	0	2	2	2	2	2	2	0	0	0	No
JF.0314	fluctuating	6	0	2	2	2	2	2	2	0	0	0	No
JF.0315	fluctuating	8	0	2	2	2	2	2	2	1	1	1	Yes
JF.0316	fluctuating	10	0	4.5	2	4.5	4.5	2	2	0	0	0	No
JF.0317	fluctuating	12	0	4.5	2	4.5	4.5	2	2	0	0	0	No
JF.0318	fluctuating	18	0	3	2	3	3	2	2	0	0	0	No
JF.0319	fluctuating	0	2	NA	NA	NA	NA	0	0	NA	NA	NA	NA
JF.0320	fluctuating	2	2	0	0	0	0	0	0	0	0	0	No
JF.0321	fluctuating	4	2	0	0	0	0	0	0	0	0	0	No
JF.0322	fluctuating	6	2	0	0	0	0	0	0	0	0	0	No
JF.0323	fluctuating	8	2	0	0	0	0	0	0	0	0	0	No
JF.0324	fluctuating	10	2	0	0	0	0	0	0	0	0	0	No
JF.0325	fluctuating	12	2	0	0	0	0	0	0	0	0	0	No
JF.0326	fluctuating	18	2	1	0	1	1	0	0	0	0	0	No
JF.0327	fluctuating	0	2	NA	NA	NA	NA	1	1	NA	NA	NA	NA
JF.0328	fluctuating	2	2	1	1	1	1	1	1	0	0	0	No
JF.0329	fluctuating	4	2	1	1	1	1	1	1	0	0	0	No
JF.0330	fluctuating	6	2	1	1	1	1	1	1	0	0	0	No
JF.0331	fluctuating	8	2	1	1	1	1	1	1	0	0	0	No
JF.0332	fluctuating	10	2	1	1	1	1	1	1	0	0	0	No
JF.0333	fluctuating	12	2	1	1	1	1	1	1	0	0	0	No
JF.0334	fluctuating	18	2	1	1	1	1	1	1	0	0	0	No
JF.0335	fluctuating	0	2.5	NA	NA	NA	NA	0.5	0.5	NA	NA	NA	NA
JF.0336	fluctuating	2	2.5	0.5	0.5	0.5	0.5	0.5	0.5	0	0	0	No
JF.0337	fluctuating	4	2.5	0.5	0.5	0.5	0.5	0.5	0.5	0	0	0	No
JF.0338	fluctuating	6	2.5	0.5	0.5	0.5	0.5	0.5	0.5	0	0	0	No
JF.0339	fluctuating	8	2.5	0.5	0.5	0.5	0.5	0.5	0.5	0	0	0	No
JF.0340	fluctuating	10	2.5	0.5	0.5	0.5	0.5	0.5	0.5	0	0	0	No
JF.0341	fluctuating	12	2.5	0.5	0.5	0.5	0.5	0.5	0.5	0	0	0	No
JF.0342	fluctuating	18	2.5	1	0.5	1	1	0.5	0.5	0	0	0	No
JF.0344	fluctuating	0	3	NA	NA	NA	NA	2	2	NA	NA	NA	NA
JF.0345	fluctuating	2	3	2	2	2	2	2	2	0	0	0	No
JF.0346	fluctuating	4	3	2	2	2	2	2	2	1	1	1	Yes
JF.0347	fluctuating	6	3	4	2	4	4	2	2	0	0	0	No
JF.0348	fluctuating	8	3	4	2	4	4	2	2	0	0	0	No
JF.0349	fluctuating	12	3	4	2	4	4	2	2	0	0	0	No
JF.0350	fluctuating	18	3	4.5	2	4.5	4.5	2	2	0	0	0	No

## Sheet: Sheet7
Sample number	Condition	Time	VIS6MFN	CAL_CHG	CAL2_CHG	PDEP_CHG	PDP2_CHG	CEJ2_CHG	CEJ_CHG	CALGE1FN	CALGE2FN	CALGE3FN
JF.0001	stable	0	NA	NA	NA	NA	NA	NA	NA	NA	NA	NA
JF.0002	stable	2	0	0	0	0	0	0	0	0	0	0
JF.0003	stable	4	0	0	0	0	0	0	0	0	0	0
JF.0004	stable	6	0	0	0	0	0	0	0	0	0	0
JF.0005	stable	8	0	0.5	0.5	0.5	0.5	0	0	0	0	0
JF.0006	stable	10	0	0	0	0	0	0	0	0	0	0
JF.0007	stable	12	0	0	0	0	0	0	0	0	0	0
JF.0008	stable	18	0	0	0	0	0	0	0	0	0	0
JF.0013	stable	0	NA	NA	NA	NA	NA	NA	NA	NA	NA	NA
JF.0014	stable	2	0	-0.5	-0.5	-1.5	-1.5	-1	-1	0	0	0
JF.0015	stable	4	0	-0.5	-0.5	-0.5	-0.5	0	0	0	0	0
JF.0016	stable	6	0	0	0	-1	-1	-1	-1	0	0	0
JF.0017	stable	8	0	0	0	0	0	0	0	0	0	0
JF.0018	stable	10	0	-0.5	-0.5	-0.5	-0.5	0	0	0	0	0
JF.0019	stable	12	0	0.5	0.5	-0.5	-0.5	-1	-1	0	0	0
JF.0020	stable	18	0	0.5	0.5	0.5	-0.5	-1	0	0	0	0
JF.0025	stable	0	NA	NA	NA	NA	NA	NA	NA	NA	NA	NA
JF.0026	stable	2	0	-0.5	-0.5	-0.5	-0.5	0	0	0	0	0
JF.0027	stable	4	0	0	0	0	0	0	0	0	0	0
JF.0028	stable	6	0	0	0	0	0	0	0	0	0	0
JF.0029	stable	8	0	0.5	0.5	0.5	0.5	0	0	0	0	0
JF.0030	stable	10	0	0	0	1	1	1	1	0	0	0
JF.0031	stable	12	0	0	0	0	0	0	0	0	0	0
JF.0039	stable	0	NA	NA	NA	NA	NA	NA	NA	NA	NA	NA
JF.0040	stable	2	0	0.5	0.5	-0.5	-0.5	-1	-1	0	0	0
JF.0041	stable	4	0	0	0	0	0	0	0	0	0	0
JF.0042	stable	6	0	0	0	0	0	0	0	0	0	0
JF.0043	stable	8	0	0	0	0	0	0	0	0	0	0
JF.0044	stable	10	0	0.5	0.5	0.5	0.5	0	0	0	0	0
JF.0045	stable	12	0	0	0	0	0	0	0	0	0	0
JF.0046	stable	18	0	-0.5	0.5	-0.5	0.5	0	0	0	0	0
JF.0055	stable	0	NA	NA	NA	NA	NA	NA	NA	NA	NA	NA
JF.0056	stable	2	0	0	0	0	0	0	0	0	0	0
JF.0057	stable	4	0	0	0	0	0	0	0	0	0	0
JF.0058	stable	6	0	0	0	0	0	0	0	0	0	0
JF.0059	stable	8	0	0	0	0	0	0	0	0	0	0
JF.0060	stable	10	0	0	0	0	0	0	0	0	0	0
JF.0061	stable	12	0	0	0	0	0	0	0	0	0	0
JF.0062	stable	18	0	0	0	-1	-1	-1	-1	0	0	0
JF.0071	stable	0	NA	NA	NA	NA	NA	NA	NA	NA	NA	NA
JF.0072	stable	2	0	-1.5	-1.5	-1.5	-1.5	0	0	0	0	0
JF.0073	stable	4	0	-1.5	-1.5	-1	-1	0.5	0.5	0	0	0
JF.0074	stable	6	0	-1	-1	-0.5	-0.5	0.5	0.5	0	0	0
JF.0075	stable	8	0	-1	-1	-1	-1	0	0	0	0	0
JF.0076	stable	10	0	-0.5	-0.5	0	0	0.5	0.5	0	0	0
JF.0077	stable	12	0	-1	-1	0	0	1	1	0	0	0
JF.0078	stable	18	0	0	-1	0	-1	0	0	0	0	0
JF.0087	stable	0	NA	NA	NA	NA	NA	NA	NA	NA	NA	NA
JF.0088	stable	2	0	0	0	0	0	0	0	0	0	0
JF.0089	stable	4	0	-1	-1	-1	-1	0	0	0	0	0
JF.0090	stable	6	0	0	0	0	0	0	0	0	0	0
JF.0091	stable	8	0	-0.5	-0.5	-0.5	-0.5	0	0	0	0	0
JF.0092	stable	10	0	0	0	0	0	0	0	0	0	0
JF.0093	stable	12	0	0	0	0	0	0	0	0	0	0
JF.0094	stable	18	0	0	-1	0	-1	0	0	0	0	0
JF.0103	stable	0	NA	NA	NA	NA	NA	NA	NA	NA	NA	NA
JF.0104	stable	2	0	0	0	0	0	0	0	0	0	0
JF.0105	stable	4	0	1	1	1	1	0	0	1	0	0
JF.0106	stable	6	0	1.5	1.5	1.5	1.5	0	0	1	0	0
JF.0107	stable	8	0	0.5	0.5	0.5	0.5	0	0	0	0	0
JF.0108	stable	10	0	0.5	0.5	0.5	0.5	0	0	0	0	0
JF.0109	stable	12	0	0	0	0	0	0	0	0	0	0
JF.0110	stable	18	0	0	-1	0	-1	0	0	0	0	0
JF.0119	stable	0	NA	NA	NA	NA	NA	NA	NA	NA	NA	NA
JF.0120	stable	2	0	NA	NA	NA	NA	NA	NA	NA	NA	NA
JF.0121	stable	4	0	NA	NA	NA	NA	NA	NA	NA	NA	NA
JF.0122	stable	6	0	NA	NA	NA	NA	NA	NA	NA	NA	NA
JF.0123	stable	8	0	NA	NA	NA	NA	NA	NA	NA	NA	NA
JF.0124	stable	10	0	NA	NA	NA	NA	NA	NA	NA	NA	NA
JF.0125	stable	12	0	NA	NA	NA	NA	NA	NA	NA	NA	NA
JF.0126	stable	18	0	0	NA	0	NA	NA	0	0	0	0
JF.0135	stable	0	NA	NA	NA	NA	NA	NA	NA	NA	NA	NA
JF.0136	stable	2	0	0.5	0.5	0	0	-0.5	-0.5	0	0	0
JF.0137	stable	4	0	0	0	-0.5	-0.5	-0.5	-0.5	0	0	0
JF.0138	stable	6	0	-1	-1	-0.5	-0.5	0.5	0.5	0	0	0
JF.0139	stable	8	0	0	0	-1	-1	-1	-1	0	0	0
JF.0140	stable	10	0	0	0	-1	-1	-1	-1	0	0	0
JF.0141	stable	12	0	0.5	0.5	-0.5	-0.5	-1	-1	0	0	0
JF.0142	stable	18	1	0	0	0	-1	-1	0	0	0	0
JF.0151	stable	0	NA	NA	NA	NA	NA	NA	NA	NA	NA	NA
JF.0152	stable	2	0	-0.5	-0.5	-0.5	-0.5	0	0	0	0	0
JF.0153	stable	4	0	-0.5	-0.5	0	0	0.5	0.5	0	0	0
JF.0154	stable	6	0	-1	-1	-1	-1	0	0	0	0	0
JF.0155	stable	8	0	0	0	-1	-1	-1	-1	0	0	0
JF.0156	stable	10	0	0	0	-1	-1	-1	-1	0	0	0
JF.0157	stable	12	0	0	0	-1	-1	-1	-1	0	0	0
JF.0158	stable	18	1	0	0	0	-1	-1	0	0	0	0
JF.0167	stable	0	NA	NA	NA	NA	NA	NA	NA	NA	NA	NA
JF.0168	stable	2	0	0.5	0.5	0	0	-0.5	-0.5	0	0	0
JF.0169	stable	4	0	0	0	-0.5	-0.5	-0.5	-0.5	0	0	0
JF.0170	stable	6	0	-0.5	-0.5	-1	-1	-0.5	-0.5	0	0	0
JF.0171	stable	8	0	0.5	0.5	-1	-1	-1.5	-1.5	0	0	0
JF.0172	stable	10	0	0	0	-1.5	-1.5	-1.5	-1.5	0	0	0
JF.0173	stable	12	0	0	0	-1.5	-1.5	-1.5	-1.5	0	0	0
JF.0174	stable	18	1	-0.5	0	-0.5	-1.5	-1.5	0	0	0	0
JF.0183	stable	0	NA	NA	NA	NA	NA	NA	NA	NA	NA	NA
JF.0184	stable	2	0	0.5	0.5	0	0	-0.5	-0.5	0	0	0
JF.0185	stable	4	0	-1	-1	-2	-2	-1	-1	0	0	0
JF.0186	stable	6	0	-1	-1	-1	-1	0	0	0	0	0
JF.0187	stable	8	0	-1.5	-1.5	-3.5	-3.5	-2	-2	0	0	0
JF.0188	stable	10	0	0	0	-2	-2	-2	-2	0	0	0
JF.0189	stable	12	0	1	1	-1	-1	-2	-2	1	0	0
JF.0190	stable	18	1	-2	-2	-2	-4	-2	0	0	0	0
JF.0199	stable	0	NA	NA	NA	NA	NA	NA	NA	NA	NA	NA
JF.0200	stable	2	0	-1	-1	0	0	1	1	0	0	0
JF.0201	stable	4	0	-0.5	-0.5	0.5	0.5	1	1	0	0	0
JF.0202	stable	6	0	-1	-1	0	0	1	1	0	0	0
JF.0203	stable	8	0	0	0	1	1	1	1	0	0	0
JF.0204	stable	10	0	-1	-1	0	0	1	1	0	0	0
JF.0205	stable	12	0	0	0	1	1	1	1	0	0	0
JF.0215	stable	0	NA	NA	NA	NA	NA	NA	NA	NA	NA	NA
JF.0216	stable	2	0	-0.5	-0.5	-0.5	-0.5	0	0	0	0	0
JF.0217	stable	4	0	0	0	-0.5	-0.5	-0.5	-0.5	0	0	0
JF.0218	stable	6	0	0	0	0	0	0	0	0	0	0
JF.0219	stable	8	0	-0.5	-0.5	-0.5	-0.5	0	0	0	0	0
JF.0220	stable	10	0	-0.5	-0.5	-0.5	-0.5	0	0	0	0	0
JF.0221	stable	12	0	-0.5	-0.5	-0.5	-0.5	0	0	0	0	0
JF.0222	stable	18	0	0.5	-0.5	0.5	-0.5	0	0	0	0	0
JF.0009	progressing	4	0	-2	0	-2	0	0	0	0	0	0
JF.0010	progressing	6	0	0	2	0	2	0	0	0	0	0
JF.0011	progressing	8	0	0	2	0	2	0	0	0	0	0
JF.0012	progressing	10	0	0.5	2.5	0.5	2.5	0	0	0	0	0
JF.0021	progressing	4	0	0	2	-0.5	1.5	-0.5	-0.5	0	0	0
JF.0022	progressing	6	0	-1	1	-1.5	0.5	-0.5	-0.5	0	0	0
JF.0023	progressing	8	0	0	2	-1	1	-1	-1	0	0	0
JF.0024	progressing	12	0	1.5	3.5	0.5	2.5	-1	-1	1	0	0
JF.0032	progressing	0	NA	NA	NA	NA	NA	NA	NA	NA	NA	NA
JF.0033	progressing	2	0	0.5	0.5	0.5	0.5	0	0	0	0	0
JF.0034	progressing	4	0	1.5	1.5	1.5	1.5	0	0	1	0	0
JF.0035	progressing	6	0	1.5	1.5	0.5	0.5	-1	-1	1	0	0
JF.0036	progressing	8	0	1.5	1.5	1.5	1.5	0	0	1	0	0
JF.0037	progressing	10	0	1.5	1.5	1.5	1.5	0	0	1	0	0
JF.0038	progressing	18	0	-1	0.5	-0.5	0.5	0	0.5	0	0	0
JF.0047	progressing	0	NA	NA	NA	NA	NA	NA	NA	NA	NA	NA
JF.0048	progressing	2	0	1.5	1.5	0.5	0.5	-1	-1	1	0	0
JF.0049	progressing	4	0	1.5	1.5	0.5	0.5	-1	-1	1	0	0
JF.0050	progressing	6	0	1	1	1	1	0	0	1	0	0
JF.0051	progressing	8	0	3	3	2	2	-1	-1	1	1	1
JF.0052	progressing	10	0	-0.5	2.5	-0.5	1.5	-1	0	0	0	0
JF.0053	progressing	12	0	-0.5	2.5	-0.5	1.5	-1	0	0	0	0
JF.0054	progressing	18	0	-0.5	1.5	0	0.5	-1	0.5	0	0	0
JF.0063	progressing	0	NA	NA	NA	NA	NA	NA	NA	NA	NA	NA
JF.0064	progressing	2	0	0	0	0	0	0	0	0	0	0
JF.0065	progressing	4	0	0.5	0.5	0.5	0.5	0	0	0	0	0
JF.0066	progressing	6	0	1	1	1	1	0	0	1	0	0
JF.0067	progressing	8	0	2	2	2	2	0	0	1	1	0
JF.0068	progressing	10	0	0.5	2.5	0.5	2.5	0	0	0	0	0
JF.0069	progressing	12	0	-1	1	-2	0	-1	-1	0	0	0
JF.0070	progressing	18	0	-0.5	0	-0.5	-1	-1	0	0	0	0
JF.0079	progressing	0	NA	NA	NA	NA	NA	NA	NA	NA	NA	NA
JF.0080	progressing	2	0	-0.5	-0.5	-0.5	-0.5	0	0	0	0	0
JF.0081	progressing	4	0	0.5	0.5	0	0	-0.5	-0.5	0	0	0
JF.0082	progressing	6	0	2	2	1	1	-1	-1	1	1	0
JF.0083	progressing	8	0	-1	1	-1	0	-1	0	0	0	0
JF.0084	progressing	10	0	-0.5	1.5	-0.5	0.5	-1	0	0	0	0
JF.0085	progressing	12	0	0	2	0	1	-1	0	0	0	0
JF.0086	progressing	18	0	0	1	0	0	-1	0	0	0	0
JF.0095	progressing	0	NA	NA	NA	NA	NA	NA	NA	NA	NA	NA
JF.0096	progressing	2	0	1.5	1.5	0	0	-1.5	-1.5	1	0	0
JF.0097	progressing	4	0	0	0	-0.5	-0.5	-0.5	-0.5	0	0	0
JF.0098	progressing	6	0	1	1	0.5	0.5	-0.5	-0.5	1	0	0
JF.0099	progressing	8	0	2	2	0.5	0.5	-1.5	-1.5	1	1	0
JF.0100	progressing	10	0	-0.5	1.5	-0.5	0	-1.5	0	0	0	0
JF.0101	progressing	12	0	0	2	0	0.5	-1.5	0	0	0	0
JF.0102	progressing	18	0	0	1	0	-0.5	-1.5	0	0	0	0
JF.0111	progressing	0	NA	NA	NA	NA	NA	NA	NA	NA	NA	NA
JF.0112	progressing	2	0	1.5	1.5	1.5	1.5	0	0	1	0	0
JF.0113	progressing	4	0	2	2	2	2	0	0	1	1	0
JF.0114	progressing	6	0	0.5	2.5	0.5	2.5	0	0	0	0	0
JF.0115	progressing	8	0	0	2	0	2	0	0	0	0	0
JF.0116	progressing	10	0	-0.5	1.5	-0.5	1.5	0	0	0	0	0
JF.0117	progressing	12	0	0.5	2.5	0.5	2.5	0	0	0	0	0
JF.0118	progressing	18	0	-1	1	-1	1	0	0	0	0	0
JF.0127	progressing	0	NA	NA	NA	NA	NA	NA	NA	NA	NA	NA
JF.0128	progressing	2	0	1.5	1.5	0.5	0.5	-1	-1	1	0	0
JF.0129	progressing	4	0	2.5	2.5	1.5	1.5	-1	-1	1	1	0
JF.0130	progressing	6	0	-1.5	1	-1.5	0	-1	0	0	0	0
JF.0131	progressing	8	0	0.5	3	0.5	2	-1	0	0	0	0
JF.0132	progressing	10	0	-0.5	2	-0.5	1	-1	0	0	0	0
JF.0133	progressing	12	0	0.5	3	0.5	2	-1	0	0	0	0
JF.0134	progressing	18	0	1	2	1	1	-1	0	1	0	0
JF.0143	progressing	0	NA	NA	NA	NA	NA	NA	NA	NA	NA	NA
JF.0144	progressing	2	0	0.5	0.5	0.5	0.5	0	0	0	0	0
JF.0145	progressing	4	0	0	0	-0.5	-0.5	-0.5	-0.5	0	0	0
JF.0146	progressing	6	0	0	0	0	0	0	0	0	0	0
JF.0147	progressing	8	0	2	2	0	0	-2	-2	1	1	0
JF.0148	progressing	10	0	-0.5	1.5	-0.5	-0.5	-2	0	0	0	0
JF.0149	progressing	12	0	0	2	0	0	-2	0	0	0	0
JF.0150	progressing	18	1	0	1.5	0	-0.5	-2	0	0	0	0
JF.0159	progressing	0	NA	NA	NA	NA	NA	NA	NA	NA	NA	NA
JF.0160	progressing	2	0	1.5	1.5	1	1	-0.5	-0.5	1	0	0
JF.0161	progressing	4	0	0	0	0	0	0	0	0	0	0
JF.0162	progressing	6	0	0	0	0	0	0	0	0	0	0
JF.0163	progressing	8	0	1.5	1.5	0	0	-1.5	-1.5	1	0	0
JF.0164	progressing	10	0	1.5	1.5	0	0	-1.5	-1.5	1	0	0
JF.0165	progressing	12	0	2	2	0.5	0.5	-1.5	-1.5	1	1	0
JF.0166	progressing	18	1	0	1.5	0	0	-1.5	0	0	0	0
JF.0175	progressing	0	NA	NA	NA	NA	NA	NA	NA	NA	NA	NA
JF.0176	progressing	2	0	0	0	-0.5	-0.5	-0.5	-0.5	0	0	0
JF.0177	progressing	4	0	0.5	0.5	-0.5	-0.5	-1	-1	0	0	0
JF.0178	progressing	6	0	0	0	-0.5	-0.5	-0.5	-0.5	0	0	0
JF.0179	progressing	8	0	1	1	-0.5	-0.5	-1.5	-1.5	1	0	0
JF.0180	progressing	10	0	1	1	-0.5	-0.5	-1.5	-1.5	1	0	0
JF.0181	progressing	12	0	2	2	0.5	0.5	-1.5	-1.5	1	1	0
JF.0182	progressing	18	1	0	1	0	-0.5	-1.5	0	0	0	0
JF.0191	progressing	0	NA	NA	NA	NA	NA	NA	NA	NA	NA	NA
JF.0192	progressing	2	0	0.5	0.5	0.5	0.5	0	0	0	0	0
JF.0193	progressing	4	0	0.5	0.5	0.5	0.5	0	0	0	0	0
JF.0194	progressing	6	0	1	1	1	1	0	0	1	0	0
JF.0195	progressing	8	0	2	2	0	0	-2	-2	1	1	0
JF.0196	progressing	10	0	-0.5	1.5	-0.5	-0.5	-2	0	0	0	0
JF.0197	progressing	12	0	2	4	2	2	-2	0	1	1	0
JF.0198	progressing	18	1	-0.5	1.5	-0.5	-0.5	-2	0	0	0	0
JF.0207	progressing	0	NA	NA	NA	NA	NA	NA	NA	NA	NA	NA
JF.0208	progressing	2	0	0	0	0	0	0	0	0	0	0
JF.0209	progressing	4	0	0	0	0	0	0	0	0	0	0
JF.0210	progressing	6	0	1	1	1	1	0	0	1	0	0
JF.0211	progressing	8	0	2	2	2	2	0	0	1	1	0
JF.0212	progressing	10	0	-1	1	-1	1	0	0	0	0	0
JF.0213	progressing	12	0	-0.5	1.5	-0.5	1.5	0	0	0	0	0
JF.0223	progressing	0	NA	NA	NA	NA	NA	NA	NA	NA	NA	NA
JF.0224	progressing	2	0	0	0	-1	-1	-1	-1	0	0	0
JF.0225	progressing	4	0	-1	-1	-1	-1	0	0	0	0	0
JF.0226	progressing	6	0	0	0	-1	-1	-1	-1	0	0	0
JF.0227	progressing	8	0	1	1	0	0	-1	-1	1	0	0
JF.0228	progressing	10	0	2	2	1	1	-1	-1	1	1	0
JF.0229	progressing	12	0	0	2	0	1	-1	0	0	0	0
JF.0230	progressing	18	0	-0.5	-0.5	-0.5	-0.5	0	0	0	0	0
JF.0231	fluctuating	0	NA	NA	NA	NA	NA	NA	NA	NA	NA	NA
JF.0232	fluctuating	2	0	1	1	1	1	0	0	1	0	0
JF.0233	fluctuating	4	0	0	0	0	0	0	0	0	0	0
JF.0234	fluctuating	6	0	1	1	1	1	0	0	1	0	0
JF.0235	fluctuating	8	0	0.5	0.5	0.5	0.5	0	0	0	0	0
JF.0236	fluctuating	10	0	1	1	1	1	0	0	1	0	0
JF.0237	fluctuating	12	0	1	1	1	1	0	0	1	0	0
JF.0238	fluctuating	18	0	-0.5	0	-0.5	0	0	0	0	0	0
JF.0239	fluctuating	0	NA	NA	NA	NA	NA	NA	NA	NA	NA	NA
JF.0240	fluctuating	2	0	0.5	0.5	0.5	0.5	0	0	0	0	0
JF.0241	fluctuating	4	0	1	1	1	1	0	0	1	0	0
JF.0242	fluctuating	6	0	2	2	2	2	1	1	1	1	0
JF.0243	fluctuating	8	0	-1	1	-1	1	0	-1	0	0	0
JF.0244	fluctuating	10	0	1	3	1	3	0	-1	1	0	0
JF.0245	fluctuating	12	0	-2	0	-2	0	0	-1	0	0	0
JF.0246	fluctuating	18	0	0	1	0	1	0	0	0	0	0
JF.0247	fluctuating	0	NA	NA	NA	NA	NA	NA	NA	NA	NA	NA
JF.0248	fluctuating	2	0	1	1	1	1	0	0	1	0	0
JF.0249	fluctuating	4	0	1	1	0.5	0.5	-0.5	-0.5	1	0	0
JF.0250	fluctuating	6	0	1.5	1.5	1	1	0.5	0.5	1	0	0
JF.0251	fluctuating	8	0	1.5	1.5	1	1	-0.5	-0.5	1	0	0
JF.0252	fluctuating	10	0	0.5	0.5	1	1	0.5	0.5	0	0	0
JF.0253	fluctuating	12	0	0	0.5	-1	0	-0.5	-1	0	0	0
JF.0254	fluctuating	18	0	0.5	1	0.5	0.5	-0.5	0	0	0	0
JF.0255	fluctuating	0	NA	NA	NA	NA	NA	NA	NA	NA	NA	NA
JF.0256	fluctuating	2	0	0	0	0	0	0	0	0	0	0
JF.0257	fluctuating	4	0	-0.5	-0.5	0	0	0.5	0.5	0	0	0
JF.0258	fluctuating	6	0	1	1	0.5	0.5	-0.5	-0.5	1	0	0
JF.0259	fluctuating	8	0	1	1	0.5	0.5	-0.5	-0.5	1	0	0
JF.0260	fluctuating	10	0	0.5	0.5	1	1	0.5	0.5	0	0	0
JF.0261	fluctuating	12	0	0	0	0.5	0.5	0.5	0.5	0	0	0
JF.0262	fluctuating	18	0	-0.5	0.5	-0.5	0.5	0	0	0	0	0
JF.0263	fluctuating	0	NA	NA	NA	NA	NA	NA	NA	NA	NA	NA
JF.0264	fluctuating	2	0	0	0	0	0	0	0	0	0	0
JF.0265	fluctuating	4	0	0	0	0	0	0	0	0	0	0
JF.0266	fluctuating	6	0	0.5	0.5	0.5	0.5	0	0	0	0	0
JF.0267	fluctuating	8	0	0.5	0.5	0.5	0.5	0	0	0	0	0
JF.0268	fluctuating	10	0	2	2	2	2	0	0	1	1	0
JF.0269	fluctuating	12	0	-2	0	-2	0	0	0	0	0	0
JF.0270	fluctuating	18	0	0	0	0	0	0	0	0	0	0
JF.0271	fluctuating	0	NA	NA	NA	NA	NA	NA	NA	NA	NA	NA
JF.0272	fluctuating	2	0	-1.5	-1.5	-1	-1	0.5	0.5	0	0	0
JF.0273	fluctuating	4	0	-0.5	-0.5	-1	-1	-0.5	-0.5	0	0	0
JF.0274	fluctuating	6	0	0.5	0.5	-0.5	-0.5	-1	-1	0	0	0
JF.0275	fluctuating	8	0	0	0	-0.5	-0.5	-0.5	-0.5	0	0	0
JF.0276	fluctuating	10	0	0.5	0.5	-1	-1	-1.5	-1.5	0	0	0
JF.0277	fluctuating	12	0	-0.5	-0.5	-1	-1	-0.5	-0.5	0	0	0
JF.0278	fluctuating	18	0	0	-0.5	0	-1	-0.5	0	0	0	0
JF.0279	fluctuating	0	NA	NA	NA	NA	NA	NA	NA	NA	NA	NA
JF.0280	fluctuating	2	0	-1.5	-1.5	-0.5	-0.5	1	1	0	0	0
JF.0281	fluctuating	4	0	-1	-1	-0.5	-0.5	0.5	0.5	0	0	0
JF.0282	fluctuating	6	0	-0.5	-0.5	-0.5	-0.5	0	0	0	0	0
JF.0283	fluctuating	8	0	0.5	0.5	0.5	0.5	0	0	0	0	0
JF.0284	fluctuating	10	0	0.5	0.5	0.5	0.5	0	0	0	0	0
JF.0285	fluctuating	12	0	0	0	0	0	0	0	0	0	0
JF.0286	fluctuating	18	0	-2	-1.5	-1	-0.5	1	1	0	0	0
JF.0287	fluctuating	0	NA	NA	NA	NA	NA	NA	NA	NA	NA	NA
JF.0288	fluctuating	4	0	0.5	0.5	0.5	0.5	0	0	0	0	0
JF.0289	fluctuating	6	0	-1.5	-1.5	-1.5	-1.5	0	0	0	0	0
JF.0290	fluctuating	8	0	0	0	0	0	0	0	0	0	0
JF.0291	fluctuating	10	0	0	0	0	0	0	0	0	0	0
JF.0292	fluctuating	12	0	0.5	0.5	0.5	0.5	0	0	0	0	0
JF.0293	fluctuating	18	0	0.5	0.5	0.5	0.5	0	0	0	0	0
JF.0294	fluctuating	0	0	-0.5	-1	-0.5	-1	0	0	0	0	0
JF.0295	fluctuating	2	NA	NA	NA	NA	NA	NA	NA	NA	NA	NA
JF.0296	fluctuating	4	0	1	1	1	1	0	0	1	0	0
JF.0297	fluctuating	6	0	2.5	2.5	2.5	2.5	0	0	1	1	0
JF.0298	fluctuating	8	0	-1	1.5	-1	1.5	0	0	0	0	0
JF.0299	fluctuating	10	0	-1.5	1	-1.5	1	0	0	0	0	0
JF.0300	fluctuating	12	0	-2	0.5	-2	0.5	0	0	0	0	0
JF.0301	fluctuating	18	0	-1.5	1	-1.5	1	0	0	0	0	0
JF.0303	fluctuating	0	NA	NA	NA	NA	NA	NA	NA	NA	NA	NA
JF.0304	fluctuating	2	0	0	0	0	0	0	0	0	0	0
JF.0305	fluctuating	4	0	1.5	1.5	1.5	1.5	0	0	1	0	0
JF.0306	fluctuating	6	0	2	2	2	2	0	0	1	1	0
JF.0307	fluctuating	8	0	-1	1	-1	1	0	0	0	0	0
JF.0308	fluctuating	10	0	-1.5	0.5	-1.5	0.5	0	0	0	0	0
JF.0309	fluctuating	12	0	-0.5	1.5	-0.5	1.5	0	0	0	0	0
JF.0310	fluctuating	18	0	0	0.5	0	0.5	0	0	0	0	0
JF.0311	fluctuating	0	NA	NA	NA	NA	NA	NA	NA	NA	NA	NA
JF.0312	fluctuating	2	0	1.5	1.5	1.5	1.5	0	0	1	0	0
JF.0313	fluctuating	4	0	1.5	1.5	1.5	1.5	0	0	1	0	0
JF.0314	fluctuating	6	0	1.5	1.5	1.5	1.5	0	0	1	0	0
JF.0315	fluctuating	8	0	2.5	2.5	2.5	2.5	0	0	1	1	0
JF.0316	fluctuating	10	0	-0.5	2	-0.5	2	0	0	0	0	0
JF.0317	fluctuating	12	0	-2.5	0	-1.5	1	1	1	0	0	0
JF.0318	fluctuating	18	0	0	1	0	1	0	0	0	0	0
JF.0319	fluctuating	0	NA	NA	NA	NA	NA	NA	NA	NA	NA	NA
JF.0320	fluctuating	2	0	1	1	0.5	0.5	-0.5	-0.5	1	0	0
JF.0321	fluctuating	4	0	0	0	0	0	0	0	0	0	0
JF.0322	fluctuating	6	0	0	0	0	0	0	0	0	0	0
JF.0323	fluctuating	8	0	1.5	1.5	0.5	0.5	-1	-1	1	0	0
JF.0324	fluctuating	10	0	1	1	0	0	-1	-1	1	0	0
JF.0325	fluctuating	12	0	1.5	1.5	0.5	0.5	-1	-1	1	0	0
JF.0326	fluctuating	18	1	0	1	0	0	-1	0	0	0	0
JF.0327	fluctuating	0	NA	NA	NA	NA	NA	NA	NA	NA	NA	NA
JF.0328	fluctuating	2	0	-0.5	-0.5	-0.5	-0.5	0	0	0	0	0
JF.0329	fluctuating	4	0	-0.5	-0.5	0	0	0.5	0.5	0	0	0
JF.0330	fluctuating	6	0	-1	-1	-1	-1	0	0	0	0	0
JF.0331	fluctuating	8	0	0	0	-1	-1	-1	-1	0	0	0
JF.0332	fluctuating	10	0	0	0	-1	-1	-1	-1	0	0	0
JF.0333	fluctuating	12	0	0	0	-1	-1	-1	-1	0	0	0
JF.0334	fluctuating	18	1	0	0	0	-1	-1	0	0	0	0
JF.0335	fluctuating	0	NA	NA	NA	NA	NA	NA	NA	NA	NA	NA
JF.0336	fluctuating	2	0	0	0	-0.5	-0.5	-0.5	-0.5	0	0	0
JF.0337	fluctuating	4	0	0.5	0.5	-1	-1	-1.5	-1.5	0	0	0
JF.0338	fluctuating	6	0	-0.5	-0.5	-1	-1	-0.5	-0.5	0	0	0
JF.0339	fluctuating	8	0	0.5	0.5	-1	-1	-1.5	-1.5	0	0	0
JF.0340	fluctuating	10	0	0.5	0.5	-1	-1	-1.5	-1.5	0	0	0
JF.0341	fluctuating	12	0	0.5	0.5	-1	-1	-1.5	-1.5	0	0	0
JF.0342	fluctuating	18	1	0	0.5	0	-1	-1.5	0	0	0	0
JF.0344	fluctuating	0	NA	NA	NA	NA	NA	NA	NA	NA	NA	NA
JF.0345	fluctuating	2	0	0	0	0	0	0	0	0	0	0
JF.0346	fluctuating	4	0	2	2	1.5	1.5	-0.5	-0.5	1	1	0
JF.0347	fluctuating	6	0	-1.5	0.5	-1	0.5	0	0.5	0	0	0
JF.0348	fluctuating	8	0	-1.5	0.5	-3	-1.5	-2	-1.5	0	0	0
JF.0349	fluctuating	12	0	0	2	-1.5	0	-2	-1.5	0	0	0
JF.0350	fluctuating	18	1	-1.5	1	-1.5	-1	-2	0	0	0	0

## Sheet: Sheet8
Sample number	Condition	Time	PDGE4FN	PDGE5FN	EXAMINER	PROT_VER	RSTERAFN	RSFL	RSFN	RSVISFL	RSVISFN	RSSUBFL
JF.0001	stable	0	NA	NA	1	1	0	N	0	N	0	Y
JF.0002	stable	2	0	0	1	1	0	N	0	N	0	Y
JF.0003	stable	4	0	0	1	2	0	N	0	N	0	Y
JF.0004	stable	6	0	0	1	2	0	N	0	N	0	Y
JF.0005	stable	8	0	0	1	2	0	N	0	N	0	Y
JF.0006	stable	10	0	0	1	2	0	N	0	N	0	Y
JF.0007	stable	12	0	0	1	2	0	N	0	N	0	Y
JF.0008	stable	18	0	0	1	2	0	N	0	Y	1	Y
JF.0013	stable	0	NA	NA	1	1	0	N	0	N	0	Y
JF.0014	stable	2	0	0	1	2	0	N	0	N	0	Y
JF.0015	stable	4	0	0	1	2	0	N	0	N	0	Y
JF.0016	stable	6	0	0	1	2	0	N	0	Y	1	Y
JF.0017	stable	8	0	0	1	2	0	N	0	N	0	Y
JF.0018	stable	10	0	0	1	2	0	N	0	Y	1	Y
JF.0019	stable	12	0	0	1	2	0	N	0	N	0	Y
JF.0020	stable	18	0	0	1	2	0	N	0	Y	1	Y
JF.0025	stable	0	NA	NA	2	2	0	N	0	N	0	Y
JF.0026	stable	2	0	0	2	2	0	N	0	N	0	Y
JF.0027	stable	4	0	0	2	2	0	N	0	N	0	Y
JF.0028	stable	6	0	0	2	2	0	N	0	N	0	Y
JF.0029	stable	8	0	0	2	3	0	N	0	N	0	Y
JF.0030	stable	10	0	0	2	3	0	N	0	N	0	Y
JF.0031	stable	12	0	0	2	3	0	N	0	N	0	Y
JF.0039	stable	0	NA	NA	2	2	0	N	0	N	0	Y
JF.0040	stable	2	0	0	2	2	0	N	0	Y	1	Y
JF.0041	stable	4	0	0	2	2	0	N	0	N	0	Y
JF.0042	stable	6	0	0	2	2	0	N	0	N	0	Y
JF.0043	stable	8	0	0	2	2	0	N	0	N	0	Y
JF.0044	stable	10	0	0	2	3	0	N	0	N	0	Y
JF.0045	stable	12	0	0	2	3	0	N	0	N	0	Y
JF.0046	stable	18	0	0	2	3	0	N	0	Y	1	Y
JF.0055	stable	0	NA	NA	1	2	0	N	0	N	0	Y
JF.0056	stable	2	0	0	1	2	0	N	0	N	0	Y
JF.0057	stable	4	0	0	1	2	0	N	0	N	0	Y
JF.0058	stable	6	0	0	1	2	0	N	0	N	0	Y
JF.0059	stable	8	0	0	1	3	0	N	0	N	0	Y
JF.0060	stable	10	0	0	1	3	0	N	0	N	0	Y
JF.0061	stable	12	0	0	1	3	0	N	0	N	0	Y
JF.0062	stable	18	0	0	1	3	0	N	0	Y	1	Y
JF.0071	stable	0	NA	NA	2	2	0	N	0	N	0	Y
JF.0072	stable	2	0	0	2	2	0	N	0	N	0	Y
JF.0073	stable	4	0	0	2	2	0	N	0	N	0	Y
JF.0074	stable	6	0	0	2	3	0	N	0	N	0	Y
JF.0075	stable	8	0	0	2	3	0	N	0	N	0	Y
JF.0076	stable	10	0	0	2	3	0	N	0	Y	1	Y
JF.0077	stable	12	0	0	2	3	0	N	0	N	0	Y
JF.0078	stable	18	0	0	2	3	0	N	0	Y	1	Y
JF.0087	stable	0	NA	NA	1	3	0	N	0	N	0	Y
JF.0088	stable	2	0	0	1	3	0	N	0	N	0	Y
JF.0089	stable	4	0	0	1	3	0	N	0	N	0	Y
JF.0090	stable	6	0	0	1	3	0	N	0	N	0	Y
JF.0091	stable	8	0	0	1	3	0	N	0	N	0	Y
JF.0092	stable	10	0	0	1	3	0	N	0	N	0	Y
JF.0093	stable	12	0	0	1	3	0	N	0	N	0	Y
JF.0094	stable	18	0	0	1	3	0	N	0	Y	1	Y
JF.0103	stable	0	NA	NA	3	2	0	N	0	N	0	Y
JF.0104	stable	2	0	0	3	2	0	N	0	N	0	Y
JF.0105	stable	4	0	0	3	2	0	N	0	Y	1	Y
JF.0106	stable	6	0	0	3	2	0	N	0	N	0	Y
JF.0107	stable	8	0	0	3	3	0	N	0	N	0	Y
JF.0108	stable	10	0	0	3	3	0	N	0	Y	1	Y
JF.0109	stable	12	0	0	3	3	0	N	0	N	0	Y
JF.0110	stable	18	0	0	3	3	0	N	0	Y	1	Y
JF.0119	stable	0	NA	NA	4	2	0	N	0	N	0	Y
JF.0120	stable	2	NA	NA	4	3	0	N	0	Y	1	Y
JF.0121	stable	4	NA	NA	4	3	0	N	0	Y	1	Y
JF.0122	stable	6	NA	NA	4	3	0	N	0	N	0	Y
JF.0123	stable	8	NA	NA	4	3	0	N	0	N	0	Y
JF.0124	stable	10	NA	NA	4	3	0	N	0	N	0	Y
JF.0125	stable	12	NA	NA	4	3	0	N	0	N	0	Y
JF.0126	stable	18	0	0	4	3	0	N	0	Y	1	Y
JF.0135	stable	0	NA	NA	5	3	0	N	0	N	0	Y
JF.0136	stable	2	0	0	5	3	0	N	0	N	0	Y
JF.0137	stable	4	0	0	5	3	0	N	0	N	0	Y
JF.0138	stable	6	0	0	5	3	0	N	0	N	0	Y
JF.0139	stable	8	0	0	5	3	0	N	0	N	0	Y
JF.0140	stable	10	0	0	5	3	0	N	0	N	0	Y
JF.0141	stable	12	0	0	5	3	0	N	0	N	0	Y
JF.0142	stable	18	0	0	5	3	0	N	0	Y	1	Y
JF.0151	stable	0	NA	NA	5	3	0	N	0	N	0	Y
JF.0152	stable	2	0	0	5	3	0	N	0	N	0	Y
JF.0153	stable	4	0	0	5	3	0	N	0	N	0	Y
JF.0154	stable	6	0	0	5	3	0	N	0	N	0	Y
JF.0155	stable	8	0	0	5	3	0	N	0	N	0	Y
JF.0156	stable	10	0	0	5	3	0	N	0	N	0	Y
JF.0157	stable	12	0	0	5	3	0	N	0	N	0	Y
JF.0158	stable	18	0	0	5	3	0	N	0	N	0	Y
JF.0167	stable	0	NA	NA	5	3	0	N	0	N	0
JF.0168	stable	2	0	0	5	3	0	N	0	N	0
JF.0169	stable	4	0	0	5	3	0	N	0	N	0
JF.0170	stable	6	0	0	5	3	0	N	0	N	0
JF.0171	stable	8	0	0	5	3	0	N	0	N	0
JF.0172	stable	10	0	0	5	3	0	N	0	N	0
JF.0173	stable	12	0	0	5	3	0	N	0	N	0
JF.0174	stable	18	0	0	5	3	0	N	0	N	0
JF.0183	stable	0	NA	NA	5	3	0	N	0	N	0	Y
JF.0184	stable	2	0	0	5	3	0	N	0	Y	1	Y
JF.0185	stable	4	0	0	5	3	0	N	0	N	0	Y
JF.0186	stable	6	0	0	5	3	0	N	0	N	0	Y
JF.0187	stable	8	0	0	5	3	0	N	0	N	0	Y
JF.0188	stable	10	0	0	5	3	0	N	0	N	0	Y
JF.0189	stable	12	0	0	5	3	0	N	0	Y	1	Y
JF.0190	stable	18	0	0	5	3	0	N	0	N	0	Y
JF.0199	stable	0	NA	NA	3	2	0	N	0	N	0
JF.0200	stable	2	0	0	3	2	0	N	0	N	0
JF.0201	stable	4	0	0	3	2	0	N	0	N	0
JF.0202	stable	6	0	0	3	2	0	N	0	N	0
JF.0203	stable	8	0	0	3	3	0	N	0	N	0
JF.0204	stable	10	0	0	3	3	0	N	0	N	0
JF.0205	stable	12	0	0	3	3	0	N	0	N	0
JF.0215	stable	0	NA	NA	2	2	0	N	0	N	0
JF.0216	stable	2	0	0	2	2	0	N	0	N	0
JF.0217	stable	4	0	0	2	2	0	N	0	N	0
JF.0218	stable	6	0	0	2	2	0	N	0	N	0
JF.0219	stable	8	0	0	2	3	0	N	0	N	0
JF.0220	stable	10	0	0	2	3	0	N	0	N	0
JF.0221	stable	12	0	0	2	3	0	N	0	N	0
JF.0222	stable	18	0	0	2	3	0	N	0	N	0
JF.0009	progressing	4	0	0	1	2	0	N	0	N	0	Y
JF.0010	progressing	6	0	0	1	2	0	N	0	N	0	Y
JF.0011	progressing	8	0	0	1	2	0	N	0	N	0	Y
JF.0012	progressing	10	0	0	1	2	0	N	0	N	0	Y
JF.0021	progressing	4	0	0	1	2	0	N	0	N	0	Y
JF.0022	progressing	6	0	0	1	2	0	N	0	Y	1	Y
JF.0023	progressing	8	0	0	1	2	0	N	0	N	0	Y
JF.0024	progressing	12	0	0	1	2	0	N	0	N	0	Y
JF.0032	progressing	0	NA	NA	2	2	0	N	0	N	0	Y
JF.0033	progressing	2	0	0	2	2	0	N	0	N	0	Y
JF.0034	progressing	4	0	0	2	2	0	N	0	N	0	Y
JF.0035	progressing	6	0	0	2	2	0	N	0	N	0	Y
JF.0036	progressing	8	0	0	2	3	0	N	0	N	0	Y
JF.0037	progressing	10	0	0	2	3	0	N	0	N	0	Y
JF.0038	progressing	18	0	0	2	3	0	N	0	N	0	Y
JF.0047	progressing	0	NA	NA	2	2	0	N	0	N	0	Y
JF.0048	progressing	2	0	0	2	2	0	N	0	Y	1	Y
JF.0049	progressing	4	0	0	2	2	0	N	0	N	0	Y
JF.0050	progressing	6	0	0	2	2	0	N	0	N	0	Y
JF.0051	progressing	8	0	0	2	2	0	N	0	N	0	Y
JF.0052	progressing	10	0	0	2	3	0	N	0	N	0	Y
JF.0053	progressing	12	0	0	2	3	0	N	0	N	0	Y
JF.0054	progressing	18	0	0	2	3	0	N	0	Y	1	Y
JF.0063	progressing	0	NA	NA	1	2	0	N	0	N	0	Y
JF.0064	progressing	2	0	0	1	2	0	N	0	N	0	Y
JF.0065	progressing	4	0	0	1	2	0	N	0	N	0	Y
JF.0066	progressing	6	0	0	1	2	0	N	0	N	0	Y
JF.0067	progressing	8	0	0	1	3	0	N	0	N	0	Y
JF.0068	progressing	10	0	0	1	3	0	N	0	N	0	Y
JF.0069	progressing	12	0	0	1	3	0	N	0	N	0	Y
JF.0070	progressing	18	0	0	1	3	0	N	0	Y	1	Y
JF.0079	progressing	0	NA	NA	2	2	0	N	0	N	0	Y
JF.0080	progressing	2	0	0	2	2	0	N	0	N	0	Y
JF.0081	progressing	4	0	0	2	2	0	N	0	N	0	Y
JF.0082	progressing	6	0	0	2	3	0	N	0	N	0	Y
JF.0083	progressing	8	0	0	2	3	0	N	0	N	0	Y
JF.0084	progressing	10	0	0	2	3	0	N	0	Y	1	Y
JF.0085	progressing	12	0	0	2	3	0	N	0	N	0	Y
JF.0086	progressing	18	0	0	2	3	0	N	0	Y	1	Y
JF.0095	progressing	0	NA	NA	1	3	0	N	0	N	0	Y
JF.0096	progressing	2	0	0	1	3	0	N	0	N	0	Y
JF.0097	progressing	4	0	0	1	3	0	N	0	N	0	Y
JF.0098	progressing	6	0	0	1	3	0	N	0	N	0	Y
JF.0099	progressing	8	0	0	1	3	0	N	0	N	0	Y
JF.0100	progressing	10	0	0	1	3	0	N	0	N	0	Y
JF.0101	progressing	12	0	0	1	3	0	N	0	N	0	Y
JF.0102	progressing	18	0	0	1	3	0	N	0	Y	1	Y
JF.0111	progressing	0	NA	NA	3	2	0	N	0	N	0	Y
JF.0112	progressing	2	0	0	3	2	0	N	0	N	0	Y
JF.0113	progressing	4	0	0	3	2	0	N	0	Y	1	Y
JF.0114	progressing	6	0	0	3	2	0	N	0	N	0	Y
JF.0115	progressing	8	0	0	3	3	0	N	0	N	0	Y
JF.0116	progressing	10	0	0	3	3	0	N	0	Y	1	Y
JF.0117	progressing	12	0	0	3	3	0	N	0	N	0	Y
JF.0118	progressing	18	0	0	3	3	0	N	0	Y	1	Y
JF.0127	progressing	0	NA	NA	4	2	0	N	0	N	0	Y
JF.0128	progressing	2	0	0	4	3	0	N	0	Y	1	Y
JF.0129	progressing	4	0	0	4	3	0	N	0	Y	1	Y
JF.0130	progressing	6	0	0	4	3	0	N	0	N	0	Y
JF.0131	progressing	8	0	0	4	3	0	N	0	N	0	Y
JF.0132	progressing	10	0	0	4	3	0	N	0	N	0	Y
JF.0133	progressing	12	0	0	4	3	0	N	0	N	0	Y
JF.0134	progressing	18	0	0	4	3	0	N	0	Y	1	Y
JF.0143	progressing	0	NA	NA	5	3	0	N	0	N	0	Y
JF.0144	progressing	2	0	0	5	3	0	N	0	N	0	Y
JF.0145	progressing	4	0	0	5	3	0	N	0	N	0	Y
JF.0146	progressing	6	0	0	5	3	0	N	0	N	0	Y
JF.0147	progressing	8	0	0	5	3	0	N	0	N	0	Y
JF.0148	progressing	10	0	0	5	3	0	N	0	N	0	Y
JF.0149	progressing	12	0	0	5	3	0	N	0	N	0	Y
JF.0150	progressing	18	0	0	5	3	0	N	0	Y	1	Y
JF.0159	progressing	0	NA	NA	5	3	0	N	0	N	0	Y
JF.0160	progressing	2	0	0	5	3	0	N	0	N	0	Y
JF.0161	progressing	4	0	0	5	3	0	N	0	N	0	Y
JF.0162	progressing	6	0	0	5	3	0	N	0	N	0	Y
JF.0163	progressing	8	0	0	5	3	0	N	0	N	0	Y
JF.0164	progressing	10	0	0	5	3	0	N	0	N	0	Y
JF.0165	progressing	12	0	0	5	3	0	N	0	N	0	Y
JF.0166	progressing	18	0	0	5	3	0	N	0	N	0	Y
JF.0175	progressing	0	NA	NA	5	3	0	N	0	N	0
JF.0176	progressing	2	0	0	5	3	0	N	0	N	0
JF.0177	progressing	4	0	0	5	3	0	N	0	N	0
JF.0178	progressing	6	0	0	5	3	0	N	0	N	0
JF.0179	progressing	8	0	0	5	3	0	N	0	N	0
JF.0180	progressing	10	0	0	5	3	0	N	0	N	0
JF.0181	progressing	12	0	0	5	3	0	N	0	N	0
JF.0182	progressing	18	0	0	5	3	0	N	0	N	0
JF.0191	progressing	0	NA	NA	5	3	0	N	0	N	0	Y
JF.0192	progressing	2	0	0	5	3	0	N	0	Y	1	Y
JF.0193	progressing	4	0	0	5	3	0	N	0	N	0	Y
JF.0194	progressing	6	0	0	5	3	0	N	0	N	0	Y
JF.0195	progressing	8	0	0	5	3	0	N	0	N	0	Y
JF.0196	progressing	10	0	0	5	3	0	N	0	N	0	Y
JF.0197	progressing	12	0	0	5	3	1	Y	1	Y	1	Y
JF.0198	progressing	18	0	0	5	3	0	N	0	N	0	Y
JF.0207	progressing	0	NA	NA	3	2	0	N	0	N	0
JF.0208	progressing	2	0	0	3	2	0	N	0	N	0
JF.0209	progressing	4	0	0	3	2	0	N	0	N	0
JF.0210	progressing	6	0	0	3	2	0	N	0	N	0
JF.0211	progressing	8	0	0	3	3	0	N	0	N	0
JF.0212	progressing	10	0	0	3	3	0	N	0	N	0
JF.0213	progressing	12	0	0	3	3	0	N	0	N	0
JF.0223	progressing	0	NA	NA	2	2	0	N	0	N	0
JF.0224	progressing	2	0	0	2	2	0	N	0	N	0
JF.0225	progressing	4	0	0	2	2	0	N	0	N	0
JF.0226	progressing	6	0	0	2	2	0	N	0	N	0
JF.0227	progressing	8	0	0	2	3	0	N	0	N	0
JF.0228	progressing	10	0	0	2	3	0	N	0	N	0
JF.0229	progressing	12	0	0	2	3	0	N	0	N	0
JF.0230	progressing	18	0	0	2	3	0	N	0	N	0
JF.0231	fluctuating	0	NA	NA	1	1	0	N	0	N	0	Y
JF.0232	fluctuating	2	0	0	1	1	0	N	0	N	0	Y
JF.0233	fluctuating	4	0	0	1	2	0	N	0	N	0	Y
JF.0234	fluctuating	6	0	0	1	2	0	N	0	N	0	Y
JF.0235	fluctuating	8	0	0	1	2	0	N	0	N	0	Y
JF.0236	fluctuating	10	0	0	1	2	0	N	0	N	0	Y
JF.0237	fluctuating	12	0	0	1	2	0	N	0	N	0	Y
JF.0238	fluctuating	18	0	0	1	2	0	N	0	Y	1	Y
JF.0239	fluctuating	0	NA	NA	1	1	0	N	0	N	0	Y
JF.0240	fluctuating	2	0	0	1	2	0	N	0	N	0	Y
JF.0241	fluctuating	4	0	0	1	2	0	N	0	N	0	Y
JF.0242	fluctuating	6	0	0	1	2	0	N	0	Y	1	Y
JF.0243	fluctuating	8	0	0	1	2	0	N	0	N	0	Y
JF.0244	fluctuating	10	0	0	1	2	0	N	0	Y	1	Y
JF.0245	fluctuating	12	0	0	1	2	0	N	0	N	0	Y
JF.0246	fluctuating	18	0	0	1	2	0	N	0	Y	1	Y
JF.0247	fluctuating	0	NA	NA	2	2	0	N	0	N	0	Y
JF.0248	fluctuating	2	0	0	2	2	0	N	0	N	0	Y
JF.0249	fluctuating	4	0	0	2	2	0	N	0	N	0	Y
JF.0250	fluctuating	6	0	0	2	2	0	N	0	N	0	Y
JF.0251	fluctuating	8	0	0	2	3	0	N	0	N	0	Y
JF.0252	fluctuating	10	0	0	2	3	0	N	0	N	0	Y
JF.0253	fluctuating	12	0	0	2	3	0	N	0	Y	1	Y
JF.0254	fluctuating	18	0	0	2	3	0	N	0	N	0	Y
JF.0255	fluctuating	0	NA	NA	2	2	0	N	0	N	0	Y
JF.0256	fluctuating	2	0	0	2	2	0	N	0	Y	1	Y
JF.0257	fluctuating	4	0	0	2	2	0	N	0	N	0	Y
JF.0258	fluctuating	6	0	0	2	2	0	N	0	N	0	Y
JF.0259	fluctuating	8	0	0	2	2	0	N	0	N	0	Y
JF.0260	fluctuating	10	0	0	2	3	0	N	0	N	0	Y
JF.0261	fluctuating	12	0	0	2	3	0	N	0	N	0	Y
JF.0262	fluctuating	18	0	0	2	3	0	N	0	Y	1	Y
JF.0263	fluctuating	0	NA	NA	2	2	0	N	0	N	0
JF.0264	fluctuating	2	0	0	2	2	0	N	0	N	0
JF.0265	fluctuating	4	0	0	2	2	0	N	0	N	0
JF.0266	fluctuating	6	0	0	2	2	0	N	0	N	0
JF.0267	fluctuating	8	0	0	2	3	0	N	0	N	0
JF.0268	fluctuating	10	0	0	2	3	0	N	0	N	0
JF.0269	fluctuating	12	0	0	2	3	0	N	0	N	0
JF.0270	fluctuating	18	0	0	2	3	0	N	0	N	0
JF.0271	fluctuating	0	NA	NA	1	2	0	N	0	N	0	Y
JF.0272	fluctuating	2	0	0	1	2	0	N	0	N	0	Y
JF.0273	fluctuating	4	0	0	1	2	0	N	0	N	0	Y
JF.0274	fluctuating	6	0	0	1	2	0	N	0	N	0	Y
JF.0275	fluctuating	8	0	0	1	3	0	N	0	N	0	Y
JF.0276	fluctuating	10	0	0	1	3	0	N	0	N	0	Y
JF.0277	fluctuating	12	0	0	1	3	0	N	0	N	0	Y
JF.0278	fluctuating	18	0	0	1	3	0	N	0	Y	1	Y
JF.0279	fluctuating	0	NA	NA	2	2	0	N	0	N	0	Y
JF.0280	fluctuating	2	0	0	2	2	0	N	0	N	0	Y
JF.0281	fluctuating	4	0	0	2	2	0	N	0	N	0	Y
JF.0282	fluctuating	6	0	0	2	3	0	N	0	N	0	Y
JF.0283	fluctuating	8	0	0	2	3	0	N	0	N	0	Y
JF.0284	fluctuating	10	0	0	2	3	0	N	0	Y	1	Y
JF.0285	fluctuating	12	0	0	2	3	0	N	0	N	0	Y
JF.0286	fluctuating	18	0	0	2	3	0	N	0	Y	1	Y
JF.0287	fluctuating	0	NA	NA	1	3	0	N	0	N	0	Y
JF.0288	fluctuating	4	0	0	1	3	0	N	0	N	0	Y
JF.0289	fluctuating	6	0	0	1	3	0	N	0	N	0	Y
JF.0290	fluctuating	8	0	0	1	3	0	N	0	N	0	Y
JF.0291	fluctuating	10	0	0	1	3	0	N	0	N	0	Y
JF.0292	fluctuating	12	0	0	1	3	0	N	0	N	0	Y
JF.0293	fluctuating	18	0	0	1	3	0	N	0	N	0	Y
JF.0294	fluctuating	0	0	0	1	3	0	N	0	Y	1	Y
JF.0295	fluctuating	2	NA	NA	3	2	0	N	0	N	0
JF.0296	fluctuating	4	0	0	3	2	0	N	0	N	0
JF.0297	fluctuating	6	0	0	3	2	0	N	0	N	0
JF.0298	fluctuating	8	0	0	3	2	0	N	0	N	0
JF.0299	fluctuating	10	0	0	3	3	0	N	0	N	0
JF.0300	fluctuating	12	0	0	3	3	0	N	0	N	0
JF.0301	fluctuating	18	0	0	3	3	0	N	0	N	0
JF.0303	fluctuating	0	NA	NA	3	2	0	N	0	N	0	Y
JF.0304	fluctuating	2	0	0	3	2	0	N	0	N	0	Y
JF.0305	fluctuating	4	0	0	3	2	0	N	0	Y	1	Y
JF.0306	fluctuating	6	0	0	3	2	0	N	0	N	0	Y
JF.0307	fluctuating	8	0	0	3	3	0	N	0	N	0	Y
JF.0308	fluctuating	10	0	0	3	3	0	N	0	Y	1	Y
JF.0309	fluctuating	12	0	0	3	3	0	N	0	N	0	Y
JF.0310	fluctuating	18	0	0	3	3	0	N	0	Y	1	Y
JF.0311	fluctuating	0	NA	NA	4	2	0	N	0	N	0	Y
JF.0312	fluctuating	2	0	0	4	3	0	N	0	Y	1	Y
JF.0313	fluctuating	4	0	0	4	3	0	N	0	Y	1	Y
JF.0314	fluctuating	6	0	0	4	3	0	N	0	N	0	Y
JF.0315	fluctuating	8	0	0	4	3	0	N	0	N	0	Y
JF.0316	fluctuating	10	0	0	4	3	0	N	0	N	0	Y
JF.0317	fluctuating	12	0	0	4	3	0	N	0	N	0	Y
JF.0318	fluctuating	18	0	0	4	3	0	N	0	Y	1	Y
JF.0319	fluctuating	0	NA	NA	5	3	0	N	0	N	0	Y
JF.0320	fluctuating	2	0	0	5	3	0	N	0	N	0	Y
JF.0321	fluctuating	4	0	0	5	3	0	N	0	N	0	Y
JF.0322	fluctuating	6	0	0	5	3	0	N	0	N	0	Y
JF.0323	fluctuating	8	0	0	5	3	0	N	0	N	0	Y
JF.0324	fluctuating	10	0	0	5	3	0	N	0	N	0	Y
JF.0325	fluctuating	12	0	0	5	3	0	N	0	N	0	Y
JF.0326	fluctuating	18	0	0	5	3	0	N	0	Y	1	Y
JF.0327	fluctuating	0	NA	NA	5	3	0	N	0	N	0	Y
JF.0328	fluctuating	2	0	0	5	3	0	N	0	N	0	Y
JF.0329	fluctuating	4	0	0	5	3	0	N	0	N	0	Y
JF.0330	fluctuating	6	0	0	5	3	0	N	0	N	0	Y
JF.0331	fluctuating	8	0	0	5	3	0	N	0	N	0	Y
JF.0332	fluctuating	10	0	0	5	3	0	N	0	N	0	Y
JF.0333	fluctuating	12	0	0	5	3	0	N	0	N	0	Y
JF.0334	fluctuating	18	0	0	5	3	0	N	0	N	0	Y
JF.0335	fluctuating	0	NA	NA	5	3	0	N	0	N	0
JF.0336	fluctuating	2	0	0	5	3	0	N	0	N	0
JF.0337	fluctuating	4	0	0	5	3	0	N	0	N	0
JF.0338	fluctuating	6	0	0	5	3	0	N	0	N	0
JF.0339	fluctuating	8	0	0	5	3	0	N	0	N	0
JF.0340	fluctuating	10	0	0	5	3	0	N	0	N	0
JF.0341	fluctuating	12	0	0	5	3	0	N	0	N	0
JF.0342	fluctuating	18	0	0	5	3	0	N	0	N	0
JF.0344	fluctuating	0	NA	NA	5	3	0	N	0	N	0	Y
JF.0345	fluctuating	2	0	0	5	3	0	N	0	Y	1	Y
JF.0346	fluctuating	4	0	0	5	3	0	N	0	N	0	Y
JF.0347	fluctuating	6	0	0	5	3	0	N	0	N	0	Y
JF.0348	fluctuating	8	0	0	5	3	0	N	0	N	0	Y
JF.0349	fluctuating	12	0	0	5	3	0	N	0	N	0	Y
JF.0350	fluctuating	18	0	0	5	3	0	N	0	N	0	Y

## Sheet: Sheet9
Sample number	Condition	Time	RSSUBFN	TOMISSFN	ABCESSFN	ABCESSFL	BOPFN	BOPFL	BOPBFN	BOPBFL	OTHADVFN
JF.0001	stable	0	1	0	0	N	0	N	NA	NA	1
JF.0002	stable	2	1	0	0	N	1	Y	0	N	1
JF.0003	stable	4	1	0	0	N	1	Y	0	N	0
JF.0004	stable	6	1	0	0	N	0	N	0	N	1
JF.0005	stable	8	1	0	0	N	1	Y	0	N	1
JF.0006	stable	10	1	0	0	N	1	Y	0	N	1
JF.0007	stable	12	1	0	0	N	0	N	0	N	0
JF.0008	stable	18	1	0	0	N	0	N	0	N	1
JF.0013	stable	0	1	0	0	N	1	Y	NA	NA	0
JF.0014	stable	2	1	0	0	N	0	N	1	Y	1
JF.0015	stable	4	1	0	0	N	1	Y	1	Y	1
JF.0016	stable	6	1	0	0	N	1	Y	1	Y	1
JF.0017	stable	8	1	0	0	N	0	N	1	Y	1
JF.0018	stable	10	1	0	0	N	0	N	1	Y	0
JF.0019	stable	12	1	0	0	N	1	Y	1	Y	0
JF.0020	stable	18	1	0	0	N	0	N	1	Y	1
JF.0025	stable	0	1	0	0	N	1	Y	NA	NA	1
JF.0026	stable	2	1	0	0	N	1	Y	1	Y	0
JF.0027	stable	4	1	0	0	N	1	Y	1	Y	0
JF.0028	stable	6	1	0	0	N	0	N	1	Y	0
JF.0029	stable	8	1	0	0	N	0	N	1	Y	0
JF.0030	stable	10	1	0	0	N	0	N	1	Y	0
JF.0031	stable	12	1	0	0	N	0	N	1	Y	0
JF.0039	stable	0	1	0	0	N	0	N	NA	NA	0
JF.0040	stable	2	1	0	0	N	1	Y	0	N	0
JF.0041	stable	4	1	0	0	N	1	Y	0	N	0
JF.0042	stable	6	1	0	0	N	1	Y	0	N	0
JF.0043	stable	8	1	0	0	N	1	Y	0	N	0
JF.0044	stable	10	1	0	0	N	1	Y	0	N	0
JF.0045	stable	12	1	0	0	N	1	Y	0	N	0
JF.0046	stable	18	1	0	0	N	0	N	0	N	0
JF.0055	stable	0	1	0	0	N	0	N	NA	NA	1
JF.0056	stable	2	1	0	0	N	0	N	0	N	0
JF.0057	stable	4	1	0	0	N	0	N	0	N	0
JF.0058	stable	6	1	0	0	N	0	N	0	N	0
JF.0059	stable	8	1	0	0	N	0	N	0	N	0
JF.0060	stable	10	1	0	0	N	0	N	0	N	0
JF.0061	stable	12	1	0	0	N	0	N	0	N	0
JF.0062	stable	18	1	0	0	N	1	Y	0	N	0
JF.0071	stable	0	1	0	0	N	0	N	NA	NA	0
JF.0072	stable	2	1	0	0	N	0	N	0	N	0
JF.0073	stable	4	1	0	0	N	0	N	0	N	0
JF.0074	stable	6	1	0	0	N	0	N	0	N	0
JF.0075	stable	8	1	0	0	N	0	N	0	N	0
JF.0076	stable	10	1	0	0	N	0	N	0	N	0
JF.0077	stable	12	1	0	0	N	0	N	0	N	0
JF.0078	stable	18	1	0	0	N	1	Y	0	N	0
JF.0087	stable	0	1	0	0	N	1	Y	NA	NA	0
JF.0088	stable	2	1	0	0	N	0	N	1	Y	0
JF.0089	stable	4	1	0	0	N	0	N	1	Y	0
JF.0090	stable	6	1	0	0	N	1	Y	1	Y	0
JF.0091	stable	8	1	0	0	N	1	Y	1	Y	0
JF.0092	stable	10	1	0	0	N	0	N	1	Y	0
JF.0093	stable	12	1	0	0	N	1	Y	1	Y	0
JF.0094	stable	18	1	0	0	N	1	Y	1	Y	0
JF.0103	stable	0	1	0	0	N	1	Y	NA	NA	1
JF.0104	stable	2	1	0	0	N	1	Y	1	Y	0
JF.0105	stable	4	1	0	0	N	1	Y	1	Y	0
JF.0106	stable	6	1	0	0	N	1	Y	1	Y	0
JF.0107	stable	8	1	0	0	N	0	N	1	Y	0
JF.0108	stable	10	1	0	0	N	1	Y	1	Y	0
JF.0109	stable	12	1	0	0	N	1	Y	1	Y	0
JF.0110	stable	18	1	0	0	N	1	Y	1	Y	1
JF.0119	stable	0	1	0	0	N	NA		NA	NA	0
JF.0120	stable	2	1	0	0	N	0	N	NA	NA	0
JF.0121	stable	4	1	0	0	N	1	Y	NA	NA	0
JF.0122	stable	6	1	0	0	N	0	N	NA	NA	0
JF.0123	stable	8	1	0	0	N	1	Y	NA	NA	0
JF.0124	stable	10	1	0	0	N	1	Y	NA	NA	0
JF.0125	stable	12	1	0	0	N	1	Y	NA	NA	0
JF.0126	stable	18	1	0	0	N	0	N	NA	NA	0
JF.0135	stable	0	1	0	0	N	1	Y	NA	NA	0
JF.0136	stable	2	1	0	0	N	0	N	1	Y	0
JF.0137	stable	4	1	0	0	N	0	N	1	Y	0
JF.0138	stable	6	1	0	0	N	0	N	1	Y	0
JF.0139	stable	8	1	0	0	N	0	N	1	Y	0
JF.0140	stable	10	1	0	0	N	0	N	1	Y	0
JF.0141	stable	12	1	0	0	N	1	Y	1	Y	0
JF.0142	stable	18	1	0	0	N	0	N	1	Y	0
JF.0151	stable	0	1	0	0	N	1	Y	NA	NA	0
JF.0152	stable	2	1	0	0	N	1	Y	1	Y	0
JF.0153	stable	4	1	0	0	N	1	Y	1	Y	0
JF.0154	stable	6	1	0	0	N	1	Y	1	Y	0
JF.0155	stable	8	1	0	0	N	1	Y	1	Y	0
JF.0156	stable	10	1	0	0	N	0	N	1	Y	0
JF.0157	stable	12	1	0	0	N	0	N	1	Y	0
JF.0158	stable	18	1	0	0	N	1	Y	1	Y	0
JF.0167	stable	0	NA	0	0	N	1	Y	NA	NA	0
JF.0168	stable	2	NA	0	0	N	0	N	1	Y	0
JF.0169	stable	4	NA	0	0	N	0	N	1	Y	0
JF.0170	stable	6	NA	0	0	N	1	Y	1	Y	0
JF.0171	stable	8	NA	0	0	N	1	Y	1	Y	0
JF.0172	stable	10	NA	0	0	N	0	N	1	Y	0
JF.0173	stable	12	NA	0	0	N	0	N	1	Y	0
JF.0174	stable	18	NA	0	0	N	0	N	1	Y	0
JF.0183	stable	0	1	0	0	N	1	Y	NA	NA	0
JF.0184	stable	2	1	0	0	N	1	Y	1	Y	0
JF.0185	stable	4	1	0	0	N	1	Y	1	Y	0
JF.0186	stable	6	1	0	0	N	1	Y	1	Y	0
JF.0187	stable	8	1	0	0	N	0	N	1	Y	0
JF.0188	stable	10	1	0	0	N	1	Y	1	Y	0
JF.0189	stable	12	1	0	0	N	1	Y	1	Y	0
JF.0190	stable	18	1	0	0	N	1	Y	1	Y	0
JF.0199	stable	0	NA	0	0	N	0	N	NA	NA	0
JF.0200	stable	2	NA	0	0	N	1	Y	0	N	0
JF.0201	stable	4	NA	0	0	N	0	N	0	N	0
JF.0202	stable	6	NA	0	0	N	0	N	0	N	0
JF.0203	stable	8	NA	0	0	N	0	N	0	N	0
JF.0204	stable	10	NA	0	0	N	0	N	0	N	0
JF.0205	stable	12	NA	0	0	N	0	N	0	N	0
JF.0215	stable	0	NA	0	0	N	1	Y	NA	NA	0
JF.0216	stable	2	NA	0	0	N	1	Y	1	Y	0
JF.0217	stable	4	NA	0	0	N	1	Y	1	Y	0
JF.0218	stable	6	NA	0	0	N	1	Y	1	Y	0
JF.0219	stable	8	NA	0	0	N	1	Y	1	Y	0
JF.0220	stable	10	NA	0	0	N	0	N	1	Y	1
JF.0221	stable	12	NA	0	0	N	1	Y	1	Y	1
JF.0222	stable	18	NA	0	0	N	0	N	1	Y	1
JF.0009	progressing	4	1	0	0	N	0	N	0	N	0
JF.0010	progressing	6	1	0	0	N	0	N	0	N	1
JF.0011	progressing	8	1	0	0	N	1	Y	0	N	1
JF.0012	progressing	10	1	0	0	N	1	Y	0	N	1
JF.0021	progressing	4	1	0	0	N	0	N	0	N	1
JF.0022	progressing	6	1	0	0	N	0	N	0	N	1
JF.0023	progressing	8	1	0	0	N	0	N	0	N	1
JF.0024	progressing	12	1	0	0	N	0	N	0	N	0
JF.0032	progressing	0	1	0	0	N	1	Y	NA	NA	1
JF.0033	progressing	2	1	0	0	N	1	Y	1	Y	0
JF.0034	progressing	4	1	0	0	N	1	Y	1	Y	0
JF.0035	progressing	6	1	0	0	N	1	Y	1	Y	0
JF.0036	progressing	8	1	0	0	N	1	Y	1	Y	0
JF.0037	progressing	10	1	0	0	N	1	Y	1	Y	0
JF.0038	progressing	18	1	0	0	N	1	Y	1	Y	0
JF.0047	progressing	0	1	0	0	N	1	Y	NA	NA	0
JF.0048	progressing	2	1	0	0	N	1	Y	1	Y	0
JF.0049	progressing	4	1	0	0	N	1	Y	1	Y	0
JF.0050	progressing	6	1	0	0	N	1	Y	1	Y	0
JF.0051	progressing	8	1	0	0	N	1	Y	1	Y	0
JF.0052	progressing	10	1	0	0	N	1	Y	1	Y	0
JF.0053	progressing	12	1	0	0	N	1	Y	1	Y	0
JF.0054	progressing	18	1	0	0	N	1	Y	1	Y	0
JF.0063	progressing	0	1	0	0	N	1	Y	NA	NA	1
JF.0064	progressing	2	1	0	0	N	1	Y	1	Y	0
JF.0065	progressing	4	1	0	0	N	1	Y	1	Y	0
JF.0066	progressing	6	1	0	0	N	1	Y	1	Y	0
JF.0067	progressing	8	1	0	0	N	1	Y	1	Y	0
JF.0068	progressing	10	1	0	0	N	1	Y	1	Y	0
JF.0069	progressing	12	1	0	0	N	1	Y	1	Y	0
JF.0070	progressing	18	1	0	0	N	1	Y	1	Y	0
JF.0079	progressing	0	1	0	0	N	0	N	NA	NA	0
JF.0080	progressing	2	1	0	0	N	0	N	0	N	0
JF.0081	progressing	4	1	0	0	N	0	N	0	N	0
JF.0082	progressing	6	1	0	0	N	0	N	0	N	0
JF.0083	progressing	8	1	0	0	N	0	N	0	N	0
JF.0084	progressing	10	1	0	0	N	0	N	0	N	0
JF.0085	progressing	12	1	0	0	N	0	N	0	N	0
JF.0086	progressing	18	1	0	0	N	0	N	0	N	0
JF.0095	progressing	0	1	0	0	N	1	Y	NA	NA	0
JF.0096	progressing	2	1	0	0	N	1	Y	1	Y	0
JF.0097	progressing	4	1	0	0	N	1	Y	1	Y	0
JF.0098	progressing	6	1	0	0	N	1	Y	1	Y	0
JF.0099	progressing	8	1	0	0	N	1	Y	1	Y	0
JF.0100	progressing	10	1	0	0	N	1	Y	1	Y	0
JF.0101	progressing	12	1	0	0	N	0	N	1	Y	0
JF.0102	progressing	18	1	0	0	N	1	Y	1	Y	0
JF.0111	progressing	0	1	0	0	N	1	Y	NA	NA	1
JF.0112	progressing	2	1	0	0	N	1	Y	1	Y	0
JF.0113	progressing	4	1	0	0	N	1	Y	1	Y	0
JF.0114	progressing	6	1	0	0	N	1	Y	1	Y	0
JF.0115	progressing	8	1	0	0	N	1	Y	1	Y	0
JF.0116	progressing	10	1	0	0	N	1	Y	1	Y	0
JF.0117	progressing	12	1	0	0	N	1	Y	1	Y	0
JF.0118	progressing	18	1	0	0	N	1	Y	1	Y	1
JF.0127	progressing	0	1	0	0	N	1	Y	NA	NA	0
JF.0128	progressing	2	1	0	0	N	0	N	1	Y	0
JF.0129	progressing	4	1	0	0	N	1	Y	1	Y	0
JF.0130	progressing	6	1	0	0	N	0	N	1	Y	0
JF.0131	progressing	8	1	0	0	N	0	N	1	Y	0
JF.0132	progressing	10	1	0	0	N	1	Y	1	Y	0
JF.0133	progressing	12	1	0	0	N	1	Y	1	Y	0
JF.0134	progressing	18	1	0	0	N	0	N	1	Y	0
JF.0143	progressing	0	1	0	0	N	1	Y	NA	NA	0
JF.0144	progressing	2	1	0	0	N	1	Y	1	Y	0
JF.0145	progressing	4	1	0	0	N	1	Y	1	Y	0
JF.0146	progressing	6	1	0	0	N	1	Y	1	Y	0
JF.0147	progressing	8	1	0	0	N	0	N	1	Y	0
JF.0148	progressing	10	1	0	0	N	0	N	1	Y	0
JF.0149	progressing	12	1	0	0	N	1	Y	1	Y	0
JF.0150	progressing	18	1	0	0	N	0	N	1	Y	0
JF.0159	progressing	0	1	0	0	N	1	Y	NA	NA	0
JF.0160	progressing	2	1	0	0	N	0	N	1	Y	0
JF.0161	progressing	4	1	0	0	N	1	Y	1	Y	0
JF.0162	progressing	6	1	0	0	N	0	N	1	Y	0
JF.0163	progressing	8	1	0	0	N	0	N	1	Y	0
JF.0164	progressing	10	1	0	0	N	1	Y	1	Y	0
JF.0165	progressing	12	1	0	0	N	0	N	1	Y	0
JF.0166	progressing	18	1	0	0	N	1	Y	1	Y	0
JF.0175	progressing	0	NA	0	0	N	1	Y	NA	NA	0
JF.0176	progressing	2	NA	0	0	N	0	N	1	Y	0
JF.0177	progressing	4	NA	0	0	N	0	N	1	Y	0
JF.0178	progressing	6	NA	0	0	N	1	Y	1	Y	0
JF.0179	progressing	8	NA	0	0	N	1	Y	1	Y	0
JF.0180	progressing	10	NA	0	0	N	0	N	1	Y	0
JF.0181	progressing	12	NA	0	0	N	1	Y	1	Y	0
JF.0182	progressing	18	NA	0	0	N	0	N	1	Y	0
JF.0191	progressing	0	1	0	0	N	1	Y	NA	NA	0
JF.0192	progressing	2	1	0	0	N	1	Y	1	Y	0
JF.0193	progressing	4	1	0	0	N	1	Y	1	Y	0
JF.0194	progressing	6	1	0	0	N	1	Y	1	Y	0
JF.0195	progressing	8	1	0	0	N	1	Y	1	Y	0
JF.0196	progressing	10	1	0	0	N	1	Y	1	Y	0
JF.0197	progressing	12	1	0	0	N	1	Y	1	Y	0
JF.0198	progressing	18	1	0	0	N	1	Y	1	Y	0
JF.0207	progressing	0	NA	0	0	N	1	Y	NA	NA	0
JF.0208	progressing	2	NA	0	0	N	0	N	1	Y	0
JF.0209	progressing	4	NA	0	0	N	0	N	1	Y	0
JF.0210	progressing	6	NA	0	0	N	1	Y	1	Y	0
JF.0211	progressing	8	NA	0	0	N	0	N	1	Y	0
JF.0212	progressing	10	NA	0	0	N	0	N	1	Y	0
JF.0213	progressing	12	NA	0	0	N	0	N	1	Y	0
JF.0223	progressing	0	NA	0	0	N	1	Y	NA	NA	0
JF.0224	progressing	2	NA	0	0	N	0	N	1	Y	0
JF.0225	progressing	4	NA	0	0	N	0	N	1	Y	0
JF.0226	progressing	6	NA	0	0	N	0	N	1	Y	0
JF.0227	progressing	8	NA	0	0	N	0	N	1	Y	0
JF.0228	progressing	10	NA	0	0	N	0	N	1	Y	1
JF.0229	progressing	12	NA	0	0	N	1	Y	1	Y	1
JF.0230	progressing	18	NA	0	0	N	1	Y	1	Y	1
JF.0231	fluctuating	0	1	0	0	N	0	N	NA	NA	1
JF.0232	fluctuating	2	1	0	0	N	1	Y	0	N	1
JF.0233	fluctuating	4	1	0	0	N	0	N	0	N	0
JF.0234	fluctuating	6	1	0	0	N	0	N	0	N	1
JF.0235	fluctuating	8	1	0	0	N	0	N	0	N	1
JF.0236	fluctuating	10	1	0	0	N	0	N	0	N	1
JF.0237	fluctuating	12	1	0	0	N	0	N	0	N	0
JF.0238	fluctuating	18	1	0	0	N	1	Y	0	N	1
JF.0239	fluctuating	0	1	0	0	N	0	N	NA	NA	0
JF.0240	fluctuating	2	1	0	0	N	0	N	0	N	1
JF.0241	fluctuating	4	1	0	0	N	0	N	0	N	1
JF.0242	fluctuating	6	1	0	0	N	0	N	0	N	1
JF.0243	fluctuating	8	1	0	0	N	0	N	0	N	1
JF.0244	fluctuating	10	1	0	0	N	0	N	0	N	0
JF.0245	fluctuating	12	1	0	0	N	0	N	0	N	0
JF.0246	fluctuating	18	1	0	0	N	0	N	0	N	1
JF.0247	fluctuating	0	1	0	0	N	1	Y	NA	NA	1
JF.0248	fluctuating	2	1	0	0	N	0	N	1	Y	0
JF.0249	fluctuating	4	1	0	0	N	1	Y	1	Y	0
JF.0250	fluctuating	6	1	0	0	N	1	Y	1	Y	0
JF.0251	fluctuating	8	1	0	0	N	0	N	1	Y	0
JF.0252	fluctuating	10	1	0	0	N	0	N	1	Y	0
JF.0253	fluctuating	12	1	0	0	N	1	Y	1	Y	0
JF.0254	fluctuating	18	1	0	0	N	0	N	1	Y	0
JF.0255	fluctuating	0	1	0	0	N	0	N	NA	NA	0
JF.0256	fluctuating	2	1	0	0	N	1	Y	0	N	0
JF.0257	fluctuating	4	1	0	0	N	0	N	0	N	0
JF.0258	fluctuating	6	1	0	0	N	1	Y	0	N	0
JF.0259	fluctuating	8	1	0	0	N	1	Y	0	N	0
JF.0260	fluctuating	10	1	0	0	N	1	Y	0	N	0
JF.0261	fluctuating	12	1	0	0	N	1	Y	0	N	0
JF.0262	fluctuating	18	1	0	0	N	1	Y	0	N	0
JF.0263	fluctuating	0	NA	0	0	N	1	Y	NA	NA	0
JF.0264	fluctuating	2	NA	0	0	N	1	Y	1	Y	0
JF.0265	fluctuating	4	NA	0	0	N	1	Y	1	Y	0
JF.0266	fluctuating	6	NA	0	0	N	0	N	1	Y	0
JF.0267	fluctuating	8	NA	0	0	N	1	Y	1	Y	0
JF.0268	fluctuating	10	NA	0	0	N	0	N	1	Y	1
JF.0269	fluctuating	12	NA	0	0	N	0	N	1	Y	1
JF.0270	fluctuating	18	NA	0	0	N	1	Y	1	Y	1
JF.0271	fluctuating	0	1	0	0	N	1	Y	NA	NA	1
JF.0272	fluctuating	2	1	0	0	N	1	Y	1	Y	0
JF.0273	fluctuating	4	1	0	0	N	1	Y	1	Y	0
JF.0274	fluctuating	6	1	0	0	N	1	Y	1	Y	0
JF.0275	fluctuating	8	1	0	0	N	1	Y	1	Y	0
JF.0276	fluctuating	10	1	0	0	N	1	Y	1	Y	0
JF.0277	fluctuating	12	1	0	0	N	1	Y	1	Y	0
JF.0278	fluctuating	18	1	0	0	N	1	Y	1	Y	0
JF.0279	fluctuating	0	1	0	0	N	0	N	NA	NA	0
JF.0280	fluctuating	2	1	0	0	N	0	N	0	N	0
JF.0281	fluctuating	4	1	0	0	N	0	N	0	N	0
JF.0282	fluctuating	6	1	0	0	N	0	N	0	N	0
JF.0283	fluctuating	8	1	0	0	N	0	N	0	N	0
JF.0284	fluctuating	10	1	0	0	N	0	N	0	N	0
JF.0285	fluctuating	12	1	0	0	N	0	N	0	N	0
JF.0286	fluctuating	18	1	0	0	N	0	N	0	N	0
JF.0287	fluctuating	0	1	0	0	N	0	N	NA	NA	0
JF.0288	fluctuating	4	1	0	0	N	0	N	0	N	0
JF.0289	fluctuating	6	1	0	0	N	0	N	0	N	0
JF.0290	fluctuating	8	1	0	0	N	0	N	0	N	0
JF.0291	fluctuating	10	1	0	0	N	0	N	0	N	0
JF.0292	fluctuating	12	1	0	0	N	1	Y	0	N	0
JF.0293	fluctuating	18	1	0	0	N	1	Y	0	N	0
JF.0294	fluctuating	0	1	0	0	N	1	Y	0	N	0
JF.0295	fluctuating	2	NA	0	0	N	0	N	NA	NA	0
JF.0296	fluctuating	4	NA	0	0	N	1	Y	0	N	0
JF.0297	fluctuating	6	NA	0	0	N	1	Y	0	N	0
JF.0298	fluctuating	8	NA	0	0	N	0	N	0	N	0
JF.0299	fluctuating	10	NA	0	0	N	1	Y	0	N	0
JF.0300	fluctuating	12	NA	0	0	N	0	N	0	N	0
JF.0301	fluctuating	18	NA	0	0	N	0	N	0	N	0
JF.0303	fluctuating	0	1	0	0	N	1	Y	NA	NA	1
JF.0304	fluctuating	2	1	0	0	N	1	Y	1	Y	0
JF.0305	fluctuating	4	1	0	0	N	1	Y	1	Y	0
JF.0306	fluctuating	6	1	0	0	N	1	Y	1	Y	0
JF.0307	fluctuating	8	1	0	0	N	1	Y	1	Y	0
JF.0308	fluctuating	10	1	0	0	N	1	Y	1	Y	0
JF.0309	fluctuating	12	1	0	0	N	1	Y	1	Y	0
JF.0310	fluctuating	18	1	0	0	N	0	N	1	Y	1
JF.0311	fluctuating	0	1	0	0	N	0	N	NA	NA	0
JF.0312	fluctuating	2	1	0	0	N	0	N	0	N	0
JF.0313	fluctuating	4	1	0	0	N	1	Y	0	N	0
JF.0314	fluctuating	6	1	0	0	N	1	Y	0	N	0
JF.0315	fluctuating	8	1	0	0	N	1	Y	0	N	0
JF.0316	fluctuating	10	1	0	0	N	1	Y	0	N	0
JF.0317	fluctuating	12	1	0	0	N	1	Y	0	N	0
JF.0318	fluctuating	18	1	0	0	N	1	Y	0	N	0
JF.0319	fluctuating	0	1	0	0	N	0	N	NA	NA	0
JF.0320	fluctuating	2	1	0	0	N	0	N	0	N	0
JF.0321	fluctuating	4	1	0	0	N	0	N	0	N	0
JF.0322	fluctuating	6	1	0	0	N	0	N	0	N	0
JF.0323	fluctuating	8	1	0	0	N	0	N	0	N	0
JF.0324	fluctuating	10	1	0	0	N	0	N	0	N	0
JF.0325	fluctuating	12	1	0	0	N	0	N	0	N	0
JF.0326	fluctuating	18	1	0	0	N	0	N	0	N	0
JF.0327	fluctuating	0	1	0	0	N	0	N	NA	NA	0
JF.0328	fluctuating	2	1	0	0	N	1	Y	0	N	0
JF.0329	fluctuating	4	1	0	0	N	1	Y	0	N	0
JF.0330	fluctuating	6	1	0	0	N	1	Y	0	N	0
JF.0331	fluctuating	8	1	0	0	N	1	Y	0	N	0
JF.0332	fluctuating	10	1	0	0	N	0	N	0	N	0
JF.0333	fluctuating	12	1	0	0	N	0	N	0	N	0
JF.0334	fluctuating	18	1	0	0	N	1	Y	0	N	0
JF.0335	fluctuating	0	NA	0	0	N	0	N	NA	NA	0
JF.0336	fluctuating	2	NA	0	0	N	0	N	0	N	0
JF.0337	fluctuating	4	NA	0	0	N	0	N	0	N	0
JF.0338	fluctuating	6	NA	0	0	N	0	N	0	N	0
JF.0339	fluctuating	8	NA	0	0	N	0	N	0	N	0
JF.0340	fluctuating	10	NA	0	0	N	1	Y	0	N	0
JF.0341	fluctuating	12	NA	0	0	N	0	N	0	N	0
JF.0342	fluctuating	18	NA	0	0	N	0	N	0	N	0
JF.0344	fluctuating	0	1	0	0	N	1	Y	NA	NA	0
JF.0345	fluctuating	2	1	0	0	N	1	Y	1	Y	0
JF.0346	fluctuating	4	1	0	0	N	1	Y	1	Y	0
JF.0347	fluctuating	6	1	0	0	N	0	N	1	Y	0
JF.0348	fluctuating	8	1	0	0	N	1	Y	1	Y	0
JF.0349	fluctuating	12	1	0	0	N	1	Y	1	Y	0
JF.0350	fluctuating	18	1	0	0	N	1	Y	1	Y	0

## Sheet: Sheet10
Sample number	Condition	Time	OTHADVFL	LSABADFN	DSPROGFN	SAFREVFN	PDDIF12	CEDIF12	CADIF12
JF.0001	stable	0	Y	1	0	0	0	0	0
JF.0002	stable	2	Y	1	0	0	0	0	0
JF.0003	stable	4	N	0	0	0	0	0	0
JF.0004	stable	6	Y	1	0	0	0	0	0
JF.0005	stable	8	Y	1	0	0	1	0	1
JF.0006	stable	10	Y	1	0	0	0	0	0
JF.0007	stable	12	N	0	0	0	0	0	0
JF.0008	stable	18	Y	1	0	0	0	0	0
JF.0013	stable	0	N	0	0	0	0	0	0
JF.0014	stable	2	Y	1	0	0	1	0	1
JF.0015	stable	4	Y	1	0	0	1	0	1
JF.0016	stable	6	Y	1	0	0	0	0	0
JF.0017	stable	8	Y	1	0	0	1	1	2
JF.0018	stable	10	N	0	0	0	1	0	1
JF.0019	stable	12	N	0	0	0	1	0	1
JF.0020	stable	18	Y	1	0	0	1	0	1
JF.0025	stable	0	Y	1	0	0	0	0	0
JF.0026	stable	2	N	0	0	0	1	0	1
JF.0027	stable	4	N	0	0	0	0	0	0
JF.0028	stable	6	N	0	0	0	0	0	0
JF.0029	stable	8	N	0	0	0	1	0	1
JF.0030	stable	10	N	0	0	0	0	0	0
JF.0031	stable	12	N	0	0	0	0	0	0
JF.0039	stable	0	N	0	0	0	0	0	0
JF.0040	stable	2	N	0	0	0	1	0	1
JF.0041	stable	4	N	0	0	0	0	0	0
JF.0042	stable	6	N	0	0	0	0	0	0
JF.0043	stable	8	N	0	0	0	0	0	0
JF.0044	stable	10	N	0	0	0	1	0	1
JF.0045	stable	12	N	0	0	0	0	0	0
JF.0046	stable	18	N	0	0	0	1	0	1
JF.0055	stable	0	Y	1	0	0	0	0	0
JF.0056	stable	2	N	0	0	0	0	0	0
JF.0057	stable	4	N	0	0	0	0	0	0
JF.0058	stable	6	N	0	0	0	0	0	0
JF.0059	stable	8	N	0	0	0	0	0	0
JF.0060	stable	10	N	0	0	0	0	0	0
JF.0061	stable	12	N	0	0	0	0	0	0
JF.0062	stable	18	N	0	0	0	0	0	0
JF.0071	stable	0	N	0	0	0	1	1	2
JF.0072	stable	2	N	0	0	0	1	0	1
JF.0073	stable	4	N	0	0	0	0	1	1
JF.0074	stable	6	N	0	0	0	1	1	0
JF.0075	stable	8	N	0	0	0	0	0	0
JF.0076	stable	10	N	0	0	0	0	1	1
JF.0077	stable	12	N	0	0	0	0	0	0
JF.0078	stable	18	N	0	0	0	1	1	2
JF.0087	stable	0	N	0	0	0	0	0	0
JF.0088	stable	2	N	0	0	0	0	0	0
JF.0089	stable	4	N	0	0	0	0	0	0
JF.0090	stable	6	N	0	0	0	0	0	0
JF.0091	stable	8	N	0	0	0	1	0	1
JF.0092	stable	10	N	0	0	0	0	0	0
JF.0093	stable	12	N	0	0	0	0	0	0
JF.0094	stable	18	N	0	0	0	0	0	0
JF.0103	stable	0	Y	1	0	0	0	0	0
JF.0104	stable	2	N	1	0	0	0	0	0
JF.0105	stable	4	N	0	0	0	0	0	0
JF.0106	stable	6	N	0	0	0	1	0	1
JF.0107	stable	8	N	0	0	0	1	0	1
JF.0108	stable	10	N	0	0	0	1	0	1
JF.0109	stable	12	N	0	0	0	0	0	0
JF.0110	stable	18	Y	1	0	0	0	0	0
JF.0119	stable	0	N	0	0	0	NA	NA	NA
JF.0120	stable	2	N	0	0	0	1	0	1
JF.0121	stable	4	N	0	0	0	0	0	0
JF.0122	stable	6	N	0	0	0	0	0	0
JF.0123	stable	8	N	0	0	0	1	0	1
JF.0124	stable	10	N	0	0	0	0	0	0
JF.0125	stable	12	N	0	0	0	0	0	0
JF.0126	stable	18	N	0	0	0	0	0	0
JF.0135	stable	0	N	0	0	0	0	0	0
JF.0136	stable	2	N	0	0	0	0	1	1
JF.0137	stable	4	N	0	0	0	1	1	0
JF.0138	stable	6	N	0	0	0	1	1	0
JF.0139	stable	8	N	0	0	0	0	0	0
JF.0140	stable	10	N	0	0	0	0	0	0
JF.0141	stable	12	N	0	0	0	1	0	1
JF.0142	stable	18	N	0	0	0	0	0	0
JF.0151	stable	0	N	0	0	0	0	0	0
JF.0152	stable	2	N	0	0	0	1	0	1
JF.0153	stable	4	N	0	0	0	0	1	1
JF.0154	stable	6	N	0	0	0	0	0	0
JF.0155	stable	8	N	0	0	0	0	0	0
JF.0156	stable	10	N	0	0	0	0	0	0
JF.0157	stable	12	N	0	0	0	0	0	0
JF.0158	stable	18	N	0	0	0	0	0	0
JF.0167	stable	0	N	0	0	0	0	1	1
JF.0168	stable	2	N	0	0	0	0	0	0
JF.0169	stable	4	N	0	0	0	1	0	1
JF.0170	stable	6	N	0	0	0	0	0	0
JF.0171	stable	8	N	0	0	0	0	0	0
JF.0172	stable	10	N	0	0	0	1	0	1
JF.0173	stable	12	N	0	0	0	1	0	1
JF.0174	stable	18	N	0	0	0	1	0	1
JF.0183	stable	0	N	0	0	0	3	0	3
JF.0184	stable	2	N	0	0	0	0	1	1
JF.0185	stable	4	N	0	0	0	2	0	2
JF.0186	stable	6	N	0	0	0	2	0	2
JF.0187	stable	8	N	0	0	0	1	0	1
JF.0188	stable	10	N	0	0	0	2	0	2
JF.0189	stable	12	N	0	0	0	0	0	0
JF.0190	stable	18	N	0	0	0	0	0	0
JF.0199	stable	0	N	0	0	0	1	1	2
JF.0200	stable	2	N	0	0	0	0	0	0
JF.0201	stable	4	N	0	0	0	1	0	1
JF.0202	stable	6	N	0	0	0	0	0	0
JF.0203	stable	8	N	0	0	0	0	0	0
JF.0204	stable	10	N	0	0	0	0	0	0
JF.0205	stable	12	N	0	0	0	0	0	0
JF.0215	stable	0	N	0	0	0	1	0	1
JF.0216	stable	2	N	0	0	0	0	0	0
JF.0217	stable	4	N	0	0	0	0	1	1
JF.0218	stable	6	N	0	0	0	1	0	1
JF.0219	stable	8	N	0	0	0	0	0	0
JF.0220	stable	10	Y	1	0	0	0	0	0
JF.0221	stable	12	Y	1	0	0	0	0	0
JF.0222	stable	18	Y	1	0	0	0	0	0
JF.0009	progressing	4	N	0	0	0	0	0	0
JF.0010	progressing	6	Y	1	0	0	2	0	2
JF.0011	progressing	8	Y	1	0	0	0	0	0
JF.0012	progressing	10	Y	1	0	0	1	0	1
JF.0021	progressing	4	Y	1	0	0	1	1	0
JF.0022	progressing	6	Y	1	0	0	1	1	0
JF.0023	progressing	8	Y	1	0	0	0	0	0
JF.0024	progressing	12	N	0	0	0	1	0	1
JF.0032	progressing	0	Y	1	0	0	1	0	1
JF.0033	progressing	2	N	0	0	0	0	0	0
JF.0034	progressing	4	N	0	0	0	0	0	0
JF.0035	progressing	6	N	0	0	0	0	0	0
JF.0036	progressing	8	N	0	0	0	0	0	0
JF.0037	progressing	10	N	0	0	0	0	0	0
JF.0038	progressing	18	N	0	0	0	0	0	0
JF.0047	progressing	0	N	0	0	0	0	0	0
JF.0048	progressing	2	N	0	0	0	1	0	1
JF.0049	progressing	4	N	0	0	0	1	0	1
JF.0050	progressing	6	N	0	0	0	0	0	0
JF.0051	progressing	8	N	0	0	0	0	0	0
JF.0052	progressing	10	N	0	0	0	1	0	1
JF.0053	progressing	12	N	0	0	0	1	0	1
JF.0054	progressing	18	N	0	0	0	1	0	1
JF.0063	progressing	0	Y	1	0	0	0	0	0
JF.0064	progressing	2	N	0	0	0	0	0	0
JF.0065	progressing	4	N	0	0	0	1	0	1
JF.0066	progressing	6	N	0	0	0	0	0	0
JF.0067	progressing	8	N	0	0	0	4	1	3
JF.0068	progressing	10	N	0	0	0	1	0	1
JF.0069	progressing	12	N	0	0	0	0	0	0
JF.0070	progressing	18	N	0	0	0	0	0	0
JF.0079	progressing	0	N	0	0	0	0	0	0
JF.0080	progressing	2	N	0	0	0	1	0	1
JF.0081	progressing	4	N	0	0	0	0	1	1
JF.0082	progressing	6	N	0	0	0	0	0	0
JF.0083	progressing	8	N	0	0	0	0	0	0
JF.0084	progressing	10	N	0	0	0	1	0	1
JF.0085	progressing	12	N	0	0	0	0	0	0
JF.0086	progressing	18	N	0	0	0	0	0	0
JF.0095	progressing	0	N	0	0	0	1	1	0
JF.0096	progressing	2	N	0	0	0	1	0	1
JF.0097	progressing	4	N	0	0	0	0	0	0
JF.0098	progressing	6	N	0	0	0	0	0	0
JF.0099	progressing	8	N	0	0	0	0	0	0
JF.0100	progressing	10	N	0	0	0	1	0	1
JF.0101	progressing	12	N	0	0	0	0	0	0
JF.0102	progressing	18	N	0	0	0	0	0	0
JF.0111	progressing	0	Y	1	0	0	2	0	2
JF.0112	progressing	2	N	1	0	0	1	0	1
JF.0113	progressing	4	N	0	0	0	0	0	0
JF.0114	progressing	6	N	0	0	0	1	0	1
JF.0115	progressing	8	N	0	0	0	0	0	0
JF.0116	progressing	10	N	0	0	0	1	0	1
JF.0117	progressing	12	N	0	0	0	1	0	1
JF.0118	progressing	18	Y	1	0	0	0	0	0
JF.0127	progressing	0	N	0	0	0	0	0	0
JF.0128	progressing	2	N	0	0	0	1	0	1
JF.0129	progressing	4	N	0	0	0	1	0	1
JF.0130	progressing	6	N	0	0	0	0	0	0
JF.0131	progressing	8	N	0	0	0	2	0	2
JF.0132	progressing	10	N	0	0	0	0	0	0
JF.0133	progressing	12	N	0	0	0	0	0	0
JF.0134	progressing	18	N	0	0	0	0	0	0
JF.0143	progressing	0	N	0	0	0	0	0	0
JF.0144	progressing	2	N	0	0	0	1	0	1
JF.0145	progressing	4	N	0	0	0	1	1	0
JF.0146	progressing	6	N	0	0	0	0	0	0
JF.0147	progressing	8	N	0	0	0	0	0	0
JF.0148	progressing	10	N	0	0	0	1	0	1
JF.0149	progressing	12	N	0	0	0	0	0	0
JF.0150	progressing	18	N	0	0	0	1	0	1
JF.0159	progressing	0	N	0	0	0	0	1	1
JF.0160	progressing	2	N	0	0	0	2	0	2
JF.0161	progressing	4	N	0	0	0	0	1	1
JF.0162	progressing	6	N	0	0	0	0	1	1
JF.0163	progressing	8	N	0	0	0	0	0	0
JF.0164	progressing	10	N	0	0	0	0	0	0
JF.0165	progressing	12	N	0	0	0	1	0	1
JF.0166	progressing	18	N	0	0	0	0	0	0
JF.0175	progressing	0	N	0	0	0	1	1	0
JF.0176	progressing	2	N	0	0	0	0	0	0
JF.0177	progressing	4	N	0	0	0	0	1	1
JF.0178	progressing	6	N	0	0	0	0	0	0
JF.0179	progressing	8	N	0	0	0	0	0	0
JF.0180	progressing	10	N	0	0	0	0	0	0
JF.0181	progressing	12	N	0	0	0	0	0	0
JF.0182	progressing	18	N	0	0	0	0	0	0
JF.0191	progressing	0	N	0	0	0	1	0	1
JF.0192	progressing	2	N	0	0	0	2	0	2
JF.0193	progressing	4	N	0	0	0	1	1	2
JF.0194	progressing	6	N	0	0	0	1	0	1
JF.0195	progressing	8	N	0	0	0	1	0	1
JF.0196	progressing	10	N	0	0	0	0	0	0
JF.0197	progressing	12	N	0	0	0	1	0	1
JF.0198	progressing	18	N	0	0	0	0	0	0
JF.0207	progressing	0	N	0	0	0	0	0	0
JF.0208	progressing	2	N	0	0	0	0	0	0
JF.0209	progressing	4	N	0	0	0	0	0	0
JF.0210	progressing	6	N	0	0	0	2	0	2
JF.0211	progressing	8	N	0	0	0	0	0	0
JF.0212	progressing	10	N	0	0	0	0	0	0
JF.0213	progressing	12	N	0	0	0	1	0	1
JF.0223	progressing	0	N	0	0	0	0	0	0
JF.0224	progressing	2	N	0	0	0	0	0	0
JF.0225	progressing	4	N	0	0	0	0	0	0
JF.0226	progressing	6	N	0	0	0	0	0	0
JF.0227	progressing	8	N	0	0	0	0	0	0
JF.0228	progressing	10	Y	1	0	0	2	0	2
JF.0229	progressing	12	Y	1	0	0	0	0	0
JF.0230	progressing	18	Y	1	0	0	1	0	1
JF.0231	fluctuating	0	Y	1	0	0	0	0	0
JF.0232	fluctuating	2	Y	1	0	0	0	0	0
JF.0233	fluctuating	4	N	0	0	0	0	0	0
JF.0234	fluctuating	6	Y	1	0	0	0	0	0
JF.0235	fluctuating	8	Y	1	0	0	1	0	1
JF.0236	fluctuating	10	Y	1	0	0	0	0	0
JF.0237	fluctuating	12	N	0	0	0	0	0	0
JF.0238	fluctuating	18	Y	1	0	0	0	0	0
JF.0239	fluctuating	0	N	0	0	0	2	0	2
JF.0240	fluctuating	2	Y	1	0	0	1	0	1
JF.0241	fluctuating	4	Y	1	0	0	2	1	3
JF.0242	fluctuating	6	Y	1	0	0	2	1	3
JF.0243	fluctuating	8	Y	1	0	0	0	0	0
JF.0244	fluctuating	10	N	0	0	0	0	0	0
JF.0245	fluctuating	12	N	0	0	0	0	0	0
JF.0246	fluctuating	18	Y	1	0	0	0	0	0
JF.0247	fluctuating	0	Y	1	0	0	0	1	1
JF.0248	fluctuating	2	N	0	0	0	0	1	1
JF.0249	fluctuating	4	N	0	0	0	1	0	1
JF.0250	fluctuating	6	N	0	0	0	2	0	2
JF.0251	fluctuating	8	N	0	0	0	0	0	0
JF.0252	fluctuating	10	N	0	0	0	0	0	0
JF.0253	fluctuating	12	N	0	0	0	0	0	0
JF.0254	fluctuating	18	N	0	0	0	1	0	1
JF.0255	fluctuating	0	N	0	0	0	0	1	1
JF.0256	fluctuating	2	N	0	0	0	0	1	1
JF.0257	fluctuating	4	N	0	0	0	0	0	0
JF.0258	fluctuating	6	N	0	0	0	1	0	1
JF.0259	fluctuating	8	N	0	0	0	1	0	1
JF.0260	fluctuating	10	N	0	0	0	0	0	0
JF.0261	fluctuating	12	N	0	0	0	1	0	1
JF.0262	fluctuating	18	N	0	0	0	1	1	0
JF.0263	fluctuating	0	N	0	0	0	0	0	0
JF.0264	fluctuating	2	N	0	0	0	0	0	0
JF.0265	fluctuating	4	N	0	0	0	0	0	0
JF.0266	fluctuating	6	N	0	0	0	1	0	1
JF.0267	fluctuating	8	N	0	0	0	1	0	1
JF.0268	fluctuating	10	Y	1	0	0	2	0	2
JF.0269	fluctuating	12	Y	1	0	0	0	0	0
JF.0270	fluctuating	18	Y	1	0	0	0	0	0
JF.0271	fluctuating	0	Y	1	0	0	0	1	1
JF.0272	fluctuating	2	N	0	0	0	0	0	0
JF.0273	fluctuating	4	N	0	0	0	0	0	0
JF.0274	fluctuating	6	N	0	0	0	1	1	0
JF.0275	fluctuating	8	N	0	0	0	1	0	1
JF.0276	fluctuating	10	N	0	0	0	0	0	0
JF.0277	fluctuating	12	N	0	0	0	0	0	0
JF.0278	fluctuating	18	N	0	0	0	0	0	0
JF.0279	fluctuating	0	N	0	0	0	1	0	1
JF.0280	fluctuating	2	N	0	0	0	0	0	0
JF.0281	fluctuating	4	N	0	0	0	0	1	1
JF.0282	fluctuating	6	N	0	0	0	0	0	0
JF.0283	fluctuating	8	N	0	0	0	1	1	2
JF.0284	fluctuating	10	N	0	0	0	1	1	2
JF.0285	fluctuating	12	N	0	0	0	1	0	1
JF.0286	fluctuating	18	N	0	0	0	0	0	0
JF.0287	fluctuating	0	N	0	0	0	1	0	1
JF.0288	fluctuating	4	N	0	0	0	2	0	2
JF.0289	fluctuating	6	N	0	0	0	0	0	0
JF.0290	fluctuating	8	N	0	0	0	1	0	1
JF.0291	fluctuating	10	N	0	0	0	1	0	1
JF.0292	fluctuating	12	N	0	0	0	2	0	2
JF.0293	fluctuating	18	N	0	0	0	0	0	0
JF.0294	fluctuating	0	N	0	0	0	1	0	1
JF.0295	fluctuating	2	N	0	0	0	1	0	1
JF.0296	fluctuating	4	N	0	0	0	1	0	1
JF.0297	fluctuating	6	N	0	0	0	0	0	0
JF.0298	fluctuating	8	N	0	0	0	0	0	0
JF.0299	fluctuating	10	N	0	0	0	1	0	1
JF.0300	fluctuating	12	N	0	0	0	0	0	0
JF.0301	fluctuating	18	N	0	0	0	1	0	1
JF.0303	fluctuating	0	Y	1	0	0	1	0	1
JF.0304	fluctuating	2	N	1	0	0	1	0	1
JF.0305	fluctuating	4	N	0	0	0	0	0	0
JF.0306	fluctuating	6	N	0	0	0	1	0	1
JF.0307	fluctuating	8	N	0	0	0	1	0	1
JF.0308	fluctuating	10	N	0	0	0	0	0	0
JF.0309	fluctuating	12	N	0	0	0	0	0	0
JF.0310	fluctuating	18	Y	1	0	0	0	0	0
JF.0311	fluctuating	0	N	0	0	0	0	0	0
JF.0312	fluctuating	2	N	0	0	0	1	0	1
JF.0313	fluctuating	4	N	0	0	0	1	0	1
JF.0314	fluctuating	6	N	0	0	0	1	0	1
JF.0315	fluctuating	8	N	0	0	0	1	0	1
JF.0316	fluctuating	10	N	0	0	0	0	0	0
JF.0317	fluctuating	12	N	0	0	0	0	0	0
JF.0318	fluctuating	18	N	0	0	0	0	0	0
JF.0319	fluctuating	0	N	0	0	0	0	0	0
JF.0320	fluctuating	2	N	0	0	0	1	1	0
JF.0321	fluctuating	4	N	0	0	0	0	0	0
JF.0322	fluctuating	6	N	0	0	0	0	0	0
JF.0323	fluctuating	8	N	0	0	0	1	0	1
JF.0324	fluctuating	10	N	0	0	0	0	0	0
JF.0325	fluctuating	12	N	0	0	0	1	0	1
JF.0326	fluctuating	18	N	0	0	0	0	0	0
JF.0327	fluctuating	0	N	0	0	0	0	0	0
JF.0328	fluctuating	2	N	0	0	0	1	0	1
JF.0329	fluctuating	4	N	0	0	0	0	1	1
JF.0330	fluctuating	6	N	0	0	0	0	0	0
JF.0331	fluctuating	8	N	0	0	0	0	0	0
JF.0332	fluctuating	10	N	0	0	0	0	0	0
JF.0333	fluctuating	12	N	0	0	0	0	0	0
JF.0334	fluctuating	18	N	0	0	0	0	0	0
JF.0335	fluctuating	0	N	0	0	0	0	1	1
JF.0336	fluctuating	2	N	0	0	0	1	0	1
JF.0337	fluctuating	4	N	0	0	0	0	0	0
JF.0338	fluctuating	6	N	0	0	0	0	0	0
JF.0339	fluctuating	8	N	0	0	0	0	0	0
JF.0340	fluctuating	10	N	0	0	0	0	0	0
JF.0341	fluctuating	12	N	0	0	0	0	0	0
JF.0342	fluctuating	18	N	0	0	0	0	0	0
JF.0344	fluctuating	0	N	0	0	0	0	0	0
JF.0345	fluctuating	2	N	0	0	0	2	0	2
JF.0346	fluctuating	4	N	0	0	0	1	1	0
JF.0347	fluctuating	6	N	0	0	0	1	0	1
JF.0348	fluctuating	8	N	0	0	0	1	0	1
JF.0349	fluctuating	12	N	0	0	0	0	0	0
JF.0350	fluctuating	18	N	0	0	0	2	0	2
