# Supplementary material for: Longitudinal host-microbiome dynamics of metatranscription identify hallmarks of progression in periodontitis
Source: Microbiome. 2025 May 14;13:119. doi: 10.1186/s40168-025-02108-8 (PMC12077055; doi:10.1186/s40168-025-02108-8)
Supplement: Supplementary file 7 — Additional file 6. [file 40168_2025_2108_MOESM6_ESM.xlsx]

## Sheet: Species
Genome	Species	HOMD names			Species in database
GCF_000160075.2genomic.fna	Abiotrophia_defectiva	Abiotrophia_defectiva			Abiotrophia_defectiva
GCF_013267415.1genomic.fna	Abiotrophia_defectiva	Abiotrophia_defectiva			Acidipropionibacterium_acidifaciens
GCF_003798325.1genomic.fna	Acidipropionibacterium_acidifaciens	Acidipropionibacterium_acidifaciens			Actinomyces_dentalis
GCF_000429225.1genomic.fna	Actinomyces_dentalis	Actinomyces_dentalis			Actinomyces_gerencseriae
GCF_000429265.1genomic.fna	Actinomyces_gerencseriae	Actinomyces_gerencseriae			Actinomyces_graevenitzii
GCF_000239695.1genomic.fna	Actinomyces_graevenitzii	Actinomyces_graevenitzii			Actinomyces_israelii
GCF_000466185.1genomic.fna	Actinomyces_graevenitzii	Actinomyces_graevenitzii			Actinomyces_johnsonii
GCF_002871975.1genomic.fna	Actinomyces_graevenitzii	Actinomyces_graevenitzii			Actinomyces_massiliensis
GCF_000711965.1genomic.fna	Actinomyces_israelii	Actinomyces_israelii			Actinomyces_naeslundii
GCF_030253495.1genomic.fna	Actinomyces_israelii	Actinomyces_israelii			Actinomyces_oris
GCF_000466205.2genomic.fna	Actinomyces_johnsonii	Actinomyces_johnsonii			Actinomyces_sp._oral_taxon_169
GCF_000466245.1genomic.fna	Actinomyces_johnsonii	Actinomyces_johnsonii			Actinomyces_sp._oral_taxon_170
GCF_006546835.1genomic.fna	Actinomyces_johnsonii	Actinomyces_johnsonii			Actinomyces_sp._oral_taxon_171
GCF_000269805.1genomic.fna	Actinomyces_massiliensis	Actinomyces_massiliensis			Actinomyces_sp._oral_taxon_175
GCF_030644185.1genomic.fna	Actinomyces_massiliensis	Actinomyces_massiliensis			Actinomyces_sp._oral_taxon_414
GCF_023170065.1genomic.fna	Actinomyces_naeslundii	Actinomyces_naeslundii			Actinomyces_sp._oral_taxon_448
GCF_001956565.1genomic.fna	Actinomyces_naeslundii	Actinomyces_naeslundii			Actinomyces_sp._oral_taxon_897
GCF_001956445.1genomic.fna	Actinomyces_naeslundii	Actinomyces_naeslundii			Actinomyces_timonensis
GCF_026802095.1genomic.fna	Actinomyces_naeslundii	Actinomyces_naeslundii			Actinomyces_viscosus
GCF_001956355.1genomic.fna	Actinomyces_naeslundii	Actinomyces_naeslundii			Aggregatibacter_aphrophilus
GCF_001956435.1genomic.fna	Actinomyces_naeslundii	Actinomyces_naeslundii			Aggregatibacter_segnis
GCF_016127855.1genomic.fna	Actinomyces_naeslundii	Actinomyces_naeslundii			Aggregatibacter_sp._oral_taxon_458
GCF_001956635.1genomic.fna	Actinomyces_naeslundii	Actinomyces_naeslundii			Aggregatibacter_sp._oral_taxon_513
GCF_001956555.1genomic.fna	Actinomyces_naeslundii	Actinomyces_naeslundii			Alloprevotella_rava
GCF_001956415.1genomic.fna	Actinomyces_naeslundii	Actinomyces_naeslundii			Alloprevotella_sp._oral_taxon_473
GCF_001956585.1genomic.fna	Actinomyces_naeslundii	Actinomyces_naeslundii			Alloprevotella_tannerae
GCF_001956365.1genomic.fna	Actinomyces_naeslundii	Actinomyces_naeslundii			Anaeroglobus_geminatus
GCF_001937605.1genomic.fna	Actinomyces_naeslundii	Actinomyces_naeslundii			Anaerolineae_[G-1]_bacterium_oral_taxon_439
GCF_001937475.1genomic.fna	Actinomyces_naeslundii	Actinomyces_naeslundii			Arachnia_propionica
GCF_001956505.1genomic.fna	Actinomyces_naeslundii	Actinomyces_naeslundii			Arachnia_rubra
GCF_001937615.1genomic.fna	Actinomyces_naeslundii	Actinomyces_naeslundii			Bacteroidales_[G-2]_bacterium_oral_taxon_274
GCF_001956515.1genomic.fna	Actinomyces_naeslundii	Actinomyces_naeslundii			Bulleidia_extructa
GCF_001956485.1genomic.fna	Actinomyces_naeslundii	Actinomyces_naeslundii			Campylobacter_concisus
GCF_001956575.1genomic.fna	Actinomyces_naeslundii	Actinomyces_naeslundii			Campylobacter_curvus
GCF_002847585.1genomic.fna	Actinomyces_naeslundii	Actinomyces_naeslundii			Campylobacter_gracilis
GCF_001937595.1genomic.fna	Actinomyces_naeslundii	Actinomyces_naeslundii			Campylobacter_rectus
GCF_001937735.1genomic.fna	Actinomyces_naeslundii	Actinomyces_naeslundii			Campylobacter_showae
GCF_023169925.1genomic.fna	Actinomyces_oris	Actinomyces_oris			Candidatus_Nanosynbacter_lyticus
GCF_001937725.1genomic.fna	Actinomyces_oris	Actinomyces_oris			Capnocytophaga_endodontalis
GCF_001937715.1genomic.fna	Actinomyces_oris	Actinomyces_oris			Capnocytophaga_gingivalis
GCF_001937675.1genomic.fna	Actinomyces_oris	Actinomyces_oris			Capnocytophaga_granulosa
GCF_001937485.1genomic.fna	Actinomyces_oris	Actinomyces_oris			Capnocytophaga_haemolytica
GCF_006546825.1genomic.fna	Actinomyces_oris	Actinomyces_oris			Capnocytophaga_leadbetteri
GCF_001937425.1genomic.fna	Actinomyces_oris	Actinomyces_oris			Capnocytophaga_ochracea
GCF_001929365.1genomic.fna	Actinomyces_oris	Actinomyces_oris			Capnocytophaga_sp._oral_taxon_323
GCF_016127955.1genomic.fna	Actinomyces_oris	Actinomyces_oris			Capnocytophaga_sp._oral_taxon_324
GCF_001937555.1genomic.fna	Actinomyces_oris	Actinomyces_oris			Capnocytophaga_sp._oral_taxon_332
GCF_001937415.1genomic.fna	Actinomyces_oris	Actinomyces_oris			Capnocytophaga_sp._oral_taxon_335
GCF_001937385.1genomic.fna	Actinomyces_oris	Actinomyces_oris			Capnocytophaga_sp._oral_taxon_336
GCF_001937665.1genomic.fna	Actinomyces_oris	Actinomyces_oris			Capnocytophaga_sp._oral_taxon_338
GCF_001937505.1genomic.fna	Actinomyces_oris	Actinomyces_oris			Capnocytophaga_sp._oral_taxon_380
GCF_001937365.1genomic.fna	Actinomyces_oris	Actinomyces_oris			Capnocytophaga_sp._oral_taxon_412
GCF_001937535.1genomic.fna	Actinomyces_oris	Actinomyces_oris			Capnocytophaga_sp._oral_taxon_863
GCF_001929375.1genomic.fna	Actinomyces_oris	Actinomyces_oris			Capnocytophaga_sp._oral_taxon_864
GCF_001553935.1genomic.fna	Actinomyces_oris	Actinomyces_oris			Capnocytophaga_sp._oral_taxon_878
GCF_002847555.1genomic.fna	Actinomyces_oris	Actinomyces_oris			Capnocytophaga_sp._oral_taxon_902
GCF_001937545.1genomic.fna	Actinomyces_oris	Actinomyces_oris			Capnocytophaga_sp._oral_taxon_903
GCF_001937445.1genomic.fna	Actinomyces_oris	Actinomyces_oris			Capnocytophaga_sputigena
GCF_027945475.1genomic.fna	Actinomyces_oris	Actinomyces_oris			Cardiobacterium_hominis
GCF_946221355.1genomic.fna	Actinomyces_oris	Actinomyces_oris			Cardiobacterium_valvarum
GCF_013394715.1genomic.fna	Actinomyces_sp._oral_taxon_169	Actinomyces_sp._HMT_169			Catonella_morbi
GCF_000195595.1genomic.fna	Actinomyces_sp._oral_taxon_170	Actinomyces_sp._HMT_170			Centipeda_periodontii
GCF_000186965.1genomic.fna	Actinomyces_sp._oral_taxon_171	Actinomyces_sp._HMT_171			Colibacter_massiliensis
GCF_005696555.1genomic.fna	Actinomyces_sp._oral_taxon_171	Actinomyces_sp._HMT_171			Corynebacterium_durum
GCF_000223355.1genomic.fna	Actinomyces_sp._oral_taxon_175	Actinomyces_sp._HMT_175			Corynebacterium_matruchotii
GCF_001278845.1genomic.fna	Actinomyces_sp._oral_taxon_414	Actinomyces_sp._HMT_414			Cryptobacterium_curtum
GCF_000220835.1genomic.fna	Actinomyces_sp._oral_taxon_448	Actinomyces_sp._HMT_448			Cutibacterium_acnes
GCF_002999235.1genomic.fna	Actinomyces_sp._oral_taxon_897	Actinomyces_sp._HMT_897			Dialister_invisus
GCF_000295095.1genomic.fna	Actinomyces_timonensis	Actinomyces_timonensis			Dialister_pneumosintes
GCF_000175315.3genomic.fna	Actinomyces_viscosus	Actinomyces_viscosus			Eikenella_corrodens
GCF_900637975.1genomic.fna	Actinomyces_viscosus	Actinomyces_viscosus			Filifactor_alocis
GCF_900636915.1genomic.fna	Aggregatibacter_aphrophilus	Aggregatibacter_aphrophilus			Fretibacterium_fastidiosum
GCF_000231255.1genomic.fna	Aggregatibacter_aphrophilus	Aggregatibacter_aphrophilus			Fusobacterium_hwasookii
GCF_000022985.1genomic.fna	Aggregatibacter_aphrophilus	Aggregatibacter_aphrophilus			Fusobacterium_naviforme
GCF_001188835.1genomic.fna	Aggregatibacter_aphrophilus	Aggregatibacter_aphrophilus			Fusobacterium_nucleatum
GCF_001680765.1genomic.fna	Aggregatibacter_aphrophilus	Aggregatibacter_aphrophilus			Fusobacterium_periodonticum
GCF_001680805.1genomic.fna	Aggregatibacter_aphrophilus	Aggregatibacter_aphrophilus			Fusobacterium_sp._oral_taxon_203
GCF_003130375.1genomic.fna	Aggregatibacter_aphrophilus	Aggregatibacter_aphrophilus			Fusobacterium_sp._oral_taxon_370
GCF_003130365.1genomic.fna	Aggregatibacter_aphrophilus	Aggregatibacter_aphrophilus			Gemella_haemolysans
GCF_900478265.1genomic.fna	Aggregatibacter_aphrophilus	Aggregatibacter_aphrophilus			Gemella_morbillorum
GCF_003130145.1genomic.fna	Aggregatibacter_aphrophilus	Aggregatibacter_aphrophilus			Gemella_sanguinis
GCF_003130125.1genomic.fna	Aggregatibacter_aphrophilus	Aggregatibacter_aphrophilus			Granulicatella_adiacens
GCF_003130195.1genomic.fna	Aggregatibacter_aphrophilus	Aggregatibacter_aphrophilus			Granulicatella_elegans
GCF_001262035.1genomic.fna	Aggregatibacter_aphrophilus	Aggregatibacter_aphrophilus			Haemophilus_haemolyticus
GCF_000185305.1genomic.fna	Aggregatibacter_segnis	Aggregatibacter_segnis			Haemophilus_parahaemolyticus
GCF_900476035.1genomic.fna	Aggregatibacter_segnis	Aggregatibacter_segnis			Haemophilus_parainfluenzae
GCF_003130095.1genomic.fna	Aggregatibacter_segnis	Aggregatibacter_segnis			Haemophilus_paraphrohaemolyticus
GCF_016127115.1genomic.fna	Aggregatibacter_segnis	Aggregatibacter_segnis			Haemophilus_pittmaniae
GCF_003130075.1genomic.fna	Aggregatibacter_segnis	Aggregatibacter_segnis			Haemophilus_sp._oral_taxon_036
GCF_003130345.1genomic.fna	Aggregatibacter_segnis	Aggregatibacter_segnis			Haemophilus_sputorum
GCF_003130325.1genomic.fna	Aggregatibacter_segnis	Aggregatibacter_segnis			Johnsonella_ignava
GCF_000466335.1genomic.fna	Aggregatibacter_sp._oral_taxon_458	Aggregatibacter_sp._HMT_458			Kingella_denitrificans
GCF_905372845.1genomic.fna	Aggregatibacter_sp._oral_taxon_458	Aggregatibacter_sp._HMT_458			Kingella_oralis
GCF_018128305.1genomic.fna	Aggregatibacter_sp._oral_taxon_513	Aggregatibacter_sp._HMT_513			Lachnoanaerobaculum_orale
GCF_000234115.1genomic.fna	Alloprevotella_rava	Alloprevotella_rava			Lachnoanaerobaculum_saburreum
GCF_000318095.2genomic.fna	Alloprevotella_sp._oral_taxon_473	Alloprevotella_sp._HMT_473			Lachnoanaerobaculum_umeaense
GCF_000159995.1genomic.fna	Alloprevotella_tannerae	Alloprevotella_tannerae			Lachnospiraceae_bacterium_oral_taxon_096
GCF_000239275.1genomic.fna	Anaeroglobus_geminatus	Anaeroglobus_geminatus			Lachnospiraceae_bacterium_oral_taxon_500
GCF_001717545.1genomic.fna	Anaerolineae_[G-1]_bacterium_oral_taxon_439	Anaerolineae_[G-1]_bacterium_HMT_439			Lactobacillus_gasseri
GCF_000277715.1genomic.fna	Arachnia_propionica	Arachnia_propionica			Lancefieldella_parvula
GCF_018128345.1genomic.fna	Arachnia_propionica	Arachnia_propionica			Lancefieldella_rimae
GCF_005696855.1genomic.fna	Arachnia_propionica	Arachnia_propionica			Lancefieldella_sp._oral_taxon_199
GCF_018128365.1genomic.fna	Arachnia_propionica	Arachnia_propionica			Lautropia_mirabilis
GCF_900638645.1genomic.fna	Arachnia_propionica	Arachnia_propionica			Leptotrichia_buccalis
GCF_900637725.1genomic.fna	Arachnia_propionica	Arachnia_propionica			Leptotrichia_hofstadii
GCF_018128325.1genomic.fna	Arachnia_rubra	Arachnia_rubra			Leptotrichia_hongkongensis
GCF_019973735.1genomic.fna	Arachnia_rubra	Arachnia_rubra			Leptotrichia_shahii
GCF_000163695.1genomic.fna	Bacteroidales_[G-2]_bacterium_oral_taxon_274	Bacteroidales_[G-2]_bacterium_HMT_274			Leptotrichia_sp._oral_taxon_212
GCF_000177375.1genomic.fna	Bulleidia_extructa	Bulleidia_extructa			Leptotrichia_sp._oral_taxon_215
GCF_905373065.1genomic.fna	Bulleidia_extructa	Bulleidia_extructa			Leptotrichia_sp._oral_taxon_218
GCF_000017725.2genomic.fna	Campylobacter_concisus	Campylobacter_concisus			Leptotrichia_sp._oral_taxon_223
GCF_001298465.1genomic.fna	Campylobacter_concisus	Campylobacter_concisus			Leptotrichia_sp._oral_taxon_225
GCF_003048615.2genomic.fna	Campylobacter_concisus	Campylobacter_concisus			Leptotrichia_sp._oral_taxon_417
GCF_015679965.1genomic.fna	Campylobacter_concisus	Campylobacter_concisus			Leptotrichia_sp._oral_taxon_498
GCF_015680025.1genomic.fna	Campylobacter_concisus	Campylobacter_concisus			Leptotrichia_sp._oral_taxon_879
GCF_003048695.2genomic.fna	Campylobacter_concisus	Campylobacter_concisus			Leptotrichia_wadei
GCF_003048875.2genomic.fna	Campylobacter_concisus	Campylobacter_concisus			Limosilactobacillus_vaginalis
GCF_003048835.2genomic.fna	Campylobacter_concisus	Campylobacter_concisus			Megasphaera_micronuciformis
GCF_015679945.1genomic.fna	Campylobacter_concisus	Campylobacter_concisus			Methanobrevibacter_oralis
GCF_003048675.2genomic.fna	Campylobacter_concisus	Campylobacter_concisus			Mogibacterium_diversum
GCF_003048685.2genomic.fna	Campylobacter_concisus	Campylobacter_concisus			Mogibacterium_neglectum
GCF_003048595.2genomic.fna	Campylobacter_concisus	Campylobacter_concisus			Mogibacterium_timidum
GCF_003048775.2genomic.fna	Campylobacter_concisus	Campylobacter_concisus			Mycoplasma_salivarium
GCF_003048375.1genomic.fna	Campylobacter_concisus	Campylobacter_concisus			Neisseria_bacilliformis
GCF_015680005.1genomic.fna	Campylobacter_concisus	Campylobacter_concisus			Neisseria_cinerea
GCF_015679985.1genomic.fna	Campylobacter_concisus	Campylobacter_concisus			Neisseria_elongata
GCF_000017465.2genomic.fna	Campylobacter_curvus	Campylobacter_curvus			Neisseria_flavescens
GCF_902381815.1genomic.fna	Campylobacter_curvus	Campylobacter_curvus			Neisseria_macacae
GCF_013372125.1genomic.fna	Campylobacter_curvus	Campylobacter_curvus			Neisseria_meningitidis
GCF_020736225.1genomic.fna	Campylobacter_curvus	Campylobacter_curvus			Neisseria_mucosa
GCF_001190745.1genomic.fna	Campylobacter_gracilis	Campylobacter_gracilis			Neisseria_oralis
GCF_020736185.1genomic.fna	Campylobacter_gracilis	Campylobacter_gracilis			Neisseria_perflava
GCF_004803795.1genomic.fna	Campylobacter_rectus	Campylobacter_rectus			Neisseria_polysaccharea
GCF_020736205.1genomic.fna	Campylobacter_rectus	Campylobacter_rectus			Neisseria_sicca
GCF_900573965.1genomic.fna	Campylobacter_showae	Campylobacter_showae			Neisseria_subflava
GCF_900573975.1genomic.fna	Campylobacter_showae	Campylobacter_showae			Olsenella_sp._oral_taxon_807
GCF_900699785.1genomic.fna	Campylobacter_showae	Campylobacter_showae			Olsenella_uli
GCF_900573945.1genomic.fna	Campylobacter_showae	Campylobacter_showae			Oribacterium_asaccharolyticum
GCF_900573955.1genomic.fna	Campylobacter_showae	Campylobacter_showae			Oribacterium_parvum
GCF_004803815.1genomic.fna	Campylobacter_showae	Campylobacter_showae			Oribacterium_sinus
GCF_000803625.1genomic.fna	Candidatus_Nanosynbacter_lyticus	Candidatus_Nanosynbacter_lyticus			Oribacterium_sp._oral_taxon_078
GCF_002209445.1genomic.fna	Capnocytophaga_endodontalis	Capnocytophaga_endodontalis			Ottowia_sp._oral_taxon_894
GCF_002302415.1genomic.fna	Capnocytophaga_gingivalis	Capnocytophaga_gingivalis			Parvimonas_micra
GCF_000411115.1genomic.fna	Capnocytophaga_granulosa	Capnocytophaga_granulosa			Parvimonas_sp._oral_taxon_110
GCF_900106575.1genomic.fna	Capnocytophaga_granulosa	Capnocytophaga_granulosa			Parvimonas_sp._oral_taxon_393
GCF_001553545.1genomic.fna	Capnocytophaga_haemolytica	Capnocytophaga_haemolytica			Peptidiphaga_gingivicola
GCF_900187255.1genomic.fna	Capnocytophaga_haemolytica	Capnocytophaga_haemolytica			Peptidiphaga_sp._oral_taxon_183
GCF_003054025.1genomic.fna	Capnocytophaga_leadbetteri	Capnocytophaga_leadbetteri			Peptostreptococcaceae_bacterium_oral_taxon_113
GCF_002302615.1genomic.fna	Capnocytophaga_leadbetteri	Capnocytophaga_leadbetteri			Eubacterium_infirmum
GCF_000023285.1genomic.fna	Capnocytophaga_ochracea	Capnocytophaga_ochracea			Eubacterium_saphenum
GCF_000183985.1genomic.fna	Capnocytophaga_ochracea	Capnocytophaga_ochracea			Eubacterium_minutum
GCF_001057035.1genomic.fna	Capnocytophaga_ochracea	Capnocytophaga_ochracea			Eubacterium_nodatum
GCF_019930725.1genomic.fna	Capnocytophaga_ochracea	Capnocytophaga_ochracea			Peptostreptococcaceae_bacterium_oral_taxon_081
GCF_020736165.1genomic.fna	Capnocytophaga_ochracea	Capnocytophaga_ochracea			Eubacterium_brachy
GCF_026013785.1genomic.fna	Capnocytophaga_ochracea	Capnocytophaga_ochracea			Peptostreptococcus_anaerobius
GCF_026013805.1genomic.fna	Capnocytophaga_ochracea	Capnocytophaga_ochracea			Peptostreptococcus_stomatis
GCF_026013825.1genomic.fna	Capnocytophaga_ochracea	Capnocytophaga_ochracea			Phocaeicola_abscessus
GCF_001278825.1genomic.fna	Capnocytophaga_sp._oral_taxon_323	Capnocytophaga_sp._HMT_323			Porphyromonas_catoniae
GCF_000318315.2genomic.fna	Capnocytophaga_sp._oral_taxon_324	Capnocytophaga_sp._HMT_324			Porphyromonas_endodontalis
GCF_000318275.2genomic.fna	Capnocytophaga_sp._oral_taxon_332	Capnocytophaga_sp._HMT_332			Porphyromonas_gingivalis
GCF_000277665.1genomic.fna	Capnocytophaga_sp._oral_taxon_335	Capnocytophaga_sp._HMT_335			Porphyromonas_pasteri
GCF_000411575.1genomic.fna	Capnocytophaga_sp._oral_taxon_336	Capnocytophaga_sp._HMT_336			Porphyromonas_sp._oral_taxon_275
GCF_000192225.1genomic.fna	Capnocytophaga_sp._oral_taxon_338	Capnocytophaga_sp._HMT_338			Porphyromonas_sp._oral_taxon_278
GCF_000318255.2genomic.fna	Capnocytophaga_sp._oral_taxon_380	Capnocytophaga_sp._HMT_380			Prevotella_aurantiaca
GCF_000271925.1genomic.fna	Capnocytophaga_sp._oral_taxon_412	Capnocytophaga_sp._HMT_412			Prevotella_baroniae
GCF_000466425.1genomic.fna	Capnocytophaga_sp._oral_taxon_863	Capnocytophaga_sp._HMT_863			Prevotella_buccae
GCF_002998835.1genomic.fna	Capnocytophaga_sp._oral_taxon_864	Capnocytophaga_sp._HMT_864			Prevotella_dentalis
GCF_002999135.1genomic.fna	Capnocytophaga_sp._oral_taxon_878	Capnocytophaga_sp._HMT_878			Prevotella_denticola
GCF_013394735.1genomic.fna	Capnocytophaga_sp._oral_taxon_902	Capnocytophaga_sp._HMT_902			Prevotella_enoeca
GCF_013394785.1genomic.fna	Capnocytophaga_sp._oral_taxon_903	Capnocytophaga_sp._HMT_903			Prevotella_fusca
GCF_002302495.1genomic.fna	Capnocytophaga_sputigena	Capnocytophaga_sputigena			Prevotella_histicola
GCF_002302595.1genomic.fna	Capnocytophaga_sputigena	Capnocytophaga_sputigena			Prevotella_intermedia
GCF_002302395.1genomic.fna	Capnocytophaga_sputigena	Capnocytophaga_sputigena			Prevotella_jejuni
GCF_900638125.1genomic.fna	Capnocytophaga_sputigena	Capnocytophaga_sputigena			Prevotella_koreensis
GCF_000160655.1genomic.fna	Cardiobacterium_hominis	Cardiobacterium_hominis			Hoylesella_loescheii
GCF_001057485.1genomic.fna	Cardiobacterium_hominis	Cardiobacterium_hominis			Prevotella_maculosa
GCF_001063785.1genomic.fna	Cardiobacterium_hominis	Cardiobacterium_hominis			Hoylesella_marshii
GCF_001057555.1genomic.fna	Cardiobacterium_hominis	Cardiobacterium_hominis			Prevotella_melaninogenica
GCF_900637305.1genomic.fna	Cardiobacterium_hominis	Cardiobacterium_hominis			Prevotella_micans
GCF_000239355.1genomic.fna	Cardiobacterium_valvarum	Cardiobacterium_valvarum			Prevotella_multiformis
GCF_000160035.2genomic.fna	Catonella_morbi	Catonella_morbi			Hoylesella_nanceiensis
GCF_000213975.1genomic.fna	Centipeda_periodontii	Centipeda_periodontii			Prevotella_nigrescens
GCF_902376155.1genomic.fna	Colibacter_massiliensis	Colibacter_massiliensis			Hoylesella_oralis
GCF_900095855.1genomic.fna	Colibacter_massiliensis	Colibacter_massiliensis			Prevotella_oris
GCF_905213095.1genomic.fna	Colibacter_massiliensis	Colibacter_massiliensis			Prevotella_oulorum
GCF_959029415.1genomic.fna	Colibacter_massiliensis	Colibacter_massiliensis			Prevotella_pallens
GCF_000318135.1genomic.fna	Corynebacterium_durum	Corynebacterium_durum			Hoylesella_pleuritidis
GCF_030408675.1genomic.fna	Corynebacterium_durum	Corynebacterium_durum			Hoylesella_saccharolytica
GCF_030528005.1genomic.fna	Corynebacterium_durum	Corynebacterium_durum			Prevotella_salivae
GCF_000158635.1genomic.fna	Corynebacterium_matruchotii	Corynebacterium_matruchotii			Prevotella_scopos
GCF_011612265.2genomic.fna	Corynebacterium_matruchotii	Corynebacterium_matruchotii			Hoylesella_shahii
GCF_900638255.1genomic.fna	Corynebacterium_matruchotii	Corynebacterium_matruchotii			Prevotella_sp._oral_taxon_306
GCF_000023845.1genomic.fna	Cryptobacterium_curtum	Cryptobacterium_curtum			Prevotella_sp._oral_taxon_314
GCF_000213155.1genomic.fna	Cutibacterium_acnes	Cutibacterium_acnes			Prevotella_sp._oral_taxon_317
GCF_000217615.1genomic.fna	Cutibacterium_acnes	Cutibacterium_acnes			Prevotella_sp._oral_taxon_376
GCF_000302515.1genomic.fna	Cutibacterium_acnes	Cutibacterium_acnes			Prevotella_sp._oral_taxon_475
GCF_004136195.1genomic.fna	Cutibacterium_acnes	Cutibacterium_acnes			Prevotella_sp._oral_taxon_820
GCF_000709495.1genomic.fna	Cutibacterium_acnes	Cutibacterium_acnes			Prevotella_veroralis
GCF_000376705.1genomic.fna	Cutibacterium_acnes	Cutibacterium_acnes			Pseudoleptotrichia_goodfellowii
GCF_000008345.1genomic.fna	Cutibacterium_acnes	Cutibacterium_acnes			Pseudoleptotrichia_sp._oral_taxon_221
GCF_004136215.1genomic.fna	Cutibacterium_acnes	Cutibacterium_acnes			Pseudoramibacter_alactolyticus
GCF_000025765.1genomic.fna	Cutibacterium_acnes	Cutibacterium_acnes			Rothia_aeria
GCF_003030305.1genomic.fna	Cutibacterium_acnes	Cutibacterium_acnes			Rothia_dentocariosa
GCF_008728435.1genomic.fna	Cutibacterium_acnes	Cutibacterium_acnes			Rothia_mucilaginosa
GCF_029851625.1genomic.fna	Cutibacterium_acnes	Cutibacterium_acnes			TM7_phylum_sp._oral_taxon_346
GCF_029851585.1genomic.fna	Cutibacterium_acnes	Cutibacterium_acnes			TM7_phylum_sp._oral_taxon_348
GCF_021010715.2genomic.fna	Cutibacterium_acnes	Cutibacterium_acnes			TM7_phylum_sp._oral_taxon_349
GCF_021010665.2genomic.fna	Cutibacterium_acnes	Cutibacterium_acnes			Candidatus_Nanosynbacter_sp._oral_taxon_352
GCF_003812785.1genomic.fna	Cutibacterium_acnes	Cutibacterium_acnes			TM7_phylum_sp._oral_taxon_352
GCF_003798465.1genomic.fna	Cutibacterium_acnes	Cutibacterium_acnes			Candidatus_Saccharibacteria_bacterium_oral_taxon_488
GCF_003390995.1genomic.fna	Cutibacterium_acnes	Cutibacterium_acnes			TM7_phylum_sp._oral_taxon_952
GCF_001281065.1genomic.fna	Cutibacterium_acnes	Cutibacterium_acnes			Candidatus_Nanosynbacter_featherlites
GCF_001469655.1genomic.fna	Cutibacterium_acnes	Cutibacterium_acnes			TM7_phylum_sp._oral_taxon_350
GCF_001469565.1genomic.fna	Cutibacterium_acnes	Cutibacterium_acnes			TM7_phylum_sp._oral_taxon_351
GCF_001469615.1genomic.fna	Cutibacterium_acnes	Cutibacterium_acnes			TM7_phylum_sp._oral_taxon_356
GCF_001469595.1genomic.fna	Cutibacterium_acnes	Cutibacterium_acnes			Candidatus_Saccharibacteria_bacterium_oral_taxon_955
GCF_011399315.1genomic.fna	Cutibacterium_acnes	Cutibacterium_acnes			Scardovia_wiggsiae
GCF_011399455.1genomic.fna	Cutibacterium_acnes	Cutibacterium_acnes			Schaalia_cardiffensis
GCF_009177305.1genomic.fna	Cutibacterium_acnes	Cutibacterium_acnes			Schaalia_georgiae
GCF_030295305.1genomic.fna	Cutibacterium_acnes	Cutibacterium_acnes			Schaalia_meyeri
GCF_030166615.1genomic.fna	Cutibacterium_acnes	Cutibacterium_acnes			Schaalia_odontolytica
GCF_030166635.1genomic.fna	Cutibacterium_acnes	Cutibacterium_acnes			Schaalia_sp._oral_taxon_172
GCF_026967675.1genomic.fna	Cutibacterium_acnes	Cutibacterium_acnes			Schaalia_sp._oral_taxon_178
GCF_006739385.1genomic.fna	Cutibacterium_acnes	Cutibacterium_acnes			Schaalia_sp._oral_taxon_180
GCF_020181495.1genomic.fna	Cutibacterium_acnes	Cutibacterium_acnes			Selenomonas_artemidis
GCF_000231215.1genomic.fna	Cutibacterium_acnes	Cutibacterium_acnes			Selenomonas_dianae
GCF_000240035.1genomic.fna	Cutibacterium_acnes	Cutibacterium_acnes			Selenomonas_flueggei
GCF_000240055.1genomic.fna	Cutibacterium_acnes	Cutibacterium_acnes			Selenomonas_infelix
GCF_000240015.1genomic.fna	Cutibacterium_acnes	Cutibacterium_acnes			Selenomonas_noxia
GCF_000433275.1genomic.fna	Dialister_invisus	Dialister_invisus			Selenomonas_sp._oral_taxon_126
GCF_000160055.1genomic.fna	Dialister_invisus	Dialister_invisus			Selenomonas_sp._oral_taxon_133
GCF_015256315.1genomic.fna	Dialister_invisus	Dialister_invisus			Selenomonas_sp._oral_taxon_136
GCF_934831285.1genomic.fna	Dialister_invisus	Dialister_invisus			Selenomonas_sp._oral_taxon_137
GCF_934875275.1genomic.fna	Dialister_invisus	Dialister_invisus			Selenomonas_sp._oral_taxon_138
GCF_001717505.1genomic.fna	Dialister_pneumosintes	Dialister_pneumosintes			Selenomonas_sp._oral_taxon_149
GCF_003570845.1genomic.fna	Dialister_pneumosintes	Dialister_pneumosintes			Selenomonas_sp._oral_taxon_478
GCF_000158615.1genomic.fna	Eikenella_corrodens	Eikenella_corrodens			Selenomonas_sp._oral_taxon_892
GCF_000504685.1genomic.fna	Eikenella_corrodens	Eikenella_corrodens			Selenomonas_sp._oral_taxon_920
GCF_001076785.1genomic.fna	Eikenella_corrodens	Eikenella_corrodens			Selenomonas_sputigena
GCF_019930845.1genomic.fna	Eikenella_corrodens	Eikenella_corrodens			Shuttleworthia_satelles
GCF_002204395.1genomic.fna	Eikenella_corrodens	Eikenella_corrodens			Simonsiella_muelleri
GCF_003990355.1genomic.fna	Eikenella_corrodens	Eikenella_corrodens			Slackia_exigua
GCF_900187105.1genomic.fna	Eikenella_corrodens	Eikenella_corrodens			Solobacterium_moorei
GCF_000163895.2genomic.fna	Filifactor_alocis	Filifactor_alocis			Stenotrophomonas_maltophilia
GCF_000210715.1genomic.fna	Fretibacterium_fastidiosum	Fretibacterium_fastidiosum			Stomatobaculum_longum
GCF_001455145.1genomic.fna	Fusobacterium_hwasookii	Fusobacterium_hwasookii			Streptococcus_anginosus
GCF_001455085.1genomic.fna	Fusobacterium_hwasookii	Fusobacterium_hwasookii			Streptococcus_australis
GCF_001455105.1genomic.fna	Fusobacterium_hwasookii	Fusobacterium_hwasookii			Streptococcus_constellatus
GCF_014217355.1genomic.fna	Fusobacterium_hwasookii	Fusobacterium_hwasookii			Streptococcus_cristatus
GCF_014217375.1genomic.fna	Fusobacterium_hwasookii	Fusobacterium_hwasookii			Streptococcus_gordonii
GCF_019551945.1genomic.fna	Fusobacterium_hwasookii	Fusobacterium_hwasookii			Streptococcus_infantis
GCF_003014445.1genomic.fna	Fusobacterium_naviforme	Fusobacterium_naviforme			Streptococcus_intermedius
GCF_902381645.1genomic.fna	Fusobacterium_nucleatum	Fusobacterium_nucleatum			Streptococcus_lactarius
GCF_028743415.1genomic.fna	Fusobacterium_nucleatum	Fusobacterium_nucleatum			Streptococcus_mitis
GCF_013137915.1genomic.fna	Fusobacterium_nucleatum	Fusobacterium_nucleatum			Streptococcus_mutans
GCF_028657925.1genomic.fna	Fusobacterium_nucleatum	Fusobacterium_nucleatum			Streptococcus_oralis
GCF_028735995.1genomic.fna	Fusobacterium_nucleatum	Fusobacterium_nucleatum			Streptococcus_parasanguinis
GCF_027947475.1genomic.fna	Fusobacterium_nucleatum	Fusobacterium_nucleatum			Streptococcus_peroris
GCF_031191795.1genomic.fna	Fusobacterium_nucleatum	Fusobacterium_nucleatum			Streptococcus_pneumoniae
GCF_003019785.1genomic.fna	Fusobacterium_nucleatum	Fusobacterium_nucleatum			Streptococcus_salivarius
GCF_003019295.1genomic.fna	Fusobacterium_nucleatum	Fusobacterium_nucleatum			Streptococcus_sanguinis
GCF_001296165.1genomic.fna	Fusobacterium_nucleatum	Fusobacterium_nucleatum			Streptococcus_sinensis
GCF_002211605.1genomic.fna	Fusobacterium_nucleatum	Fusobacterium_nucleatum			Streptococcus_sobrinus
GCF_000163935.1genomic.fna	Fusobacterium_periodonticum	Fusobacterium_periodonticum			Streptococcus_sp._oral_taxon_056
GCF_000158215.3genomic.fna	Fusobacterium_periodonticum	Fusobacterium_periodonticum			Streptococcus_sp._oral_taxon_061
GCF_000160475.1genomic.fna	Fusobacterium_periodonticum	Fusobacterium_periodonticum			Streptococcus_sp._oral_taxon_064
GCF_000297655.1genomic.fna	Fusobacterium_periodonticum	Fusobacterium_periodonticum			Streptococcus_sp._oral_taxon_066
GCF_902373915.1genomic.fna	Fusobacterium_periodonticum	Fusobacterium_periodonticum			Streptococcus_vestibularis
GCF_902374215.1genomic.fna	Fusobacterium_periodonticum	Fusobacterium_periodonticum			Tannerella_forsythia
GCF_003019755.1genomic.fna	Fusobacterium_periodonticum	Fusobacterium_periodonticum			Tannerella_serpentiformis
GCF_002243405.1genomic.fna	Fusobacterium_sp._oral_taxon_203	Fusobacterium_sp._HMT_203			Treponema_denticola
GCF_000235465.1genomic.fna	Fusobacterium_sp._oral_taxon_370	Fusobacterium_sp._HMT_370			Treponema_lecithinolyticum
GCF_000204355.1genomic.fna	Gemella_haemolysans	Gemella_haemolysans			Treponema_maltophilum
GCF_001553035.1genomic.fna	Gemella_haemolysans	Gemella_haemolysans			Treponema_medium
GCF_020097455.1genomic.fna	Gemella_haemolysans	Gemella_haemolysans			Treponema_putidum
GCF_012273215.1genomic.fna	Gemella_haemolysans	Gemella_haemolysans			Treponema_socranskii
GCF_900638055.1genomic.fna	Gemella_haemolysans	Gemella_haemolysans			Treponema_vincentii
GCF_000185645.1genomic.fna	Gemella_morbillorum	Gemella_morbillorum			Veillonella_atypica
GCF_020097435.1genomic.fna	Gemella_morbillorum	Gemella_morbillorum			Veillonella_denticariosi
GCF_009730315.1genomic.fna	Gemella_morbillorum	Gemella_morbillorum			Veillonella_dispar
GCF_900476045.1genomic.fna	Gemella_morbillorum	Gemella_morbillorum			Veillonella_parvula
GCF_000701685.1genomic.fna	Gemella_sanguinis	Gemella_sanguinis			Veillonella_rogosae
GCF_009730295.1genomic.fna	Gemella_sanguinis	Gemella_sanguinis			Veillonella_sp._oral_taxon_780
GCF_002871615.1genomic.fna	Gemella_sanguinis	Gemella_sanguinis
GCF_000160675.1genomic.fna	Granulicatella_adiacens	Granulicatella_adiacens
GCF_025150565.1genomic.fna	Granulicatella_adiacens	Granulicatella_adiacens
GCF_019931005.1genomic.fna	Granulicatella_adiacens	Granulicatella_adiacens
GCF_025642215.1genomic.fna	Granulicatella_adiacens	Granulicatella_adiacens
GCF_000162475.2genomic.fna	Granulicatella_elegans	Granulicatella_elegans
GCF_020735385.1genomic.fna	Granulicatella_elegans	Granulicatella_elegans
GCF_019973675.1genomic.fna	Haemophilus_haemolyticus	Haemophilus_haemolyticus
GCF_003351405.1genomic.fna	Haemophilus_haemolyticus	Haemophilus_haemolyticus
GCF_003352385.1genomic.fna	Haemophilus_haemolyticus	Haemophilus_haemolyticus
GCF_003351625.1genomic.fna	Haemophilus_haemolyticus	Haemophilus_haemolyticus
GCF_900477945.1genomic.fna	Haemophilus_haemolyticus	Haemophilus_haemolyticus
GCF_002015035.1genomic.fna	Haemophilus_parahaemolyticus	Haemophilus_parahaemolyticus
GCF_016889385.1genomic.fna	Haemophilus_parahaemolyticus	Haemophilus_parahaemolyticus
GCF_008330025.1genomic.fna	Haemophilus_parahaemolyticus	Haemophilus_parahaemolyticus
GCF_016127215.1genomic.fna	Haemophilus_parainfluenzae	Haemophilus_parainfluenzae
GCF_000210895.1genomic.fna	Haemophilus_parainfluenzae	Haemophilus_parainfluenzae
GCF_002015045.1genomic.fna	Haemophilus_paraphrohaemolyticus	Haemophilus_paraphrohaemolyticus
GCF_018378345.1genomic.fna	Haemophilus_paraphrohaemolyticus	Haemophilus_paraphrohaemolyticus
GCF_900186995.1genomic.fna	Haemophilus_pittmaniae	Haemophilus_pittmaniae
GCF_018373395.1genomic.fna	Haemophilus_pittmaniae	Haemophilus_pittmaniae
GCF_002998595.1genomic.fna	Haemophilus_sp._oral_taxon_036	Haemophilus_sp._HMT_036
GCF_000238795.1genomic.fna	Haemophilus_sputorum	Haemophilus_sputorum
GCF_000287615.1genomic.fna	Haemophilus_sputorum	Haemophilus_sputorum
GCF_003252715.1genomic.fna	Haemophilus_sputorum	Haemophilus_sputorum
GCF_003252855.1genomic.fna	Haemophilus_sputorum	Haemophilus_sputorum
GCF_003252875.1genomic.fna	Haemophilus_sputorum	Haemophilus_sputorum
GCF_024384655.1genomic.fna	Haemophilus_sputorum	Haemophilus_sputorum
GCF_963525485.1genomic.fna	Haemophilus_sputorum	Haemophilus_sputorum
GCF_000235445.1genomic.fna	Johnsonella_ignava	Johnsonella_ignava
GCF_000190695.1genomic.fna	Kingella_denitrificans	Kingella_denitrificans
GCF_016127355.1genomic.fna	Kingella_denitrificans	Kingella_denitrificans
GCF_000160435.1genomic.fna	Kingella_oralis	Kingella_oralis
GCF_014054985.1genomic.fna	Kingella_oralis	Kingella_oralis
GCF_003862485.1genomic.fna	Lachnoanaerobaculum_orale	Lachnoanaerobaculum_orale
GCF_000185385.1genomic.fna	Lachnoanaerobaculum_saburreum	Lachnoanaerobaculum_saburreum
GCF_001552975.1genomic.fna	Lachnoanaerobaculum_saburreum	Lachnoanaerobaculum_saburreum
GCF_902387945.1genomic.fna	Lachnoanaerobaculum_umeaense	Lachnoanaerobaculum_umeaense
GCF_003589745.1genomic.fna	Lachnoanaerobaculum_umeaense	Lachnoanaerobaculum_umeaense
GCF_003254255.1genomic.fna	Lachnoanaerobaculum_umeaense	Lachnoanaerobaculum_umeaense
GCF_003043955.1genomic.fna	Lachnospiraceae_bacterium_oral_taxon_096	Lachnospiraceae_[G-2]_bacterium_HMT_096
GCF_002999035.1genomic.fna	Lachnospiraceae_bacterium_oral_taxon_500	Lachnospiraceae_[G-8]_bacterium_HMT_500
GCF_029011805.1genomic.fna	Lactobacillus_gasseri	Lactobacillus_gasseri
GCF_029011785.1genomic.fna	Lactobacillus_gasseri	Lactobacillus_gasseri
GCF_029011455.1genomic.fna	Lactobacillus_gasseri	Lactobacillus_gasseri
GCF_029010235.1genomic.fna	Lactobacillus_gasseri	Lactobacillus_gasseri
GCF_000024225.1genomic.fna	Lancefieldella_parvula	Lancefieldella_parvula
GCF_001438885.1genomic.fna	Lancefieldella_rimae	Lancefieldella_rimae
GCF_000411555.1genomic.fna	Lancefieldella_sp._oral_taxon_199	Lancefieldella_sp._HMT_199
GCF_000186425.1genomic.fna	Lautropia_mirabilis	Lautropia_mirabilis
GCF_900637555.1genomic.fna	Lautropia_mirabilis	Lautropia_mirabilis
GCF_000023905.1genomic.fna	Leptotrichia_buccalis	Leptotrichia_buccalis
GCF_000428965.1genomic.fna	Leptotrichia_hofstadii	Leptotrichia_hofstadii
GCF_000162955.1genomic.fna	Leptotrichia_hofstadii	Leptotrichia_hofstadii
GCF_007990525.1genomic.fna	Leptotrichia_hofstadii	Leptotrichia_hofstadii
GCF_007990635.1genomic.fna	Leptotrichia_hongkongensis	Leptotrichia_hongkongensis
GCF_000373045.1genomic.fna	Leptotrichia_shahii	Leptotrichia_shahii
GCF_008327825.1genomic.fna	Leptotrichia_shahii	Leptotrichia_shahii
GCF_001274535.1genomic.fna	Leptotrichia_sp._oral_taxon_212	Leptotrichia_sp._HMT_212
GCF_000469505.1genomic.fna	Leptotrichia_sp._oral_taxon_215	Leptotrichia_sp._HMT_215
GCF_018128225.1genomic.fna	Leptotrichia_sp._oral_taxon_218	Leptotrichia_sp._HMT_218
GCF_013394795.1genomic.fna	Leptotrichia_sp._oral_taxon_223	Leptotrichia_sp._HMT_223
GCF_000469525.1genomic.fna	Leptotrichia_sp._oral_taxon_225	Leptotrichia_sp._HMT_225
GCF_013394865.1genomic.fna	Leptotrichia_sp._oral_taxon_417	Leptotrichia_sp._HMT_417
GCF_002240055.1genomic.fna	Leptotrichia_sp._oral_taxon_498	Leptotrichia_sp._HMT_498
GCF_000469385.1genomic.fna	Leptotrichia_sp._oral_taxon_879	Leptotrichia_sp._HMT_879
GCF_000373345.1genomic.fna	Leptotrichia_wadei	Leptotrichia_wadei
GCF_000469405.1genomic.fna	Leptotrichia_wadei	Leptotrichia_wadei
GCF_007990545.2genomic.fna	Leptotrichia_wadei	Leptotrichia_wadei
GCF_007990385.1genomic.fna	Leptotrichia_wadei	Leptotrichia_wadei
GCF_007990405.1genomic.fna	Leptotrichia_wadei	Leptotrichia_wadei
GCF_007990445.1genomic.fna	Leptotrichia_wadei	Leptotrichia_wadei
GCF_001553045.1genomic.fna	Leptotrichia_wadei	Leptotrichia_wadei
GCF_000159435.1genomic.fna	Limosilactobacillus_vaginalis	Limosilactobacillus_vaginalis
GCF_001435915.1genomic.fna	Limosilactobacillus_vaginalis	Limosilactobacillus_vaginalis
GCF_022456515.1genomic.fna	Limosilactobacillus_vaginalis	Limosilactobacillus_vaginalis
GCF_022456495.1genomic.fna	Limosilactobacillus_vaginalis	Limosilactobacillus_vaginalis
GCF_027682185.1genomic.fna	Limosilactobacillus_vaginalis	Limosilactobacillus_vaginalis
GCF_025311515.1genomic.fna	Limosilactobacillus_vaginalis	Limosilactobacillus_vaginalis
GCF_025677785.1genomic.fna	Limosilactobacillus_vaginalis	Limosilactobacillus_vaginalis
GCF_009362935.1genomic.fna	Limosilactobacillus_vaginalis	Limosilactobacillus_vaginalis
GCF_026935945.1genomic.fna	Limosilactobacillus_vaginalis	Limosilactobacillus_vaginalis
GCF_022756045.1genomic.fna	Limosilactobacillus_vaginalis	Limosilactobacillus_vaginalis
GCF_000165735.1genomic.fna	Megasphaera_micronuciformis	Megasphaera_micronuciformis
GCF_000529525.1genomic.fna	Methanobrevibacter_oralis	Methanobrevibacter_oralis
GCF_900289035.1genomic.fna	Methanobrevibacter_oralis	Methanobrevibacter_oralis
GCF_015263815.1genomic.fna	Mogibacterium_diversum	Mogibacterium_diversum
GCF_015263765.1genomic.fna	Mogibacterium_diversum	Mogibacterium_diversum
GCF_023303005.1genomic.fna	Mogibacterium_diversum	Mogibacterium_diversum
GCF_030825185.1genomic.fna	Mogibacterium_diversum	Mogibacterium_diversum
GCF_002998925.1genomic.fna	Mogibacterium_diversum	Mogibacterium_diversum
GCF_030644205.1genomic.fna	Mogibacterium_neglectum	Mogibacterium_neglectum
GCF_000525775.1genomic.fna	Mogibacterium_timidum	Mogibacterium_timidum
GCF_900660445.2genomic.fna	Mycoplasma_salivarium	Mycoplasma_salivarium
GCF_000194925.1genomic.fna	Neisseria_bacilliformis	Neisseria_bacilliformis
GCF_001063965.1genomic.fna	Neisseria_bacilliformis	Neisseria_bacilliformis
GCF_014055025.1genomic.fna	Neisseria_bacilliformis	Neisseria_bacilliformis
GCF_021025975.1genomic.fna	Neisseria_cinerea	Neisseria_cinerea
GCF_016028715.1genomic.fna	Neisseria_cinerea	Neisseria_cinerea
GCF_900475315.1genomic.fna	Neisseria_cinerea	Neisseria_cinerea
GCF_016900855.1genomic.fna	Neisseria_elongata	Neisseria_elongata
GCF_003351685.1genomic.fna	Neisseria_elongata	Neisseria_elongata
GCF_003351545.1genomic.fna	Neisseria_elongata	Neisseria_elongata
GCF_900113545.1genomic.fna	Neisseria_elongata	Neisseria_elongata
GCF_000818035.1genomic.fna	Neisseria_elongata	Neisseria_elongata
GCF_001064875.1genomic.fna	Neisseria_elongata	Neisseria_elongata
GCF_001064935.1genomic.fna	Neisseria_elongata	Neisseria_elongata
GCF_900475815.1genomic.fna	Neisseria_elongata	Neisseria_elongata
GCF_005221285.1genomic.fna	Neisseria_flavescens	Neisseria_flavescens
GCF_022749495.1genomic.fna	Neisseria_macacae	Neisseria_macacae
GCF_015679925.1genomic.fna	Neisseria_meningitidis	Neisseria_meningitidis
GCF_015679905.1genomic.fna	Neisseria_meningitidis	Neisseria_meningitidis
GCF_015679865.1genomic.fna	Neisseria_meningitidis	Neisseria_meningitidis
GCF_015679665.1genomic.fna	Neisseria_meningitidis	Neisseria_meningitidis
GCF_015679735.1genomic.fna	Neisseria_meningitidis	Neisseria_meningitidis
GCF_019356015.1genomic.fna	Neisseria_meningitidis	Neisseria_meningitidis
GCF_016026895.1genomic.fna	Neisseria_meningitidis	Neisseria_meningitidis
GCF_014302495.1genomic.fna	Neisseria_meningitidis	Neisseria_meningitidis
GCF_017347365.1genomic.fna	Neisseria_meningitidis	Neisseria_meningitidis
GCF_022869645.1genomic.fna	Neisseria_meningitidis	Neisseria_meningitidis
GCF_019048825.1genomic.fna	Neisseria_meningitidis	Neisseria_meningitidis
GCF_000186165.1genomic.fna	Neisseria_mucosa	Neisseria_mucosa
GCF_002073715.2genomic.fna	Neisseria_mucosa	Neisseria_mucosa
GCF_013267835.1genomic.fna	Neisseria_mucosa	Neisseria_mucosa
GCF_963394915.1genomic.fna	Neisseria_oralis	Neisseria_oralis
GCF_019334725.1genomic.fna	Neisseria_perflava	Neisseria_perflava
GCF_002847985.1genomic.fna	Neisseria_perflava	Neisseria_perflava
GCF_003355195.1genomic.fna	Neisseria_polysaccharea	Neisseria_polysaccharea
GCF_003495225.1genomic.fna	Neisseria_polysaccharea	Neisseria_polysaccharea
GCF_019334765.1genomic.fna	Neisseria_sicca	Neisseria_sicca
GCF_007673275.1genomic.fna	Neisseria_sicca	Neisseria_sicca
GCF_007667125.1genomic.fna	Neisseria_sicca	Neisseria_sicca
GCF_007667085.1genomic.fna	Neisseria_sicca	Neisseria_sicca
GCF_014054945.1genomic.fna	Neisseria_sicca	Neisseria_sicca
GCF_017753665.1genomic.fna	Neisseria_sicca	Neisseria_sicca
GCF_002863285.1genomic.fna	Neisseria_sicca	Neisseria_sicca
GCF_005221305.1genomic.fna	Neisseria_subflava	Neisseria_subflava
GCF_024205745.1genomic.fna	Neisseria_subflava	Neisseria_subflava
GCF_024205685.1genomic.fna	Neisseria_subflava	Neisseria_subflava
GCF_024205785.1genomic.fna	Neisseria_subflava	Neisseria_subflava
GCF_031190635.1genomic.fna	Neisseria_subflava	Neisseria_subflava
GCF_003351665.1genomic.fna	Neisseria_subflava	Neisseria_subflava
GCF_024205725.1genomic.fna	Neisseria_subflava	Neisseria_subflava
GCF_024205705.1genomic.fna	Neisseria_subflava	Neisseria_subflava
GCF_001189515.2genomic.fna	Olsenella_sp._oral_taxon_807	Olsenella_sp._HMT_807
GCF_001437585.1genomic.fna	Olsenella_uli	Olsenella_uli
GCF_000143845.1genomic.fna	Olsenella_uli	Olsenella_uli
GCF_901212675.1genomic.fna	Olsenella_uli	Olsenella_uli
GCF_901212655.1genomic.fna	Olsenella_uli	Olsenella_uli
GCF_000238075.1genomic.fna	Oribacterium_asaccharolyticum	Oribacterium_asaccharolyticum
GCF_015263335.1genomic.fna	Oribacterium_parvum	Oribacterium_parvum
GCF_000238055.2genomic.fna	Oribacterium_parvum	Oribacterium_parvum
GCF_015263305.1genomic.fna	Oribacterium_sinus	Oribacterium_sinus
GCF_000160635.1genomic.fna	Oribacterium_sinus	Oribacterium_sinus
GCF_014202695.1genomic.fna	Oribacterium_sinus	Oribacterium_sinus
GCF_000160135.1genomic.fna	Oribacterium_sp._oral_taxon_078	Oribacterium_sp._HMT_078
GCF_000469565.1genomic.fna	Oribacterium_sp._oral_taxon_078	Oribacterium_sp._HMT_078
GCF_001262075.1genomic.fna	Ottowia_sp._oral_taxon_894	Ottowia_sp._HMT_894
GCF_003454775.1genomic.fna	Parvimonas_micra	Parvimonas_micra
GCF_000800295.1genomic.fna	Parvimonas_micra	Parvimonas_micra
GCF_900637905.1genomic.fna	Parvimonas_micra	Parvimonas_micra
GCF_027475005.1genomic.fna	Parvimonas_micra	Parvimonas_micra
GCF_027475025.1genomic.fna	Parvimonas_micra	Parvimonas_micra
GCF_027474925.1genomic.fna	Parvimonas_micra	Parvimonas_micra
GCF_027474905.1genomic.fna	Parvimonas_micra	Parvimonas_micra
GCF_027474985.1genomic.fna	Parvimonas_micra	Parvimonas_micra
GCF_027474945.1genomic.fna	Parvimonas_micra	Parvimonas_micra
GCF_027474965.1genomic.fna	Parvimonas_micra	Parvimonas_micra
GCF_000214475.1genomic.fna	Parvimonas_sp._oral_taxon_110	Parvimonas_sp._HMT_110
GCF_000223315.1genomic.fna	Parvimonas_sp._oral_taxon_393	Parvimonas_sp._HMT_393
GCF_001652275.1genomic.fna	Peptidiphaga_gingivicola	Peptidiphaga_gingivicola
GCF_000466165.1genomic.fna	Peptidiphaga_sp._oral_taxon_183	Peptidiphaga_sp._HMT_183
GCF_000467935.1genomic.fna	Peptostreptococcaceae_bacterium_oral_taxon_113	Peptoniphilaceae_[G-1]_bacterium_HMT_113
GCF_000242675.1genomic.fna	Eubacterium_infirmum	Peptostreptococcaceae_[G-1]_[Eubacterium]_infirmum
GCF_900450455.1genomic.fna	Eubacterium_infirmum	Peptostreptococcaceae_[G-1]_[Eubacterium]_infirmum
GCF_000161975.1genomic.fna	Eubacterium_saphenum	Peptostreptococcaceae_[G-5]_[Eubacterium]_saphenum
GCF_003433295.1genomic.fna	Eubacterium_minutum	Peptostreptococcaceae_[G-6]_[Eubacterium]_minutum
GCF_000510425.1genomic.fna	Eubacterium_nodatum	Peptostreptococcaceae_[G-6]_[Eubacterium]_nodatum
GCF_013394875.1genomic.fna	Peptostreptococcaceae_bacterium_oral_taxon_081	Peptostreptococcaceae_[G-7]_bacterium_HMT_081
GCF_000488855.1genomic.fna	Eubacterium_brachy	Peptostreptococcaceae_[G-9]_[Eubacterium]_brachy
GCF_000431415.1genomic.fna	Peptostreptococcus_anaerobius	Peptostreptococcus_anaerobius
GCF_028327985.1genomic.fna	Peptostreptococcus_anaerobius	Peptostreptococcus_anaerobius
GCF_028327965.1genomic.fna	Peptostreptococcus_anaerobius	Peptostreptococcus_anaerobius
GCF_028326605.1genomic.fna	Peptostreptococcus_anaerobius	Peptostreptococcus_anaerobius
GCF_028326625.1genomic.fna	Peptostreptococcus_anaerobius	Peptostreptococcus_anaerobius
GCF_015548685.1genomic.fna	Peptostreptococcus_anaerobius	Peptostreptococcus_anaerobius
GCF_028328065.1genomic.fna	Peptostreptococcus_anaerobius	Peptostreptococcus_anaerobius
GCF_900115025.1genomic.fna	Peptostreptococcus_anaerobius	Peptostreptococcus_anaerobius
GCF_028326585.1genomic.fna	Peptostreptococcus_anaerobius	Peptostreptococcus_anaerobius
GCF_028326565.1genomic.fna	Peptostreptococcus_anaerobius	Peptostreptococcus_anaerobius
GCF_028326525.1genomic.fna	Peptostreptococcus_anaerobius	Peptostreptococcus_anaerobius
GCF_028326425.1genomic.fna	Peptostreptococcus_anaerobius	Peptostreptococcus_anaerobius
GCF_028326545.1genomic.fna	Peptostreptococcus_anaerobius	Peptostreptococcus_anaerobius
GCF_028326495.1genomic.fna	Peptostreptococcus_anaerobius	Peptostreptococcus_anaerobius
GCF_028326485.1genomic.fna	Peptostreptococcus_anaerobius	Peptostreptococcus_anaerobius
GCF_028326465.1genomic.fna	Peptostreptococcus_anaerobius	Peptostreptococcus_anaerobius
GCF_028326405.1genomic.fna	Peptostreptococcus_anaerobius	Peptostreptococcus_anaerobius
GCF_028328045.1genomic.fna	Peptostreptococcus_anaerobius	Peptostreptococcus_anaerobius
GCF_028328025.1genomic.fna	Peptostreptococcus_anaerobius	Peptostreptococcus_anaerobius
GCF_028328105.1genomic.fna	Peptostreptococcus_anaerobius	Peptostreptococcus_anaerobius
GCF_001553145.1genomic.fna	Peptostreptococcus_anaerobius	Peptostreptococcus_anaerobius
GCF_001563595.1genomic.fna	Peptostreptococcus_anaerobius	Peptostreptococcus_anaerobius
GCF_000381525.1genomic.fna	Peptostreptococcus_anaerobius	Peptostreptococcus_anaerobius
GCF_000318115.1genomic.fna	Peptostreptococcus_anaerobius	Peptostreptococcus_anaerobius
GCF_016775375.1genomic.fna	Peptostreptococcus_stomatis	Peptostreptococcus_stomatis
GCF_000312445.1genomic.fna	Phocaeicola_abscessus	Phocaeicola_abscessus
GCF_000318215.2genomic.fna	Porphyromonas_catoniae	Porphyromonas_catoniae
GCF_020097375.1genomic.fna	Porphyromonas_endodontalis	Porphyromonas_endodontalis
GCF_001314265.1genomic.fna	Porphyromonas_gingivalis	Porphyromonas_gingivalis
GCF_001444325.1genomic.fna	Porphyromonas_gingivalis	Porphyromonas_gingivalis
GCF_001274615.1genomic.fna	Porphyromonas_gingivalis	Porphyromonas_gingivalis
GCF_002892575.1genomic.fna	Porphyromonas_gingivalis	Porphyromonas_gingivalis
GCF_000010505.1genomic.fna	Porphyromonas_gingivalis	Porphyromonas_gingivalis
GCF_001263815.1genomic.fna	Porphyromonas_gingivalis	Porphyromonas_gingivalis
GCF_028335105.1genomic.fna	Porphyromonas_gingivalis	Porphyromonas_gingivalis
GCF_028335125.1genomic.fna	Porphyromonas_gingivalis	Porphyromonas_gingivalis
GCF_018141805.1genomic.fna	Porphyromonas_gingivalis	Porphyromonas_gingivalis
GCF_030440495.1genomic.fna	Porphyromonas_gingivalis	Porphyromonas_gingivalis
GCF_028335085.1genomic.fna	Porphyromonas_gingivalis	Porphyromonas_gingivalis
GCF_000739415.1genomic.fna	Porphyromonas_gingivalis	Porphyromonas_gingivalis
GCF_002754115.1genomic.fna	Porphyromonas_gingivalis	Porphyromonas_gingivalis
GCF_002754135.1genomic.fna	Porphyromonas_gingivalis	Porphyromonas_gingivalis
GCF_002753955.1genomic.fna	Porphyromonas_gingivalis	Porphyromonas_gingivalis
GCF_002754155.1genomic.fna	Porphyromonas_gingivalis	Porphyromonas_gingivalis
GCF_002753975.1genomic.fna	Porphyromonas_gingivalis	Porphyromonas_gingivalis
GCF_002754015.1genomic.fna	Porphyromonas_gingivalis	Porphyromonas_gingivalis
GCF_002754035.1genomic.fna	Porphyromonas_gingivalis	Porphyromonas_gingivalis
GCF_002754055.1genomic.fna	Porphyromonas_gingivalis	Porphyromonas_gingivalis
GCF_002754075.1genomic.fna	Porphyromonas_gingivalis	Porphyromonas_gingivalis
GCF_002754095.1genomic.fna	Porphyromonas_gingivalis	Porphyromonas_gingivalis
GCF_002753935.1genomic.fna	Porphyromonas_gingivalis	Porphyromonas_gingivalis
GCF_030144345.1genomic.fna	Porphyromonas_gingivalis	Porphyromonas_gingivalis
GCF_030252365.1genomic.fna	Porphyromonas_gingivalis	Porphyromonas_gingivalis
GCF_018141765.1genomic.fna	Porphyromonas_gingivalis	Porphyromonas_gingivalis
GCF_018141745.1genomic.fna	Porphyromonas_gingivalis	Porphyromonas_gingivalis
GCF_002892555.1genomic.fna	Porphyromonas_gingivalis	Porphyromonas_gingivalis
GCF_023822425.1genomic.fna	Porphyromonas_gingivalis	Porphyromonas_gingivalis
GCF_023822445.1genomic.fna	Porphyromonas_gingivalis	Porphyromonas_gingivalis
GCF_023822465.1genomic.fna	Porphyromonas_gingivalis	Porphyromonas_gingivalis
GCF_002892595.1genomic.fna	Porphyromonas_gingivalis	Porphyromonas_gingivalis
GCF_030440475.1genomic.fna	Porphyromonas_gingivalis	Porphyromonas_gingivalis
GCF_000270225.1genomic.fna	Porphyromonas_gingivalis	Porphyromonas_gingivalis
GCF_000007585.1genomic.fna	Porphyromonas_gingivalis	Porphyromonas_gingivalis
GCF_014647755.1genomic.fna	Porphyromonas_pasteri	Porphyromonas_pasteri
GCF_018127745.1genomic.fna	Porphyromonas_sp._oral_taxon_275	Porphyromonas_sp._HMT_275
GCF_905372685.1genomic.fna	Porphyromonas_sp._oral_taxon_278	Porphyromonas_sp._HMT_278
GCF_000467855.2genomic.fna	Porphyromonas_sp._oral_taxon_278	Porphyromonas_sp._HMT_278
GCF_015262695.1genomic.fna	Prevotella_aurantiaca	Prevotella_aurantiaca
GCF_000426585.1genomic.fna	Prevotella_baroniae	Prevotella_baroniae
GCF_000184945.1genomic.fna	Prevotella_buccae	Prevotella_buccae
GCF_000162455.1genomic.fna	Prevotella_buccae	Prevotella_buccae
GCF_027696975.1genomic.fna	Prevotella_buccae	Prevotella_buccae
GCF_027696905.1genomic.fna	Prevotella_buccae	Prevotella_buccae
GCF_000242335.1genomic.fna	Prevotella_dentalis	Prevotella_dentalis
GCF_000220215.1genomic.fna	Prevotella_dentalis	Prevotella_dentalis
GCF_000421205.1genomic.fna	Prevotella_denticola	Prevotella_denticola
GCF_000193395.1genomic.fna	Prevotella_denticola	Prevotella_denticola
GCF_027682715.1genomic.fna	Prevotella_denticola	Prevotella_denticola
GCF_018141825.1genomic.fna	Prevotella_denticola	Prevotella_denticola
GCF_018128205.1genomic.fna	Prevotella_denticola	Prevotella_denticola
GCF_018128185.1genomic.fna	Prevotella_denticola	Prevotella_denticola
GCF_018128165.1genomic.fna	Prevotella_denticola	Prevotella_denticola
GCF_003515045.1genomic.fna	Prevotella_denticola	Prevotella_denticola
GCF_001444445.1genomic.fna	Prevotella_enoeca	Prevotella_enoeca
GCF_001262015.1genomic.fna	Prevotella_fusca	Prevotella_fusca
GCF_018128145.1genomic.fna	Prevotella_fusca	Prevotella_fusca
GCF_015262445.1genomic.fna	Prevotella_histicola	Prevotella_histicola
GCF_015262435.1genomic.fna	Prevotella_histicola	Prevotella_histicola
GCF_015262355.1genomic.fna	Prevotella_histicola	Prevotella_histicola
GCF_000234055.1genomic.fna	Prevotella_histicola	Prevotella_histicola
GCF_018128125.1genomic.fna	Prevotella_histicola	Prevotella_histicola
GCF_000261025.1genomic.fna	Prevotella_intermedia	Prevotella_intermedia
GCF_001953955.1genomic.fna	Prevotella_intermedia	Prevotella_intermedia
GCF_001953935.1genomic.fna	Prevotella_intermedia	Prevotella_intermedia
GCF_001548195.1genomic.fna	Prevotella_intermedia	Prevotella_intermedia
GCF_002763955.1genomic.fna	Prevotella_intermedia	Prevotella_intermedia
GCF_002763845.1genomic.fna	Prevotella_intermedia	Prevotella_intermedia
GCF_002763975.1genomic.fna	Prevotella_intermedia	Prevotella_intermedia
GCF_002763715.1genomic.fna	Prevotella_intermedia	Prevotella_intermedia
GCF_002763535.1genomic.fna	Prevotella_intermedia	Prevotella_intermedia
GCF_003265025.1genomic.fna	Prevotella_intermedia	Prevotella_intermedia
GCF_002763575.1genomic.fna	Prevotella_intermedia	Prevotella_intermedia
GCF_002763745.1genomic.fna	Prevotella_intermedia	Prevotella_intermedia
GCF_002763785.1genomic.fna	Prevotella_intermedia	Prevotella_intermedia
GCF_002355195.1genomic.fna	Prevotella_intermedia	Prevotella_intermedia
GCF_002849795.1genomic.fna	Prevotella_jejuni	Prevotella_jejuni
GCF_900187995.1genomic.fna	Prevotella_jejuni	Prevotella_jejuni
GCF_018128105.1genomic.fna	Prevotella_jejuni	Prevotella_jejuni
GCF_018128085.1genomic.fna	Prevotella_jejuni	Prevotella_jejuni
GCF_003977605.1genomic.fna	Prevotella_koreensis	Prevotella_koreensis
GCF_000698925.1genomic.fna	Hoylesella_loescheii	Prevotella_loescheii
GCF_000378085.1genomic.fna	Hoylesella_loescheii	Prevotella_loescheii
GCF_000382385.1genomic.fna	Prevotella_maculosa	Prevotella_maculosa
GCF_000243015.1genomic.fna	Prevotella_maculosa	Prevotella_maculosa
GCF_000146675.1genomic.fna	Hoylesella_marshii	Prevotella_marshii
GCF_000144405.1genomic.fna	Prevotella_melaninogenica	Prevotella_melaninogenica
GCF_000163035.1genomic.fna	Prevotella_melaninogenica	Prevotella_melaninogenica
GCF_018128045.1genomic.fna	Prevotella_melaninogenica	Prevotella_melaninogenica
GCF_018128065.1genomic.fna	Prevotella_melaninogenica	Prevotella_melaninogenica
GCF_018128005.1genomic.fna	Prevotella_melaninogenica	Prevotella_melaninogenica
GCF_018127945.1genomic.fna	Prevotella_melaninogenica	Prevotella_melaninogenica
GCF_018127965.1genomic.fna	Prevotella_melaninogenica	Prevotella_melaninogenica
GCF_018127925.1genomic.fna	Prevotella_melaninogenica	Prevotella_melaninogenica
GCF_018127905.1genomic.fna	Prevotella_melaninogenica	Prevotella_melaninogenica
GCF_018127885.1genomic.fna	Prevotella_melaninogenica	Prevotella_melaninogenica
GCF_020735785.1genomic.fna	Prevotella_melaninogenica	Prevotella_melaninogenica
GCF_020735905.1genomic.fna	Prevotella_melaninogenica	Prevotella_melaninogenica
GCF_002208725.2genomic.fna	Prevotella_melaninogenica	Prevotella_melaninogenica
GCF_013267595.1genomic.fna	Prevotella_melaninogenica	Prevotella_melaninogenica
GCF_003609775.1genomic.fna	Prevotella_melaninogenica	Prevotella_melaninogenica
GCF_000373705.1genomic.fna	Prevotella_micans	Prevotella_micans
GCF_000243035.1genomic.fna	Prevotella_micans	Prevotella_micans
GCF_000191065.1genomic.fna	Prevotella_multiformis	Prevotella_multiformis
GCF_018127985.1genomic.fna	Prevotella_multiformis	Prevotella_multiformis
GCF_000379965.1genomic.fna	Hoylesella_nanceiensis	Prevotella_nanceiensis
GCF_015262145.1genomic.fna	Hoylesella_nanceiensis	Prevotella_nanceiensis
GCF_030826125.1genomic.fna	Hoylesella_nanceiensis	Prevotella_nanceiensis
GCF_000220235.1genomic.fna	Prevotella_nigrescens	Prevotella_nigrescens
GCF_000507825.1genomic.fna	Prevotella_nigrescens	Prevotella_nigrescens
GCF_018127865.1genomic.fna	Prevotella_nigrescens	Prevotella_nigrescens
GCF_031191185.1genomic.fna	Prevotella_nigrescens	Prevotella_nigrescens
GCF_018127825.1genomic.fna	Prevotella_nigrescens	Prevotella_nigrescens
GCF_018127845.1genomic.fna	Prevotella_nigrescens	Prevotella_nigrescens
GCF_019930605.1genomic.fna	Prevotella_nigrescens	Prevotella_nigrescens
GCF_002204475.1genomic.fna	Prevotella_nigrescens	Prevotella_nigrescens
GCF_000185145.2genomic.fna	Hoylesella_oralis	Prevotella_oralis
GCF_000413355.1genomic.fna	Hoylesella_oralis	Prevotella_oralis
GCF_902375085.1genomic.fna	Hoylesella_oralis	Prevotella_oralis
GCF_000142965.1genomic.fna	Prevotella_oris	Prevotella_oris
GCF_000377685.1genomic.fna	Prevotella_oris	Prevotella_oris
GCF_000162915.1genomic.fna	Prevotella_oris	Prevotella_oris
GCF_900637655.1genomic.fna	Prevotella_oris	Prevotella_oris
GCF_000224615.1genomic.fna	Prevotella_oulorum	Prevotella_oulorum
GCF_900167385.1genomic.fna	Prevotella_oulorum	Prevotella_oulorum
GCF_015262005.1genomic.fna	Prevotella_pallens	Prevotella_pallens
GCF_015262065.1genomic.fna	Prevotella_pallens	Prevotella_pallens
GCF_015261945.1genomic.fna	Prevotella_pallens	Prevotella_pallens
GCF_015261695.1genomic.fna	Prevotella_pallens	Prevotella_pallens
GCF_015261715.1genomic.fna	Prevotella_pallens	Prevotella_pallens
GCF_015261585.1genomic.fna	Prevotella_pallens	Prevotella_pallens
GCF_015261375.1genomic.fna	Prevotella_pallens	Prevotella_pallens
GCF_000220255.1genomic.fna	Prevotella_pallens	Prevotella_pallens
GCF_003269195.1genomic.fna	Prevotella_pallens	Prevotella_pallens
GCF_000468135.1genomic.fna	Hoylesella_pleuritidis	Prevotella_pleuritidis
GCF_000613725.1genomic.fna	Hoylesella_pleuritidis	Prevotella_pleuritidis
GCF_963541955.1genomic.fna	Hoylesella_pleuritidis	Prevotella_pleuritidis
GCF_963516395.1genomic.fna	Hoylesella_pleuritidis	Prevotella_pleuritidis
GCF_963546655.1genomic.fna	Hoylesella_pleuritidis	Prevotella_pleuritidis
GCF_905372045.1genomic.fna	Hoylesella_pleuritidis	Prevotella_pleuritidis
GCF_000318195.2genomic.fna	Hoylesella_saccharolytica	Prevotella_saccharolytica
GCF_015261295.1genomic.fna	Prevotella_salivae	Prevotella_salivae
GCF_015261305.1genomic.fna	Prevotella_salivae	Prevotella_salivae
GCF_000185845.1genomic.fna	Prevotella_salivae	Prevotella_salivae
GCF_902374235.1genomic.fna	Prevotella_salivae	Prevotella_salivae
GCF_900129535.1genomic.fna	Prevotella_scopos	Prevotella_scopos
GCF_001683355.1genomic.fna	Prevotella_scopos	Prevotella_scopos
GCF_018127785.1genomic.fna	Prevotella_scopos	Prevotella_scopos
GCF_003201715.1genomic.fna	Hoylesella_shahii	Prevotella_shahii
GCF_015260845.1genomic.fna	Hoylesella_shahii	Prevotella_shahii
GCF_015260795.1genomic.fna	Hoylesella_shahii	Prevotella_shahii
GCF_905371465.1genomic.fna	Prevotella_sp._oral_taxon_306	Prevotella_sp._HMT_306
GCF_000257925.1genomic.fna	Prevotella_sp._oral_taxon_306	Prevotella_sp._HMT_306
GCF_000467895.1genomic.fna	Prevotella_sp._oral_taxon_314	Prevotella_sp._HMT_314
GCF_000162415.1genomic.fna	Prevotella_sp._oral_taxon_317	Prevotella_sp._HMT_317
GCF_003043945.1genomic.fna	Prevotella_sp._oral_taxon_376	Prevotella_sp._HMT_376
GCF_018127805.1genomic.fna	Prevotella_sp._oral_taxon_475	Prevotella_sp._HMT_475
GCF_003043925.1genomic.fna	Prevotella_sp._oral_taxon_820	Prevotella_sp._HMT_820
GCF_000377625.1genomic.fna	Prevotella_veroralis	Prevotella_veroralis
GCF_000162935.1genomic.fna	Prevotella_veroralis	Prevotella_veroralis
GCF_018127765.1genomic.fna	Prevotella_veroralis	Prevotella_veroralis
GCF_000516535.1genomic.fna	Pseudoleptotrichia_goodfellowii	Pseudoleptotrichia_goodfellowii
GCF_007990505.1genomic.fna	Pseudoleptotrichia_goodfellowii	Pseudoleptotrichia_goodfellowii
GCF_018128245.1genomic.fna	Pseudoleptotrichia_sp._oral_taxon_221	Pseudoleptotrichia_sp._HMT_221
GCF_000185505.1genomic.fna	Pseudoramibacter_alactolyticus	Pseudoramibacter_alactolyticus
GCF_000479025.1genomic.fna	Rothia_aeria	Rothia_aeria
GCF_016726365.1genomic.fna	Rothia_aeria	Rothia_aeria
GCF_019334745.1genomic.fna	Rothia_aeria	Rothia_aeria
GCF_900637985.1genomic.fna	Rothia_aeria	Rothia_aeria
GCF_000164695.2genomic.fna	Rothia_dentocariosa	Rothia_dentocariosa
GCF_000143585.1genomic.fna	Rothia_dentocariosa	Rothia_dentocariosa
GCF_001061305.1genomic.fna	Rothia_dentocariosa	Rothia_dentocariosa
GCF_001064485.1genomic.fna	Rothia_dentocariosa	Rothia_dentocariosa
GCF_031191775.1genomic.fna	Rothia_dentocariosa	Rothia_dentocariosa
GCF_013267735.1genomic.fna	Rothia_dentocariosa	Rothia_dentocariosa
GCF_019297775.1genomic.fna	Rothia_dentocariosa	Rothia_dentocariosa
GCF_023303065.1genomic.fna	Rothia_mucilaginosa	Rothia_mucilaginosa
GCF_000011025.1genomic.fna	Rothia_mucilaginosa	Rothia_mucilaginosa
GCF_015240415.1genomic.fna	Rothia_mucilaginosa	Rothia_mucilaginosa
GCF_002386365.1genomic.fna	Rothia_mucilaginosa	Rothia_mucilaginosa
GCF_019334805.1genomic.fna	Rothia_mucilaginosa	Rothia_mucilaginosa
GCF_001548235.1genomic.fna	Rothia_mucilaginosa	Rothia_mucilaginosa
GCF_007845555.1genomic.fna	TM7_phylum_sp._oral_taxon_346	Saccharibacteria_(TM7)_[G-1]_bacterium_HMT_346
GCF_007845545.1genomic.fna	TM7_phylum_sp._oral_taxon_346	Saccharibacteria_(TM7)_[G-1]_bacterium_HMT_346
GCF_007845535.1genomic.fna	TM7_phylum_sp._oral_taxon_346	Saccharibacteria_(TM7)_[G-1]_bacterium_HMT_346
GCF_007845495.1genomic.fna	TM7_phylum_sp._oral_taxon_348	Saccharibacteria_(TM7)_[G-1]_bacterium_HMT_348
GCF_007845485.1genomic.fna	TM7_phylum_sp._oral_taxon_348	Saccharibacteria_(TM7)_[G-1]_bacterium_HMT_348
GCF_007845435.1genomic.fna	TM7_phylum_sp._oral_taxon_348	Saccharibacteria_(TM7)_[G-1]_bacterium_HMT_348
GCF_007845445.1genomic.fna	TM7_phylum_sp._oral_taxon_348	Saccharibacteria_(TM7)_[G-1]_bacterium_HMT_348
GCF_007845455.1genomic.fna	TM7_phylum_sp._oral_taxon_349	Saccharibacteria_(TM7)_[G-1]_bacterium_HMT_349
GCF_022819385.1genomic.fna	Candidatus_Nanosynbacter_sp._oral_taxon_352	Saccharibacteria_(TM7)_[G-1]_bacterium_HMT_352
GCF_022819345.1genomic.fna	Candidatus_Nanosynbacter_sp._oral_taxon_352	Saccharibacteria_(TM7)_[G-1]_bacterium_HMT_352
GCF_022819365.1genomic.fna	Candidatus_Nanosynbacter_sp._oral_taxon_352	Saccharibacteria_(TM7)_[G-1]_bacterium_HMT_352
GCF_007845365.1genomic.fna	TM7_phylum_sp._oral_taxon_352	Saccharibacteria_(TM7)_[G-1]_bacterium_HMT_352
GCF_007845355.1genomic.fna	TM7_phylum_sp._oral_taxon_352	Saccharibacteria_(TM7)_[G-1]_bacterium_HMT_352
GCF_007845345.1genomic.fna	TM7_phylum_sp._oral_taxon_352	Saccharibacteria_(TM7)_[G-1]_bacterium_HMT_352
GCF_007845325.1genomic.fna	TM7_phylum_sp._oral_taxon_352	Saccharibacteria_(TM7)_[G-1]_bacterium_HMT_352
GCF_007845295.1genomic.fna	TM7_phylum_sp._oral_taxon_352	Saccharibacteria_(TM7)_[G-1]_bacterium_HMT_352
GCF_007845275.1genomic.fna	TM7_phylum_sp._oral_taxon_352	Saccharibacteria_(TM7)_[G-1]_bacterium_HMT_352
GCF_007845265.1genomic.fna	TM7_phylum_sp._oral_taxon_352	Saccharibacteria_(TM7)_[G-1]_bacterium_HMT_352
GCF_005697215.1genomic.fna	Candidatus_Saccharibacteria_bacterium_oral_taxon_488	Saccharibacteria_(TM7)_[G-1]_bacterium_HMT_488
GCF_013100845.1genomic.fna	Candidatus_Saccharibacteria_bacterium_oral_taxon_488	Saccharibacteria_(TM7)_[G-1]_bacterium_HMT_488
GCF_013099195.1genomic.fna	Candidatus_Saccharibacteria_bacterium_oral_taxon_488	Saccharibacteria_(TM7)_[G-1]_bacterium_HMT_488
GCF_013099015.1genomic.fna	Candidatus_Saccharibacteria_bacterium_oral_taxon_488	Saccharibacteria_(TM7)_[G-1]_bacterium_HMT_488
GCF_013098855.1genomic.fna	Candidatus_Saccharibacteria_bacterium_oral_taxon_488	Saccharibacteria_(TM7)_[G-1]_bacterium_HMT_488
GCF_013100825.1genomic.fna	Candidatus_Saccharibacteria_bacterium_oral_taxon_488	Saccharibacteria_(TM7)_[G-1]_bacterium_HMT_488
GCF_013098655.1genomic.fna	Candidatus_Saccharibacteria_bacterium_oral_taxon_488	Saccharibacteria_(TM7)_[G-1]_bacterium_HMT_488
GCF_013098515.1genomic.fna	Candidatus_Saccharibacteria_bacterium_oral_taxon_488	Saccharibacteria_(TM7)_[G-1]_bacterium_HMT_488
GCF_013100805.1genomic.fna	Candidatus_Saccharibacteria_bacterium_oral_taxon_488	Saccharibacteria_(TM7)_[G-1]_bacterium_HMT_488
GCF_010202845.1genomic.fna	Candidatus_Saccharibacteria_bacterium_oral_taxon_488	Saccharibacteria_(TM7)_[G-1]_bacterium_HMT_488
GCF_010202645.1genomic.fna	Candidatus_Saccharibacteria_bacterium_oral_taxon_488	Saccharibacteria_(TM7)_[G-1]_bacterium_HMT_488
GCF_010202465.1genomic.fna	Candidatus_Saccharibacteria_bacterium_oral_taxon_488	Saccharibacteria_(TM7)_[G-1]_bacterium_HMT_488
GCF_010202115.1genomic.fna	Candidatus_Saccharibacteria_bacterium_oral_taxon_488	Saccharibacteria_(TM7)_[G-1]_bacterium_HMT_488
GCF_013394755.1genomic.fna	Candidatus_Saccharibacteria_bacterium_oral_taxon_488	Saccharibacteria_(TM7)_[G-1]_bacterium_HMT_488
GCF_005697395.1genomic.fna	TM7_phylum_sp._oral_taxon_952	Saccharibacteria_(TM7)_[G-1]_bacterium_HMT_952
GCF_005697565.1genomic.fna	Candidatus_Nanosynbacter_featherlites	Saccharibacteria_(TM7)_[G-1]_bacterium_HMT_957
GCF_007845205.1genomic.fna	TM7_phylum_sp._oral_taxon_350	Saccharibacteria_(TM7)_[G-2]_bacterium_HMT_350
GCF_007845195.1genomic.fna	TM7_phylum_sp._oral_taxon_351	Saccharibacteria_(TM7)_[G-3]_bacterium_HMT_351
GCF_007845185.1genomic.fna	TM7_phylum_sp._oral_taxon_351	Saccharibacteria_(TM7)_[G-3]_bacterium_HMT_351
GCF_007845165.1genomic.fna	TM7_phylum_sp._oral_taxon_351	Saccharibacteria_(TM7)_[G-3]_bacterium_HMT_351
GCF_007845135.1genomic.fna	TM7_phylum_sp._oral_taxon_351	Saccharibacteria_(TM7)_[G-3]_bacterium_HMT_351
GCF_007845105.1genomic.fna	TM7_phylum_sp._oral_taxon_356	Saccharibacteria_(TM7)_[G-5]_bacterium_HMT_356
GCF_010202265.1genomic.fna	Candidatus_Saccharibacteria_bacterium_oral_taxon_955	Saccharibacteria_(TM7)_[G-8]_bacterium_HMT_955
GCF_010201925.1genomic.fna	Candidatus_Saccharibacteria_bacterium_oral_taxon_955	Saccharibacteria_(TM7)_[G-8]_bacterium_HMT_955
GCF_005697055.1genomic.fna	Candidatus_Saccharibacteria_bacterium_oral_taxon_955	Saccharibacteria_(TM7)_[G-8]_bacterium_HMT_955
GCF_000275805.1genomic.fna	Scardovia_wiggsiae	Scardovia_wiggsiae
GCF_000364865.1genomic.fna	Schaalia_cardiffensis	Schaalia_cardiffensis
GCF_005886435.1genomic.fna	Schaalia_cardiffensis	Schaalia_cardiffensis
GCF_016405145.1genomic.fna	Schaalia_cardiffensis	Schaalia_cardiffensis
GCF_000429245.1genomic.fna	Schaalia_georgiae	Schaalia_georgiae
GCF_016127995.1genomic.fna	Schaalia_meyeri	Schaalia_meyeri
GCF_001262055.1genomic.fna	Schaalia_meyeri	Schaalia_meyeri
GCF_000154225.1genomic.fna	Schaalia_odontolytica	Schaalia_odontolytica
GCF_000163415.1genomic.fna	Schaalia_odontolytica	Schaalia_odontolytica
GCF_009730335.1genomic.fna	Schaalia_odontolytica	Schaalia_odontolytica
GCF_024584435.1genomic.fna	Schaalia_odontolytica	Schaalia_odontolytica
GCF_031191545.1genomic.fna	Schaalia_odontolytica	Schaalia_odontolytica
GCF_002847525.1genomic.fna	Schaalia_odontolytica	Schaalia_odontolytica
GCF_005696695.1genomic.fna	Schaalia_odontolytica	Schaalia_odontolytica
GCF_001462375.1genomic.fna	Schaalia_odontolytica	Schaalia_odontolytica
GCF_000466265.1genomic.fna	Schaalia_sp._oral_taxon_172	Schaalia_sp._HMT_172
GCF_000186685.1genomic.fna	Schaalia_sp._oral_taxon_178	Schaalia_sp._HMT_178
GCF_000185285.1genomic.fna	Schaalia_sp._oral_taxon_180	Schaalia_sp._HMT_180
GCF_000426665.1genomic.fna	Selenomonas_artemidis	Selenomonas_artemidis
GCF_000187125.1genomic.fna	Selenomonas_artemidis	Selenomonas_artemidis
GCF_030644225.1genomic.fna	Selenomonas_dianae	Selenomonas_dianae
GCF_000160695.1genomic.fna	Selenomonas_flueggei	Selenomonas_flueggei
GCF_000234095.1genomic.fna	Selenomonas_infelix	Selenomonas_infelix
GCF_000160555.1genomic.fna	Selenomonas_noxia	Selenomonas_noxia
GCF_000234135.1genomic.fna	Selenomonas_noxia	Selenomonas_noxia
GCF_001683335.1genomic.fna	Selenomonas_sp._oral_taxon_126	Selenomonas_sp._HMT_126
GCF_000315545.1genomic.fna	Selenomonas_sp._oral_taxon_133	Selenomonas_sp._HMT_133
GCF_001554015.1genomic.fna	Selenomonas_sp._oral_taxon_136	Selenomonas_sp._HMT_136
GCF_000183625.1genomic.fna	Selenomonas_sp._oral_taxon_137	Selenomonas_sp._HMT_137
GCF_000318175.2genomic.fna	Selenomonas_sp._oral_taxon_138	Selenomonas_sp._HMT_138
GCF_000146365.1genomic.fna	Selenomonas_sp._oral_taxon_149	Selenomonas_sp._HMT_149
GCF_001189555.1genomic.fna	Selenomonas_sp._oral_taxon_478	Selenomonas_sp._HMT_478
GCF_000468035.1genomic.fna	Selenomonas_sp._oral_taxon_892	Selenomonas_sp._HMT_892
GCF_001717585.1genomic.fna	Selenomonas_sp._oral_taxon_920	Selenomonas_sp._HMT_920
GCF_000160495.1genomic.fna	Selenomonas_sputigena	Selenomonas_sputigena
GCF_000208405.1genomic.fna	Selenomonas_sputigena	Selenomonas_sputigena
GCF_026015965.1genomic.fna	Selenomonas_sputigena	Selenomonas_sputigena
GCF_026013845.1genomic.fna	Selenomonas_sputigena	Selenomonas_sputigena
GCF_000160115.1genomic.fna	Shuttleworthia_satelles	Shuttleworthia_satelles
GCF_000163775.2genomic.fna	Simonsiella_muelleri	Simonsiella_muelleri
GCF_002951835.1genomic.fna	Simonsiella_muelleri	Simonsiella_muelleri
GCF_020162275.1genomic.fna	Simonsiella_muelleri	Simonsiella_muelleri
GCF_000162875.1genomic.fna	Slackia_exigua	Slackia_exigua
GCF_023148135.1genomic.fna	Slackia_exigua	Slackia_exigua
GCF_000425005.1genomic.fna	Solobacterium_moorei	Solobacterium_moorei
GCF_000186945.2genomic.fna	Solobacterium_moorei	Solobacterium_moorei
GCF_902364015.1genomic.fna	Solobacterium_moorei	Solobacterium_moorei
GCF_003459805.1genomic.fna	Solobacterium_moorei	Solobacterium_moorei
GCF_000072485.1genomic.fna	Stenotrophomonas_maltophilia	Stenotrophomonas_maltophilia
GCF_000242235.1genomic.fna	Stomatobaculum_longum	Stomatobaculum_longum
GCF_023169525.1genomic.fna	Streptococcus_anginosus	Streptococcus_anginosus
GCF_016725185.1genomic.fna	Streptococcus_anginosus	Streptococcus_anginosus
GCF_016903355.1genomic.fna	Streptococcus_anginosus	Streptococcus_anginosus
GCF_901542485.1genomic.fna	Streptococcus_anginosus	Streptococcus_anginosus
GCF_008726525.2genomic.fna	Streptococcus_anginosus	Streptococcus_anginosus
GCF_029011615.1genomic.fna	Streptococcus_anginosus	Streptococcus_anginosus
GCF_029011355.1genomic.fna	Streptococcus_anginosus	Streptococcus_anginosus
GCF_029011235.1genomic.fna	Streptococcus_anginosus	Streptococcus_anginosus
GCF_029011905.1genomic.fna	Streptococcus_anginosus	Streptococcus_anginosus
GCF_020735765.1genomic.fna	Streptococcus_anginosus	Streptococcus_anginosus
GCF_900476055.1genomic.fna	Streptococcus_australis	Streptococcus_australis
GCF_900636505.1genomic.fna	Streptococcus_australis	Streptococcus_australis
GCF_901543175.1genomic.fna	Streptococcus_australis	Streptococcus_australis
GCF_016127875.1genomic.fna	Streptococcus_constellatus	Streptococcus_constellatus
GCF_016725005.1genomic.fna	Streptococcus_constellatus	Streptococcus_constellatus
GCF_016889885.1genomic.fna	Streptococcus_constellatus	Streptococcus_constellatus
GCF_024399395.1genomic.fna	Streptococcus_constellatus	Streptococcus_constellatus
GCF_023167545.1genomic.fna	Streptococcus_constellatus	Streptococcus_constellatus
GCF_000463425.1genomic.fna	Streptococcus_constellatus	Streptococcus_constellatus
GCF_000463395.1genomic.fna	Streptococcus_constellatus	Streptococcus_constellatus
GCF_000463445.1genomic.fna	Streptococcus_constellatus	Streptococcus_constellatus
GCF_000385925.1genomic.fna	Streptococcus_cristatus	Streptococcus_cristatus
GCF_900475445.1genomic.fna	Streptococcus_cristatus	Streptococcus_cristatus
GCF_900478185.1genomic.fna	Streptococcus_cristatus	Streptococcus_cristatus
GCF_000017005.1genomic.fna	Streptococcus_gordonii	Streptococcus_gordonii
GCF_026810185.1genomic.fna	Streptococcus_gordonii	Streptococcus_gordonii
GCF_019046945.1genomic.fna	Streptococcus_gordonii	Streptococcus_gordonii
GCF_019047505.1genomic.fna	Streptococcus_gordonii	Streptococcus_gordonii
GCF_002073435.2genomic.fna	Streptococcus_gordonii	Streptococcus_gordonii
GCF_002386285.1genomic.fna	Streptococcus_gordonii	Streptococcus_gordonii
GCF_009730535.1genomic.fna	Streptococcus_gordonii	Streptococcus_gordonii
GCF_000970665.2genomic.fna	Streptococcus_gordonii	Streptococcus_gordonii
GCF_001281105.1genomic.fna	Streptococcus_gordonii	Streptococcus_gordonii
GCF_901544385.1genomic.fna	Streptococcus_gordonii	Streptococcus_gordonii
GCF_900475385.1genomic.fna	Streptococcus_gordonii	Streptococcus_gordonii
GCF_900475015.1genomic.fna	Streptococcus_gordonii	Streptococcus_gordonii
GCF_900636555.1genomic.fna	Streptococcus_gordonii	Streptococcus_gordonii
GCF_901543415.1genomic.fna	Streptococcus_gordonii	Streptococcus_gordonii
GCF_021497965.1genomic.fna	Streptococcus_infantis	Streptococcus_infantis
GCF_000463355.1genomic.fna	Streptococcus_intermedius	Streptococcus_intermedius
GCF_000463385.1genomic.fna	Streptococcus_intermedius	Streptococcus_intermedius
GCF_000306805.1genomic.fna	Streptococcus_intermedius	Streptococcus_intermedius
GCF_002073355.2genomic.fna	Streptococcus_intermedius	Streptococcus_intermedius
GCF_013267515.1genomic.fna	Streptococcus_intermedius	Streptococcus_intermedius
GCF_900475975.1genomic.fna	Streptococcus_intermedius	Streptococcus_intermedius
GCF_002356055.1genomic.fna	Streptococcus_intermedius	Streptococcus_intermedius
GCF_018127725.1genomic.fna	Streptococcus_lactarius	Streptococcus_lactarius
GCF_000027165.1genomic.fna	Streptococcus_mitis	Streptococcus_mitis
GCF_000148585.2genomic.fna	Streptococcus_mitis	Streptococcus_mitis
GCF_019047825.1genomic.fna	Streptococcus_mitis	Streptococcus_mitis
GCF_009730515.1genomic.fna	Streptococcus_mitis	Streptococcus_mitis
GCF_001281025.1genomic.fna	Streptococcus_mitis	Streptococcus_mitis
GCF_031191225.1genomic.fna	Streptococcus_mitis	Streptococcus_mitis
GCF_013305725.1genomic.fna	Streptococcus_mitis	Streptococcus_mitis
GCF_016658865.1genomic.fna	Streptococcus_mitis	Streptococcus_mitis
GCF_000722765.2genomic.fna	Streptococcus_mitis	Streptococcus_mitis
GCF_001560895.1genomic.fna	Streptococcus_mitis	Streptococcus_mitis
GCF_014621675.1genomic.fna	Streptococcus_mutans	Streptococcus_mutans
GCF_000271865.1genomic.fna	Streptococcus_mutans	Streptococcus_mutans
GCF_000284575.1genomic.fna	Streptococcus_mutans	Streptococcus_mutans
GCF_030294905.1genomic.fna	Streptococcus_mutans	Streptococcus_mutans
GCF_000091645.1genomic.fna	Streptococcus_mutans	Streptococcus_mutans
GCF_014842815.3genomic.fna	Streptococcus_mutans	Streptococcus_mutans
GCF_024762195.1genomic.fna	Streptococcus_mutans	Streptococcus_mutans
GCF_024762175.1genomic.fna	Streptococcus_mutans	Streptococcus_mutans
GCF_019048645.1genomic.fna	Streptococcus_mutans	Streptococcus_mutans
GCF_002995555.1genomic.fna	Streptococcus_mutans	Streptococcus_mutans
GCF_008831325.1genomic.fna	Streptococcus_mutans	Streptococcus_mutans
GCF_006739205.1genomic.fna	Streptococcus_mutans	Streptococcus_mutans
GCF_009738105.1genomic.fna	Streptococcus_mutans	Streptococcus_mutans
GCF_900475095.1genomic.fna	Streptococcus_mutans	Streptococcus_mutans
GCF_900636835.1genomic.fna	Streptococcus_mutans	Streptococcus_mutans
GCF_001558215.1genomic.fna	Streptococcus_mutans	Streptococcus_mutans
GCF_011765545.1genomic.fna	Streptococcus_mutans	Streptococcus_mutans
GCF_011765525.1genomic.fna	Streptococcus_mutans	Streptococcus_mutans
GCF_011765505.1genomic.fna	Streptococcus_mutans	Streptococcus_mutans
GCF_011765485.1genomic.fna	Streptococcus_mutans	Streptococcus_mutans
GCF_008831345.1genomic.fna	Streptococcus_mutans	Streptococcus_mutans
GCF_024762155.1genomic.fna	Streptococcus_mutans	Streptococcus_mutans
GCF_008831365.1genomic.fna	Streptococcus_mutans	Streptococcus_mutans
GCF_000007465.2genomic.fna	Streptococcus_mutans	Streptococcus_mutans
GCF_000817065.1genomic.fna	Streptococcus_mutans	Streptococcus_mutans
GCF_900637025.1genomic.fna	Streptococcus_oralis	Streptococcus_oralis
GCF_022749195.1genomic.fna	Streptococcus_oralis	Streptococcus_oralis
GCF_019334565.1genomic.fna	Streptococcus_oralis	Streptococcus_oralis
GCF_024399415.1genomic.fna	Streptococcus_oralis	Streptococcus_oralis
GCF_016127555.1genomic.fna	Streptococcus_oralis	Streptococcus_oralis
GCF_016127915.1genomic.fna	Streptococcus_oralis	Streptococcus_oralis
GCF_016127735.1genomic.fna	Streptococcus_oralis	Streptococcus_oralis
GCF_002386345.1genomic.fna	Streptococcus_oralis	Streptococcus_oralis
GCF_016028255.1genomic.fna	Streptococcus_oralis	Streptococcus_oralis
GCF_016028175.1genomic.fna	Streptococcus_oralis	Streptococcus_oralis
GCF_023611505.1genomic.fna	Streptococcus_oralis	Streptococcus_oralis
GCF_001983955.1genomic.fna	Streptococcus_oralis	Streptococcus_oralis
GCF_016549395.1genomic.fna	Streptococcus_oralis	Streptococcus_oralis
GCF_016888845.1genomic.fna	Streptococcus_oralis	Streptococcus_oralis
GCF_021497885.1genomic.fna	Streptococcus_oralis	Streptococcus_oralis
GCF_021497945.1genomic.fna	Streptococcus_oralis	Streptococcus_oralis
GCF_007475365.1genomic.fna	Streptococcus_oralis	Streptococcus_oralis
GCF_002356415.1genomic.fna	Streptococcus_oralis	Streptococcus_oralis
GCF_000253155.1genomic.fna	Streptococcus_oralis	Streptococcus_oralis
GCF_000164675.2genomic.fna	Streptococcus_parasanguinis	Streptococcus_parasanguinis
GCF_000262145.1genomic.fna	Streptococcus_parasanguinis	Streptococcus_parasanguinis
GCF_032163505.1genomic.fna	Streptococcus_parasanguinis	Streptococcus_parasanguinis
GCF_031582885.1genomic.fna	Streptococcus_parasanguinis	Streptococcus_parasanguinis
GCF_000187585.1genomic.fna	Streptococcus_peroris	Streptococcus_peroris
GCF_030028375.1genomic.fna	Streptococcus_pneumoniae	Streptococcus_pneumoniae
GCF_030127445.1genomic.fna	Streptococcus_pneumoniae	Streptococcus_pneumoniae
GCF_027943845.1genomic.fna	Streptococcus_pneumoniae	Streptococcus_pneumoniae
GCF_027943765.1genomic.fna	Streptococcus_pneumoniae	Streptococcus_pneumoniae
GCF_027943785.1genomic.fna	Streptococcus_pneumoniae	Streptococcus_pneumoniae
GCF_027943805.1genomic.fna	Streptococcus_pneumoniae	Streptococcus_pneumoniae
GCF_027563115.1genomic.fna	Streptococcus_pneumoniae	Streptococcus_pneumoniae
GCF_027943825.1genomic.fna	Streptococcus_pneumoniae	Streptococcus_pneumoniae
GCF_000305335.2genomic.fna	Streptococcus_salivarius	Streptococcus_salivarius
GCF_000253335.1genomic.fna	Streptococcus_salivarius	Streptococcus_salivarius
GCF_000253315.1genomic.fna	Streptococcus_salivarius	Streptococcus_salivarius
GCF_002094975.1genomic.fna	Streptococcus_salivarius	Streptococcus_salivarius
GCF_002094955.1genomic.fna	Streptococcus_salivarius	Streptococcus_salivarius
GCF_013822985.1genomic.fna	Streptococcus_salivarius	Streptococcus_salivarius
GCF_016127535.1genomic.fna	Streptococcus_salivarius	Streptococcus_salivarius
GCF_002073835.2genomic.fna	Streptococcus_salivarius	Streptococcus_salivarius
GCF_013267495.1genomic.fna	Streptococcus_salivarius	Streptococcus_salivarius
GCF_000448685.2genomic.fna	Streptococcus_salivarius	Streptococcus_salivarius
GCF_009738205.1genomic.fna	Streptococcus_salivarius	Streptococcus_salivarius
GCF_009738225.1genomic.fna	Streptococcus_salivarius	Streptococcus_salivarius
GCF_009738245.1genomic.fna	Streptococcus_salivarius	Streptococcus_salivarius
GCF_001543085.1genomic.fna	Streptococcus_salivarius	Streptococcus_salivarius
GCF_008305695.1genomic.fna	Streptococcus_salivarius	Streptococcus_salivarius
GCF_031192325.1genomic.fna	Streptococcus_salivarius	Streptococcus_salivarius
GCF_000785515.1genomic.fna	Streptococcus_salivarius	Streptococcus_salivarius
GCF_900475225.1genomic.fna	Streptococcus_salivarius	Streptococcus_salivarius
GCF_900636435.1genomic.fna	Streptococcus_salivarius	Streptococcus_salivarius
GCF_022936265.1genomic.fna	Streptococcus_salivarius	Streptococcus_salivarius
GCF_000014205.1genomic.fna	Streptococcus_sanguinis	Streptococcus_sanguinis
GCF_013378355.1genomic.fna	Streptococcus_sanguinis	Streptococcus_sanguinis
GCF_013343115.1genomic.fna	Streptococcus_sanguinis	Streptococcus_sanguinis
GCF_900635155.1genomic.fna	Streptococcus_sanguinis	Streptococcus_sanguinis
GCF_900475045.1genomic.fna	Streptococcus_sanguinis	Streptococcus_sanguinis
GCF_900475275.1genomic.fna	Streptococcus_sanguinis	Streptococcus_sanguinis
GCF_900475505.1genomic.fna	Streptococcus_sanguinis	Streptococcus_sanguinis
GCF_019090945.2genomic.fna	Streptococcus_sinensis	Streptococcus_sinensis
GCF_000767835.1genomic.fna	Streptococcus_sinensis	Streptococcus_sinensis
GCF_021460765.1genomic.fna	Streptococcus_sinensis	Streptococcus_sinensis
GCF_030586725.1genomic.fna	Streptococcus_sinensis	Streptococcus_sinensis
GCF_000686605.1genomic.fna	Streptococcus_sobrinus	Streptococcus_sobrinus
GCF_015669055.1genomic.fna	Streptococcus_sobrinus	Streptococcus_sobrinus
GCF_003172975.1genomic.fna	Streptococcus_sobrinus	Streptococcus_sobrinus
GCF_900475365.1genomic.fna	Streptococcus_sobrinus	Streptococcus_sobrinus
GCF_900475395.1genomic.fna	Streptococcus_sobrinus	Streptococcus_sobrinus
GCF_003176815.1genomic.fna	Streptococcus_sobrinus	Streptococcus_sobrinus
GCF_003176795.1genomic.fna	Streptococcus_sobrinus	Streptococcus_sobrinus
GCF_003172995.1genomic.fna	Streptococcus_sobrinus	Streptococcus_sobrinus
GCF_000467915.2genomic.fna	Streptococcus_sobrinus	Streptococcus_sobrinus
GCF_000220065.1genomic.fna	Streptococcus_sp._oral_taxon_056	Streptococcus_sp._HMT_056
GCF_013394695.1genomic.fna	Streptococcus_sp._oral_taxon_061	Streptococcus_sp._HMT_061
GCF_001683375.1genomic.fna	Streptococcus_sp._oral_taxon_064	Streptococcus_sp._HMT_064
GCF_000314795.2genomic.fna	Streptococcus_sp._oral_taxon_066	Streptococcus_sp._HMT_066
GCF_900636445.1genomic.fna	Streptococcus_vestibularis	Streptococcus_vestibularis
GCF_001547875.1genomic.fna	Tannerella_forsythia	Tannerella_forsythia
GCF_000238215.1genomic.fna	Tannerella_forsythia	Tannerella_forsythia
GCF_001547855.1genomic.fna	Tannerella_forsythia	Tannerella_forsythia
GCF_001938785.1genomic.fna	Tannerella_forsythia	Tannerella_forsythia
GCF_006385365.1genomic.fna	Tannerella_forsythia	Tannerella_forsythia
GCF_003860135.1genomic.fna	Tannerella_forsythia	Tannerella_forsythia
GCF_900096735.1genomic.fna	Tannerella_forsythia	Tannerella_forsythia
GCF_900096715.1genomic.fna	Tannerella_forsythia	Tannerella_forsythia
GCF_900096725.1genomic.fna	Tannerella_forsythia	Tannerella_forsythia
GCF_003033925.1genomic.fna	Tannerella_serpentiformis	Tannerella_sp._HMT_286
GCF_001717525.2genomic.fna	Tannerella_serpentiformis	Tannerella_sp._HMT_286
GCF_000008185.1genomic.fna	Treponema_denticola	Treponema_denticola
GCF_024400535.1genomic.fna	Treponema_denticola	Treponema_denticola
GCF_024400725.1genomic.fna	Treponema_denticola	Treponema_denticola
GCF_024181445.1genomic.fna	Treponema_denticola	Treponema_denticola
GCF_025905525.1genomic.fna	Treponema_denticola	Treponema_denticola
GCF_024181625.1genomic.fna	Treponema_denticola	Treponema_denticola
GCF_024181605.1genomic.fna	Treponema_denticola	Treponema_denticola
GCF_024181545.1genomic.fna	Treponema_denticola	Treponema_denticola
GCF_024181485.1genomic.fna	Treponema_denticola	Treponema_denticola
GCF_024181405.1genomic.fna	Treponema_denticola	Treponema_denticola
GCF_024181645.1genomic.fna	Treponema_denticola	Treponema_denticola
GCF_024181505.1genomic.fna	Treponema_denticola	Treponema_denticola
GCF_024181565.1genomic.fna	Treponema_denticola	Treponema_denticola
GCF_024181465.1genomic.fna	Treponema_denticola	Treponema_denticola
GCF_024181425.1genomic.fna	Treponema_denticola	Treponema_denticola
GCF_000468055.1genomic.fna	Treponema_lecithinolyticum	Treponema_lecithinolyticum
GCF_000413055.1genomic.fna	Treponema_maltophilum	Treponema_maltophilum
GCF_017161265.1genomic.fna	Treponema_medium	Treponema_medium
GCF_017161225.1genomic.fna	Treponema_medium	Treponema_medium
GCF_000755145.1genomic.fna	Treponema_putidum	Treponema_putidum
GCF_024401155.1genomic.fna	Treponema_putidum	Treponema_putidum
GCF_024401005.1genomic.fna	Treponema_putidum	Treponema_putidum
GCF_024400855.1genomic.fna	Treponema_putidum	Treponema_putidum
GCF_024181585.1genomic.fna	Treponema_socranskii	Treponema_socranskii
GCF_902983995.1genomic.fna	Treponema_socranskii	Treponema_socranskii
GCF_000412995.1genomic.fna	Treponema_vincentii	Treponema_vincentii
GCF_024181205.1genomic.fna	Treponema_vincentii	Treponema_vincentii
GCF_010365865.1genomic.fna	Treponema_vincentii	Treponema_vincentii
GCF_018336815.1genomic.fna	Treponema_vincentii	Treponema_vincentii
GCF_024181105.1genomic.fna	Treponema_vincentii	Treponema_vincentii
GCF_024181125.1genomic.fna	Treponema_vincentii	Treponema_vincentii
GCF_902375065.1genomic.fna	Veillonella_atypica	Veillonella_atypica
GCF_000318355.2genomic.fna	Veillonella_atypica	Veillonella_atypica
GCF_027685345.1genomic.fna	Veillonella_atypica	Veillonella_atypica
GCF_003474825.1genomic.fna	Veillonella_atypica	Veillonella_atypica
GCF_001546845.1genomic.fna	Veillonella_atypica	Veillonella_atypica
GCF_003605975.1genomic.fna	Veillonella_atypica	Veillonella_atypica
GCF_002082765.1genomic.fna	Veillonella_atypica	Veillonella_atypica
GCF_938028215.1genomic.fna	Veillonella_denticariosi	Veillonella_denticariosi
GCF_001312465.1genomic.fna	Veillonella_denticariosi	Veillonella_denticariosi
GCF_002959855.1genomic.fna	Veillonella_denticariosi	Veillonella_denticariosi
GCF_000160015.1genomic.fna	Veillonella_dispar	Veillonella_dispar
GCF_902364435.1genomic.fna	Veillonella_dispar	Veillonella_dispar
GCF_900637515.1genomic.fna	Veillonella_dispar	Veillonella_dispar
GCF_000024945.1genomic.fna	Veillonella_parvula	Veillonella_parvula
GCF_031190775.1genomic.fna	Veillonella_parvula	Veillonella_parvula
GCF_016127175.1genomic.fna	Veillonella_parvula	Veillonella_parvula
GCF_900186885.1genomic.fna	Veillonella_parvula	Veillonella_parvula
GCF_902810435.1genomic.fna	Veillonella_parvula	Veillonella_parvula
GCF_002005185.1genomic.fna	Veillonella_parvula	Veillonella_parvula
GCF_028743475.1genomic.fna	Veillonella_rogosae	Veillonella_rogosae
GCF_026057735.1genomic.fna	Veillonella_rogosae	Veillonella_rogosae
GCF_000221605.1genomic.fna	Veillonella_sp._oral_taxon_780	Veillonella_sp._HMT_780

## Sheet: Strains
Genome	Strain
GCF_000160075.2genomic.fna	Abiotrophia defectiva ATCC 49176
GCF_013267415.1genomic.fna	Abiotrophia defectiva strain FDAARGOS_785
GCF_003798325.1genomic.fna	Acidipropionibacterium acidifaciens strain FDAARGOS_576
GCF_000466165.1genomic.fna	Actinobaculum sp. oral taxon 183 str. F0552
GCF_000429225.1genomic.fna	Actinomyces dentalis DSM 19115
GCF_000429265.1genomic.fna	Actinomyces gerencseriae DSM 684
GCF_000239695.1genomic.fna	Actinomyces graevenitzii C83
GCF_000466185.1genomic.fna	Actinomyces graevenitzii F0530
GCF_002871975.1genomic.fna	Actinomyces graevenitzii strain UMB0286
GCF_000711965.1genomic.fna	Actinomyces israelii DSM 43320 O145
GCF_030253495.1genomic.fna	Actinomyces israelii strain F0345
GCF_000466205.2genomic.fna	Actinomyces johnsonii F0510
GCF_000466245.1genomic.fna	Actinomyces johnsonii F0542
GCF_006546835.1genomic.fna	Actinomyces johnsonii strain CCUG 34287
GCF_000269805.1genomic.fna	Actinomyces massiliensis 4401292
GCF_030644185.1genomic.fna	Actinomyces massiliensis strain F0489
GCF_023170065.1genomic.fna	Actinomyces naeslundii strain ATCC27039
GCF_001956565.1genomic.fna	Actinomyces naeslundii strain CCUG 35334
GCF_001956445.1genomic.fna	Actinomyces naeslundii strain CCUG 37599
GCF_026802095.1genomic.fna	Actinomyces naeslundii strain CW
GCF_001956355.1genomic.fna	Actinomyces naeslundii strain F12B1
GCF_001956435.1genomic.fna	Actinomyces naeslundii strain F6E1
GCF_016127855.1genomic.fna	Actinomyces naeslundii strain FDAARGOS_1037
GCF_001956635.1genomic.fna	Actinomyces naeslundii strain G127B
GCF_001956555.1genomic.fna	Actinomyces naeslundii strain MB-1
GCF_001956415.1genomic.fna	Actinomyces naeslundii strain MMRC12-1
GCF_001956585.1genomic.fna	Actinomyces naeslundii strain NCTC 10301
GCF_001956365.1genomic.fna	Actinomyces naeslundii strain Pn6N
GCF_001937605.1genomic.fna	Actinomyces naeslundii strain R13240
GCF_001937475.1genomic.fna	Actinomyces naeslundii strain R19039
GCF_001956505.1genomic.fna	Actinomyces naeslundii strain R24330
GCF_001937615.1genomic.fna	Actinomyces naeslundii strain R815
GCF_001956515.1genomic.fna	Actinomyces naeslundii strain S43L
GCF_001956485.1genomic.fna	Actinomyces naeslundii strain S44D
GCF_001956575.1genomic.fna	Actinomyces naeslundii strain S65A
GCF_002847585.1genomic.fna	Actinomyces naeslundii strain UMB0181
GCF_001937595.1genomic.fna	Actinomyces naeslundii strain W8-2-3
GCF_001937735.1genomic.fna	Actinomyces naeslundii strain WE6B-3
GCF_023169925.1genomic.fna	Actinomyces oris K20
GCF_001937725.1genomic.fna	Actinomyces oris strain A19A-1
GCF_001937715.1genomic.fna	Actinomyces oris strain A7A-1
GCF_001937675.1genomic.fna	Actinomyces oris strain CCUG 33920
GCF_001937485.1genomic.fna	Actinomyces oris strain CCUG 34286
GCF_006546825.1genomic.fna	Actinomyces oris strain CCUG 34288
GCF_001937425.1genomic.fna	Actinomyces oris strain F28B1 F28B1
GCF_001929365.1genomic.fna	Actinomyces oris strain F4D1
GCF_016127955.1genomic.fna	Actinomyces oris strain FDAARGOS_1051
GCF_001937555.1genomic.fna	Actinomyces oris strain G53E
GCF_001937415.1genomic.fna	Actinomyces oris strain M48-1B-1
GCF_001937385.1genomic.fna	Actinomyces oris strain MMRCO6-1
GCF_001937665.1genomic.fna	Actinomyces oris strain P6N
GCF_001937505.1genomic.fna	Actinomyces oris strain R11372
GCF_001937365.1genomic.fna	Actinomyces oris strain R21091
GCF_001937535.1genomic.fna	Actinomyces oris strain R23275
GCF_001929375.1genomic.fna	Actinomyces oris strain S64C
GCF_001553935.1genomic.fna	Actinomyces oris strain T14V
GCF_002847555.1genomic.fna	Actinomyces oris strain UMB0183
GCF_001937545.1genomic.fna	Actinomyces oris strain W11-1-1
GCF_001937445.1genomic.fna	Actinomyces oris strain WE8B-23
GCF_027945475.1genomic.fna	Actinomyces oris strain WVU627
GCF_013394715.1genomic.fna	Actinomyces sp. oral taxon 169 strain F0496
GCF_000195595.1genomic.fna	Actinomyces sp. oral taxon 170 str. F0386
GCF_000186965.1genomic.fna	Actinomyces sp. oral taxon 171 str. F0337
GCF_005696555.1genomic.fna	Actinomyces sp. oral taxon 171 str. F0337
GCF_000223355.1genomic.fna	Actinomyces sp. oral taxon 175 str. F0384
GCF_001278845.1genomic.fna	Actinomyces sp. oral taxon 414 strain F0588
GCF_000220835.1genomic.fna	Actinomyces sp. oral taxon 448 str. F0400
GCF_002999235.1genomic.fna	Actinomyces sp. oral taxon 897 strain F0631
GCF_000295095.1genomic.fna	Actinomyces timonensis DSM 23838 strain 7400942
GCF_000175315.3genomic.fna	Actinomyces viscosus C505
GCF_900637975.1genomic.fna	Actinomyces viscosus strain NCTC10951
GCF_900636915.1genomic.fna	Aggregatibacter aphrophilus ATCC 33389 strain NCTC 5906
GCF_000231255.1genomic.fna	Aggregatibacter aphrophilus F0387
GCF_001188835.1genomic.fna	Aggregatibacter aphrophilus NJ8700
GCF_000022985.1genomic.fna	Aggregatibacter aphrophilus NJ8700
GCF_001680765.1genomic.fna	Aggregatibacter aphrophilus strain ATCC 19415
GCF_001680805.1genomic.fna	Aggregatibacter aphrophilus strain ATCC 7901
GCF_003130375.1genomic.fna	Aggregatibacter aphrophilus strain CCUG 11575
GCF_003130365.1genomic.fna	Aggregatibacter aphrophilus strain HK_319
GCF_900478265.1genomic.fna	Aggregatibacter aphrophilus strain NCTC11096
GCF_003130145.1genomic.fna	Aggregatibacter aphrophilus strain PN_444
GCF_003130125.1genomic.fna	Aggregatibacter aphrophilus strain PN_517
GCF_003130195.1genomic.fna	Aggregatibacter aphrophilus strain PN_521
GCF_001262035.1genomic.fna	Aggregatibacter aphrophilus strain W10433
GCF_000185305.1genomic.fna	Aggregatibacter segnis ATCC 33393
GCF_900476035.1genomic.fna	Aggregatibacter segnis ATCC 33393 strain NCTC 10977
GCF_003130095.1genomic.fna	Aggregatibacter segnis strain CCUG 46700
GCF_016127115.1genomic.fna	Aggregatibacter segnis strain FDAARGOS_987
GCF_003130075.1genomic.fna	Aggregatibacter segnis strain HK_296
GCF_003130345.1genomic.fna	Aggregatibacter segnis strain PN_450
GCF_003130325.1genomic.fna	Aggregatibacter segnis strain PN_651
GCF_000466335.1genomic.fna	Aggregatibacter sp. oral taxon 458 str. W10330
GCF_018128305.1genomic.fna	Aggregatibacter sp. oral taxon 513 strain W11186
GCF_000234115.1genomic.fna	Alloprevotella rava F0323
GCF_000318095.2genomic.fna	Alloprevotella sp. oral taxon 473 str. F0040
GCF_000159995.1genomic.fna	Alloprevotella tannerae ATCC 51259
GCF_000239275.1genomic.fna	Anaeroglobus geminatus F0357
GCF_001717545.1genomic.fna	Anaerolineaceae bacterium oral taxon 439 strain W11661
GCF_000277715.1genomic.fna	Arachnia propionica F0230a
GCF_018128345.1genomic.fna	Arachnia propionica strain F0231
GCF_005696855.1genomic.fna	Arachnia propionica strain F0700
GCF_018128365.1genomic.fna	Arachnia propionica strain F0714
GCF_900638645.1genomic.fna	Arachnia propionica strain NCTC11666
GCF_900637725.1genomic.fna	Arachnia propionica strain NCTC12967
GCF_018128325.1genomic.fna	Arachnia rubra strain DSMZ 100122
GCF_019973735.1genomic.fna	Arachnia rubra strain SK-1
GCF_000411555.1genomic.fna	Atopobium sp. oral taxon 199 str. F0494 acKdQ-
GCF_000163695.1genomic.fna	Bacteroidetes oral taxon 274 str. F0058
GCF_000177375.1genomic.fna	Bulleidia extructa W1219
GCF_000017725.2genomic.fna	Campylobacter concisus 13826
GCF_001298465.1genomic.fna	Campylobacter concisus strain ATCC 33237
GCF_003048615.2genomic.fna	Campylobacter concisus strain H16O-S1
GCF_015679965.1genomic.fna	Campylobacter concisus strain H1O1
GCF_015680025.1genomic.fna	Campylobacter concisus strain H9O-S2
GCF_003048695.2genomic.fna	Campylobacter concisus strain P10CDO-S2
GCF_003048875.2genomic.fna	Campylobacter concisus strain P11CDO-S1
GCF_003048835.2genomic.fna	Campylobacter concisus strain P13UCO-S1
GCF_015679945.1genomic.fna	Campylobacter concisus strain P15UCO-S2
GCF_003048675.2genomic.fna	Campylobacter concisus strain P1CDO2
GCF_003048685.2genomic.fna	Campylobacter concisus strain P1CDO3
GCF_003048595.2genomic.fna	Campylobacter concisus strain P26UCO-S2
GCF_003048775.2genomic.fna	Campylobacter concisus strain P27CDO-S2
GCF_003048375.1genomic.fna	Campylobacter concisus strain P2CDO4
GCF_015680005.1genomic.fna	Campylobacter concisus strain P3UCB1
GCF_015679985.1genomic.fna	Campylobacter concisus strain P3UCO1
GCF_000017465.2genomic.fna	Campylobacter curvus 525.92
GCF_902381815.1genomic.fna	Campylobacter curvus isolate MGYG-HGUT-01706
GCF_013372125.1genomic.fna	Campylobacter curvus strain ATCC 35224
GCF_020736225.1genomic.fna	Campylobacter curvus strain FDAARGOS_1547
GCF_001190745.1genomic.fna	Campylobacter gracilis strain ATCC 33236
GCF_020736185.1genomic.fna	Campylobacter gracilis strain FDAARGOS_1548
GCF_004803795.1genomic.fna	Campylobacter rectus strain ATCC 33238
GCF_020736205.1genomic.fna	Campylobacter rectus strain FDAARGOS_1549
GCF_900573965.1genomic.fna	Campylobacter showae isolate 129_VTPP
GCF_900573975.1genomic.fna	Campylobacter showae isolate 129_VTPPs
GCF_900699785.1genomic.fna	Campylobacter showae isolate B91_SC
GCF_900573945.1genomic.fna	Campylobacter showae isolate B91_SCBr
GCF_900573955.1genomic.fna	Campylobacter showae isolate B91_TPP
GCF_004803815.1genomic.fna	Campylobacter showae strain ATCC 51146
GCF_005697565.1genomic.fna	Candidatus Nanosynbacter featherlites strain BB001
GCF_000803625.1genomic.fna	Candidatus Nanosynbacter lyticus strain TM7x
GCF_022819385.1genomic.fna	Candidatus Nanosynbacter sp. oral taxon 352 strain TM7-001
GCF_022819345.1genomic.fna	Candidatus Nanosynbacter sp. oral taxon 352 strain TM7-037
GCF_022819365.1genomic.fna	Candidatus Nanosynbacter sp. oral taxon 352 strain TM7-072
GCF_005697215.1genomic.fna	Candidatus Saccharibacteria bacterium oral taxon 488 strain AC001
GCF_013100845.1genomic.fna	Candidatus Saccharibacteria bacterium oral taxon 488 strain AC002
GCF_013099195.1genomic.fna	Candidatus Saccharibacteria bacterium oral taxon 488 strain CM001
GCF_013099015.1genomic.fna	Candidatus Saccharibacteria bacterium oral taxon 488 strain CM002
GCF_013098855.1genomic.fna	Candidatus Saccharibacteria bacterium oral taxon 488 strain CM003
GCF_013100825.1genomic.fna	Candidatus Saccharibacteria bacterium oral taxon 488 strain CM006
GCF_013098655.1genomic.fna	Candidatus Saccharibacteria bacterium oral taxon 488 strain CM009
GCF_013098515.1genomic.fna	Candidatus Saccharibacteria bacterium oral taxon 488 strain CM010
GCF_013100805.1genomic.fna	Candidatus Saccharibacteria bacterium oral taxon 488 strain FS03P
GCF_010202845.1genomic.fna	Candidatus Saccharibacteria bacterium oral taxon 488 strain FS05P-B
GCF_010202645.1genomic.fna	Candidatus Saccharibacteria bacterium oral taxon 488 strain FS07P
GCF_010202465.1genomic.fna	Candidatus Saccharibacteria bacterium oral taxon 488 strain FS13P
GCF_010202115.1genomic.fna	Candidatus Saccharibacteria bacterium oral taxon 488 strain FS15P
GCF_013394755.1genomic.fna	Candidatus Saccharibacteria bacterium oral taxon 488 strain HB001
GCF_010202265.1genomic.fna	Candidatus Saccharibacteria bacterium oral taxon 955 strain FS14P
GCF_010201925.1genomic.fna	Candidatus Saccharibacteria bacterium oral taxon 955 strain FS17P
GCF_005697055.1genomic.fna	Candidatus Saccharibacteria bacterium oral taxon 955 strain PM004
GCF_002209445.1genomic.fna	Capnocytophaga endodontalis strain ChDC OS43
GCF_002302415.1genomic.fna	Capnocytophaga gingivalis strain H1496
GCF_000411115.1genomic.fna	Capnocytophaga granulosa ATCC 51502
GCF_900106575.1genomic.fna	Capnocytophaga granulosa strain DSM 11449
GCF_001553545.1genomic.fna	Capnocytophaga haemolytica strain CCUG 32990
GCF_900187255.1genomic.fna	Capnocytophaga haemolytica strain NCTC12947
GCF_003054025.1genomic.fna	Capnocytophaga leadbetteri strain DSM 22902
GCF_002302615.1genomic.fna	Capnocytophaga leadbetteri strain H6253
GCF_000023285.1genomic.fna	Capnocytophaga ochracea DSM 7271
GCF_000183985.1genomic.fna	Capnocytophaga ochracea F0287
GCF_001057035.1genomic.fna	Capnocytophaga ochracea strain 490_CAPN
GCF_019930725.1genomic.fna	Capnocytophaga ochracea strain FDAARGOS_1468
GCF_020736165.1genomic.fna	Capnocytophaga ochracea strain FDAARGOS_1550
GCF_026013785.1genomic.fna	Capnocytophaga ochracea strain KCOM 2191
GCF_026013805.1genomic.fna	Capnocytophaga ochracea strain KCOM 26681
GCF_026013825.1genomic.fna	Capnocytophaga ochracea strain KCOM 28121
GCF_001278825.1genomic.fna	Capnocytophaga sp. oral taxon 323 strain F0383
GCF_000318315.2genomic.fna	Capnocytophaga sp. oral taxon 324 str. F0483
GCF_000318275.2genomic.fna	Capnocytophaga sp. oral taxon 332 str. F0381
GCF_000277665.1genomic.fna	Capnocytophaga sp. oral taxon 335 str. F0486
GCF_000411575.1genomic.fna	Capnocytophaga sp. oral taxon 336 str. F0502
GCF_000192225.1genomic.fna	Capnocytophaga sp. oral taxon 338 str. F0234
GCF_000318255.2genomic.fna	Capnocytophaga sp. oral taxon 380 str. F0488
GCF_000271925.1genomic.fna	Capnocytophaga sp. oral taxon 412 str. F0487
GCF_000466425.1genomic.fna	Capnocytophaga sp. oral taxon 863 str. F0517
GCF_002998835.1genomic.fna	Capnocytophaga sp. oral taxon 864 strain F0512
GCF_002999135.1genomic.fna	Capnocytophaga sp. oral taxon 878 strain F0545
GCF_013394735.1genomic.fna	Capnocytophaga sp. oral taxon 902 strain W10638
GCF_013394785.1genomic.fna	Capnocytophaga sp. oral taxon 903 strain W10654
GCF_002302495.1genomic.fna	Capnocytophaga sputigena strain D1179
GCF_002302595.1genomic.fna	Capnocytophaga sputigena strain H4486
GCF_002302395.1genomic.fna	Capnocytophaga sputigena strain KC1668
GCF_900638125.1genomic.fna	Capnocytophaga sputigena strain NCTC11097
GCF_000160655.1genomic.fna	Cardiobacterium hominis ATCC 15826
GCF_001057485.1genomic.fna	Cardiobacterium hominis strain 598_FBAL
GCF_001063785.1genomic.fna	Cardiobacterium hominis strain 599_SSED
GCF_001057555.1genomic.fna	Cardiobacterium hominis strain 612_ETAR
GCF_900637305.1genomic.fna	Cardiobacterium hominis strain NCTC10426
GCF_000239355.1genomic.fna	Cardiobacterium valvarum F0432
GCF_000160035.2genomic.fna	Catonella morbi ATCC 51271
GCF_000213975.1genomic.fna	Centipeda periodontii DSM 2778
GCF_902376155.1genomic.fna	Colibacter massiliensis isolate MGYG-HGUT-01559
GCF_900095855.1genomic.fna	Colibacter massiliensis strain Marseille-P2911T
GCF_000318135.1genomic.fna	Corynebacterium durum F0235
GCF_030408675.1genomic.fna	Corynebacterium durum strain DSM 45333
GCF_000158635.1genomic.fna	Corynebacterium matruchotii ATCC 33806
GCF_011612265.2genomic.fna	Corynebacterium matruchotii strain ATCC 14266
GCF_900638255.1genomic.fna	Corynebacterium matruchotii strain NCTC10206
GCF_000023845.1genomic.fna	Cryptobacterium curtum DSM 15641
GCF_000213155.1genomic.fna	Cutibacterium acnes 266
GCF_000217615.1genomic.fna	Cutibacterium acnes 6609
GCF_000302515.1genomic.fna	Cutibacterium acnes C1
GCF_004136195.1genomic.fna	Cutibacterium acnes DSM 1897
GCF_000709495.1genomic.fna	Cutibacterium acnes hdn-1
GCF_000376705.1genomic.fna	Cutibacterium acnes HL096PA1
GCF_004136215.1genomic.fna	Cutibacterium acnes KPA171202
GCF_000008345.1genomic.fna	Cutibacterium acnes KPA171202
GCF_000025765.1genomic.fna	Cutibacterium acnes SK137
GCF_003030305.1genomic.fna	Cutibacterium acnes strain ATCC 6919
GCF_008728435.1genomic.fna	Cutibacterium acnes strain ATCC 6919
GCF_029851625.1genomic.fna	Cutibacterium acnes strain CBS-BPNBT19269
GCF_029851585.1genomic.fna	Cutibacterium acnes strain CBS-BPNBT19329
GCF_021010715.2genomic.fna	Cutibacterium acnes strain EASDk81A
GCF_021010665.2genomic.fna	Cutibacterium acnes strain EASDk81B
GCF_003812785.1genomic.fna	Cutibacterium acnes strain FDAARGOS_503
GCF_003798465.1genomic.fna	Cutibacterium acnes strain FDAARGOS_577
GCF_003390995.1genomic.fna	Cutibacterium acnes strain KCOM 1315
GCF_001281065.1genomic.fna	Cutibacterium acnes strain KCOM 1861
GCF_001469655.1genomic.fna	Cutibacterium acnes strain PA_12_1_L1
GCF_001469565.1genomic.fna	Cutibacterium acnes strain PA_15_1_R1
GCF_001469615.1genomic.fna	Cutibacterium acnes strain PA_15_2_L1
GCF_001469595.1genomic.fna	Cutibacterium acnes strain PA_21_1_L1
GCF_011399315.1genomic.fna	Cutibacterium acnes strain SZ1
GCF_011399455.1genomic.fna	Cutibacterium acnes strain SZ2
GCF_009177305.1genomic.fna	Cutibacterium acnes strain TP-CU389
GCF_030295305.1genomic.fna	Cutibacterium acnes strain TP-CU426
GCF_030166615.1genomic.fna	Cutibacterium acnes strain W80
GCF_030166635.1genomic.fna	Cutibacterium acnes strain W81
GCF_026967675.1genomic.fna	Cutibacterium acnes subsp. acnes strain CCSM0331
GCF_006739385.1genomic.fna	Cutibacterium acnes subsp. acnes strain NBRC 107605
GCF_020181495.1genomic.fna	Cutibacterium acnes subsp. acnes strain NBRC 113869
GCF_000231215.1genomic.fna	Cutibacterium acnes subsp. defendens ATCC 11828
GCF_000240035.1genomic.fna	Cutibacterium acnes TypeIA2 P.acn17
GCF_000240055.1genomic.fna	Cutibacterium acnes TypeIA2 P.acn31
GCF_000240015.1genomic.fna	Cutibacterium acnes TypeIA2 P.acn33
GCF_000433275.1genomic.fna	Dialister invisus CAG:218
GCF_000160055.1genomic.fna	Dialister invisus DSM 15470
GCF_001717505.1genomic.fna	Dialister pneumosintes strain F0677
GCF_003570845.1genomic.fna	Dialister pneumosintes strain KCOM 1685
GCF_000158615.1genomic.fna	Eikenella corrodens ATCC 23834
GCF_000504685.1genomic.fna	Eikenella corrodens CC92I addUt-
GCF_001076785.1genomic.fna	Eikenella corrodens strain 491_NMEN
GCF_019930845.1genomic.fna	Eikenella corrodens strain FDAARGOS_1474
GCF_002204395.1genomic.fna	Eikenella corrodens strain KCOM 1378
GCF_003990355.1genomic.fna	Eikenella corrodens strain KCOM 3110
GCF_900187105.1genomic.fna	Eikenella corrodens strain NCTC10596
GCF_000488855.1genomic.fna	Eubacterium brachy ATCC 33089
GCF_000242675.1genomic.fna	Eubacterium infirmum F0142
GCF_900450455.1genomic.fna	Eubacterium infirmum strain NCTC12940
GCF_003433295.1genomic.fna	Eubacterium minutum ATCC 700079
GCF_000510425.1genomic.fna	Eubacterium nodatum ATCC 33099
GCF_000161975.1genomic.fna	Eubacterium saphenum ATCC 49989
GCF_000163895.2genomic.fna	Filifactor alocis ATCC 35896
GCF_000210715.1genomic.fna	Fretibacterium fastidiosum
GCF_001455145.1genomic.fna	Fusobacterium hwasookii ChDC F174
GCF_001455085.1genomic.fna	Fusobacterium hwasookii ChDC F206
GCF_001455105.1genomic.fna	Fusobacterium hwasookii ChDC F300
GCF_014217355.1genomic.fna	Fusobacterium hwasookii strain KCOM 1249
GCF_014217375.1genomic.fna	Fusobacterium hwasookii strain KCOM 1253
GCF_019551945.1genomic.fna	Fusobacterium hwasookii strain THCT14E2
GCF_003014445.1genomic.fna	Fusobacterium naviforme strain ATCC 25832 EI53
GCF_902381645.1genomic.fna	Fusobacterium nucleatum isolate MGYG-HGUT-01347
GCF_028743415.1genomic.fna	Fusobacterium nucleatum strain 2/1/50A
GCF_013137915.1genomic.fna	Fusobacterium nucleatum strain Fn12230
GCF_028657925.1genomic.fna	Fusobacterium nucleatum strain FNA
GCF_028735995.1genomic.fna	Fusobacterium nucleatum strain FNP
GCF_027947475.1genomic.fna	Fusobacterium nucleatum strain JD-Fn1
GCF_031191795.1genomic.fna	Fusobacterium nucleatum strain LMG 13131
GCF_003019785.1genomic.fna	Fusobacterium nucleatum subsp. nucleatum ATCC 23726
GCF_003019295.1genomic.fna	Fusobacterium nucleatum subsp. nucleatum ATCC 25586
GCF_001296165.1genomic.fna	Fusobacterium nucleatum subsp. nucleatum ChDC F316 strain KCOM 1322
GCF_002211605.1genomic.fna	Fusobacterium nucleatum subsp. nucleatum strain ChDC F317
GCF_000163935.1genomic.fna	Fusobacterium periodonticum 1_1_41FAA
GCF_000158215.3genomic.fna	Fusobacterium periodonticum 2_1_31
GCF_000160475.1genomic.fna	Fusobacterium periodonticum ATCC 33693
GCF_000297655.1genomic.fna	Fusobacterium periodonticum D10
GCF_902373915.1genomic.fna	Fusobacterium periodonticum isolate MGYG-HGUT-01324
GCF_902374215.1genomic.fna	Fusobacterium periodonticum isolate MGYG-HGUT-01350
GCF_003019755.1genomic.fna	Fusobacterium periodonticum strain 2_1_31
GCF_002243405.1genomic.fna	Fusobacterium sp. oral taxon 203 strain W7671
GCF_000235465.1genomic.fna	Fusobacterium sp. oral taxon 370 str. F0437
GCF_000204355.1genomic.fna	Gemella haemolysans M341
GCF_001553035.1genomic.fna	Gemella haemolysans strain DNF01167
GCF_020097455.1genomic.fna	Gemella haemolysans strain FDAARGOS_1500
GCF_012273215.1genomic.fna	Gemella haemolysans strain FDAARGOS_740
GCF_900638055.1genomic.fna	Gemella haemolysans strain NCTC10459
GCF_000185645.1genomic.fna	Gemella morbillorum M424
GCF_020097435.1genomic.fna	Gemella morbillorum strain FDAARGOS_1501
GCF_009730315.1genomic.fna	Gemella morbillorum strain FDAARGOS_741
GCF_900476045.1genomic.fna	Gemella morbillorum strain NCTC11323
GCF_000701685.1genomic.fna	Gemella sanguinis ATCC 700632 T369
GCF_009730295.1genomic.fna	Gemella sanguinis strain FDAARGOS_742
GCF_002871615.1genomic.fna	Gemella sanguinis strain UMB0186
GCF_000160675.1genomic.fna	Granulicatella adiacens ATCC 49175
GCF_025150565.1genomic.fna	Granulicatella adiacens ATCC 49175
GCF_019931005.1genomic.fna	Granulicatella adiacens strain FDAARGOS_1477
GCF_025642215.1genomic.fna	Granulicatella adiacens strain KHUD_009
GCF_000162475.2genomic.fna	Granulicatella elegans ATCC 700633
GCF_020735385.1genomic.fna	Granulicatella elegans strain FDAARGOS_1559
GCF_019973675.1genomic.fna	Haemophilus haemolyticus strain 2019-19
GCF_003351405.1genomic.fna	Haemophilus haemolyticus strain M19345
GCF_003352385.1genomic.fna	Haemophilus haemolyticus strain M19346
GCF_003351625.1genomic.fna	Haemophilus haemolyticus strain M28486
GCF_900477945.1genomic.fna	Haemophilus haemolyticus strain NCTC10839
GCF_002015035.1genomic.fna	Haemophilus parahaemolyticus strain CCUG 3716
GCF_016889385.1genomic.fna	Haemophilus parahaemolyticus strain FDAARGOS_1199
GCF_008330025.1genomic.fna	Haemophilus parahaemolyticus strain NEB129
GCF_016127215.1genomic.fna	Haemophilus parainfluenzae strain FDAARGOS_1000
GCF_000210895.1genomic.fna	Haemophilus parainfluenzae T3T1
GCF_002015045.1genomic.fna	Haemophilus paraphrohaemolyticus strain CCUG 3718
GCF_900186995.1genomic.fna	Haemophilus pittmaniae strain NCTC13334
GCF_002998595.1genomic.fna	Haemophilus sp. oral taxon 36 strain F0629
GCF_000238795.1genomic.fna	Haemophilus sputorum CCUG 13788
GCF_000287615.1genomic.fna	Haemophilus sputorum HK 2154
GCF_003252715.1genomic.fna	Haemophilus sputorum strain C2002001239
GCF_003252855.1genomic.fna	Haemophilus sputorum strain C2015005473
GCF_003252875.1genomic.fna	Haemophilus sputorum strain C2015005679
GCF_024384655.1genomic.fna	Haemophilus sputorum strain MRSN940243
GCF_000698925.1genomic.fna	Hoylesella loescheii DSM 19665 = JCM 12249 = ATCC 15930
GCF_000378085.1genomic.fna	Hoylesella loescheii DSM 19665 = JCM 12249 = ATCC 15930 strain DSM 19665 F453
GCF_000146675.1genomic.fna	Hoylesella marshii DSM 16973 = JCM 13450 strain DSM 16973
GCF_000379965.1genomic.fna	Hoylesella nanceiensis DSM 19126 = JCM 15639
GCF_000185145.2genomic.fna	Hoylesella oralis ATCC 33269
GCF_000413355.1genomic.fna	Hoylesella oralis HGA0225
GCF_902375085.1genomic.fna	Hoylesella oralis isolate MGYG-HGUT-01447
GCF_000468135.1genomic.fna	Hoylesella pleuritidis F0068
GCF_000613725.1genomic.fna	Hoylesella pleuritidis JCM 14110
GCF_000318195.2genomic.fna	Hoylesella saccharolytica F0055
GCF_003201715.1genomic.fna	Hoylesella shahii DSM 15611 = JCM 12083 strain DSM 15611 EJ73
GCF_000235445.1genomic.fna	Johnsonella ignava ATCC 51276
GCF_000190695.1genomic.fna	Kingella denitrificans ATCC 33394
GCF_016127355.1genomic.fna	Kingella denitrificans strain FDAARGOS_1060
GCF_000160435.1genomic.fna	Kingella oralis ATCC 51147
GCF_014054985.1genomic.fna	Kingella oralis strain DSM 18271
GCF_003862485.1genomic.fna	Lachnoanaerobaculum orale strain DSM 24553
GCF_000185385.1genomic.fna	Lachnoanaerobaculum saburreum DSM 3986
GCF_001552975.1genomic.fna	Lachnoanaerobaculum saburreum strain DNF00896
GCF_902387945.1genomic.fna	Lachnoanaerobaculum umeaense isolate MGYG-HGUT-02522
GCF_003589745.1genomic.fna	Lachnoanaerobaculum umeaense strain DSM 23576 = CCUG 58757
GCF_003254255.1genomic.fna	Lachnoanaerobaculum umeaense strain DSM 23576
GCF_002999035.1genomic.fna	Lachnospiraceae bacterium oral taxon 500 strain W11650
GCF_003043955.1genomic.fna	Lachnospiraceae bacterium oral taxon 96 strain F0428
GCF_029011805.1genomic.fna	Lactobacillus gasseri strain VSI06
GCF_029011785.1genomic.fna	Lactobacillus gasseri strain VSI07
GCF_029011455.1genomic.fna	Lactobacillus gasseri strain VSI26
GCF_029010235.1genomic.fna	Lactobacillus gasseri strain VSI47
GCF_000024225.1genomic.fna	Lancefieldella parvula DSM 20469
GCF_001438885.1genomic.fna	Lancefieldella rimae strain DSM 7090
GCF_000186425.1genomic.fna	Lautropia mirabilis ATCC 51599
GCF_900637555.1genomic.fna	Lautropia mirabilis strain NCTC12852
GCF_000023905.1genomic.fna	Leptotrichia buccalis C-1013-b
GCF_000428965.1genomic.fna	Leptotrichia hofstadii DSM 21651 G402
GCF_000162955.1genomic.fna	Leptotrichia hofstadii F0254
GCF_007990525.1genomic.fna	Leptotrichia hofstadii strain JCM16775
GCF_007990635.1genomic.fna	Leptotrichia hongkongensis strain JMUB5056
GCF_000373045.1genomic.fna	Leptotrichia shahii DSM 19757 B031
GCF_008327825.1genomic.fna	Leptotrichia shahii strain JCM16776
GCF_001274535.1genomic.fna	Leptotrichia sp. oral taxon 212 strain W10393
GCF_000469505.1genomic.fna	Leptotrichia sp. oral taxon 215 str. W9775
GCF_018128225.1genomic.fna	Leptotrichia sp. oral taxon 218 strain F0707
GCF_013394795.1genomic.fna	Leptotrichia sp. oral taxon 223 strain F0708
GCF_000469525.1genomic.fna	Leptotrichia sp. oral taxon 225 str. F0581
GCF_013394865.1genomic.fna	Leptotrichia sp. oral taxon 417 strain F0703
GCF_002240055.1genomic.fna	Leptotrichia sp. oral taxon 498 strain F0590
GCF_000469385.1genomic.fna	Leptotrichia sp. oral taxon 879 str. F0557
GCF_000373345.1genomic.fna	Leptotrichia wadei DSM 19758 B055
GCF_000469405.1genomic.fna	Leptotrichia wadei F0279
GCF_007990545.2genomic.fna	Leptotrichia wadei strain JCM16777
GCF_007990385.1genomic.fna	Leptotrichia wadei strain JMUB3933
GCF_007990405.1genomic.fna	Leptotrichia wadei strain JMUB3934
GCF_007990445.1genomic.fna	Leptotrichia wadei strain JMUB3936
GCF_001553045.1genomic.fna	Leptotrichia wadei strain KA00185
GCF_000159435.1genomic.fna	Limosilactobacillus vaginalis DSM 5837 = ATCC 49540
GCF_001435915.1genomic.fna	Limosilactobacillus vaginalis DSM 5837 = ATCC 49540 strain DSM 5837
GCF_022456515.1genomic.fna	Limosilactobacillus vaginalis strain 0861_630_1_1_BHK11_S832-bin_1
GCF_022456495.1genomic.fna	Limosilactobacillus vaginalis strain 0861_630_1_1_CBA8_S776-bin_1
GCF_027682185.1genomic.fna	Limosilactobacillus vaginalis strain AF54-2pH5A
GCF_025311515.1genomic.fna	Limosilactobacillus vaginalis strain AM_LB9
GCF_025677785.1genomic.fna	Limosilactobacillus vaginalis strain GSH01
GCF_009362935.1genomic.fna	Limosilactobacillus vaginalis strain LV515
GCF_026935945.1genomic.fna	Limosilactobacillus vaginalis strain VAG1 map unlocalized plasmid pVAG1
GCF_946221355.1genomic.fna	Actinomyces oris isolate iknnSsCAXX_bin.1.MAG
GCF_905372845.1genomic.fna	Aggregatibacter sp. oral taxon 458 isolate SRR9217428-mag-bin.3
GCF_905373065.1genomic.fna	Bulleidia extructa isolate SRR9217449-mag-bin.2
GCF_905213095.1genomic.fna	Colibacter massiliensis isolate ERR414442-bin.14
GCF_959029415.1genomic.fna	Colibacter massiliensis isolate SRR13494479_bin.3_MetaWRAP_v1.3_MAG ERZ19211258.2
GCF_030528005.1genomic.fna	Corynebacterium durum isolate S18M_Sa_12
GCF_015256315.1genomic.fna	Dialister invisus isolate JCVI_23_bin.19
GCF_934831285.1genomic.fna	Dialister invisus isolate MTG220_bin.40.fa
GCF_934875275.1genomic.fna	Dialister invisus isolate MTG241_bin.47.fa
GCF_018378345.1genomic.fna	Haemophilus paraphrohaemolyticus isolate L1_008_364G1_dasL1_008_364G1_concoct_34_sub
GCF_018373395.1genomic.fna	Haemophilus pittmaniae isolate L2_021_376G1_dasL2_021_376G1_concoct_14
GCF_963525485.1genomic.fna	Haemophilus sputorum isolate ERR9968965_bin.1_MetaWRAP_v1.3_MAG
GCF_015262145.1genomic.fna	Hoylesella nanceiensis isolate JCVI_49_bin.8
GCF_030826125.1genomic.fna	Hoylesella nanceiensis isolate RAGGC_60
GCF_963541955.1genomic.fna	Hoylesella pleuritidis isolate ERR10228881_bin.9_MetaWRAP_v1.3_MAG
GCF_963516395.1genomic.fna	Hoylesella pleuritidis isolate ERR9968936_bin.41_MetaWRAP_v1.3_MAG
GCF_963546655.1genomic.fna	Hoylesella pleuritidis isolate SRR13061521_bin.9_MetaWRAP_v1.3_MAG
GCF_905372045.1genomic.fna	Hoylesella pleuritidis isolate SRR9217394-mag-bin.6
GCF_015260845.1genomic.fna	Hoylesella shahii isolate JCVI_11_bin.5
GCF_015260795.1genomic.fna	Hoylesella shahii isolate JCVI_49_bin.13
GCF_022756045.1genomic.fna	Limosilactobacillus vaginalis isolate MHKL_MAG_00319
GCF_015263815.1genomic.fna	Mogibacterium diversum isolate JCVI_12_bin.13
GCF_015263765.1genomic.fna	Mogibacterium diversum isolate JCVI_23_bin.10
GCF_023303005.1genomic.fna	Mogibacterium diversum isolate JCVI-JB-Md32
GCF_030825185.1genomic.fna	Mogibacterium diversum isolate RAGGC_219
GCF_015263335.1genomic.fna	Oribacterium parvum isolate JCVI_12_bin.22
GCF_015263305.1genomic.fna	Oribacterium sinus isolate JCVI_38_bin.19
GCF_016775375.1genomic.fna	Peptostreptococcus stomatis isolate 03NH
GCF_905372685.1genomic.fna	Porphyromonas sp. oral taxon 278 isolate SRR9217428-mag-bin.34
GCF_015262695.1genomic.fna	Prevotella aurantiaca isolate JCVI_34_bin.10
GCF_015262445.1genomic.fna	Prevotella histicola isolate JCVI_37_bin.5
GCF_015262435.1genomic.fna	Prevotella histicola isolate JCVI_43_bin.10
GCF_015262355.1genomic.fna	Prevotella histicola isolate JCVI_9_bin.7
GCF_015262005.1genomic.fna	Prevotella pallens isolate JCVI_10_bin.10
GCF_015262065.1genomic.fna	Prevotella pallens isolate JCVI_11_bin.16
GCF_015261945.1genomic.fna	Prevotella pallens isolate JCVI_14_bin.8
GCF_015261695.1genomic.fna	Prevotella pallens isolate JCVI_26_bin.7
GCF_015261715.1genomic.fna	Prevotella pallens isolate JCVI_27_bin.4
GCF_015261585.1genomic.fna	Prevotella pallens isolate JCVI_34_bin.7
GCF_015261375.1genomic.fna	Prevotella pallens isolate JCVI_7_bin.6
GCF_015261295.1genomic.fna	Prevotella salivae isolate JCVI_10_bin.2
GCF_015261305.1genomic.fna	Prevotella salivae isolate JCVI_13_bin.5
GCF_905371465.1genomic.fna	Prevotella sp. oral taxon 306 isolate SRR6059111-mag-bin.8
GCF_023303065.1genomic.fna	Rothia mucilaginosa isolate JCVI-JB-Rm27
GCF_938028215.1genomic.fna	Veillonella denticariosi isolate ERR589609_bin.2_CONCOCT_v1.1_MAG
GCF_000165735.1genomic.fna	Megasphaera micronuciformis F0359
GCF_000529525.1genomic.fna	Methanobrevibacter oralis JMR01
GCF_900289035.1genomic.fna	Methanobrevibacter oralis strain M2 CSUR P5920
GCF_002998925.1genomic.fna	Mogibacterium diversum strain CCUG 47132
GCF_030644205.1genomic.fna	Mogibacterium neglectum strain ATCC 700924
GCF_000525775.1genomic.fna	Mogibacterium timidum ATCC 33093
GCF_900660445.2genomic.fna	Mycoplasma salivarium strain NCTC10113
GCF_000194925.1genomic.fna	Neisseria bacilliformis ATCC BAA-1200
GCF_001063965.1genomic.fna	Neisseria bacilliformis strain 203_NMEN
GCF_014055025.1genomic.fna	Neisseria bacilliformis strain DSM 23338
GCF_021025975.1genomic.fna	Neisseria cinerea strain CCUG 2156
GCF_016028715.1genomic.fna	Neisseria cinerea strain FDAARGOS_871
GCF_900475315.1genomic.fna	Neisseria cinerea strain NCTC10294
GCF_016900855.1genomic.fna	Neisseria elongata strain AR-0945
GCF_003351685.1genomic.fna	Neisseria elongata strain M15910
GCF_003351545.1genomic.fna	Neisseria elongata strain M15911
GCF_900113545.1genomic.fna	Neisseria elongata subsp. elongata strain ATCC 25295
GCF_000818035.1genomic.fna	Neisseria elongata subsp. glycolytica ATCC 29315
GCF_001064875.1genomic.fna	Neisseria elongata subsp. glycolytica strain 404_NMEN
GCF_001064935.1genomic.fna	Neisseria elongata subsp. glycolytica strain 431_NMEN
GCF_900475815.1genomic.fna	Neisseria elongata subsp. glycolytica strain NCTC11050
GCF_005221285.1genomic.fna	Neisseria flavescens strain ATCC 13120
GCF_022749495.1genomic.fna	Neisseria macacae ATCC 33926
GCF_015679925.1genomic.fna	Neisseria meningitidis strain 11-251
GCF_015679905.1genomic.fna	Neisseria meningitidis strain 12-208
GCF_015679865.1genomic.fna	Neisseria meningitidis strain 14-627
GCF_015679665.1genomic.fna	Neisseria meningitidis strain 16-579
GCF_015679735.1genomic.fna	Neisseria meningitidis strain 16-92
GCF_019356015.1genomic.fna	Neisseria meningitidis strain C311
GCF_016026895.1genomic.fna	Neisseria meningitidis strain FDAARGOS_914
GCF_014302495.1genomic.fna	Neisseria meningitidis strain LNP24198
GCF_017347365.1genomic.fna	Neisseria meningitidis strain NIID777
GCF_022869645.1genomic.fna	Neisseria meningitidis strain PartJ-Nmeningitidis-RM8376
GCF_019048825.1genomic.fna	Neisseria meningitidis strain S4
GCF_000186165.1genomic.fna	Neisseria mucosa C102
GCF_002073715.2genomic.fna	Neisseria mucosa strain FDAARGOS_260
GCF_013267835.1genomic.fna	Neisseria mucosa strain FDAARGOS_758
GCF_963394915.1genomic.fna	Neisseria oralis strain CCUG 26878
GCF_019334725.1genomic.fna	Neisseria perflava strain LPB0400
GCF_002847985.1genomic.fna	Neisseria perflava strain UMB0210
GCF_003355195.1genomic.fna	Neisseria polysaccharea strain M18661
GCF_003495225.1genomic.fna	Neisseria polysaccharea strain M38962
GCF_019334765.1genomic.fna	Neisseria sicca ATCC 29256
GCF_007673275.1genomic.fna	Neisseria sicca strain DE0367
GCF_007667125.1genomic.fna	Neisseria sicca strain DE0493
GCF_007667085.1genomic.fna	Neisseria sicca strain DE0496
GCF_014054945.1genomic.fna	Neisseria sicca strain DSM 17713
GCF_017753665.1genomic.fna	Neisseria sicca strain NS20201025
GCF_002863285.1genomic.fna	Neisseria sicca strain UMB0321 .16933_8_31.1
GCF_005221305.1genomic.fna	Neisseria subflava strain ATCC 49275
GCF_024205745.1genomic.fna	Neisseria subflava strain HP0015
GCF_024205685.1genomic.fna	Neisseria subflava strain HP0048
GCF_024205785.1genomic.fna	Neisseria subflava strain HP0069
GCF_031190635.1genomic.fna	Neisseria subflava strain LMG 5313
GCF_003351665.1genomic.fna	Neisseria subflava strain M18660
GCF_024205725.1genomic.fna	Neisseria subflava strain TT0073
GCF_024205705.1genomic.fna	Neisseria subflava strain TT0077
GCF_001189515.2genomic.fna	Olsenella sp. oral taxon 807 strain F0089
GCF_000143845.1genomic.fna	Olsenella uli DSM 7084
GCF_001437585.1genomic.fna	Olsenella uli DSM 7084
GCF_901212675.1genomic.fna	Olsenella uli isolate Olsenella_uli_MC1
GCF_901212655.1genomic.fna	Olsenella uli isolate Olsenella_uli_MC2
GCF_000238075.1genomic.fna	Oribacterium asaccharolyticum ACB7
GCF_000238055.2genomic.fna	Oribacterium parvum ACB1
GCF_000160635.1genomic.fna	Oribacterium sinus F0268
GCF_014202695.1genomic.fna	Oribacterium sinus strain DSM 17245
GCF_000160135.1genomic.fna	Oribacterium sp. oral taxon 78 str. F0262
GCF_000469565.1genomic.fna	Oribacterium sp. oral taxon 78 str. F0263
GCF_001262075.1genomic.fna	Ottowia sp. oral taxon 894 strain W10237
GCF_003454775.1genomic.fna	Parvimonas micra strain KCOM 1037
GCF_000800295.1genomic.fna	Parvimonas micra strain KCOM 1535
GCF_900637905.1genomic.fna	Parvimonas micra strain NCTC11808
GCF_027475005.1genomic.fna	Parvimonas micra strain PM102KC-G-1
GCF_027475025.1genomic.fna	Parvimonas micra strain PM114KC-AC-1
GCF_027474925.1genomic.fna	Parvimonas micra strain PM79KC-AC-2
GCF_027474905.1genomic.fna	Parvimonas micra strain PM79KC-G-1
GCF_027474985.1genomic.fna	Parvimonas micra strain PM89KC-AC-1
GCF_027474945.1genomic.fna	Parvimonas micra strain PM89KC-G-1
GCF_027474965.1genomic.fna	Parvimonas micra strain PM89KC-G-2
GCF_000214475.1genomic.fna	Parvimonas sp. oral taxon 110 str. F0139
GCF_000223315.1genomic.fna	Parvimonas sp. oral taxon 393 str. F0440
GCF_001652275.1genomic.fna	Peptidiphaga gingivicola strain BA112
GCF_000467935.1genomic.fna	Peptostreptococcaceae bacterium oral taxon 113 str. W5053
GCF_013394875.1genomic.fna	Peptostreptococcaceae bacterium oral taxon 81 strain W5028
GCF_000431415.1genomic.fna	Peptostreptococcus anaerobius CAG:621
GCF_028327985.1genomic.fna	Peptostreptococcus anaerobius strain A1_m1001271B151109d1_201121
GCF_028327965.1genomic.fna	Peptostreptococcus anaerobius strain B1_m1001271B151109d1_201121
GCF_028326605.1genomic.fna	Peptostreptococcus anaerobius strain B5_m1001271B151109d1_201121
GCF_028326625.1genomic.fna	Peptostreptococcus anaerobius strain B8_m1001271B151109d1_201121
GCF_015548685.1genomic.fna	Peptostreptococcus anaerobius strain BSD2780120874b_170522_E5
GCF_028328065.1genomic.fna	Peptostreptococcus anaerobius strain BSD2780120874st1_F9_BSD2780120874b_170522
GCF_900115025.1genomic.fna	Peptostreptococcus anaerobius strain C
GCF_028326585.1genomic.fna	Peptostreptococcus anaerobius strain D7_m1001271B151109d1_201121
GCF_028326565.1genomic.fna	Peptostreptococcus anaerobius strain E11_m1001271B151109d1_201121
GCF_028326525.1genomic.fna	Peptostreptococcus anaerobius strain E6_m1001271B151109d1_201121
GCF_028326425.1genomic.fna	Peptostreptococcus anaerobius strain F12_m1001271B151109d1_201121
GCF_028326545.1genomic.fna	Peptostreptococcus anaerobius strain G1_m1001271B151109d1_201121
GCF_028326495.1genomic.fna	Peptostreptococcus anaerobius strain G10_m1001271B151109d1_201121
GCF_028326485.1genomic.fna	Peptostreptococcus anaerobius strain G4_m1001271B151109d1_201121
GCF_028326465.1genomic.fna	Peptostreptococcus anaerobius strain H11_m1001271B151109d1_201121
GCF_028326405.1genomic.fna	Peptostreptococcus anaerobius strain H2_m1001271B151109d1_201121
GCF_028328045.1genomic.fna	Peptostreptococcus anaerobius strain J1101312st1_B2_J1101312_190322
GCF_028328025.1genomic.fna	Peptostreptococcus anaerobius strain J1101312st1_D9_J1101312_190322
GCF_028328105.1genomic.fna	Peptostreptococcus anaerobius strain J1101312st1_E8_J1101312_190322
GCF_001553145.1genomic.fna	Peptostreptococcus anaerobius strain KA00810
GCF_001563595.1genomic.fna	Peptostreptococcus anaerobius strain MJR8628A
GCF_000381525.1genomic.fna	Peptostreptococcus anaerobius VPI 4330 = DSM 2949 F823
GCF_000318115.1genomic.fna	Peptostreptococcus anaerobius VPI 4330 = DSM 2949 strain VPI 4330
GCF_000312445.1genomic.fna	Phocaeicola abscessus CCUG 55929
GCF_000318215.2genomic.fna	Porphyromonas catoniae F0037
GCF_020097375.1genomic.fna	Porphyromonas endodontalis strain FDAARGOS_1506
GCF_001314265.1genomic.fna	Porphyromonas gingivalis 381
GCF_001444325.1genomic.fna	Porphyromonas gingivalis A7A1-28
GCF_001274615.1genomic.fna	Porphyromonas gingivalis AJW4
GCF_000010505.1genomic.fna	Porphyromonas gingivalis ATCC 33277
GCF_002892575.1genomic.fna	Porphyromonas gingivalis ATCC 33277
GCF_001263815.1genomic.fna	Porphyromonas gingivalis strain A7436
GCF_028335105.1genomic.fna	Porphyromonas gingivalis strain A7436-C
GCF_028335125.1genomic.fna	Porphyromonas gingivalis strain ATCC 49417
GCF_018141805.1genomic.fna	Porphyromonas gingivalis strain GMU202011
GCF_030440495.1genomic.fna	Porphyromonas gingivalis strain grey
GCF_028335085.1genomic.fna	Porphyromonas gingivalis strain HG1691old
GCF_000739415.1genomic.fna	Porphyromonas gingivalis strain HG66
GCF_002754115.1genomic.fna	Porphyromonas gingivalis strain KCOM 2796
GCF_002754135.1genomic.fna	Porphyromonas gingivalis strain KCOM 2798
GCF_002753955.1genomic.fna	Porphyromonas gingivalis strain KCOM 2799
GCF_002754155.1genomic.fna	Porphyromonas gingivalis strain KCOM 2800
GCF_002753975.1genomic.fna	Porphyromonas gingivalis strain KCOM 2801
GCF_002754015.1genomic.fna	Porphyromonas gingivalis strain KCOM 2802
GCF_002754035.1genomic.fna	Porphyromonas gingivalis strain KCOM 2803
GCF_002754055.1genomic.fna	Porphyromonas gingivalis strain KCOM 2804
GCF_002754075.1genomic.fna	Porphyromonas gingivalis strain KCOM 2805
GCF_002754095.1genomic.fna	Porphyromonas gingivalis strain KCOM 3001
GCF_002753935.1genomic.fna	Porphyromonas gingivalis strain KCOM 3131
GCF_030144345.1genomic.fna	Porphyromonas gingivalis strain LyEC01
GCF_030252365.1genomic.fna	Porphyromonas gingivalis strain LyEC02
GCF_018141765.1genomic.fna	Porphyromonas gingivalis strain LyG-1
GCF_018141745.1genomic.fna	Porphyromonas gingivalis strain LyG-2
GCF_002892555.1genomic.fna	Porphyromonas gingivalis strain TDC 60
GCF_023822425.1genomic.fna	Porphyromonas gingivalis strain W50
GCF_023822445.1genomic.fna	Porphyromonas gingivalis strain W50/BE1
GCF_023822465.1genomic.fna	Porphyromonas gingivalis strain W50/BR1
GCF_002892595.1genomic.fna	Porphyromonas gingivalis strain W83
GCF_030440475.1genomic.fna	Porphyromonas gingivalis strain yellow
GCF_000270225.1genomic.fna	Porphyromonas gingivalis TDC60
GCF_000007585.1genomic.fna	Porphyromonas gingivalis W83
GCF_014647755.1genomic.fna	Porphyromonas pasteri strain JCM 30531
GCF_018127745.1genomic.fna	Porphyromonas sp. oral taxon 275 strain W7780
GCF_000467855.2genomic.fna	Porphyromonas sp. oral taxon 278 str. W7784
GCF_000426585.1genomic.fna	Prevotella baroniae DSM 16972 = JCM 13447 strain DSM 16972 K334
GCF_000184945.1genomic.fna	Prevotella buccae ATCC 33574
GCF_000162455.1genomic.fna	Prevotella buccae D17
GCF_027696975.1genomic.fna	Prevotella buccae strain CM02-06A
GCF_027696905.1genomic.fna	Prevotella buccae strain CM02-09b3TA
GCF_000242335.1genomic.fna	Prevotella dentalis DSM 3688
GCF_000220215.1genomic.fna	Prevotella dentalis DSM 3688 strain ATCC 49559
GCF_000421205.1genomic.fna	Prevotella denticola DSM 20614 = JCM 13449 strain DSM 20614 K335
GCF_000193395.1genomic.fna	Prevotella denticola F0289
GCF_027682715.1genomic.fna	Prevotella denticola strain AF51-2-b9A
GCF_018141825.1genomic.fna	Prevotella denticola strain F0105
GCF_018128205.1genomic.fna	Prevotella denticola strain F0115
GCF_018128185.1genomic.fna	Prevotella denticola strain F0119
GCF_018128165.1genomic.fna	Prevotella denticola strain F0288
GCF_003515045.1genomic.fna	Prevotella denticola strain KCOM 1525
GCF_001444445.1genomic.fna	Prevotella enoeca strain F0113
GCF_001262015.1genomic.fna	Prevotella fusca JCM 17724 strain W1435
GCF_018128145.1genomic.fna	Prevotella fusca JCM 17724 strain W1435
GCF_000234055.1genomic.fna	Prevotella histicola F0411
GCF_018128125.1genomic.fna	Prevotella histicola strain F0411
GCF_000261025.1genomic.fna	Prevotella intermedia 17
GCF_001953955.1genomic.fna	Prevotella intermedia ATCC 25611 = DSM 20706 strain ATCC 25611
GCF_001953935.1genomic.fna	Prevotella intermedia strain 17
GCF_001548195.1genomic.fna	Prevotella intermedia strain 17-2
GCF_002763955.1genomic.fna	Prevotella intermedia strain KCOM 1741
GCF_002763845.1genomic.fna	Prevotella intermedia strain KCOM 1933
GCF_002763975.1genomic.fna	Prevotella intermedia strain KCOM 1944
GCF_002763715.1genomic.fna	Prevotella intermedia strain KCOM 1949
GCF_002763535.1genomic.fna	Prevotella intermedia strain KCOM 2033
GCF_003265025.1genomic.fna	Prevotella intermedia strain KCOM 2734
GCF_002763575.1genomic.fna	Prevotella intermedia strain KCOM 2836
GCF_002763745.1genomic.fna	Prevotella intermedia strain KCOM 2837
GCF_002763785.1genomic.fna	Prevotella intermedia strain KCOM 2838
GCF_002355195.1genomic.fna	Prevotella intermedia strain OMA14
GCF_002849795.1genomic.fna	Prevotella jejuni strain CD3:33
GCF_900187995.1genomic.fna	Prevotella jejuni strain DSM 26989
GCF_018128105.1genomic.fna	Prevotella jejuni strain F0106
GCF_018128085.1genomic.fna	Prevotella jejuni strain F0697
GCF_003977605.1genomic.fna	Prevotella koreensis strain KCOM 3155 KCOM3155_1
GCF_000382385.1genomic.fna	Prevotella maculosa DSM 19339 = JCM 15638 strain DSM 19339 H164
GCF_000243015.1genomic.fna	Prevotella maculosa OT 289
GCF_000144405.1genomic.fna	Prevotella melaninogenica ATCC 25845
GCF_000163035.1genomic.fna	Prevotella melaninogenica D18
GCF_018128045.1genomic.fna	Prevotella melaninogenica strain F0054
GCF_018128065.1genomic.fna	Prevotella melaninogenica strain F0091
GCF_018128005.1genomic.fna	Prevotella melaninogenica strain F0299
GCF_018127945.1genomic.fna	Prevotella melaninogenica strain F0300
GCF_018127965.1genomic.fna	Prevotella melaninogenica strain F0301
GCF_018127925.1genomic.fna	Prevotella melaninogenica strain F0516
GCF_018127905.1genomic.fna	Prevotella melaninogenica strain F0692
GCF_018127885.1genomic.fna	Prevotella melaninogenica strain F0695
GCF_020735785.1genomic.fna	Prevotella melaninogenica strain FDAARGOS_1566
GCF_020735905.1genomic.fna	Prevotella melaninogenica strain FDAARGOS_1567
GCF_002208725.2genomic.fna	Prevotella melaninogenica strain FDAARGOS_306
GCF_013267595.1genomic.fna	Prevotella melaninogenica strain FDAARGOS_760
GCF_003609775.1genomic.fna	Prevotella melaninogenica strain GAI 7411
GCF_000373705.1genomic.fna	Prevotella micans DSM 21469 = JCM 16134 strain DSM 21469 B089
GCF_000243035.1genomic.fna	Prevotella micans F0438
GCF_000191065.1genomic.fna	Prevotella multiformis DSM 16608
GCF_018127985.1genomic.fna	Prevotella multiformis strain F0096
GCF_000220235.1genomic.fna	Prevotella nigrescens ATCC 33563
GCF_000507825.1genomic.fna	Prevotella nigrescens CC14M addSU-
GCF_018127865.1genomic.fna	Prevotella nigrescens F0103
GCF_031191185.1genomic.fna	Prevotella nigrescens strain DSM 13386
GCF_018127825.1genomic.fna	Prevotella nigrescens strain F0109
GCF_018127845.1genomic.fna	Prevotella nigrescens strain F0630
GCF_019930605.1genomic.fna	Prevotella nigrescens strain FDAARGOS_1486
GCF_002204475.1genomic.fna	Prevotella nigrescens strain KCOM 1102 KB5_1
GCF_000142965.1genomic.fna	Prevotella oris C735
GCF_000377685.1genomic.fna	Prevotella oris DSM 18711 = JCM 12252 strain DSM 18711 D468
GCF_000162915.1genomic.fna	Prevotella oris F0302
GCF_900637655.1genomic.fna	Prevotella oris strain NCTC13071
GCF_000224615.1genomic.fna	Prevotella oulorum F0390
GCF_900167385.1genomic.fna	Prevotella oulorum strain ATCC 43324
GCF_000220255.1genomic.fna	Prevotella pallens ATCC 700821
GCF_003269195.1genomic.fna	Prevotella pallens strain DSM 18710 Ga0131133_101
GCF_000185845.1genomic.fna	Prevotella salivae DSM 15606
GCF_902374235.1genomic.fna	Prevotella salivae isolate MGYG-HGUT-01360
GCF_900129535.1genomic.fna	Prevotella scopos JCM 17725 strain DSM 22613
GCF_001683355.1genomic.fna	Prevotella scopos JCM 17725 strain W2052
GCF_018127785.1genomic.fna	Prevotella scopos JCM 17725 strain W2052
GCF_000257925.1genomic.fna	Prevotella sp. oral taxon 306 str. F0472
GCF_000467895.1genomic.fna	Prevotella sp. oral taxon 314
GCF_000162415.1genomic.fna	Prevotella sp. oral taxon 317 str. F0108
GCF_003043945.1genomic.fna	Prevotella sp. oral taxon 376 strain F0043
GCF_018127805.1genomic.fna	Prevotella sp. oral taxon 475 strain F0059
GCF_003043925.1genomic.fna	Prevotella sp. oral taxon 820 strain W6195
GCF_000377625.1genomic.fna	Prevotella veroralis DSM 19559 = JCM 6290 strain DSM 19559 D464
GCF_000162935.1genomic.fna	Prevotella veroralis F0319
GCF_018127765.1genomic.fna	Prevotella veroralis strain F0319
GCF_000516535.1genomic.fna	Pseudoleptotrichia goodfellowii DSM 19756 Lepgl_LGA
GCF_007990505.1genomic.fna	Pseudoleptotrichia goodfellowii strain JCM16774
GCF_018128245.1genomic.fna	Pseudoleptotrichia sp. oral taxon 221 strain F0705
GCF_000185505.1genomic.fna	Pseudoramibacter alactolyticus ATCC 23263
GCF_000479025.1genomic.fna	Rothia aeria F0184
GCF_016726365.1genomic.fna	Rothia aeria strain FDAARGOS_1137
GCF_019334745.1genomic.fna	Rothia aeria strain LPB0401
GCF_900637985.1genomic.fna	Rothia aeria strain NCTC10207
GCF_000164695.2genomic.fna	Rothia dentocariosa ATCC 17931
GCF_000143585.1genomic.fna	Rothia dentocariosa M567
GCF_001061305.1genomic.fna	Rothia dentocariosa strain 1234_RDEN 0_371_6513
GCF_001064485.1genomic.fna	Rothia dentocariosa strain 316_RDEN
GCF_031191775.1genomic.fna	Rothia dentocariosa strain B-8017
GCF_013267735.1genomic.fna	Rothia dentocariosa strain FDAARGOS_752
GCF_019297775.1genomic.fna	Rothia dentocariosa strain LPB0409
GCF_000011025.1genomic.fna	Rothia mucilaginosa DY-18
GCF_015240415.1genomic.fna	Rothia mucilaginosa strain CECT30005
GCF_002386365.1genomic.fna	Rothia mucilaginosa strain FDAARGOS_369
GCF_019334805.1genomic.fna	Rothia mucilaginosa strain LPB0405
GCF_001548235.1genomic.fna	Rothia mucilaginosa strain NUM-Rm6536
GCF_000275805.1genomic.fna	Scardovia wiggsiae F0424
GCF_000364865.1genomic.fna	Schaalia cardiffensis F0333
GCF_005886435.1genomic.fna	Schaalia cardiffensis F0333
GCF_016405145.1genomic.fna	Schaalia cardiffensis strain CCUG 44997
GCF_000429245.1genomic.fna	Schaalia georgiae DSM 6843 G447
GCF_016127995.1genomic.fna	Schaalia meyeri strain FDAARGOS_985
GCF_001262055.1genomic.fna	Schaalia meyeri strain W712
GCF_000154225.1genomic.fna	Schaalia odontolytica ATCC 17982
GCF_000163415.1genomic.fna	Schaalia odontolytica F0309
GCF_009730335.1genomic.fna	Schaalia odontolytica strain FDAARGOS_732
GCF_024584435.1genomic.fna	Schaalia odontolytica strain KHUD_008
GCF_031191545.1genomic.fna	Schaalia odontolytica strain LMG 18080
GCF_002847525.1genomic.fna	Schaalia odontolytica strain UMB0018
GCF_001462375.1genomic.fna	Schaalia odontolytica strain XH001
GCF_005696695.1genomic.fna	Schaalia odontolytica strain XH001
GCF_000466265.1genomic.fna	Schaalia sp. oral taxon 172 str. F0311
GCF_000186685.1genomic.fna	Schaalia sp. oral taxon 178 str. F0338
GCF_000185285.1genomic.fna	Schaalia sp. oral taxon 180 str. F0310
GCF_000426665.1genomic.fna	Selenomonas artemidis DSM 19719 K341
GCF_000187125.1genomic.fna	Selenomonas artemidis F0399
GCF_030644225.1genomic.fna	Selenomonas dianae strain ATCC 43527
GCF_000160695.1genomic.fna	Selenomonas flueggei ATCC 43531
GCF_000234095.1genomic.fna	Selenomonas infelix ATCC 43532
GCF_000160555.1genomic.fna	Selenomonas noxia ATCC 43541
GCF_000234135.1genomic.fna	Selenomonas noxia F0398
GCF_001683335.1genomic.fna	Selenomonas sp. oral taxon 126 strain W7667
GCF_000315545.1genomic.fna	Selenomonas sp. oral taxon 133
GCF_001554015.1genomic.fna	Selenomonas sp. oral taxon 136 strain F0591
GCF_000183625.1genomic.fna	Selenomonas sp. oral taxon 137 str. F0430
GCF_000318175.2genomic.fna	Selenomonas sp. oral taxon 138 str. F0429
GCF_000146365.1genomic.fna	Selenomonas sp. oral taxon 149 str. 67H29BP
GCF_001189555.1genomic.fna	Selenomonas sp. oral taxon 478 strain F0592
GCF_000468035.1genomic.fna	Selenomonas sp. oral taxon 892 str. F0426
GCF_001717585.1genomic.fna	Selenomonas sp. oral taxon 920 strain W5150
GCF_000160495.1genomic.fna	Selenomonas sputigena ATCC 35185
GCF_000208405.1genomic.fna	Selenomonas sputigena ATCC 35185
GCF_026015965.1genomic.fna	Selenomonas sputigena strain KCOM 1787
GCF_026013845.1genomic.fna	Selenomonas sputigena strain KCOM 20461
GCF_000160115.1genomic.fna	Shuttleworthia satelles DSM 14600
GCF_000163775.2genomic.fna	Simonsiella muelleri ATCC 29453
GCF_002951835.1genomic.fna	Simonsiella muelleri ATCC 29453
GCF_020162275.1genomic.fna	Simonsiella muelleri strain DSM 2579
GCF_000162875.1genomic.fna	Slackia exigua ATCC 700122
GCF_023148135.1genomic.fna	Slackia exigua strain EYE_27 Seq_1
GCF_000425005.1genomic.fna	Solobacterium moorei DSM 22971 H345
GCF_000186945.2genomic.fna	Solobacterium moorei F0204
GCF_902364015.1genomic.fna	Solobacterium moorei isolate MGYG-HGUT-00173
GCF_003459805.1genomic.fna	Solobacterium moorei strain AF18-46
GCF_000072485.1genomic.fna	Stenotrophomonas maltophilia K279a
GCF_000242235.1genomic.fna	Stomatobaculum longum strain ACC2
GCF_023169525.1genomic.fna	Streptococcus anginosus strain CCUG 27928
GCF_016725185.1genomic.fna	Streptococcus anginosus strain FDAARGOS_1155
GCF_016903355.1genomic.fna	Streptococcus anginosus strain FDAARGOS_1357
GCF_901542485.1genomic.fna	Streptococcus anginosus strain NCTC11064
GCF_008726525.2genomic.fna	Streptococcus anginosus strain UMB4708
GCF_029011615.1genomic.fna	Streptococcus anginosus strain VSI16
GCF_029011355.1genomic.fna	Streptococcus anginosus strain VSI37
GCF_029011235.1genomic.fna	Streptococcus anginosus strain VSI52
GCF_029011905.1genomic.fna	Streptococcus anginosus strain VSI68
GCF_020735765.1genomic.fna	Streptococcus anginosus subsp. anginosus strain FDAARGOS_1569
GCF_900476055.1genomic.fna	Streptococcus australis strain NCTC13166
GCF_900636505.1genomic.fna	Streptococcus australis strain NCTC3168
GCF_901543175.1genomic.fna	Streptococcus australis strain NCTC5338
GCF_016127875.1genomic.fna	Streptococcus constellatus strain FDAARGOS_1015
GCF_016725005.1genomic.fna	Streptococcus constellatus strain FDAARGOS_1156
GCF_016889885.1genomic.fna	Streptococcus constellatus strain FDAARGOS_1208
GCF_024399395.1genomic.fna	Streptococcus constellatus strain TCV107
GCF_023167545.1genomic.fna	Streptococcus constellatus subsp. constellatus strain CCUG 24889
GCF_000463425.1genomic.fna	Streptococcus constellatus subsp. pharyngis C1050
GCF_000463395.1genomic.fna	Streptococcus constellatus subsp. pharyngis C232
GCF_000463445.1genomic.fna	Streptococcus constellatus subsp. pharyngis C818
GCF_000385925.1genomic.fna	Streptococcus cristatus AS 1.3089
GCF_900475445.1genomic.fna	Streptococcus cristatus ATCC 51100 strain NCTC 12479
GCF_900478185.1genomic.fna	Streptococcus cristatus strain NCTC13807
GCF_000017005.1genomic.fna	Streptococcus gordonii str. Challis
GCF_026810185.1genomic.fna	Streptococcus gordonii strain CW
GCF_019046945.1genomic.fna	Streptococcus gordonii strain FDAARGOS 1454
GCF_019047505.1genomic.fna	Streptococcus gordonii strain FDAARGOS 1455
GCF_002073435.2genomic.fna	Streptococcus gordonii strain FDAARGOS_257
GCF_002386285.1genomic.fna	Streptococcus gordonii strain FDAARGOS_371
GCF_009730535.1genomic.fna	Streptococcus gordonii strain FDAARGOS_683
GCF_000970665.2genomic.fna	Streptococcus gordonii strain IE35
GCF_001281105.1genomic.fna	Streptococcus gordonii strain KCOM 1506
GCF_901544385.1genomic.fna	Streptococcus gordonii strain NCTC10231
GCF_900475385.1genomic.fna	Streptococcus gordonii strain NCTC3165
GCF_900475015.1genomic.fna	Streptococcus gordonii strain NCTC7865
GCF_900636555.1genomic.fna	Streptococcus gordonii strain NCTC7868
GCF_901543415.1genomic.fna	Streptococcus gordonii strain NCTC9124
GCF_021497965.1genomic.fna	Streptococcus infantis strain SO
GCF_000463355.1genomic.fna	Streptococcus intermedius B196
GCF_000463385.1genomic.fna	Streptococcus intermedius C270
GCF_000306805.1genomic.fna	Streptococcus intermedius JTH08
GCF_002073355.2genomic.fna	Streptococcus intermedius strain FDAARGOS_233
GCF_013267515.1genomic.fna	Streptococcus intermedius strain FDAARGOS_769
GCF_900475975.1genomic.fna	Streptococcus intermedius strain NCTC11324
GCF_002356055.1genomic.fna	Streptococcus intermedius strain TYG1620
GCF_018127725.1genomic.fna	Streptococcus lactarius strain CCUG 66490
GCF_000027165.1genomic.fna	Streptococcus mitis B6
GCF_000148585.2genomic.fna	Streptococcus mitis NCTC 12261
GCF_019047825.1genomic.fna	Streptococcus mitis strain FDAARGOS 1456
GCF_009730515.1genomic.fna	Streptococcus mitis strain FDAARGOS_684
GCF_001281025.1genomic.fna	Streptococcus mitis strain KCOM 1350
GCF_031191225.1genomic.fna	Streptococcus mitis strain LMG 14557
GCF_013305725.1genomic.fna	Streptococcus mitis strain S022-V3-A4
GCF_016658865.1genomic.fna	Streptococcus mitis strain S022-V7-A3
GCF_000722765.2genomic.fna	Streptococcus mitis strain SK637
GCF_001560895.1genomic.fna	Streptococcus mitis strain SVGS_061
GCF_014621675.1genomic.fna	Streptococcus mutans B04Sm5
GCF_000271865.1genomic.fna	Streptococcus mutans GS-5
GCF_000284575.1genomic.fna	Streptococcus mutans LJ23
GCF_030294905.1genomic.fna	Streptococcus mutans LP13
GCF_000091645.1genomic.fna	Streptococcus mutans NN2025
GCF_014842815.3genomic.fna	Streptococcus mutans strain 27-3
GCF_024762195.1genomic.fna	Streptococcus mutans strain COCC33-14
GCF_024762175.1genomic.fna	Streptococcus mutans strain COCC33-14R
GCF_019048645.1genomic.fna	Streptococcus mutans strain FDAARGOS 1458
GCF_002995555.1genomic.fna	Streptococcus mutans strain LAR01
GCF_008831325.1genomic.fna	Streptococcus mutans strain MD
GCF_006739205.1genomic.fna	Streptococcus mutans strain NBRC 13955
GCF_009738105.1genomic.fna	Streptococcus mutans strain NCH105
GCF_900475095.1genomic.fna	Streptococcus mutans strain NCTC10449
GCF_900636835.1genomic.fna	Streptococcus mutans strain NCTC10832
GCF_001558215.1genomic.fna	Streptococcus mutans strain NG8 isolate Dental Plaque
GCF_011765545.1genomic.fna	Streptococcus mutans strain P1
GCF_011765525.1genomic.fna	Streptococcus mutans strain P6
GCF_011765505.1genomic.fna	Streptococcus mutans strain S1
GCF_011765485.1genomic.fna	Streptococcus mutans strain S4
GCF_008831345.1genomic.fna	Streptococcus mutans strain T8
GCF_024762155.1genomic.fna	Streptococcus mutans strain UA-159
GCF_008831365.1genomic.fna	Streptococcus mutans strain UA140
GCF_000007465.2genomic.fna	Streptococcus mutans UA159
GCF_000817065.1genomic.fna	Streptococcus mutans UA159-FR
GCF_900637025.1genomic.fna	Streptococcus oralis ATCC 35037 strain NCTC 11427
GCF_022749195.1genomic.fna	Streptococcus oralis strain 1648
GCF_019334565.1genomic.fna	Streptococcus oralis strain 34
GCF_024399415.1genomic.fna	Streptococcus oralis strain CCUG 53468
GCF_016127555.1genomic.fna	Streptococcus oralis strain FDAARGOS_1020
GCF_016127915.1genomic.fna	Streptococcus oralis strain FDAARGOS_1021
GCF_016127735.1genomic.fna	Streptococcus oralis strain FDAARGOS_1075
GCF_002386345.1genomic.fna	Streptococcus oralis strain FDAARGOS_367
GCF_016028255.1genomic.fna	Streptococcus oralis strain FDAARGOS_885
GCF_016028175.1genomic.fna	Streptococcus oralis strain FDAARGOS_886
GCF_023611505.1genomic.fna	Streptococcus oralis strain HP01
GCF_001983955.1genomic.fna	Streptococcus oralis strain S.MIT/ORALIS-351
GCF_016549395.1genomic.fna	Streptococcus oralis strain SF100
GCF_016888845.1genomic.fna	Streptococcus oralis strain SF100
GCF_021497885.1genomic.fna	Streptococcus oralis strain SOD
GCF_021497945.1genomic.fna	Streptococcus oralis strain SOT
GCF_007475365.1genomic.fna	Streptococcus oralis subsp. dentisani strain F0392
GCF_002356415.1genomic.fna	Streptococcus oralis subsp. tigurinus strain osk_001
GCF_000253155.1genomic.fna	Streptococcus oralis Uo5
GCF_000164675.2genomic.fna	Streptococcus parasanguinis ATCC 15912
GCF_000262145.1genomic.fna	Streptococcus parasanguinis FW213
GCF_032163505.1genomic.fna	Streptococcus parasanguinis strain 30.8.10
GCF_031582885.1genomic.fna	Streptococcus parasanguinis strain B-1756
GCF_000187585.1genomic.fna	Streptococcus peroris ATCC 700780
GCF_030028375.1genomic.fna	Streptococcus pneumoniae strain 105_Kz
GCF_030127445.1genomic.fna	Streptococcus pneumoniae strain BM6001
GCF_027943845.1genomic.fna	Streptococcus pneumoniae strain PZ900700204
GCF_027943765.1genomic.fna	Streptococcus pneumoniae strain PZ900700617
GCF_027943785.1genomic.fna	Streptococcus pneumoniae strain PZ900700792
GCF_027943805.1genomic.fna	Streptococcus pneumoniae strain PZ900701057
GCF_027563115.1genomic.fna	Streptococcus pneumoniae strain SP007
GCF_027943825.1genomic.fna	Streptococcus pneumoniae strain Utah_35B-24
GCF_000305335.2genomic.fna	Streptococcus salivarius 57.I
GCF_000253335.1genomic.fna	Streptococcus salivarius CCHSS3
GCF_000253315.1genomic.fna	Streptococcus salivarius JIM8777
GCF_002094975.1genomic.fna	Streptococcus salivarius strain ATCC 25975
GCF_002094955.1genomic.fna	Streptococcus salivarius strain ATCC 27945
GCF_013822985.1genomic.fna	Streptococcus salivarius strain DB-B5
GCF_016127535.1genomic.fna	Streptococcus salivarius strain FDAARGOS_1045
GCF_002073835.2genomic.fna	Streptococcus salivarius strain FDAARGOS_259
GCF_013267495.1genomic.fna	Streptococcus salivarius strain FDAARGOS_771
GCF_000448685.2genomic.fna	Streptococcus salivarius strain HSISS4
GCF_009738205.1genomic.fna	Streptococcus salivarius strain ICDC1
GCF_009738225.1genomic.fna	Streptococcus salivarius strain ICDC2
GCF_009738245.1genomic.fna	Streptococcus salivarius strain ICDC3
GCF_001543085.1genomic.fna	Streptococcus salivarius strain JF
GCF_008305695.1genomic.fna	Streptococcus salivarius strain LAB813
GCF_031192325.1genomic.fna	Streptococcus salivarius strain LMG 11489
GCF_000785515.1genomic.fna	Streptococcus salivarius strain NCTC 8618
GCF_900475225.1genomic.fna	Streptococcus salivarius strain NCTC7366
GCF_900636435.1genomic.fna	Streptococcus salivarius strain NCTC8618
GCF_022936265.1genomic.fna	Streptococcus salivarius strain SALI-10
GCF_000014205.1genomic.fna	Streptococcus sanguinis SK36
GCF_013378355.1genomic.fna	Streptococcus sanguinis strain CGMH058
GCF_013343115.1genomic.fna	Streptococcus sanguinis strain FDAARGOS_770
GCF_900635155.1genomic.fna	Streptococcus sanguinis strain NCTC 10904
GCF_900475045.1genomic.fna	Streptococcus sanguinis strain NCTC11085
GCF_900475275.1genomic.fna	Streptococcus sanguinis strain NCTC11086
GCF_900475505.1genomic.fna	Streptococcus sanguinis strain NCTC7863
GCF_019090945.2genomic.fna	Streptococcus sinensis strain Forsyth1A
GCF_000767835.1genomic.fna	Streptococcus sinensis strain HKU4 C5091
GCF_021460765.1genomic.fna	Streptococcus sinensis strain MIN-085 1
GCF_030586725.1genomic.fna	Streptococcus sinensis strain SSSC01
GCF_000686605.1genomic.fna	Streptococcus sobrinus DSM 20742 = ATCC 33478 strain DSM 20742 BS63
GCF_015669055.1genomic.fna	Streptococcus sobrinus strain 1001283B150210_160208_F1
GCF_003172975.1genomic.fna	Streptococcus sobrinus strain 10919
GCF_900475365.1genomic.fna	Streptococcus sobrinus strain NCTC10921
GCF_900475395.1genomic.fna	Streptococcus sobrinus strain NCTC12279
GCF_003176815.1genomic.fna	Streptococcus sobrinus strain NIDR 6715-15
GCF_003176795.1genomic.fna	Streptococcus sobrinus strain NIDR 6715-7
GCF_003172995.1genomic.fna	Streptococcus sobrinus strain SL1
GCF_000467915.2genomic.fna	Streptococcus sobrinus W1703
GCF_000220065.1genomic.fna	Streptococcus sp. oral taxon 56 str. F0418
GCF_013394695.1genomic.fna	Streptococcus sp. oral taxon 61 strain F0704
GCF_001683375.1genomic.fna	Streptococcus sp. oral taxon 64 strain W10853
GCF_000314795.2genomic.fna	Streptococcus sp. oral taxon 66
GCF_900636445.1genomic.fna	Streptococcus vestibularis strain NCTC12167
GCF_001547875.1genomic.fna	Tannerella forsythia 3313
GCF_000238215.1genomic.fna	Tannerella forsythia 92A2
GCF_001547855.1genomic.fna	Tannerella forsythia KS16
GCF_001938785.1genomic.fna	Tannerella forsythia strain 9610
GCF_006385365.1genomic.fna	Tannerella forsythia strain ATCC 43037 C1
GCF_003860135.1genomic.fna	Tannerella forsythia strain OH1426_COT-023
GCF_900096735.1genomic.fna	Tannerella forsythia strain UB20 isolate UB20
GCF_900096715.1genomic.fna	Tannerella forsythia strain UB22 isolate UB22
GCF_900096725.1genomic.fna	Tannerella forsythia strain UB4 isolate UB4
GCF_003033925.1genomic.fna	Tannerella serpentiformis strain W11666
GCF_001717525.2genomic.fna	Tannerella serpentiformis strain W11667
GCF_007845555.1genomic.fna	TM7 phylum sp. oral taxon 346 strain TM7_HOT_346-SAG
GCF_007845545.1genomic.fna	TM7 phylum sp. oral taxon 346 strain TM7_HOT_346-SAG2
GCF_007845535.1genomic.fna	TM7 phylum sp. oral taxon 346 strain TM7_HOT_346-SAG3
GCF_007845495.1genomic.fna	TM7 phylum sp. oral taxon 348 strain TM7_HOT_348-SAG1
GCF_007845485.1genomic.fna	TM7 phylum sp. oral taxon 348 strain TM7_HOT_348-SAG2
GCF_007845435.1genomic.fna	TM7 phylum sp. oral taxon 348 strain TM7_HOT_348-SAG3
GCF_007845445.1genomic.fna	TM7 phylum sp. oral taxon 348 strain TM7_HOT_348-SAG4
GCF_007845455.1genomic.fna	TM7 phylum sp. oral taxon 349 strain TM7_HOT_349-SAG1
GCF_007845205.1genomic.fna	TM7 phylum sp. oral taxon 350 strain TM7_HOT_350-SAG1
GCF_007845195.1genomic.fna	TM7 phylum sp. oral taxon 351 strain TM7_HOT_351-SAG1
GCF_007845185.1genomic.fna	TM7 phylum sp. oral taxon 351 strain TM7_HOT_351-SAG2
GCF_007845165.1genomic.fna	TM7 phylum sp. oral taxon 351 strain TM7_HOT_351-SAG3
GCF_007845135.1genomic.fna	TM7 phylum sp. oral taxon 351 strain TM7_HOT_351-SAG4
GCF_007845365.1genomic.fna	TM7 phylum sp. oral taxon 352 strain TM7_HOT_352-SAG2
GCF_007845355.1genomic.fna	TM7 phylum sp. oral taxon 352 strain TM7_HOT_352-SAG3
GCF_007845345.1genomic.fna	TM7 phylum sp. oral taxon 352 strain TM7_HOT_352-SAG4
GCF_007845325.1genomic.fna	TM7 phylum sp. oral taxon 352 strain TM7_HOT_352-SAG5
GCF_007845295.1genomic.fna	TM7 phylum sp. oral taxon 352 strain TM7_HOT_352-SAG6
GCF_007845275.1genomic.fna	TM7 phylum sp. oral taxon 352 strain TM7_HOT_352-SAG7
GCF_007845265.1genomic.fna	TM7 phylum sp. oral taxon 352 strain TM7_HOT_352-SAG8
GCF_007845105.1genomic.fna	TM7 phylum sp. oral taxon 356 strain TM7_HOT_356-SAG1
GCF_005697395.1genomic.fna	TM7 phylum sp. oral taxon 952 strain TM7x
GCF_000008185.1genomic.fna	Treponema denticola ATCC 35405
GCF_024400535.1genomic.fna	Treponema denticola strain ATCC 700768
GCF_024400725.1genomic.fna	Treponema denticola strain ATCC 700771
GCF_024181445.1genomic.fna	Treponema denticola strain CD-1
GCF_025905525.1genomic.fna	Treponema denticola strain KCOM 3500
GCF_024181625.1genomic.fna	Treponema denticola strain OKA3
GCF_024181605.1genomic.fna	Treponema denticola strain OMZ 823
GCF_024181545.1genomic.fna	Treponema denticola strain OMZ 850
GCF_024181485.1genomic.fna	Treponema denticola strain OMZ 852
GCF_024181405.1genomic.fna	Treponema denticola strain OMZ 853
GCF_024181645.1genomic.fna	Treponema denticola strain OMZ 854
GCF_024181505.1genomic.fna	Treponema denticola strain OMZ 898
GCF_024181565.1genomic.fna	Treponema denticola strain OMZ 905
GCF_024181465.1genomic.fna	Treponema denticola strain OMZ 910
GCF_024181425.1genomic.fna	Treponema denticola strain OT2B
GCF_000468055.1genomic.fna	Treponema lecithinolyticum ATCC 700332
GCF_000413055.1genomic.fna	Treponema maltophilum ATCC 51939
GCF_017161265.1genomic.fna	Treponema medium strain ATCC 700293
GCF_017161225.1genomic.fna	Treponema medium strain T19
GCF_000755145.1genomic.fna	Treponema putidum strain OMZ 758 ATCC 700334
GCF_024401155.1genomic.fna	Treponema putidum strain OMZ 835
GCF_024401005.1genomic.fna	Treponema putidum strain OMZ 846
GCF_024400855.1genomic.fna	Treponema putidum strain OMZ 847
GCF_024181585.1genomic.fna	Treponema socranskii subsp. buccale strain ATCC 35534
GCF_902983995.1genomic.fna	Treponema socranskii subsp. buccale strain Marseille-CSURQ0203
GCF_000412995.1genomic.fna	Treponema vincentii F0403
GCF_024181205.1genomic.fna	Treponema vincentii strain OMZ 802
GCF_010365865.1genomic.fna	Treponema vincentii strain OMZ 804
GCF_018336815.1genomic.fna	Treponema vincentii strain OMZ 806
GCF_024181105.1genomic.fna	Treponema vincentii strain OMZ 861
GCF_024181125.1genomic.fna	Treponema vincentii strain OMZ 862
GCF_902375065.1genomic.fna	Veillonella atypica isolate MGYG-HGUT-01444
GCF_000318355.2genomic.fna	Veillonella atypica KON
GCF_027685345.1genomic.fna	Veillonella atypica strain AF13-8 AF13-8.Scaf1
GCF_003474825.1genomic.fna	Veillonella atypica strain AF36-15BH AF36-15BH.Scaf1
GCF_001546845.1genomic.fna	Veillonella atypica strain CMW7756B
GCF_003605975.1genomic.fna	Veillonella atypica strain KHUD_V1
GCF_002082765.1genomic.fna	Veillonella atypica strain OK5
GCF_001312465.1genomic.fna	Veillonella denticariosi JCM 15641
GCF_002959855.1genomic.fna	Veillonella denticariosi JCM 15641
GCF_000160015.1genomic.fna	Veillonella dispar ATCC 17748
GCF_902364435.1genomic.fna	Veillonella dispar isolate MGYG-HGUT-00214
GCF_900637515.1genomic.fna	Veillonella dispar strain NCTC11831
GCF_000024945.1genomic.fna	Veillonella parvula DSM 2008
GCF_031190775.1genomic.fna	Veillonella parvula strain DSM 2007
GCF_016127175.1genomic.fna	Veillonella parvula strain FDAARGOS_1046
GCF_900186885.1genomic.fna	Veillonella parvula strain NCTC11810
GCF_902810435.1genomic.fna	Veillonella parvula strain SKV38
GCF_002005185.1genomic.fna	Veillonella parvula strain UTDB1-3
GCF_028743475.1genomic.fna	Veillonella rogosae strain AC2811 AN NA 2
GCF_026057735.1genomic.fna	Veillonella rogosae strain KCOM 3468
GCF_000221605.1genomic.fna	Veillonella sp. oral taxon 780 str. F0422
