# Supplementary material for: Longitudinal host-microbiome dynamics of metatranscription identify hallmarks of progression in periodontitis
Source: Microbiome. 2025 May 14;13:119. doi: 10.1186/s40168-025-02108-8 (PMC12077055; doi:10.1186/s40168-025-02108-8)
Supplement: Supplementary file 8 — Additional file 7. [file 40168_2025_2108_MOESM7_ESM.xlsx]

## Sheet: clusters bacterial species stab
	cluster		Cluster 1	Cluster 2	Cluster 3	Cluster 4	Cluster 5	Cluster 6	Cluster 7	Cluster 8	Cluster 9	Cluster 10
Abiotrophia defectiva	1		Abiotrophia defectiva	Actinomyces gerencseriae	Actinomyces israelii	Actinomyces johnsonii	Capnocytophaga haemolytica	Actinomyces dentalis	Actinomyces sp. oral taxon 897	Actinobaculum sp. oral taxon 183	Actinomyces sp. oral taxon 180	Aggregatibacter segnis
Actinomyces graevenitzii	1		Actinomyces graevenitzii	Actinomyces oris	Atopobium parvulum	Actinomyces massiliensis	Capnocytophaga ochracea	Actinomyces sp. oral taxon 172	Catonella morbi	Actinomyces sp. oral taxon 169	Actinomyces viscosus	Aggregatibacter sp. oral taxon 458
Aggregatibacter aphrophilus	1		Aggregatibacter aphrophilus	Actinomyces sp. oral taxon 448	Capnocytophaga sp. oral taxon 338	Actinomyces naeslundii	Capnocytophaga sp. oral taxon 323	Actinomyces sp. oral taxon 178	Fretibacterium fastidiosum	Actinomyces sp. oral taxon 171	Atopobium sp. oral taxon 199	Aggregatibacter sp. oral taxon 513
Bulleidia extructa	1		Bulleidia extructa	Actinomyces timonensis	Leptotrichia sp. oral taxon 221	Actinomyces sp. oral taxon 170	Capnocytophaga sp. oral taxon 380	Anaeroglobus geminatus	Fusobacterium nucleatum	Alloprevotella rava	Campylobacter concisus	Campylobacter gracilis
Cardiobacterium hominis	1		Cardiobacterium hominis	Capnocytophaga granulosa	Mycoplasma salivarium	Actinomyces sp. oral taxon 175	Capnocytophaga sputigena	Bacteroidetes oral taxon 274	Leptotrichia buccalis	Alloprevotella tannerae	Campylobacter curvus	Eikenella corrodens
Eubacterium minutum	1		Eubacterium minutum	Capnocytophaga leadbetteri	Porphyromonas endodontalis	Actinomyces sp. oral taxon 414	Dialister pneumosintes	Capnocytophaga sp. oral taxon 336	Leptotrichia goodfellowii	Anaerolineaceae bacterium oral taxon 439	Campylobacter rectus	Eubacterium brachy
Eubacterium saphenum	1		Eubacterium saphenum	Granulicatella elegans	Prevotella pallens	Corynebacterium matruchotii	Haemophilus pittmaniae	Capnocytophaga sp. oral taxon 863	Leptotrichia sp. oral taxon 879	Atopobium rimae	Campylobacter showae	Eubacterium infirmum
Filifactor alocis	1		Filifactor alocis	Leptotrichia shahii	Prevotella sp. oral taxon 376	Fusobacterium sp. oral taxon 370	Lachnoanaerobaculum saburreum	Cardiobacterium valvarum	Olsenella sp. oral taxon 807	Capnocytophaga sp. oral taxon 864	Capnocytophaga gingivalis	Fusobacterium hwasookii
Gemella haemolysans	1		Gemella haemolysans	Leptotrichia sp. oral taxon 215	Streptococcus cristatus	Peptostreptococcus anaerobius	Lachnoanaerobaculum umeaense	Colibacter massiliensis	Parvimonas sp. oral taxon 393	Centipeda periodontii	Capnocytophaga sp. oral taxon 324	Lachnospiraceae bacterium oral taxon 096
Gemella morbillorum	1		Gemella morbillorum	Peptostreptococcaceae bacterium oral taxon 113	Tannerella forsythia	Rothia aeria	Leptotrichia hofstadii	Eubacterium nodatum	Peptostreptococcus stomatis	Corynebacterium durum	Capnocytophaga sp. oral taxon 332	Leptotrichia sp. oral taxon 218
Granulicatella adiacens	1		Granulicatella adiacens	Streptococcus infantis	Treponema denticola	Stomatobaculum longum	Leptotrichia hongkongensis	Fusobacterium sp. oral taxon 203	Phocaeicola abscessus	Dialister invisus	Capnocytophaga sp. oral taxon 335	Neisseria meningitidis
Haemophilus haemolyticus	1		Haemophilus haemolyticus	Veillonella rogosae	Treponema maltophilum	Streptococcus intermedius	Leptotrichia sp. oral taxon 212	Leptotrichia sp. oral taxon 498	Porphyromonas catoniae	Fusobacterium naviforme	Capnocytophaga sp. oral taxon 412	Porphyromonas pasteri
Haemophilus parahaemolyticus	1		Haemophilus parahaemolyticus	Veillonella sp. oral taxon 780	Treponema medium	TM7 phylum sp. oral taxon 346	Leptotrichia sp. oral taxon 225	Neisseria cinerea	Porphyromonas gingivalis	Gemella sanguinis	Capnocytophaga sp. oral taxon 878	Porphyromonas sp. oral taxon 278
Haemophilus parainfluenzae	1		Haemophilus parainfluenzae		Treponema putidum		Leptotrichia sp. oral taxon 417	Neisseria oralis	Prevotella baroniae	Haemophilus sp. oral taxon 036	Cryptobacterium curtum	Prevotella melaninogenica
Haemophilus paraphrohaemolyticus	1		Haemophilus paraphrohaemolyticus		Treponema vincentii		Oribacterium asaccharolyticum	Prevotella intermedia	Prevotella histicola	Johnsonella ignava	Cutibacterium acnes	Prevotella nanceiensis
Haemophilus sputorum	1		Haemophilus sputorum				Parvimonas micra	TM7 phylum sp. oral taxon 349	Prevotella loescheii	Kingella denitrificans	Fusobacterium periodonticum	Prevotella shahii
Lactobacillus gasseri	1		Lactobacillus gasseri				Prevotella jejuni	TM7 phylum sp. oral taxon 352	Prevotella nigrescens	Lachnospiraceae bacterium oral taxon 500	Kingella oralis	Prevotella sp. oral taxon 314
Lactobacillus vaginalis	1		Lactobacillus vaginalis				Prevotella maculosa	TM7 phylum sp. oral taxon 957	Prevotella oralis	Lautropia mirabilis	Lachnoanaerobaculum orale	Pseudopropionibacterium propionicum
Neisseria sicca	1		Neisseria sicca				Prevotella saccharolytica		Prevotella sp. oral taxon 820	Leptotrichia sp. oral taxon 223	Leptotrichia wadei	Schaalia georgiae
Olsenella uli	1		Olsenella uli				Prevotella veroralis		Schaalia cardiffensis	Megasphaera micronuciformis	Mogibacterium diversum	Slackia exigua
Parvimonas sp. oral taxon 110	1		Parvimonas sp. oral taxon 110				Selenomonas noxia		Selenomonas infelix	Neisseria elongata	Mogibacterium neglectum	Streptococcus constellatus
Prevotella fusca	1		Prevotella fusca				Selenomonas sp. oral taxon 133		Selenomonas sp. oral taxon 126	Neisseria macacae	Mogibacterium timidum	Streptococcus gordonii
Pseudoramibacter alactolyticus	1		Pseudoramibacter alactolyticus				Selenomonas sp. oral taxon 136		Selenomonas sp. oral taxon 892	Neisseria mucosa	Neisseria bacilliformis	Streptococcus sinensis
Rothia mucilaginosa	1		Rothia mucilaginosa				Selenomonas sp. oral taxon 149		Streptococcus sp. oral taxon 056	Oribacterium parvum	Neisseria flavescens	TM7 phylum sp. oral taxon 952
Shuttleworthia satelles	1		Shuttleworthia satelles				Selenomonas sp. oral taxon 478		TM7 phylum sp. oral taxon 351	Oribacterium sinus	Neisseria perflava
Stenotrophomonas maltophilia	1		Stenotrophomonas maltophilia				Selenomonas sputigena		TM7 phylum sp. oral taxon 356	Prevotella aurantiaca	Neisseria polysaccharea
Streptococcus mutans	1		Streptococcus mutans				Streptococcus peroris			Prevotella buccae	Neisseria subflava
Streptococcus salivarius	1		Streptococcus salivarius							Prevotella dentalis	Oribacterium sp. oral taxon 078
Streptococcus sanguinis	1		Streptococcus sanguinis							Prevotella denticola	Ottowia sp. oral taxon 894
Streptococcus sobrinus	1		Streptococcus sobrinus							Prevotella enoeca	Porphyromonas sp. oral taxon 275
Streptococcus sp. oral taxon 061	1		Streptococcus sp. oral taxon 061							Prevotella marshii	Prevotella oris
Streptococcus sp. oral taxon 066	1		Streptococcus sp. oral taxon 066							Prevotella micans	Prevotella oulorum
TM7 phylum sp. oral taxon 488	1		TM7 phylum sp. oral taxon 488							Prevotella multiformis	Prevotella pleuritidis
TM7 phylum sp. oral taxon 955	1		TM7 phylum sp. oral taxon 955							Prevotella sp. KCOM 3155	Prevotella salivae
Veillonella atypica	1		Veillonella atypica							Prevotella sp. oral taxon 306	Prevotella scopos
Actinomyces gerencseriae	2									Prevotella sp. oral taxon 317	Prevotella sp. oral taxon 475
Actinomyces oris	2									Prevotella sp. oral taxon 473	Propionibacterium acidifaciens
Actinomyces sp. oral taxon 448	2									Selenomonas artemidis	Pseudopropionibacterium rubrum
Actinomyces timonensis	2									Selenomonas dianae	Rothia dentocariosa
Capnocytophaga granulosa	2									Selenomonas flueggei	Scardovia wiggsiae
Capnocytophaga leadbetteri	2									Selenomonas sp. oral taxon 138	Schaalia meyeri
Granulicatella elegans	2									Selenomonas sp. oral taxon 920	Schaalia odontolytica
Leptotrichia shahii	2									Solobacterium moorei	Selenomonas sp. oral taxon 137
Leptotrichia sp. oral taxon 215	2									Streptococcus lactarius	Simonsiella muelleri
Peptostreptococcaceae bacterium oral taxon 113	2									Streptococcus mitis	Streptococcus anginosus
Streptococcus infantis	2									Streptococcus parasanguinis	Streptococcus australis
Veillonella rogosae	2									Streptococcus pneumoniae	Streptococcus oralis
Veillonella sp. oral taxon 780	2									Streptococcus sp. oral taxon 064	TM7 phylum sp. oral taxon 348
Actinomyces israelii	3									Streptococcus vestibularis	Treponema lecithinolyticum
Atopobium parvulum	3									Tannerella sp. oral taxon HOT-286	Veillonella denticariosi
Capnocytophaga sp. oral taxon 338	3									TM7 phylum sp. oral taxon 350	Veillonella parvula
Leptotrichia sp. oral taxon 221	3									Treponema socranskii
Mycoplasma salivarium	3									Veillonella dispar
Porphyromonas endodontalis	3
Prevotella pallens	3
Prevotella sp. oral taxon 376	3
Streptococcus cristatus	3
Tannerella forsythia	3
Treponema denticola	3
Treponema maltophilum	3
Treponema medium	3
Treponema putidum	3
Treponema vincentii	3
Actinomyces johnsonii	4
Actinomyces massiliensis	4
Actinomyces naeslundii	4
Actinomyces sp. oral taxon 170	4
Actinomyces sp. oral taxon 175	4
Actinomyces sp. oral taxon 414	4
Corynebacterium matruchotii	4
Fusobacterium sp. oral taxon 370	4
Peptostreptococcus anaerobius	4
Rothia aeria	4
Stomatobaculum longum	4
Streptococcus intermedius	4
TM7 phylum sp. oral taxon 346	4
Capnocytophaga haemolytica	5
Capnocytophaga ochracea	5
Capnocytophaga sp. oral taxon 323	5
Capnocytophaga sp. oral taxon 380	5
Capnocytophaga sputigena	5
Dialister pneumosintes	5
Haemophilus pittmaniae	5
Lachnoanaerobaculum saburreum	5
Lachnoanaerobaculum umeaense	5
Leptotrichia hofstadii	5
Leptotrichia hongkongensis	5
Leptotrichia sp. oral taxon 212	5
Leptotrichia sp. oral taxon 225	5
Leptotrichia sp. oral taxon 417	5
Oribacterium asaccharolyticum	5
Parvimonas micra	5
Prevotella jejuni	5
Prevotella maculosa	5
Prevotella saccharolytica	5
Prevotella veroralis	5
Selenomonas noxia	5
Selenomonas sp. oral taxon 133	5
Selenomonas sp. oral taxon 136	5
Selenomonas sp. oral taxon 149	5
Selenomonas sp. oral taxon 478	5
Selenomonas sputigena	5
Streptococcus peroris	5
Actinomyces dentalis	6
Actinomyces sp. oral taxon 172	6
Actinomyces sp. oral taxon 178	6
Anaeroglobus geminatus	6
Bacteroidetes oral taxon 274	6
Capnocytophaga sp. oral taxon 336	6
Capnocytophaga sp. oral taxon 863	6
Cardiobacterium valvarum	6
Colibacter massiliensis	6
Eubacterium nodatum	6
Fusobacterium sp. oral taxon 203	6
Leptotrichia sp. oral taxon 498	6
Neisseria cinerea	6
Neisseria oralis	6
Prevotella intermedia	6
TM7 phylum sp. oral taxon 349	6
TM7 phylum sp. oral taxon 352	6
TM7 phylum sp. oral taxon 957	6
Actinomyces sp. oral taxon 897	7
Catonella morbi	7
Fretibacterium fastidiosum	7
Fusobacterium nucleatum	7
Leptotrichia buccalis	7
Leptotrichia goodfellowii	7
Leptotrichia sp. oral taxon 879	7
Olsenella sp. oral taxon 807	7
Parvimonas sp. oral taxon 393	7
Peptostreptococcus stomatis	7
Phocaeicola abscessus	7
Porphyromonas catoniae	7
Porphyromonas gingivalis	7
Prevotella baroniae	7
Prevotella histicola	7
Prevotella loescheii	7
Prevotella nigrescens	7
Prevotella oralis	7
Prevotella sp. oral taxon 820	7
Schaalia cardiffensis	7
Selenomonas infelix	7
Selenomonas sp. oral taxon 126	7
Selenomonas sp. oral taxon 892	7
Streptococcus sp. oral taxon 056	7
TM7 phylum sp. oral taxon 351	7
TM7 phylum sp. oral taxon 356	7
Actinobaculum sp. oral taxon 183	8
Actinomyces sp. oral taxon 169	8
Actinomyces sp. oral taxon 171	8
Alloprevotella rava	8
Alloprevotella tannerae	8
Anaerolineaceae bacterium oral taxon 439	8
Atopobium rimae	8
Capnocytophaga sp. oral taxon 864	8
Centipeda periodontii	8
Corynebacterium durum	8
Dialister invisus	8
Fusobacterium naviforme	8
Gemella sanguinis	8
Haemophilus sp. oral taxon 036	8
Johnsonella ignava	8
Kingella denitrificans	8
Lachnospiraceae bacterium oral taxon 500	8
Lautropia mirabilis	8
Leptotrichia sp. oral taxon 223	8
Megasphaera micronuciformis	8
Neisseria elongata	8
Neisseria macacae	8
Neisseria mucosa	8
Oribacterium parvum	8
Oribacterium sinus	8
Prevotella aurantiaca	8
Prevotella buccae	8
Prevotella dentalis	8
Prevotella denticola	8
Prevotella enoeca	8
Prevotella marshii	8
Prevotella micans	8
Prevotella multiformis	8
Prevotella sp. KCOM 3155	8
Prevotella sp. oral taxon 306	8
Prevotella sp. oral taxon 317	8
Prevotella sp. oral taxon 473	8
Selenomonas artemidis	8
Selenomonas dianae	8
Selenomonas flueggei	8
Selenomonas sp. oral taxon 138	8
Selenomonas sp. oral taxon 920	8
Solobacterium moorei	8
Streptococcus lactarius	8
Streptococcus mitis	8
Streptococcus parasanguinis	8
Streptococcus pneumoniae	8
Streptococcus sp. oral taxon 064	8
Streptococcus vestibularis	8
Tannerella sp. oral taxon HOT-286	8
TM7 phylum sp. oral taxon 350	8
Treponema socranskii	8
Veillonella dispar	8
Actinomyces sp. oral taxon 180	9
Actinomyces viscosus	9
Atopobium sp. oral taxon 199	9
Campylobacter concisus	9
Campylobacter curvus	9
Campylobacter rectus	9
Campylobacter showae	9
Capnocytophaga gingivalis	9
Capnocytophaga sp. oral taxon 324	9
Capnocytophaga sp. oral taxon 332	9
Capnocytophaga sp. oral taxon 335	9
Capnocytophaga sp. oral taxon 412	9
Capnocytophaga sp. oral taxon 878	9
Cryptobacterium curtum	9
Cutibacterium acnes	9
Fusobacterium periodonticum	9
Kingella oralis	9
Lachnoanaerobaculum orale	9
Leptotrichia wadei	9
Mogibacterium diversum	9
Mogibacterium neglectum	9
Mogibacterium timidum	9
Neisseria bacilliformis	9
Neisseria flavescens	9
Neisseria perflava	9
Neisseria polysaccharea	9
Neisseria subflava	9
Oribacterium sp. oral taxon 078	9
Ottowia sp. oral taxon 894	9
Porphyromonas sp. oral taxon 275	9
Prevotella oris	9
Prevotella oulorum	9
Prevotella pleuritidis	9
Prevotella salivae	9
Prevotella scopos	9
Prevotella sp. oral taxon 475	9
Propionibacterium acidifaciens	9
Pseudopropionibacterium rubrum	9
Rothia dentocariosa	9
Scardovia wiggsiae	9
Schaalia meyeri	9
Schaalia odontolytica	9
Selenomonas sp. oral taxon 137	9
Simonsiella muelleri	9
Streptococcus anginosus	9
Streptococcus australis	9
Streptococcus oralis	9
TM7 phylum sp. oral taxon 348	9
Treponema lecithinolyticum	9
Veillonella denticariosi	9
Veillonella parvula	9
Aggregatibacter segnis	10
Aggregatibacter sp. oral taxon 458	10
Aggregatibacter sp. oral taxon 513	10
Campylobacter gracilis	10
Eikenella corrodens	10
Eubacterium brachy	10
Eubacterium infirmum	10
Fusobacterium hwasookii	10
Lachnospiraceae bacterium oral taxon 096	10
Leptotrichia sp. oral taxon 218	10
Neisseria meningitidis	10
Porphyromonas pasteri	10
Porphyromonas sp. oral taxon 278	10
Prevotella melaninogenica	10
Prevotella nanceiensis	10
Prevotella shahii	10
Prevotella sp. oral taxon 314	10
Pseudopropionibacterium propionicum	10
Schaalia georgiae	10
Slackia exigua	10
Streptococcus constellatus	10
Streptococcus gordonii	10
Streptococcus sinensis	10
TM7 phylum sp. oral taxon 952	10

## Sheet: clusters bacterial species prog
	cluster		Cluster 1	Cluster 2	Cluster 3	Cluster 4	Cluster 5	Cluster 6	Cluster 7
Abiotrophia defectiva	1		Abiotrophia defectiva	Actinomyces oris	Actinomyces naeslundii	Actinomyces dentalis	Actinobaculum sp. oral taxon 183	Actinomyces massiliensis	Actinomyces graevenitzii
Aggregatibacter aphrophilus	1		Aggregatibacter aphrophilus	Actinomyces sp. oral taxon 170	Actinomyces sp. oral taxon 180	Actinomyces gerencseriae	Actinomyces israelii	Actinomyces sp. oral taxon 169	Actinomyces viscosus
Bulleidia extructa	1		Bulleidia extructa	Actinomyces sp. oral taxon 175	Centipeda periodontii	Actinomyces johnsonii	Aggregatibacter sp. oral taxon 513	Actinomyces sp. oral taxon 171	Atopobium parvulum
Campylobacter curvus	1		Campylobacter curvus	Actinomyces sp. oral taxon 178	Eubacterium nodatum	Alloprevotella rava	Capnocytophaga haemolytica	Actinomyces sp. oral taxon 172	Bacteroidetes oral taxon 274
Campylobacter gracilis	1		Campylobacter gracilis	Actinomyces sp. oral taxon 414	Johnsonella ignava	Eikenella corrodens	Corynebacterium durum	Aggregatibacter segnis	Campylobacter showae
Capnocytophaga granulosa	1		Capnocytophaga granulosa	Actinomyces sp. oral taxon 448	Lachnospiraceae bacterium oral taxon 096	Gemella sanguinis	Cutibacterium acnes	Aggregatibacter sp. oral taxon 458	Catonella morbi
Capnocytophaga sp. oral taxon 412	1		Capnocytophaga sp. oral taxon 412	Actinomyces sp. oral taxon 897	Lachnospiraceae bacterium oral taxon 500	Granulicatella elegans	Eubacterium infirmum	Alloprevotella tannerae	Olsenella sp. oral taxon 807
Capnocytophaga sp. oral taxon 878	1		Capnocytophaga sp. oral taxon 878	Actinomyces timonensis	Leptotrichia sp. oral taxon 218	Leptotrichia hofstadii	Fretibacterium fastidiosum	Capnocytophaga sp. oral taxon 332	Peptostreptococcus anaerobius
Cardiobacterium hominis	1		Cardiobacterium hominis	Anaeroglobus geminatus	Leptotrichia sp. oral taxon 223	Leptotrichia hongkongensis	Fusobacterium sp. oral taxon 203	Capnocytophaga sp. oral taxon 338	Peptostreptococcus stomatis
Dialister pneumosintes	1		Dialister pneumosintes	Anaerolineaceae bacterium oral taxon 439	Mogibacterium diversum	Leptotrichia shahii	Leptotrichia sp. oral taxon 221	Capnocytophaga sp. oral taxon 864	Prevotella pleuritidis
Eubacterium minutum	1		Eubacterium minutum	Atopobium rimae	Mycoplasma salivarium	Leptotrichia sp. oral taxon 212	Neisseria meningitidis	Corynebacterium matruchotii	Schaalia cardiffensis
Eubacterium saphenum	1		Eubacterium saphenum	Atopobium sp. oral taxon 199	Neisseria perflava	Leptotrichia sp. oral taxon 225	Phocaeicola abscessus	Fusobacterium naviforme	Schaalia georgiae
Filifactor alocis	1		Filifactor alocis	Campylobacter concisus	Olsenella uli	Neisseria cinerea	Porphyromonas endodontalis	Fusobacterium nucleatum	Streptococcus sanguinis
Gemella haemolysans	1		Gemella haemolysans	Campylobacter rectus	Oribacterium parvum	Neisseria elongata	Prevotella dentalis	Fusobacterium sp. oral taxon 370	TM7 phylum sp. oral taxon 352
Granulicatella adiacens	1		Granulicatella adiacens	Capnocytophaga gingivalis	Parvimonas sp. oral taxon 110	Neisseria flavescens	Prevotella micans	Gemella morbillorum	TM7 phylum sp. oral taxon 356
Haemophilus haemolyticus	1		Haemophilus haemolyticus	Capnocytophaga leadbetteri	Prevotella intermedia	Neisseria mucosa	Prevotella nanceiensis	Lachnoanaerobaculum umeaense	Veillonella denticariosi
Haemophilus parahaemolyticus	1		Haemophilus parahaemolyticus	Capnocytophaga ochracea	Prevotella marshii	Neisseria oralis	Prevotella sp. oral taxon 306	Leptotrichia buccalis	Veillonella parvula
Haemophilus parainfluenzae	1		Haemophilus parainfluenzae	Capnocytophaga sp. oral taxon 323	Prevotella sp. KCOM 3155	Neisseria subflava	Prevotella sp. oral taxon 314	Leptotrichia sp. oral taxon 498
Haemophilus paraphrohaemolyticus	1		Haemophilus paraphrohaemolyticus	Capnocytophaga sp. oral taxon 324	Prevotella sp. oral taxon 475	Prevotella fusca	Prevotella veroralis	Neisseria macacae
Haemophilus pittmaniae	1		Haemophilus pittmaniae	Capnocytophaga sp. oral taxon 335	Rothia aeria	Prevotella melaninogenica	Propionibacterium acidifaciens	Prevotella maculosa
Haemophilus sputorum	1		Haemophilus sputorum	Capnocytophaga sp. oral taxon 336	Selenomonas sp. oral taxon 892	Prevotella scopos	Pseudoramibacter alactolyticus	Prevotella oralis
Lactobacillus gasseri	1		Lactobacillus gasseri	Capnocytophaga sp. oral taxon 380	Selenomonas sp. oral taxon 920	Prevotella shahii	Rothia mucilaginosa	Prevotella oris
Lactobacillus vaginalis	1		Lactobacillus vaginalis	Capnocytophaga sp. oral taxon 863	TM7 phylum sp. oral taxon 488	Pseudopropionibacterium propionicum	Selenomonas flueggei	Prevotella oulorum
Leptotrichia sp. oral taxon 215	1		Leptotrichia sp. oral taxon 215	Capnocytophaga sputigena	Treponema lecithinolyticum	Streptococcus australis	Selenomonas sputigena	Prevotella saccharolytica
Mogibacterium timidum	1		Mogibacterium timidum	Cardiobacterium valvarum	Treponema maltophilum	Streptococcus intermedius	Treponema denticola	Prevotella sp. oral taxon 317
Neisseria polysaccharea	1		Neisseria polysaccharea	Colibacter massiliensis	Treponema medium	Streptococcus parasanguinis	Treponema putidum	Rothia dentocariosa
Neisseria sicca	1		Neisseria sicca	Cryptobacterium curtum	Veillonella sp. oral taxon 780	TM7 phylum sp. oral taxon 957	Treponema socranskii	Schaalia odontolytica
Parvimonas micra	1		Parvimonas micra	Dialister invisus			Treponema vincentii	Selenomonas artemidis
Porphyromonas gingivalis	1		Porphyromonas gingivalis	Eubacterium brachy				Selenomonas noxia
Prevotella denticola	1		Prevotella denticola	Fusobacterium hwasookii				Selenomonas sp. oral taxon 137
Prevotella jejuni	1		Prevotella jejuni	Fusobacterium periodonticum				Selenomonas sp. oral taxon 149
Prevotella nigrescens	1		Prevotella nigrescens	Haemophilus sp. oral taxon 036				Simonsiella muelleri
Selenomonas sp. oral taxon 136	1		Selenomonas sp. oral taxon 136	Kingella denitrificans				Streptococcus cristatus
Shuttleworthia satelles	1		Shuttleworthia satelles	Kingella oralis				Streptococcus lactarius
Slackia exigua	1		Slackia exigua	Lachnoanaerobaculum orale				Streptococcus oralis
Stenotrophomonas maltophilia	1		Stenotrophomonas maltophilia	Lachnoanaerobaculum saburreum				Tannerella sp. oral taxon HOT-286
Streptococcus infantis	1		Streptococcus infantis	Lautropia mirabilis				TM7 phylum sp. oral taxon 346
Streptococcus mutans	1		Streptococcus mutans	Leptotrichia goodfellowii				TM7 phylum sp. oral taxon 348
Streptococcus peroris	1		Streptococcus peroris	Leptotrichia sp. oral taxon 417				TM7 phylum sp. oral taxon 350
Streptococcus salivarius	1		Streptococcus salivarius	Leptotrichia sp. oral taxon 879				Veillonella rogosae
Streptococcus sinensis	1		Streptococcus sinensis	Leptotrichia wadei
Streptococcus sobrinus	1		Streptococcus sobrinus	Megasphaera micronuciformis
Streptococcus sp. oral taxon 056	1		Streptococcus sp. oral taxon 056	Mogibacterium neglectum
Streptococcus sp. oral taxon 061	1		Streptococcus sp. oral taxon 061	Neisseria bacilliformis
Streptococcus sp. oral taxon 064	1		Streptococcus sp. oral taxon 064	Oribacterium asaccharolyticum
Streptococcus sp. oral taxon 066	1		Streptococcus sp. oral taxon 066	Oribacterium sinus
Streptococcus vestibularis	1		Streptococcus vestibularis	Oribacterium sp. oral taxon 078
Tannerella forsythia	1		Tannerella forsythia	Ottowia sp. oral taxon 894
Veillonella atypica	1		Veillonella atypica	Parvimonas sp. oral taxon 393
Actinomyces oris	2			Peptostreptococcaceae bacterium oral taxon 113
Actinomyces sp. oral taxon 170	2			Porphyromonas catoniae
Actinomyces sp. oral taxon 175	2			Porphyromonas pasteri
Actinomyces sp. oral taxon 178	2			Porphyromonas sp. oral taxon 275
Actinomyces sp. oral taxon 414	2			Porphyromonas sp. oral taxon 278
Actinomyces sp. oral taxon 448	2			Prevotella aurantiaca
Actinomyces sp. oral taxon 897	2			Prevotella baroniae
Actinomyces timonensis	2			Prevotella buccae
Anaeroglobus geminatus	2			Prevotella enoeca
Anaerolineaceae bacterium oral taxon 439	2			Prevotella histicola
Atopobium rimae	2			Prevotella loescheii
Atopobium sp. oral taxon 199	2			Prevotella multiformis
Campylobacter concisus	2			Prevotella pallens
Campylobacter rectus	2			Prevotella salivae
Capnocytophaga gingivalis	2			Prevotella sp. oral taxon 376
Capnocytophaga leadbetteri	2			Prevotella sp. oral taxon 473
Capnocytophaga ochracea	2			Prevotella sp. oral taxon 820
Capnocytophaga sp. oral taxon 323	2			Pseudopropionibacterium rubrum
Capnocytophaga sp. oral taxon 324	2			Scardovia wiggsiae
Capnocytophaga sp. oral taxon 335	2			Schaalia meyeri
Capnocytophaga sp. oral taxon 336	2			Selenomonas dianae
Capnocytophaga sp. oral taxon 380	2			Selenomonas infelix
Capnocytophaga sp. oral taxon 863	2			Selenomonas sp. oral taxon 126
Capnocytophaga sputigena	2			Selenomonas sp. oral taxon 133
Cardiobacterium valvarum	2			Selenomonas sp. oral taxon 138
Colibacter massiliensis	2			Selenomonas sp. oral taxon 478
Cryptobacterium curtum	2			Solobacterium moorei
Dialister invisus	2			Stomatobaculum longum
Eubacterium brachy	2			Streptococcus anginosus
Fusobacterium hwasookii	2			Streptococcus constellatus
Fusobacterium periodonticum	2			Streptococcus gordonii
Haemophilus sp. oral taxon 036	2			Streptococcus mitis
Kingella denitrificans	2			Streptococcus pneumoniae
Kingella oralis	2			TM7 phylum sp. oral taxon 349
Lachnoanaerobaculum orale	2			TM7 phylum sp. oral taxon 351
Lachnoanaerobaculum saburreum	2			TM7 phylum sp. oral taxon 952
Lautropia mirabilis	2			TM7 phylum sp. oral taxon 955
Leptotrichia goodfellowii	2			Veillonella dispar
Leptotrichia sp. oral taxon 417	2
Leptotrichia sp. oral taxon 879	2
Leptotrichia wadei	2
Megasphaera micronuciformis	2
Mogibacterium neglectum	2
Neisseria bacilliformis	2
Oribacterium asaccharolyticum	2
Oribacterium sinus	2
Oribacterium sp. oral taxon 078	2
Ottowia sp. oral taxon 894	2
Parvimonas sp. oral taxon 393	2
Peptostreptococcaceae bacterium oral taxon 113	2
Porphyromonas catoniae	2
Porphyromonas pasteri	2
Porphyromonas sp. oral taxon 275	2
Porphyromonas sp. oral taxon 278	2
Prevotella aurantiaca	2
Prevotella baroniae	2
Prevotella buccae	2
Prevotella enoeca	2
Prevotella histicola	2
Prevotella loescheii	2
Prevotella multiformis	2
Prevotella pallens	2
Prevotella salivae	2
Prevotella sp. oral taxon 376	2
Prevotella sp. oral taxon 473	2
Prevotella sp. oral taxon 820	2
Pseudopropionibacterium rubrum	2
Scardovia wiggsiae	2
Schaalia meyeri	2
Selenomonas dianae	2
Selenomonas infelix	2
Selenomonas sp. oral taxon 126	2
Selenomonas sp. oral taxon 133	2
Selenomonas sp. oral taxon 138	2
Selenomonas sp. oral taxon 478	2
Solobacterium moorei	2
Stomatobaculum longum	2
Streptococcus anginosus	2
Streptococcus constellatus	2
Streptococcus gordonii	2
Streptococcus mitis	2
Streptococcus pneumoniae	2
TM7 phylum sp. oral taxon 349	2
TM7 phylum sp. oral taxon 351	2
TM7 phylum sp. oral taxon 952	2
TM7 phylum sp. oral taxon 955	2
Veillonella dispar	2
Actinomyces naeslundii	3
Actinomyces sp. oral taxon 180	3
Centipeda periodontii	3
Eubacterium nodatum	3
Johnsonella ignava	3
Lachnospiraceae bacterium oral taxon 096	3
Lachnospiraceae bacterium oral taxon 500	3
Leptotrichia sp. oral taxon 218	3
Leptotrichia sp. oral taxon 223	3
Mogibacterium diversum	3
Mycoplasma salivarium	3
Neisseria perflava	3
Olsenella uli	3
Oribacterium parvum	3
Parvimonas sp. oral taxon 110	3
Prevotella intermedia	3
Prevotella marshii	3
Prevotella sp. KCOM 3155	3
Prevotella sp. oral taxon 475	3
Rothia aeria	3
Selenomonas sp. oral taxon 892	3
Selenomonas sp. oral taxon 920	3
TM7 phylum sp. oral taxon 488	3
Treponema lecithinolyticum	3
Treponema maltophilum	3
Treponema medium	3
Veillonella sp. oral taxon 780	3
Actinomyces dentalis	4
Actinomyces gerencseriae	4
Actinomyces johnsonii	4
Alloprevotella rava	4
Eikenella corrodens	4
Gemella sanguinis	4
Granulicatella elegans	4
Leptotrichia hofstadii	4
Leptotrichia hongkongensis	4
Leptotrichia shahii	4
Leptotrichia sp. oral taxon 212	4
Leptotrichia sp. oral taxon 225	4
Neisseria cinerea	4
Neisseria elongata	4
Neisseria flavescens	4
Neisseria mucosa	4
Neisseria oralis	4
Neisseria subflava	4
Prevotella fusca	4
Prevotella melaninogenica	4
Prevotella scopos	4
Prevotella shahii	4
Pseudopropionibacterium propionicum	4
Streptococcus australis	4
Streptococcus intermedius	4
Streptococcus parasanguinis	4
TM7 phylum sp. oral taxon 957	4
Actinobaculum sp. oral taxon 183	5
Actinomyces israelii	5
Aggregatibacter sp. oral taxon 513	5
Capnocytophaga haemolytica	5
Corynebacterium durum	5
Cutibacterium acnes	5
Eubacterium infirmum	5
Fretibacterium fastidiosum	5
Fusobacterium sp. oral taxon 203	5
Leptotrichia sp. oral taxon 221	5
Neisseria meningitidis	5
Phocaeicola abscessus	5
Porphyromonas endodontalis	5
Prevotella dentalis	5
Prevotella micans	5
Prevotella nanceiensis	5
Prevotella sp. oral taxon 306	5
Prevotella sp. oral taxon 314	5
Prevotella veroralis	5
Propionibacterium acidifaciens	5
Pseudoramibacter alactolyticus	5
Rothia mucilaginosa	5
Selenomonas flueggei	5
Selenomonas sputigena	5
Treponema denticola	5
Treponema putidum	5
Treponema socranskii	5
Treponema vincentii	5
Actinomyces massiliensis	6
Actinomyces sp. oral taxon 169	6
Actinomyces sp. oral taxon 171	6
Actinomyces sp. oral taxon 172	6
Aggregatibacter segnis	6
Aggregatibacter sp. oral taxon 458	6
Alloprevotella tannerae	6
Capnocytophaga sp. oral taxon 332	6
Capnocytophaga sp. oral taxon 338	6
Capnocytophaga sp. oral taxon 864	6
Corynebacterium matruchotii	6
Fusobacterium naviforme	6
Fusobacterium nucleatum	6
Fusobacterium sp. oral taxon 370	6
Gemella morbillorum	6
Lachnoanaerobaculum umeaense	6
Leptotrichia buccalis	6
Leptotrichia sp. oral taxon 498	6
Neisseria macacae	6
Prevotella maculosa	6
Prevotella oralis	6
Prevotella oris	6
Prevotella oulorum	6
Prevotella saccharolytica	6
Prevotella sp. oral taxon 317	6
Rothia dentocariosa	6
Schaalia odontolytica	6
Selenomonas artemidis	6
Selenomonas noxia	6
Selenomonas sp. oral taxon 137	6
Selenomonas sp. oral taxon 149	6
Simonsiella muelleri	6
Streptococcus cristatus	6
Streptococcus lactarius	6
Streptococcus oralis	6
Tannerella sp. oral taxon HOT-286	6
TM7 phylum sp. oral taxon 346	6
TM7 phylum sp. oral taxon 348	6
TM7 phylum sp. oral taxon 350	6
Veillonella rogosae	6
Actinomyces graevenitzii	7
Actinomyces viscosus	7
Atopobium parvulum	7
Bacteroidetes oral taxon 274	7
Campylobacter showae	7
Catonella morbi	7
Olsenella sp. oral taxon 807	7
Peptostreptococcus anaerobius	7
Peptostreptococcus stomatis	7
Prevotella pleuritidis	7
Schaalia cardiffensis	7
Schaalia georgiae	7
Streptococcus sanguinis	7
TM7 phylum sp. oral taxon 352	7
TM7 phylum sp. oral taxon 356	7
Veillonella denticariosi	7
Veillonella parvula	7
