# Supplementary material for: Longitudinal host-microbiome dynamics of metatranscription identify hallmarks of progression in periodontitis
Source: Microbiome. 2025 May 14;13:119. doi: 10.1186/s40168-025-02108-8 (PMC12077055; doi:10.1186/s40168-025-02108-8)
Supplement: Supplementary file 9 — Additional file 8. [file 40168_2025_2108_MOESM8_ESM.xlsx]

## Sheet: DE genes human
Geneid	baseMean	log2FoldChange	lfcSE	stat	pvalue	padj
TRG-GCC1-4	86.0936	-2.01295	0.354765	18.2506	1.93662e-05	0.00304689
TRG-GCC1-3	96.6464	-1.97967	0.351323	18.2765	1.91051e-05	0.00303697
TRG-GCC1-2	97.2208	-1.90831	0.346372	17.7945	2.46095e-05	0.0034954
LORICRIN	104.983	-1.87235	0.401596	8.93132	0.00280321	0.0402063
TRG-GCC1-1	86.7299	-1.85328	0.346255	16.9449	3.848e-05	0.00457643
DKK1	81.3893	-1.31693	0.343834	9.80573	0.00173969	0.0315442
TRE-CTC1-5	54.7958	-1.30765	0.310994	11.9108	0.000558092	0.0175062
TRE-CTC1-4	58.1508	-1.26753	0.312723	11.0221	0.000900344	0.0226696
TRE-CTC1-3	60.042	-1.21347	0.308745	10.4624	0.00121827	0.0265925
TRE-CTC1-2	55.1357	-1.2088	0.320314	9.32792	0.00225688	0.0363751
MUC2	151.866	-1.09765	0.267499	12.745	0.000356953	0.0136463
LOC107986027	2107.76	-1.02549	0.271866	8.98342	0.0027244	0.0399155
LOC105377805	56.9779	-0.937965	0.234015	12.6766	0.000370263	0.0138699
DHFR	31273.8	-0.913863	0.255227	8.65764	0.00325693	0.0435126
PAX9	238.822	-0.89267	0.242825	9.94899	0.00160938	0.030363
LINC01731	182.062	-0.87948	0.229104	11.5919	0.000662398	0.0190674
LINC02806	188.797	-0.837717	0.222205	10.9865	0.000917769	0.0229154
LINC02972	53.2515	-0.814508	0.2224	11.5588	0.000674304	0.0192889
LOC105369484	54.5891	-0.786651	0.182317	16.7749	4.2086e-05	0.00461352
LOC107984098	66.8027	-0.766574	0.167311	18.7575	1.48435e-05	0.00266311
KCNJ12	134.406	-0.760116	0.180057	15.4404	8.51506e-05	0.00645031
DOK7	69.0261	-0.745451	0.199981	11.502	0.000695217	0.0195858
LOC105371569	106.754	-0.728888	0.205687	10.2455	0.0013702	0.028256
VASN	152.991	-0.719773	0.215127	9.0116	0.00268271	0.0395314
LINC01705	116.21	-0.705435	0.184165	12.6928	0.000367059	0.0138248
LINC02827	53.9371	-0.7023	0.187136	11.76	0.000605176	0.0181929
TMEM132E	104.516	-0.69902	0.173735	14.042	0.000178769	0.00920997
FAM181A-AS1	85.6706	-0.698022	0.19193	11.5943	0.000661542	0.0190674
LOC107986766	75.6004	-0.69544	0.141531	22.6848	1.90867e-06	0.000915695
TBC1D3	54.6544	-0.691752	0.187248	11.8202	0.000585911	0.017886
OBP2B	86.2551	-0.688305	0.1891	11.2225	0.000808118	0.0213822
LOC101927661	62.5571	-0.686856	0.18056	12.6328	0.000379047	0.0140334
LINC01445	64.4834	-0.67824	0.214862	8.96242	0.00275589	0.0400246
KCNH2	53.9277	-0.671594	0.182303	11.2991	0.00077545	0.0209104
LOC107984447	135.521	-0.671526	0.148062	18.3487	1.83944e-05	0.00296236
MIR9-3HG	54.4841	-0.669613	0.1739	13.2912	0.000266656	0.0114338
GRK1	85.9154	-0.660166	0.207698	8.36219	0.00383109	0.0475835
KCNH6	53.0537	-0.652438	0.184683	10.9404	0.00094091	0.0232141
LOC105375580	73.5471	-0.635211	0.164868	12.3732	0.000435545	0.0150731
D21S2088E	62.0038	-0.634144	0.177692	11.8233	0.000584952	0.017886
LINC02691	108.068	-0.626312	0.149478	15.6443	7.6443e-05	0.00621559
LPO	91.1485	-0.621615	0.170752	11.6734	0.000633993	0.0187385
OTOG	194.936	-0.620767	0.128251	21.9243	2.83616e-06	0.00103586
WNT7A	101.772	-0.62038	0.159773	13.312	0.000263712	0.0114196
C13orf46	119.68	-0.615617	0.1773	10.2451	0.00137046	0.028256
MUC4	1479.65	-0.614479	0.172968	11.2978	0.000775993	0.0209104
KCNT1	178.732	-0.61256	0.186437	9.04022	0.00264104	0.0393425
LOC339685	74.5836	-0.609665	0.169441	11.4452	0.000716775	0.0200003
MYCBPAP	73.0611	-0.60904	0.190124	8.85737	0.00291909	0.0410337
MYRF	77.9434	-0.607776	0.191916	8.49874	0.00355392	0.0460635
LOC124904473	51.8633	-0.607557	0.159546	13.4836	0.000240664	0.0108421
FIBCD1	74.9274	-0.597918	0.185601	8.63688	0.00329425	0.0437799
LOC105376496	61.5818	-0.595458	0.164754	12.0008	0.000531775	0.0171013
CSPG4	96.4066	-0.59273	0.159797	11.9297	0.000552468	0.0174821
HEPACAM2	77.23	-0.591089	0.147398	15.0761	0.000103265	0.00701684
KCNK3	83.233	-0.588502	0.176247	9.50111	0.00205347	0.0344209
LINC02823	77.049	-0.588308	0.183555	9.03083	0.00265464	0.0393436
LOC107986335	67.8765	-0.587917	0.164428	11.9203	0.000555261	0.0174938
LOC124909382	59.1795	-0.585693	0.142667	16.0726	6.09599e-05	0.00566733
GPRIN2	100.112	-0.584692	0.189362	8.60748	0.00334786	0.044151
LOC105379749	58.9543	-0.576324	0.167261	10.8844	0.000969789	0.0236132
POTEB2	255.743	-0.575871	0.160554	11.7484	0.00060897	0.0182629
IGSF9B	94.8546	-0.573397	0.172295	9.28403	0.0023116	0.0368505
LINC02359	194.447	-0.570918	0.135314	15.9993	6.33673e-05	0.00578594
LOC100128253	92.5408	-0.570181	0.16363	10.5067	0.00118945	0.0263004
SYT7	135.485	-0.56817	0.158405	11.4351	0.000720689	0.0200548
LOC107985458	90.3593	-0.565952	0.130335	18.1246	2.0691e-05	0.00311227
ANGPT4	71.5505	-0.56386	0.164941	10.6105	0.00112447	0.0255355
GABRQ	65.3584	-0.563584	0.17905	8.65429	0.00326293	0.0435126
LOC105370714	186.471	-0.561607	0.158443	11.7338	0.000613736	0.0183788
HCN4	76.9763	-0.561569	0.174235	8.94481	0.0027826	0.0401023
NUTM2B	73.2829	-0.561431	0.163835	10.3107	0.00132263	0.0277454
MYT1	263.268	-0.561129	0.158501	10.7522	0.00104154	0.024514
LOC105371737	64.1786	-0.560103	0.139652	14.8748	0.000114889	0.00740039
KRT86	76.3491	-0.553901	0.131825	16.9003	3.93947e-05	0.00459386
LOC110091777	78.8971	-0.550462	0.13672	15.4075	8.66418e-05	0.00647178
LOC107985915	101.366	-0.55017	0.115821	21.8347	2.9717e-06	0.00104794
UBASH3A	72.174	-0.54971	0.146202	13.3799	0.000254329	0.0111867
LOC105374438	86.5	-0.547832	0.154498	11.9653	0.000541998	0.0172887
TERT	94.8056	-0.546098	0.176728	8.37254	0.00380933	0.047458
DMBT1	197.788	-0.545319	0.164686	9.31538	0.00227238	0.0365406
LOC105370739	117.319	-0.543364	0.15809	10.6969	0.00107314	0.0249055
ALDH1L1	199.083	-0.541884	0.116493	20.102	7.34196e-06	0.0017461
PRSS55	140.429	-0.540339	0.145434	12.791	0.0003483	0.0134158
SMPX	52.685	-0.540262	0.178931	8.41772	0.00371581	0.0470003
SLC6A3	178.915	-0.537344	0.169142	8.57135	0.00341493	0.044636
KCNH7-AS1	73.6523	-0.536992	0.163749	10.235	0.00137799	0.0283304
OTOF	154.883	-0.536827	0.140385	13.4724	0.000242095	0.0108826
LOC105377176	82.9179	-0.536093	0.133086	15.179	9.77846e-05	0.00684188
POTEB3	520.863	-0.531878	0.133936	14.631	0.000130745	0.00781907
LOC105374642	84.5697	-0.531487	0.128852	15.9225	6.5991e-05	0.00590824
LOC107985855	142.937	-0.531126	0.133767	14.409	0.000147095	0.00833387
GALNT9	390.307	-0.531067	0.163963	8.74644	0.00310207	0.0426102
ACSM1	190.762	-0.531027	0.118133	19.3146	1.10854e-05	0.00229019
LOC124902543	53.1071	-0.530845	0.153613	10.9703	0.000925852	0.0230025
ZNF385D-AS2	66.3162	-0.529359	0.150514	11.4219	0.000725833	0.0201158
LOC101928651	66.9521	-0.528896	0.138494	13.5615	0.000230873	0.0105673
ATP13A5	175.271	-0.526702	0.11631	19.1023	1.23898e-05	0.00243662
TPH2	151.742	-0.52434	0.128979	15.3335	9.01043e-05	0.00653512
RASGEF1A	151.256	-0.522782	0.148468	11.0789	0.000873148	0.0224072
NAALADL2	8696.74	-0.522139	0.149644	10.9242	0.000949137	0.0233046
KCNQ4	87.0334	-0.520314	0.156831	10.1558	0.0014385	0.0287321
LOC107984572	54.1543	-0.519786	0.160756	9.58533	0.00196138	0.0337393
C8orf74	101.464	-0.51801	0.160797	9.28676	0.00230816	0.0368243
RTN4R	54.8657	-0.517954	0.170994	8.31505	0.0039318	0.0482117
LOC105376187	63.381	-0.516906	0.140441	12.6421	0.000377154	0.0140201
KLHL25	86.3072	-0.516343	0.133375	14.4114	0.000146907	0.00833387
FAM230D	162.489	-0.51634	0.125374	15.7053	7.40177e-05	0.00619937
LOC105377841	91.8498	-0.516315	0.140483	12.6113	0.000383423	0.014054
KIRREL3-AS1	101.779	-0.515665	0.146747	11.0326	0.00089523	0.0226331
INSC	249.716	-0.515369	0.112906	19.4339	1.04141e-05	0.00221274
DBX2	57.9916	-0.514207	0.139559	12.7632	0.000353501	0.013565
SNX31	231.284	-0.513509	0.114747	18.9597	1.3351e-05	0.00248245
TCL6	55.3337	-0.511145	0.162888	9.12726	0.00251828	0.0383563
LOC102723838	65.4111	-0.510957	0.137911	12.9664	0.000317136	0.0126935
LMX1B	147.468	-0.510466	0.153549	9.70882	0.00183386	0.0325359
C1orf94	77.7194	-0.508492	0.160606	8.82767	0.00296697	0.0413939
APOB	158.183	-0.507982	0.148484	10.7558	0.00103952	0.0244946
LINC01394	132.759	-0.507118	0.114321	18.9355	1.35214e-05	0.00248869
LOC105374754	392.499	-0.506963	0.106084	21.4455	3.64028e-06	0.00116335
LOC105375852	72.3308	-0.504683	0.16143	9.14471	0.00249438	0.0382154
LOC124905524	76.3865	-0.503557	0.141975	11.5065	0.000693522	0.0195858
LOC124904184	131.362	-0.503521	0.114415	18.2716	1.91546e-05	0.00303697
COL6A5	252.304	-0.502949	0.115147	17.7699	2.49302e-05	0.00351654
NR1I2	78.8692	-0.502432	0.159868	8.80195	0.00300909	0.0418389
LINC02074	87.4877	-0.501884	0.155302	9.35735	0.00222093	0.0359657
LOC105378335	77.2053	-0.501782	0.16475	8.53362	0.00348646	0.0452753
LOC124902162	74.5817	-0.498795	0.152204	9.76126	0.00178228	0.0320324
LOC105373265	95.6508	-0.497853	0.152734	9.83731	0.00171008	0.0312846
ZNF474	55.6006	-0.497122	0.15804	9.18694	0.00243748	0.0377108
LINC00377	83.6565	-0.497065	0.154835	9.48146	0.00207559	0.0345982
RGMA	105.801	-0.496852	0.151429	10.1722	0.00142576	0.0285892
DRD2	103.393	-0.491256	0.15723	8.7942	0.0030219	0.0419599
LOC105373390	223.839	-0.491161	0.157991	8.38149	0.00379062	0.0473029
TPPP	108.155	-0.490732	0.15744	8.70951	0.00316555	0.0430771
LOC102724081	129.073	-0.490307	0.119118	15.9618	6.46325e-05	0.00587524
TEKT3	75.3985	-0.49027	0.136115	12.0549	0.000516573	0.0168507
CACNA2D2	297.309	-0.48991	0.146536	9.96212	0.00159794	0.0302541
LOC107984619	53.2574	-0.489242	0.160264	8.66014	0.00325247	0.0435126
LINC02941	211.191	-0.488985	0.122563	14.682	0.000127258	0.00772478
LOC105378146	83.509	-0.488725	0.144228	10.5212	0.00118016	0.0262313
LOC105375411	124.312	-0.488467	0.131674	12.9102	0.000326797	0.0129786
NSG2	112.389	-0.488052	0.142422	10.8265	0.00100056	0.0241017
KCNK9	163.089	-0.487522	0.150703	9.54903	0.00200055	0.0340693
C10orf53	84.9332	-0.487014	0.136732	11.655	0.000640305	0.0188705
LINC01937	64.1003	-0.486191	0.148413	9.97232	0.00158911	0.0301783
LOC105371742	309.388	-0.485305	0.11343	16.9435	3.85096e-05	0.00457643
LOC105373480	57.9603	-0.485096	0.148405	9.91368	0.00164055	0.030615
LOC124901624	62.7219	-0.482913	0.144843	10.6458	0.00110324	0.0252118
MUC22	476.935	-0.481779	0.150938	9.65843	0.00188484	0.0329493
LOC101928331	190.897	-0.4815	0.111933	17.5024	2.86945e-05	0.0038611
TMEM204	79.0884	-0.480235	0.158455	8.31515	0.00393158	0.0482117
LINC00355	139.634	-0.478513	0.127015	13.3035	0.000264917	0.0114196
LOC105375294	55.0777	-0.477459	0.157641	8.28528	0.00399677	0.0486294
LOC124903449	61.7784	-0.477404	0.153755	8.9321	0.00280203	0.0402063
LINC02122	100.019	-0.476568	0.139672	10.4521	0.00122508	0.0266268
LINC02549	237.974	-0.476273	0.117373	15.6923	7.45264e-05	0.00619937
LOC105369147	114.215	-0.475711	0.129587	12.3462	0.000441887	0.0151331
KIAA1755	96.1372	-0.475419	0.156248	8.19355	0.00420396	0.0499644
LOC105370219	70.3968	-0.474885	0.140819	10.5551	0.00115867	0.0259668
LOC112268283	55.0931	-0.474363	0.144199	10.2568	0.00136182	0.0282089
LINC03062	148.576	-0.474227	0.134344	11.3152	0.00076876	0.0208556
LINC01500	394.092	-0.473004	0.109661	17.3676	3.0803e-05	0.00398743
GOLGA8Q	114.846	-0.472004	0.154493	8.5774	0.00340362	0.0446303
LOC105377177	471.26	-0.470665	0.105458	18.9718	1.32665e-05	0.00248245
LINC02840	244.875	-0.470207	0.115098	15.9195	6.60925e-05	0.00590824
LINC02150	133.868	-0.469321	0.127451	12.5733	0.000391304	0.0141903
CEP72	162.389	-0.468026	0.116752	15.3853	8.76677e-05	0.00647317
LOC105375849	102.583	-0.467732	0.13893	10.4966	0.00119596	0.0263744
LINC01804	54.5134	-0.466257	0.155808	8.3011	0.0039621	0.04847
LOC107986516	60.9907	-0.466152	0.154262	8.34655	0.00386421	0.0477263
TUNAR	78.4957	-0.466043	0.143763	9.54691	0.00200287	0.0340804
KC6	68.7641	-0.465497	0.141291	10.1038	0.00147964	0.0290991
HAP1	66.5489	-0.465094	0.15046	8.83747	0.00295108	0.0412849
GNAO1	297.793	-0.464938	0.113795	15.3393	8.98303e-05	0.00653512
LOC105378275	75.4595	-0.46462	0.141585	9.91129	0.00164268	0.0306259
BEND5	87.3054	-0.462694	0.136683	10.7144	0.00106304	0.0247916
CASC6	121.527	-0.46257	0.140674	10.0479	0.00152525	0.0295165
LOC105378474	68.1471	-0.461041	0.13072	11.7837	0.000597519	0.0181168
CYP3A7	60.5098	-0.46103	0.14652	9.39204	0.00217929	0.0355213
PCDH10	95.9905	-0.458762	0.132111	11.6954	0.000626552	0.0185992
MYB	113.467	-0.458536	0.130642	11.7266	0.000616122	0.0183964
HMCN2	360.371	-0.458393	0.140289	9.66222	0.00188096	0.0329436
LOC105374076	91.3843	-0.458096	0.145753	8.96163	0.00275708	0.0400246
LOC124901947	111.908	-0.458045	0.145301	9.20106	0.00241875	0.0376203
AKR1C8	172.695	-0.45548	0.130629	11.1499	0.000840375	0.0219237
LOC107985038	75.1411	-0.455379	0.149508	8.39382	0.00376499	0.0471579
CFAP46	239.082	-0.453883	0.147722	8.26225	0.00404778	0.0489009
LOC105378066	328.515	-0.453043	0.110524	16.0807	6.06992e-05	0.00566733
LOC124909495	99.4425	-0.452851	0.138522	10.1384	0.00145213	0.0288915
LOC105377715	238.023	-0.452548	0.128128	11.7297	0.000615119	0.0183933
LOC102724261	70.0351	-0.450779	0.145858	8.91919	0.00282189	0.0403588
LOC102724150	99.3233	-0.450671	0.139969	10.0148	0.00155284	0.0297399
LOC105371257	115.523	-0.450271	0.140205	9.71613	0.00182658	0.0324579
FABP12	171.512	-0.449183	0.126097	11.9725	0.000539928	0.0172887
LOC105379311	80.8572	-0.447729	0.139169	9.63313	0.00191099	0.0332077
LOC107986781	161.92	-0.447112	0.111718	15.4122	8.64267e-05	0.00647178
PON3	95.9969	-0.446725	0.141632	9.20904	0.00240824	0.0375138
LOC105373899	181.614	-0.446412	0.118191	13.4898	0.000239869	0.0108301
FGF9	66.914	-0.44596	0.150086	8.32595	0.00390827	0.0480095
LINC01648	54.8823	-0.445423	0.143875	8.90227	0.00284817	0.0405239
LOC105375282	151.627	-0.44501	0.126546	11.6619	0.000637942	0.018828
LOC105379064	136.916	-0.444825	0.127803	11.315	0.000768841	0.0208556
LOC102723341	142.313	-0.444727	0.123243	12.4568	0.000416465	0.014628
LOC105375359	74.7246	-0.443691	0.128732	11.5086	0.000692767	0.0195858
PCDHA@	949.987	-0.4429	0.115428	13.8209	0.000201089	0.00979602
PCDHA1	949.992	-0.442889	0.115428	13.8202	0.00020116	0.00979602
LOC107984037	135.089	-0.441686	0.125756	11.5028	0.000694927	0.0195858
FAM230A	145.557	-0.440544	0.129688	10.7644	0.00103472	0.024466
WDR11-DT	145.632	-0.440303	0.125433	11.6407	0.000645257	0.0189353
TRPC7-AS2	168.442	-0.439469	0.108529	15.4165	8.62311e-05	0.00647178
LOC105374715	83.45	-0.439438	0.144313	8.90547	0.00284318	0.0404955
GLB1L2	84.7879	-0.439376	0.128805	10.7593	0.00103758	0.0244819
LINC02005	150.749	-0.439282	0.116043	13.5822	0.000228337	0.0105673
LOC124905550	113.981	-0.438936	0.120653	12.2246	0.000471633	0.0158136
LOC105369506	184.467	-0.438901	0.113236	14.2959	0.000156206	0.00863482
LHX1-DT	277.259	-0.438882	0.133161	10.0442	0.00152828	0.0295165
CBLN2	202.73	-0.438795	0.115808	13.7317	0.000210865	0.0100767
LOC105370740	177.391	-0.438152	0.130774	10.3393	0.0013023	0.0275157
RAI2	94.2542	-0.437897	0.125761	11.6199	0.000652482	0.0189655
LOC107986841	153.02	-0.437659	0.139116	9.15686	0.00247788	0.0380481
LOC124902178	89.3493	-0.437128	0.13039	10.4653	0.00121635	0.026579
LOC105379199	84.7425	-0.436263	0.145103	8.24537	0.00408561	0.0491547
POTEC	74.6685	-0.436217	0.134686	9.87691	0.00167365	0.030839
AKAIN1	124.343	-0.436068	0.132429	10.3374	0.00130361	0.0275157
LOC105371217	151.893	-0.436023	0.117484	12.9206	0.000324993	0.0129573
LOC124907967	61.8111	-0.435804	0.117491	13.1265	0.000291154	0.0121036
AMOT	87.089	-0.435396	0.129797	10.7396	0.0010487	0.0245975
PCDHA2	917.783	-0.434033	0.1161	13.1055	0.000294424	0.01219
LOC105369227	321.616	-0.433722	0.12992	10.2852	0.00134105	0.0279028
ASIC5	118.19	-0.433302	0.137832	9.30312	0.00228764	0.0366398
LOC105377714	269.989	-0.433047	0.125862	11.0833	0.000871069	0.0224072
ARHGAP40	123.892	-0.431318	0.136169	9.43185	0.0021325	0.0350627
LINC02196	221.202	-0.43078	0.109421	14.6816	0.00012728	0.00772478
TRPC7	285.227	-0.430637	0.104034	16.1343	5.90072e-05	0.00561337
MROH5	152.625	-0.430212	0.128383	10.3964	0.00126258	0.0270972
PHF21B	268.618	-0.429966	0.137098	8.68904	0.00320129	0.0432756
GLRB	205.015	-0.429908	0.129299	10.3381	0.00130315	0.0275157
FAM230J	124.234	-0.429818	0.136305	9.12847	0.00251663	0.0383563
LOC105378740	134.187	-0.429603	0.137149	9.00871	0.00268696	0.0395634
PCDHA7	770.727	-0.429442	0.116984	12.6126	0.000383149	0.014054
NME8	136.444	-0.428601	0.127675	10.6016	0.00112989	0.025572
PCDHA6	791.255	-0.428246	0.115949	12.768	0.0003526	0.0135559
LOC101927414	100.339	-0.427237	0.126809	10.7768	0.00102778	0.024385
LINC02016	138.504	-0.426556	0.129819	9.82609	0.00172054	0.0313918
PCDHA5	810.261	-0.425314	0.115966	12.5799	0.000389928	0.0141655
LOC284344	74.7295	-0.425308	0.1262	10.68	0.00108302	0.0250011
LOC105370300	193.558	-0.424704	0.137229	8.91245	0.00283233	0.0404254
LOC105372047	108.974	-0.424504	0.13578	9.27309	0.00232545	0.0369412
CREG2	99.0145	-0.424491	0.134162	9.64121	0.0019026	0.0331182
TNR	685.933	-0.423357	0.10779	14.4896	0.000140936	0.00816589
LINC02149	155.326	-0.422434	0.137172	8.76838	0.00306498	0.0423565
LOC105371191	120.137	-0.422428	0.125153	10.5993	0.00113132	0.025572
LINC01116	52.9208	-0.421855	0.131854	10.0487	0.00152459	0.0295165
LOC105370467	380.005	-0.42137	0.115174	12.5476	0.000396726	0.0142355
LOC105377481	93.977	-0.421135	0.134215	9.22597	0.00238606	0.0373924
CCDC148-AS1	117.686	-0.420357	0.125478	10.7589	0.00103778	0.0244819
MTTP	109.708	-0.420303	0.139989	8.39499	0.00376257	0.0471579
LOC112268263	92.5588	-0.420263	0.116175	12.4919	0.000408721	0.014438
LINC02113	101.636	-0.419125	0.128615	10.0755	0.00150257	0.0294088
LOC105371211	70.1634	-0.418546	0.132	9.57286	0.00197475	0.0338555
PCDHA4	877.984	-0.418538	0.114348	12.5861	0.000388625	0.0141433
NRIP3-DT	131.355	-0.41846	0.11776	11.963	0.000542676	0.0172887
LOC107985709	102.571	-0.416931	0.134167	9.03211	0.00265278	0.0393436
LOC107987011	144.78	-0.416737	0.116324	12.3096	0.000450644	0.015333
ZFHX4-AS1	149.41	-0.415607	0.128326	9.80759	0.00173793	0.0315403
GLIS1	435.54	-0.415348	0.128542	9.49758	0.00205743	0.0344209
PCDHA8	741.032	-0.415188	0.11564	12.0978	0.000504823	0.0165999
LOC105372676	98.2358	-0.41501	0.133394	9.28202	0.00231414	0.0368613
TNS1	405.951	-0.414844	0.117566	11.4322	0.00072184	0.0200595
SLC25A48	492.797	-0.414415	0.106743	14.0544	0.000177595	0.00920997
ADAMTS16	407.249	-0.413801	0.0915944	19.8632	8.31865e-06	0.00191818
LOC105379417	354.942	-0.413376	0.106758	14.0253	0.000180363	0.00924553
PCDHA3	897.319	-0.413238	0.114467	12.2351	0.00046898	0.0157505
LINC02107	319.059	-0.41257	0.11317	12.4374	0.000420813	0.0147378
LOC124905983	55.0317	-0.412107	0.13714	8.65038	0.00326993	0.0435416
MIR3976HG	276.133	-0.411955	0.101077	15.772	7.14511e-05	0.00619233
SLC6A11	230.974	-0.411929	0.123866	10.2629	0.00135731	0.0281553
LOC107984413	64.2526	-0.410875	0.136727	8.47879	0.0035931	0.0463073
LOC101927404	235.192	-0.410265	0.120538	11.0567	0.000883695	0.0225565
GALNTL5	148.455	-0.409545	0.11644	11.9689	0.000540951	0.0172887
LINC02253	496.972	-0.409319	0.115324	11.9279	0.000552995	0.0174821
CD200R1L	56.4357	-0.409046	0.136618	8.36132	0.00383291	0.0475835
ARHGAP29-AS1	179.637	-0.408939	0.126854	9.84159	0.0017061	0.0312409
PAX3	211.768	-0.408922	0.114678	12.0431	0.000519837	0.0168507
LOC105374976	607.835	-0.408743	0.107513	13.646	0.000220716	0.0103467
GLI2	440.86	-0.408059	0.131181	8.59319	0.00337422	0.0444385
LOC105374037	268.447	-0.407649	0.113055	12.3436	0.000442503	0.0151331
CASC2	312.16	-0.407557	0.108263	13.5446	0.00023296	0.0105883
CHAT	112.021	-0.407148	0.130323	9.08044	0.00258358	0.0388544
LOC105373718	197.389	-0.406349	0.104492	14.4704	0.000142381	0.0081801
CYP3A7-CYP3A51P	108.168	-0.406069	0.126823	9.66949	0.00187353	0.0328921
RTL9	111.581	-0.405392	0.123545	9.81049	0.00173519	0.0315255
LOC105374785	105.438	-0.40479	0.129078	9.385	0.00218768	0.0355963
LOC105374313	87.3977	-0.403809	0.136082	8.22843	0.00412392	0.0493832
LINC02326	177.794	-0.402008	0.123331	10.0589	0.00151618	0.0294775
LOC105378761	170.503	-0.401609	0.129286	8.72471	0.00313926	0.0428907
PCDHA9	723.536	-0.400709	0.115153	11.3614	0.000749849	0.020531
PCDHA12	618.166	-0.400621	0.118497	10.6599	0.00109483	0.0251037
LINC00841	134.756	-0.400615	0.112725	12.1078	0.000502115	0.0165375
LINC01791	96.7331	-0.400196	0.131403	8.7647	0.00307117	0.0423565
LERFS	210.169	-0.400146	0.0995582	15.4812	8.33314e-05	0.00640389
ADARB2	1765.91	-0.399896	0.121475	9.88628	0.00166516	0.030821
LOC124905418	71.4821	-0.39918	0.121331	10.2786	0.00134583	0.0279739
LOC107985172	146.726	-0.399078	0.128008	8.91446	0.00282921	0.0404092
CDH8	978.822	-0.398165	0.111745	11.8875	0.000565128	0.0176047
LOC107985178	225.141	-0.398158	0.121505	10.1476	0.00144486	0.0288309
LOC102723879	136.222	-0.398076	0.119651	10.5207	0.00118046	0.0262313
TESPA1	105.016	-0.39772	0.123488	10.0237	0.00154535	0.0297059
PCDHA13	593.19	-0.397352	0.119885	10.2222	0.0013876	0.0283522
LINC00558	91.9569	-0.396847	0.133887	8.33085	0.00389775	0.0479379
EDA2R	67.9583	-0.396468	0.133048	8.39289	0.00376692	0.0471579
LINC01818	375.776	-0.395401	0.0979849	15.8159	6.9813e-05	0.00610207
PCDHA11	635.66	-0.394705	0.118791	10.3033	0.0013279	0.0277848
SLC41A3	195.934	-0.394188	0.0917871	18.0064	2.20158e-05	0.0032395
LINC01081	139.271	-0.394093	0.128511	8.7262	0.0031367	0.0428843
PCDHA10	681.718	-0.393902	0.116573	10.6853	0.00107993	0.0249862
SAMD13	118.123	-0.392482	0.125825	9.2222	0.00239097	0.0373924
CKMT2	94.0574	-0.392137	0.1299	8.46951	0.00361148	0.0463261
SYT2	200.732	-0.391883	0.12527	8.90627	0.00284193	0.0404955
USP6	127.345	-0.391833	0.114198	11.1202	0.000853916	0.0221921
LOC124905417	72.151	-0.391125	0.120675	10.0147	0.00155294	0.0297399
LOC105370655	192.694	-0.390766	0.113614	11.2421	0.00079962	0.0212122
LOC107986167	107.815	-0.390399	0.124059	9.54244	0.00200775	0.0341042
LOC105373418	176.148	-0.390214	0.127906	8.55865	0.00343884	0.0448276
C5orf64	151.709	-0.3902	0.118398	9.91411	0.00164017	0.030615
LINC01828	409.309	-0.389498	0.103702	13.5833	0.000228202	0.0105673
LOC124903309	383.873	-0.389341	0.117018	10.5392	0.00116866	0.0260946
FAM230C	414.011	-0.388474	0.112903	11.2395	0.000800727	0.0212141
NOX3	115.996	-0.387651	0.122355	9.52671	0.00202503	0.0341386
LOC101928283	386.546	-0.38743	0.109075	12.0356	0.000521928	0.0168908
LOC101927345	169.45	-0.387374	0.101818	14.0772	0.000175456	0.00919477
MGC27382	291.221	-0.386934	0.104779	12.8191	0.000343094	0.0133156
LOC105369795	120.717	-0.386819	0.127928	8.64395	0.00328149	0.0436471
HMGCLL1	462.346	-0.386188	0.109752	11.8047	0.000590828	0.0180092
LINC02254	321.421	-0.385881	0.109516	11.8348	0.000581324	0.0178258
LOC105378396	133.734	-0.385476	0.116517	10.4904	0.00119998	0.026419
RPH3AL	575.875	-0.38503	0.112004	11.1082	0.000859483	0.0222801
VSTM2B-DT	503.69	-0.385014	0.102306	12.9842	0.000314125	0.0126786
LOC105378660	71.2528	-0.384828	0.130524	8.36902	0.00381671	0.0474836
GADL1	258.866	-0.384218	0.119516	9.52063	0.00203175	0.0341458
LOC105370372	411.67	-0.383288	0.108404	11.7582	0.000605748	0.0181929
LOC105375371	142.406	-0.382875	0.12519	9.03088	0.00265457	0.0393436
LOC101929974	137.711	-0.382217	0.126643	8.21885	0.00414575	0.0494998
RIMBP2	549.488	-0.381905	0.111049	10.8642	0.00098041	0.0237306
LINC02885	418.388	-0.381782	0.107368	11.7747	0.000600421	0.0181394
LOC105377171	336.636	-0.381678	0.10791	11.8713	0.000570047	0.0176922
ENPEP	173.709	-0.380373	0.100843	13.6863	0.000216022	0.0102513
LOC102723639	167.79	-0.379335	0.127417	8.20925	0.00416774	0.0496752
ZNF503-AS1	151.122	-0.378947	0.111281	11.0287	0.000897098	0.0226523
IRGM	168.682	-0.378023	0.103838	12.731	0.000359647	0.0136611
SCUBE2	152.859	-0.377922	0.113716	10.557	0.00115748	0.0259668
NKD1	171.563	-0.377835	0.124471	8.27471	0.00402011	0.0487809
SLC2A10	74.0894	-0.377508	0.119714	9.52172	0.00203055	0.0341458
LOC101928849	263.236	-0.37739	0.114411	10.2064	0.00139956	0.0284544
FAT3	1345.42	-0.37692	0.0953747	14.7605	0.000122063	0.00758831
CACNA2D4	512.104	-0.376742	0.119156	9.13977	0.00250113	0.0382615
FRMD3	711.708	-0.376408	0.0821729	20.1375	7.20682e-06	0.00173413
LOC105373710	172.077	-0.375455	0.11873	9.55496	0.00199409	0.0340084
LOC124901333	127.928	-0.374944	0.114213	10.3291	0.00130948	0.0276112
LINC02233	281.682	-0.374878	0.11532	9.93626	0.00162055	0.030363
B4GALT6	218.605	-0.373972	0.105247	12.2081	0.000475835	0.0159024
LINC02248	232.831	-0.37377	0.123005	8.67041	0.00323419	0.0434047
LINC02484	340.399	-0.37348	0.117545	9.72793	0.00181489	0.0323381
LOC105369710	124.512	-0.373347	0.120842	9.22056	0.00239313	0.0373924
LOC105373914	417.201	-0.37286	0.107137	11.5907	0.000662832	0.0190674
LINC01748	186.907	-0.372651	0.116	9.81356	0.0017323	0.0315219
LOC105376244	216.097	-0.371744	0.107834	11.4126	0.00072948	0.0201622
MPPED2	406.373	-0.370942	0.0895023	16.5997	4.61592e-05	0.00481681
KHDRBS2	1882.75	-0.370709	0.11581	9.47596	0.00208182	0.0346738
LINC02758	248.785	-0.370518	0.105428	11.7043	0.000623575	0.0185647
C2orf73	92.6159	-0.370388	0.118961	9.29274	0.00230063	0.0367904
TUB	141.057	-0.369917	0.11337	10.1732	0.00142497	0.0285892
LINC02516	105.761	-0.369161	0.11251	10.2174	0.0013912	0.0283692
RAVER2	204.234	-0.369036	0.101743	12.7323	0.0003594	0.0136611
LOC105378011	108.142	-0.368987	0.11542	9.88986	0.00166192	0.030821
LOC105375993	243.15	-0.368248	0.119412	8.97404	0.00273842	0.0399208
LINC02820	317.878	-0.367464	0.114132	9.68613	0.00185664	0.0327648
LOC107986400	285.242	-0.366149	0.120151	8.62681	0.00331251	0.043888
PRDM11	275.17	-0.365433	0.0961488	13.6563	0.000219499	0.0103205
LINC01339	285.607	-0.364389	0.11763	8.9837	0.00272399	0.0399155
LOC105378521	153.57	-0.364142	0.123186	8.39633	0.0037598	0.0471579
LINC01250	487.778	-0.363311	0.100562	12.3779	0.000434447	0.0150731
PCOLCE2	149.545	-0.363303	0.122526	8.46602	0.00361842	0.0463597
TMEM132B	887.765	-0.363282	0.0849866	17.3335	3.1361e-05	0.00403413
LOC107987166	305.909	-0.36299	0.116415	8.88715	0.00287184	0.0406771
TOX3	188.415	-0.362876	0.109973	10.2674	0.00135403	0.0281157
LINC01258	242.648	-0.362538	0.119626	8.67644	0.0032235	0.0433748
DCT	216.585	-0.361728	0.110973	10.1064	0.00147758	0.0290991
GRIK3	382.183	-0.361326	0.116913	8.78315	0.00304026	0.0421321
OBSCN	383.284	-0.36047	0.116832	8.8632	0.00290977	0.0409934
LOC105369617	554.612	-0.360438	0.110871	9.93721	0.00161971	0.030363
LOC124901626	104.3	-0.359477	0.116161	9.19478	0.00242707	0.0376609
TLL2	305.937	-0.358454	0.106516	10.6279	0.00111394	0.0253897
LOC105379362	343.528	-0.357486	0.115102	8.94752	0.00277846	0.0401023
ANKRD20A4-ANKRD20A20P	410.811	-0.357034	0.0856538	16.7508	4.26248e-05	0.00461352
LINC02653	320.626	-0.356799	0.118615	8.4932	0.00356477	0.0461291
LOC105376815	196.662	-0.35674	0.119818	8.43428	0.00368214	0.0467768
RAI1	316.369	-0.356654	0.111205	9.70519	0.00183748	0.0325385
LOC107985447	151.384	-0.355832	0.109517	9.88529	0.00166605	0.030821
LINC01410	170.744	-0.354942	0.109802	10.0184	0.00154981	0.0297399
LOC105370289	307.155	-0.354743	0.110013	9.92774	0.00162807	0.0304655
LOC125312414	204.59	-0.354409	0.109245	10.1143	0.00147119	0.029098
LOC105378336	209.738	-0.354245	0.113951	9.22416	0.00238843	0.0373924
WIPF3	248.558	-0.353878	0.111066	9.50233	0.00205211	0.0344209
LOC124900169	182.595	-0.353718	0.104009	11.1739	0.000829562	0.0217507
CYP4X1	278.4	-0.353461	0.113882	9.09113	0.00256853	0.0387419
XK	93.2486	-0.353461	0.112086	9.622	0.0019226	0.0333092
PAX5	399.285	-0.35335	0.102599	11.2656	0.000789569	0.0210823
PCBP3	663.627	-0.352375	0.0835077	17.0484	3.64397e-05	0.00451697
LOC124905610	218.547	-0.352286	0.104538	10.6228	0.00111702	0.025413
LINC01036	592.287	-0.352129	0.107378	10.0805	0.00149845	0.0293561
LOC124902430	90.6845	-0.35192	0.118399	8.4593	0.00363181	0.046455
LOC105379426	121.575	-0.351757	0.116985	8.70232	0.00317805	0.0431364
PAK4	145.469	-0.35075	0.109283	10.0362	0.00153493	0.029589
LOC105376103	190.074	-0.350005	0.101007	11.5743	0.000668698	0.0191822
LOC107986667	180.276	-0.349894	0.1141	8.9399	0.00279009	0.0401023
CDK6-AS1	202.342	-0.349125	0.116721	8.52127	0.0035102	0.0455546
LOC105372321	57.9309	-0.349055	0.120017	8.29154	0.00398302	0.0484909
LOC107984123	127.14	-0.348881	0.104698	10.7116	0.00106466	0.0248013
LOC102723739	140.993	-0.348824	0.116958	8.49214	0.00356684	0.0461291
LINC01508	317.839	-0.347619	0.107415	9.96997	0.00159114	0.0301888
LOC101927182	349.188	-0.347243	0.107615	9.70827	0.0018344	0.0325359
HEY2-AS1	345.273	-0.346882	0.105365	10.2232	0.00138688	0.0283522
PROX1-AS1	292.79	-0.346876	0.110862	9.23143	0.00237895	0.0373708
OR56A3	187.659	-0.345982	0.105812	10.3888	0.0012678	0.0271806
ITGA11	259.048	-0.345432	0.106389	9.81008	0.00173558	0.0315255
LINC01726	214.064	-0.345348	0.115047	8.42052	0.00371009	0.0469639
POT1-AS1	430.356	-0.345321	0.111758	9.06484	0.00260571	0.0390437
LOC105377975	643.244	-0.345235	0.0987686	11.6068	0.000657119	0.0190369
CDC20B	155.655	-0.345216	0.115663	8.35608	0.00384398	0.0476202
KLHL13	421.846	-0.344188	0.0851301	16.0218	6.26176e-05	0.00574313
LOC105378145	156.561	-0.34405	0.115202	8.3715	0.00381151	0.047458
PLCXD3	454.848	-0.343018	0.109509	9.09257	0.0025665	0.0387399
ARNT2	364.048	-0.342902	0.109301	9.16079	0.00247256	0.037995
LOC127898557	249.961	-0.342378	0.109343	9.21603	0.00239905	0.0374564
LOC101927711	178.713	-0.34221	0.108669	9.24814	0.00235735	0.0371741
LOC112268044	123.338	-0.341678	0.107882	9.54105	0.00200927	0.0341042
METTL24	247.531	-0.341607	0.0968864	11.9054	0.000559721	0.0175062
LINC00499	237.973	-0.340819	0.115554	8.19239	0.00420665	0.0499644
TRIM9	228.639	-0.34012	0.111156	8.9457	0.00278124	0.0401023
LOC124906100	197.052	-0.339167	0.111297	8.9615	0.00275728	0.0400246
KCND3	404.311	-0.338363	0.102358	10.3024	0.00132859	0.0277848
LINC02934	603.775	-0.337973	0.101655	10.3004	0.00133004	0.0277868
ZNF503	281.698	-0.336735	0.0905973	13.5679	0.000230088	0.0105673
ZNF736	151.967	-0.336272	0.103541	10.208	0.00139835	0.0284544
CYP39A1	217.056	-0.334968	0.0904793	13.1074	0.000294128	0.01219
LOC124900950	300.691	-0.334947	0.107953	9.07216	0.0025953	0.0389448
RNF32-DT	344.576	-0.3348	0.0933657	12.3068	0.000451302	0.015333
LINC02577	118.29	-0.334569	0.113226	8.45484	0.00364073	0.0465108
LOC107987008	269.212	-0.333683	0.101937	10.3213	0.00131502	0.0276692
NPSR1	471.016	-0.332315	0.11074	8.47905	0.00359259	0.0463073
PTPRQ	440.934	-0.331596	0.0986656	10.6954	0.00107401	0.0249055
CYP4Z1	197.146	-0.331443	0.108833	8.83966	0.00294754	0.0412849
LOC107986059	252.987	-0.331393	0.111734	8.26509	0.00404148	0.0488536
LOC124906243	363.497	-0.331316	0.0922427	12.1805	0.000482926	0.0160868
CCDC90B-AS1	323.117	-0.330874	0.103994	9.66975	0.00187327	0.0328921
LYPLAL1-AS1	220.556	-0.330623	0.108775	8.71082	0.00316327	0.0430748
KCND2	760.481	-0.330414	0.097706	10.9412	0.00094049	0.0232141
NAA11	384.399	-0.329314	0.111747	8.20457	0.00417851	0.0497746
LOC105375158	280.959	-0.329306	0.108855	8.76557	0.0030697	0.0423565
HECTD2	330.14	-0.328367	0.101943	9.97582	0.0015861	0.0301631
ADCY8	410.071	-0.328267	0.10537	8.89941	0.00285264	0.0405239
HECTD2-AS1	765.132	-0.32789	0.082696	15.207	9.63446e-05	0.00682397
GAS1RR	100.941	-0.32764	0.0985032	10.7882	0.00102148	0.0243425
C10orf67	297.68	-0.324733	0.105352	9.02982	0.00265611	0.0393436
PCSK6	375.21	-0.324587	0.10261	9.62942	0.00191486	0.0332184
COMETT	231.385	-0.323973	0.0999556	10.0661	0.00151022	0.0294176
DLGAP2	2697.8	-0.323837	0.10365	9.11364	0.00253711	0.0384779
DYNC1I1	704.015	-0.323001	0.0967624	10.6511	0.00110005	0.0251953
EEFSEC	987.081	-0.322898	0.0951003	10.8224	0.00100281	0.0241017
LOC101927605	416.247	-0.32255	0.101677	9.7258	0.001817	0.0323381
LINC02377	765.306	-0.322546	0.0922077	11.8352	0.000581216	0.0178258
HTR1F	446.997	-0.322522	0.0984163	10.3418	0.00130053	0.0275157
GSDME	237.758	-0.322132	0.0966307	10.7351	0.00105121	0.0246281
SH3GL2	475.857	-0.321019	0.0983874	9.97496	0.00158683	0.0301631
APBA1	643.872	-0.320222	0.0832601	14.0165	0.000181216	0.00926602
SATB1-AS1	183.199	-0.319015	0.107575	8.4754	0.00359981	0.0463261
LOC107984704	625.272	-0.318107	0.095563	10.3415	0.00130075	0.0275157
LOC107984257	313.979	-0.317575	0.0845694	13.5616	0.000230864	0.0105673
DPP6	2479.08	-0.317281	0.0887962	12.0747	0.00051111	0.0167359
LOC105377043	396.317	-0.316079	0.0846159	13.4231	0.00024855	0.0109797
C6	264.123	-0.315117	0.106752	8.25954	0.00405383	0.0489451
RAB38	1086.15	-0.314393	0.105132	8.35461	0.00384711	0.047623
ZFHX4	314.858	-0.314026	0.103369	8.80042	0.00301161	0.0418454
XKR4	815.136	-0.313452	0.0867157	12.374	0.000435351	0.0150731
LOC124900404	396.827	-0.313147	0.0972194	9.96157	0.00159841	0.0302541
LINC02018	376.555	-0.312083	0.106208	8.19702	0.00419594	0.0499295
LOC105379102	730.315	-0.310377	0.104854	8.24647	0.00408314	0.0491538
ARHGEF10	569.396	-0.310169	0.0869852	12.4772	0.000411941	0.0145016
LOC105374122	368.8	-0.309905	0.103781	8.47926	0.00359219	0.0463073
DCDC2	490.865	-0.309086	0.101561	8.85885	0.00291671	0.0410285
CPS1	362.526	-0.308804	0.100523	8.91967	0.00282116	0.0403588
LINC01515	530.835	-0.308619	0.1006	9.10008	0.00255599	0.0386669
LOC105370003	672.216	-0.308469	0.100581	8.77503	0.00305382	0.0422883
CCDC122	139.197	-0.308126	0.0940728	10.4856	0.00120306	0.0264359
LOC101929485	523.78	-0.308103	0.101577	8.80295	0.00300744	0.0418389
LINC01581	391.797	-0.30809	0.0967534	9.63105	0.00191316	0.0332172
CDH26	181.18	-0.30778	0.101623	8.75296	0.00309101	0.0424868
LOC124902439	1729.95	-0.307314	0.0888254	11.3681	0.000747153	0.0204859
ARHGAP20	276.117	-0.307248	0.0890412	11.5346	0.000683124	0.0194595
FAM234B	126.448	-0.307195	0.0986298	9.43453	0.00212937	0.0350627
LOC105374510	833.687	-0.306779	0.0960915	9.61692	0.00192793	0.0333092
LOC105379013	806.622	-0.306588	0.0985809	9.00101	0.00269831	0.0396754
CFAP20DC-AS1	510.861	-0.304505	0.0886133	11.3719	0.000745632	0.0204859
PLPPR5-AS1	314.648	-0.304265	0.102469	8.43927	0.00367204	0.0467357
STK33	564.39	-0.304232	0.0820139	13.2867	0.000267292	0.0114371
ZNF595	199.275	-0.302722	0.0988082	9.19959	0.00242069	0.0376218
AR	317.852	-0.302278	0.0923736	10.2948	0.00133405	0.0278421
LRFN5	601.237	-0.302163	0.097582	9.10905	0.00254348	0.0385347
ST18	576.544	-0.301983	0.091272	10.4502	0.00122634	0.0266268
NXPE2	793.471	-0.301355	0.0915324	10.3267	0.00131119	0.0276187
ADCY2	839.74	-0.301081	0.0920686	10.1849	0.00141592	0.0285241
LOC107986772	278.625	-0.300933	0.0978649	9.16786	0.00246302	0.0379624
ATP7B	177.418	-0.300791	0.10286	8.45054	0.00364935	0.0465918
LOC102724210	907.425	-0.300549	0.0889241	10.8915	0.000966085	0.0235792
COL19A1	665.413	-0.298375	0.0865868	11.5937	0.000661757	0.0190674
MAGEA3-DT	220.205	-0.297946	0.0992309	8.46962	0.00361127	0.0463261
HS6ST2	547.721	-0.297802	0.0773684	14.3073	0.000155258	0.00860564
LOC107985792	400.647	-0.295935	0.0933591	9.52882	0.00202271	0.0341386
LOC124902646	418.516	-0.295705	0.0986448	8.67319	0.00322925	0.0433748
NALCN	640.901	-0.294165	0.0887416	10.4666	0.00121554	0.026579
LOC107983981	884.414	-0.294034	0.0945758	9.0814	0.00258222	0.0388544
CLNK	531.434	-0.293714	0.0758202	14.6704	0.00012804	0.00774794
FGF12	1153.09	-0.293556	0.0808	12.6309	0.00037943	0.0140334
SMILR	369.679	-0.29267	0.0966876	8.69432	0.00319203	0.043179
HCCS-DT	436.02	-0.291797	0.0972545	8.6831	0.00321174	0.0432759
SLC4A5	275.809	-0.290663	0.0925262	9.55709	0.00199179	0.0340051
OBI1-AS1	1166.92	-0.289678	0.0955966	8.65791	0.00325644	0.0435126
LINC02627	321.73	-0.28933	0.0978217	8.29459	0.00397633	0.0484792
SLC4A4	1102.27	-0.288357	0.0940682	8.94994	0.00277478	0.0401023
LINC01470	818.518	-0.286582	0.0969455	8.26838	0.00403416	0.0488228
MMADHC-DT	563.973	-0.285257	0.0958646	8.48358	0.00358367	0.0462732
DIRC3	1030.32	-0.284478	0.0895524	9.53518	0.0020157	0.0341386
CFAP61	682.813	-0.284436	0.089389	9.66647	0.00187661	0.0329179
CCDC178	1048	-0.284364	0.0931428	8.90814	0.00283903	0.0404927
BMPER	515.311	-0.284293	0.095092	8.4904	0.00357025	0.0461291
ST8SIA6	291.982	-0.283943	0.085337	10.7929	0.00101893	0.0243175
ERBB4	2135.62	-0.28389	0.0864813	10.3426	0.00129998	0.0275157
PKIB	591.359	-0.283291	0.0835268	11.1896	0.000822553	0.0216243
GALNT18	652.719	-0.283234	0.0853728	10.6098	0.0011249	0.0255355
LOC128966771	547.007	-0.282935	0.0797216	11.9649	0.000542117	0.0172887
SNTG2	1023.48	-0.282173	0.0828825	11.004	0.000909169	0.0228323
NELL2	861.121	-0.282093	0.0835053	11.0523	0.000885767	0.0225565
MTUS2	1543.89	-0.281971	0.0923912	8.78652	0.00303465	0.0421083
GPM6A	700.086	-0.280551	0.0950186	8.37821	0.00379746	0.0473594
LOC105373592	1080.79	-0.280312	0.0916557	8.85127	0.00292885	0.0411144
TTN	651.854	-0.279868	0.0916179	9.05772	0.00261589	0.0390816
ZNF717	325.309	-0.278422	0.0781486	12.3689	0.000436539	0.015082
ANO4	825.905	-0.277884	0.0893578	9.104	0.00255051	0.0386126
OCA2	1885.57	-0.277386	0.0905121	8.94425	0.00278344	0.0401023
GRHL2	485.102	-0.277367	0.0948404	8.25111	0.00407271	0.0490862
HCN1	821.647	-0.276692	0.0917657	8.70653	0.00317073	0.0430903
MYRIP	1005.56	-0.276315	0.0830589	10.4549	0.00122323	0.0266194
MGC4859	880.451	-0.276277	0.0833042	10.6266	0.00111475	0.0253897
GPR158	1017.56	-0.274551	0.0934832	8.23237	0.00411498	0.049334
LOC102724687	523.486	-0.274182	0.0762955	12.4003	0.000429258	0.0149823
MVB12B	364.261	-0.273805	0.0918968	8.57366	0.0034106	0.0446303
LOC107985200	262.285	-0.272681	0.085033	10.1067	0.00147728	0.0290991
SUCLG2-DT	657.979	-0.270744	0.0880682	9.04492	0.00263425	0.0392699
MYLK4	222.348	-0.268431	0.0836747	9.99439	0.00157017	0.0299578
SEMA6D	1117.01	-0.266396	0.0809525	10.4188	0.00124742	0.0269413
ABI3BP	446.831	-0.265941	0.0832879	9.86047	0.00168868	0.031004
EIF1B-AS1	315.441	-0.265651	0.0860083	9.25052	0.00235429	0.0371741
GALNT14	538.423	-0.265228	0.0790262	11.0616	0.000881327	0.0225322
SLC24A2	1677.4	-0.264698	0.0831902	9.66088	0.00188233	0.0329436
CNBD1	1329.95	-0.263441	0.0890506	8.34836	0.00386035	0.0477263
LOC127239154	292.799	-0.259939	0.0794768	10.4686	0.00121419	0.026579
LOC101930100	593.15	-0.259095	0.0773266	10.7782	0.001027	0.024385
LINC02718	838.087	-0.258157	0.0764165	11.1285	0.000850115	0.0221496
PCDH9	1640.78	-0.257865	0.087339	8.33651	0.00388563	0.047904
ZFHX3-AS1	398.788	-0.257827	0.072799	12.3543	0.000439968	0.0151331
LOC105379854	325.359	-0.256948	0.0833405	9.16112	0.00247212	0.037995
LOC101927609	353.301	-0.253206	0.0850718	8.65397	0.0032635	0.0435126
RASEF	473.223	-0.252393	0.086052	8.32913	0.00390142	0.0479542
ARHGEF28	720.615	-0.252018	0.0854351	8.42677	0.00369736	0.0468601
DYNC2H1	935.886	-0.250976	0.0852654	8.35969	0.00383636	0.0475835
LOC107985675	752.859	-0.250267	0.081548	9.12705	0.00251858	0.0383563
PCDHB@	843.027	-0.250211	0.0754088	10.7986	0.00101578	0.0242706
CFAP418-AS1	1140.28	-0.249613	0.0811539	8.98049	0.00272877	0.0399208
ZNF704	541.259	-0.246496	0.0788552	9.45026	0.00211119	0.034992
CFAP20DC	901.75	-0.245349	0.0783977	9.42823	0.0021367	0.0350627
PCDH7	844.424	-0.243399	0.0790829	9.28745	0.00230729	0.0368243
LOC105370777	1173.51	-0.242695	0.0742006	10.3186	0.00131698	0.0276692
ROR1	809.983	-0.240677	0.0808175	8.57413	0.00340973	0.0446303
LINC01725	539.984	-0.234802	0.0762821	9.11938	0.00252915	0.0384029
MIR924HG	1205.68	-0.234511	0.0752812	9.4295	0.00213523	0.0350627
CAMTA1	2108.37	-0.233349	0.0743426	9.48347	0.00207332	0.0345886
DAB1	2842.84	-0.230066	0.0703616	10.1943	0.00140876	0.0285004
LINC02945	670.246	-0.22492	0.0713443	9.68611	0.00185666	0.0327648
SIMC1	301.597	-0.220031	0.0689113	10.0889	0.00149167	0.0292736
MAPK10	1416.48	-0.215018	0.0734137	8.3161	0.00392952	0.0482117
ANK3	1624.09	-0.209523	0.0637586	10.5649	0.00115258	0.0259338
FRAS1	1107.93	-0.196007	0.0645535	8.94064	0.00278894	0.0401023
DOCK1	1340.11	-0.180753	0.0569516	9.8831	0.00166804	0.030821
FAM193A	724.527	0.180667	0.0611186	8.62654	0.00331301	0.043888
MICU1	846.276	0.18234	0.0590024	9.4693	0.0020894	0.0347152
BCAS3	2264.72	0.184341	0.0496999	13.6626	0.000218767	0.0103098
FOXN3	1610.47	0.205095	0.0629554	10.4152	0.00124981	0.0269425
ZNF44	249.684	0.215197	0.0726965	8.60674	0.00334921	0.044151
NCOA2	1215.72	0.21812	0.0713955	9.02954	0.00265651	0.0393436
ZNF69	347.879	0.218179	0.0653737	11.0332	0.00089496	0.0226331
TRAK1	779.28	0.218226	0.0732131	8.72192	0.00314406	0.0429276
UBR1	591.686	0.218445	0.0697739	9.61738	0.00192744	0.0333092
GBF1	582.098	0.218559	0.0714199	9.18947	0.00243412	0.0376874
LRRC37A2	4211.07	0.218921	0.0598871	13.0237	0.000307572	0.0125466
UPF2	458.468	0.221067	0.0675944	10.5318	0.0011734	0.0261719
MTFR1	482.775	0.224073	0.0715979	9.55384	0.00199531	0.0340084
RNF130	717.566	0.228431	0.0744984	9.16173	0.00247128	0.037995
AMBRA1	832.747	0.22951	0.0763304	8.85274	0.00292649	0.0411095
STAG1	1451.3	0.230193	0.0569315	16.1844	5.74649e-05	0.00554401
TUT4	451.402	0.232831	0.0761247	9.19214	0.00243056	0.0376609
SLCO3A1	1123.37	0.234262	0.077167	8.88084	0.00288179	0.0407334
LIMS1	666.888	0.234574	0.0742883	9.63641	0.00190758	0.0331766
WWP2	737.206	0.237084	0.0690704	11.6219	0.000651804	0.0189655
FAM168A	657.813	0.237997	0.0627043	14.1469	0.000169073	0.00905246
USP34	1190.54	0.238481	0.0727994	10.4602	0.00121975	0.0265966
PKD2L2	164.848	0.241284	0.0829982	8.42852	0.0036938	0.0468601
USP37	366.97	0.241437	0.0809533	8.72758	0.00313432	0.0428843
FCHSD2	1238	0.243154	0.0793329	9.13711	0.00250476	0.0382753
PACS1	836.528	0.243914	0.0723875	11.0263	0.000898299	0.0226546
MKLN1	1360.69	0.24504	0.0685088	12.5946	0.000386865	0.0141296
METTL16	338.107	0.246148	0.080579	9.19279	0.0024297	0.0376609
ABL2	488.107	0.247761	0.0760904	10.2874	0.00133943	0.0278975
EVI5	881.009	0.248483	0.0676505	13.3116	0.000263762	0.0114196
SPAST	311.564	0.249054	0.0850243	8.44524	0.00366	0.0466405
EML4	619.429	0.25196	0.0839719	8.65039	0.00326991	0.0435416
ATXN1	1751.43	0.252271	0.0710358	12.1211	0.000498537	0.0164461
PPFIA1	1133.55	0.255515	0.0781921	10.3656	0.00128384	0.0273316
DGLUCY	628.06	0.2566	0.0759418	11.0704	0.000877181	0.0224543
TMEM181	377.598	0.25863	0.0873525	8.56363	0.00342945	0.0447338
CEP63	1207.28	0.258775	0.0868334	8.46891	0.00361268	0.0463261
ENTPD1-AS1	1126.01	0.259293	0.0697508	13.3756	0.000254923	0.0111887
LIN9	234.203	0.260135	0.0885506	8.33259	0.00389402	0.0479379
DLGAP4-AS1	267.031	0.260469	0.0891112	8.35378	0.00384886	0.047623
SDK1-AS1	328.28	0.261686	0.0900848	8.19682	0.00419639	0.0499295
MTO1	166.657	0.263756	0.0875583	8.89019	0.00286708	0.0406378
ASXL1	352.428	0.263858	0.0868302	8.83192	0.00296006	0.0413257
WDFY3	1154.65	0.267108	0.0826284	10.0509	0.00152278	0.0295165
PRKDC	780.761	0.267556	0.0905418	8.33718	0.00388418	0.047904
CBL	469.568	0.269618	0.0846948	9.69377	0.00184894	0.0326848
BPTF	704.912	0.270981	0.087495	9.03828	0.00264385	0.0393436
KMT2C	1385.83	0.271285	0.0735388	13.0627	0.000301234	0.0123659
NSRP1	287.336	0.272006	0.0842626	10.0875	0.00149281	0.0292736
SLF2	147.125	0.273868	0.09453	8.27647	0.00401621	0.0487789
TRAF3	567.334	0.274364	0.0797419	11.5194	0.000688718	0.0195644
UIMC1	412.909	0.275357	0.0704998	15.0317	0.000105722	0.00707626
GPR75-ASB3	702.177	0.276819	0.0907595	8.87072	0.0028978	0.0409168
SIPA1L1	1762.44	0.277216	0.0698544	15.3574	8.89715e-05	0.00652235
POLH	173.428	0.27775	0.0945151	8.43708	0.00367647	0.046752
ABHD18	292.464	0.277759	0.0858621	10.1271	0.00146108	0.0290108
DENND4A	602.591	0.278561	0.0847524	10.4087	0.00125421	0.0270026
ACSS2	207.443	0.279246	0.0954167	8.4005	0.00375118	0.0471579
RBPJ	1109.6	0.279573	0.0571912	23.3678	1.33798e-06	0.000804714
GNAQ	1409.05	0.279779	0.0809905	11.3379	0.000759401	0.020737
TLK1	969.717	0.280351	0.0766607	13.0598	0.000301697	0.0123659
RPRD2	426.211	0.280965	0.0940263	8.47533	0.00359996	0.0463261
USP8	416.7	0.281004	0.0946211	8.40403	0.00374389	0.0471514
AMN1	197.212	0.281791	0.0908989	9.33308	0.00225053	0.0363587
ANKRD44	1463.79	0.282003	0.0881867	9.75668	0.00178673	0.0320842
NUP214	470.954	0.282306	0.0799586	12.1509	0.000490636	0.0162642
BAZ1B	377.224	0.282339	0.0683783	16.7595	4.24288e-05	0.00461352
MARCHF8	648.495	0.283143	0.0954888	8.39573	0.00376103	0.0471579
PDS5A	682.707	0.283663	0.0960121	8.27338	0.00402306	0.0487809
KIF1B	892.597	0.283916	0.0943784	8.54358	0.00346743	0.045114
JMY	280.768	0.284742	0.0822801	11.7591	0.000605452	0.0181929
TTC1	240.631	0.285934	0.0892056	10.0685	0.00150828	0.0294176
SPG11	538.187	0.287132	0.0861734	10.6688	0.00108956	0.0250354
ATF6	728.451	0.287139	0.0824123	11.6353	0.000647131	0.0189353
ALCAM	642.177	0.287386	0.0943222	8.83578	0.00295381	0.0412915
PIAS1	660.983	0.287431	0.0850707	10.8028	0.00101344	0.0242433
NF1	2452.36	0.287472	0.0767351	13.4548	0.000244382	0.0109187
CEMIP	469.083	0.287808	0.0888506	10.2557	0.00136265	0.0282089
MRTFA	806.919	0.289479	0.066187	18.9205	1.3628e-05	0.00248869
BIRC6	1236.69	0.290233	0.097642	8.22039	0.00414222	0.0494998
ISY1	138.711	0.290704	0.0973218	8.59004	0.00338006	0.0444867
DAPK2	487.383	0.290758	0.0757714	14.5358	0.000137518	0.00808234
AREL1	283.988	0.2914	0.0950941	8.96935	0.00274547	0.0399666
N4BP2	463.045	0.291564	0.0730345	15.6562	7.59612e-05	0.00621454
PEAK1	1354.96	0.29193	0.0954288	8.97492	0.0027371	0.0399208
HIP1	847.515	0.292217	0.074534	15.0394	0.000105292	0.00707626
NCOA3	737.13	0.29225	0.0833032	11.861	0.000573214	0.0177367
PHF12	186.646	0.292301	0.094685	9.14332	0.00249628	0.0382159
LOC107984156	546.23	0.292532	0.0751308	14.6421	0.000129979	0.0078126
CCM2	390.806	0.293592	0.0844102	11.6242	0.000651005	0.0189655
ATG7	1373.44	0.293968	0.0783152	13.5812	0.000228467	0.0105673
CNTNAP3	1611.99	0.294084	0.0803852	12.9833	0.000314283	0.0126786
KLHL6	223.276	0.294299	0.0894044	10.4313	0.00123897	0.0267871
PHF20	816.45	0.294482	0.0715612	16.62	4.5667e-05	0.00478988
SNTB2	619.693	0.295235	0.0817509	12.5508	0.00039603	0.0142355
GATAD2B	663.915	0.295252	0.0778112	13.9697	0.000185776	0.00944657
TBL1XR1	794.354	0.295635	0.0987374	8.44546	0.00365956	0.0466405
NUP153	387.751	0.296208	0.0879044	10.9006	0.000961354	0.0235198
IPCEF1	900.367	0.296507	0.0975283	8.89911	0.0028531	0.0405239
BCAS3-AS1	361.797	0.296668	0.092709	9.81935	0.00172686	0.0314789
LOC100996709	567.296	0.296753	0.0710249	16.9388	3.86052e-05	0.00457643
SARNP	285.821	0.296868	0.0861163	11.454	0.000713417	0.0199504
FNBP1	964.394	0.297329	0.0907582	10.0888	0.00149173	0.0292736
ECPAS	484.227	0.29773	0.0921171	9.98287	0.00158003	0.0301178
FNIP1	738.272	0.298035	0.0837567	12.2126	0.000474671	0.0158894
ZNF841	150.945	0.299758	0.101633	8.46531	0.00361983	0.0463597
CREM	368.524	0.299856	0.0888685	11.0481	0.000887792	0.0225565
PNPT1	258.798	0.300822	0.0844346	12.3882	0.000432061	0.0150544
ETV6	1368.65	0.301218	0.0989026	8.62296	0.00331953	0.0439213
ERRFI1-DT	365.732	0.30133	0.102954	8.21206	0.00416128	0.0496272
GAB1	470.384	0.30327	0.0967033	9.3432	0.00223814	0.0361871
ZNF131	250.693	0.303472	0.0944578	9.77773	0.00176639	0.0318205
SLC25A16	192.059	0.303818	0.0904058	11.0743	0.000875336	0.0224352
NSUN4	162.431	0.303928	0.0942654	10.1836	0.00141693	0.0285241
PPM1B	368.38	0.304041	0.0884149	11.4062	0.00073199	0.0201997
ARL17B	547.845	0.304362	0.0805891	13.7686	0.000206762	0.00995038
TOP6BL	354.306	0.305259	0.0726148	17.4684	2.92125e-05	0.00390511
RAPGEF2	821.251	0.305311	0.0779135	14.8881	0.000114081	0.00738919
TBL1X	793.64	0.305793	0.10073	8.73248	0.0031259	0.0428226
SMN1	1510.11	0.306128	0.0985511	9.2574	0.00234545	0.0370832
NUDT13	70.7792	0.307364	0.103058	8.69691	0.00318751	0.0431463
OSBPL8	955.498	0.307395	0.0982314	9.16996	0.0024602	0.0379624
ARL17A	1463.84	0.309692	0.0697167	19.0504	1.27309e-05	0.00243817
CEP350	635.525	0.309796	0.101798	8.62648	0.00331311	0.043888
LRRC37A3	1962.66	0.309914	0.0620222	24.2714	8.36738e-07	0.000689853
ANKRD11	1132.98	0.310293	0.090098	11.2992	0.000775405	0.0209104
PPP3CB	294.759	0.310319	0.0963075	9.74239	0.00180067	0.0322496
LOC101929774	477.221	0.311194	0.0744833	16.8599	4.0243e-05	0.00459386
STXBP3	277.028	0.311402	0.104052	8.58186	0.00339529	0.0445725
PPP2R5C	813.114	0.3119	0.101084	8.86167	0.00291221	0.0409934
PIK3C2A	456.704	0.312201	0.0882599	12.0495	0.000518055	0.0168507
ENTPD1	731.018	0.312495	0.087839	12.0325	0.00052282	0.0168929
CREBBP	791.934	0.312995	0.079497	14.7607	0.000122054	0.00758831
RASSF3	945.508	0.313609	0.0872186	12.4158	0.000425723	0.0148843
LOC107986432	343.566	0.314063	0.0990672	9.73144	0.00181143	0.0323381
ZNF33A	300.94	0.314208	0.0947566	10.4735	0.00121098	0.0265469
SPATS2	549.332	0.314773	0.0826646	13.9722	0.000185534	0.00944657
PHF21A	721.538	0.314805	0.0785916	15.4063	8.66997e-05	0.00647178
ANKHD1-EIF4EBP3	891.56	0.31495	0.102224	8.65597	0.00325992	0.0435126
GIT2	359.64	0.315505	0.0950054	10.5524	0.0011604	0.0259668
NSMAF	325.933	0.31585	0.0827637	14.0832	0.000174897	0.00919477
PPP3CC	385.652	0.316057	0.0965935	10.2412	0.00137339	0.0282879
NPIPB12	525.865	0.316096	0.10441	8.33215	0.00389496	0.0479379
SBNO1	347.618	0.316835	0.0981917	9.88963	0.00166213	0.030821
R3HDM2	782.68	0.317291	0.0653877	23.2086	1.45347e-06	0.000825771
DNAAF4-CCPG1	599.593	0.317866	0.0778064	16.2901	5.43463e-05	0.00536978
RNF185	198.517	0.317974	0.106942	8.39552	0.00376146	0.0471579
RPS6KA5	743.132	0.317989	0.0828499	14.2019	0.000164207	0.00883822
TRIM14	426.092	0.318197	0.095344	10.599	0.0011315	0.025572
MILR1	207.413	0.31877	0.0858311	13.5501	0.00023228	0.0105809
LYST	1007.42	0.318853	0.0893774	11.8933	0.000563371	0.0175918
PCGF5	377.255	0.319545	0.105143	8.78301	0.00304048	0.0421321
TMEM230	332.198	0.320305	0.105798	8.72643	0.0031363	0.0428843
FOXO1	502.024	0.320794	0.087669	12.7263	0.000360547	0.0136611
PACSIN2	861.869	0.32189	0.105685	8.68351	0.00321102	0.0432759
PSME4	432.697	0.322175	0.0921433	11.7048	0.000623391	0.0185647
FBXW7	961.506	0.322753	0.10581	8.42653	0.00369785	0.0468601
TG	935.602	0.322829	0.104621	8.92882	0.00280706	0.0402332
CDC42SE2	995.551	0.323422	0.0813596	15.1428	9.96767e-05	0.00688933
TRMO	118.013	0.323639	0.0998177	10.2516	0.00136566	0.0282139
NPIPB11	917.812	0.323863	0.103471	8.89517	0.00285925	0.040555
PHC3	416.249	0.323899	0.0970418	10.5166	0.00118305	0.0262313
CHUK	152.458	0.323957	0.107043	8.81964	0.00298005	0.0415197
RYBP	917.649	0.32478	0.108009	8.40589	0.00374006	0.0471322
CBSLR	183.085	0.32511	0.109737	8.55163	0.00345214	0.0449723
CHST11	1557.76	0.325532	0.103551	9.1131	0.00253785	0.0384779
CAMK1D	2296.79	0.32741	0.0834903	14.7901	0.000120162	0.00753888
KIAA0232	571.507	0.327476	0.0998792	9.93838	0.00161868	0.030363
PPP1R21	257.3	0.327734	0.0837477	14.9445	0.000110719	0.00725813
PLXDC2	1671.79	0.328367	0.082277	15.2039	9.65039e-05	0.00682397
CCDC125	470.02	0.32857	0.106796	9.02308	0.00266592	0.0394259
SIN3A	331.864	0.328616	0.0970122	11.2188	0.00080971	0.0213966
ZNF652	303.276	0.328681	0.0830059	15.1732	9.80872e-05	0.00684188
OGDH	523.629	0.328713	0.103428	9.58614	0.00196051	0.0337393
FANCA	398.466	0.328724	0.0970715	11.0488	0.000887442	0.0225565
BIRC2	224.47	0.329113	0.109241	8.53716	0.00347967	0.0452159
MAN1A1	524.187	0.329385	0.0849661	14.3999	0.000147812	0.0083411
FNDC3A	776.268	0.329778	0.0847419	14.4171	0.000146468	0.00833387
LRRC37A	1103.08	0.330086	0.0687826	22.3829	2.23353e-06	0.000971967
EXT1	1256.13	0.33027	0.0900435	12.5509	0.000396008	0.0142355
LUZP1	387.643	0.33036	0.100117	10.3748	0.00127744	0.0273014
ATP6V0A1	317.258	0.331361	0.0941746	11.8662	0.000571623	0.0177143
ZBTB38	366.707	0.332189	0.097864	10.99	0.000916029	0.0229041
LINC01094	88.4359	0.332254	0.109795	8.91802	0.00282371	0.0403588
ST20-MTHFS	466.281	0.333361	0.105862	9.41358	0.00215384	0.0352268
ASH1L	1090.22	0.334672	0.0772113	18.1103	2.08469e-05	0.00311227
RHD	196.166	0.335061	0.102533	10.3537	0.00129216	0.0274439
LOC124903832	80.6784	0.335251	0.115316	8.39927	0.00375372	0.0471579
PRKRIP1	136.849	0.335619	0.100516	10.7483	0.00104373	0.0245142
SEC63	426.423	0.337618	0.107418	9.24564	0.00236057	0.0371963
RASA2	741.887	0.338094	0.111616	8.4463	0.00365787	0.0466405
RSPRY1	215.342	0.338986	0.104685	9.92395	0.00163142	0.0305004
EIF2AK4	328.316	0.339003	0.102945	10.2336	0.00137909	0.0283304
SEC24D	384.96	0.339571	0.0934507	12.8499	0.000337505	0.0132287
UBE2W	563.153	0.339657	0.0949143	12.0869	0.000507766	0.0166699
LOC112268402	143.432	0.339754	0.105189	10.2273	0.00138376	0.0283304
ARSG	828.083	0.339792	0.0835011	16.2225	5.63215e-05	0.0055281
AHCTF1	372.203	0.340967	0.093741	12.7258	0.000360655	0.0136611
CDC123	281.175	0.341282	0.0870895	14.7765	0.000121035	0.00757041
THRAP3	516.42	0.341343	0.0987371	11.2492	0.00079656	0.0211585
TAOK1	808.978	0.341579	0.100631	10.6774	0.00108455	0.0250082
PWWP2A	328.693	0.34226	0.0861343	15.4496	8.4737e-05	0.00644284
KIF3B	241.103	0.342861	0.0872506	15.1268	0.000100524	0.00689936
SMN2	803.858	0.343718	0.087261	15.087	0.000102667	0.00701315
ASAP1	1495.25	0.344442	0.0711514	22.581	2.01468e-06	0.000915695
BAZ2B	1729.05	0.344557	0.0780568	18.4916	1.70657e-05	0.00287875
CRLF3	277.157	0.344812	0.115864	8.22367	0.00413475	0.049484
DIP2B	1066.21	0.344941	0.0898566	13.9396	0.000188776	0.00948656
STK10	926.225	0.345215	0.108264	9.41646	0.00215046	0.0352195
ERN1	416.704	0.345749	0.0895448	14.3157	0.00015457	0.0085908
SOAT1	255.555	0.345989	0.0953436	12.8323	0.000340679	0.0132624
SCLT1	1182.56	0.346698	0.100684	11.3006	0.000774817	0.0209104
SAMSN1	769.96	0.347447	0.108635	9.72452	0.00181826	0.0323381
CERS5	174.751	0.347653	0.106312	10.1437	0.00144796	0.0288647
MYO9B	890.344	0.34893	0.102039	10.9258	0.000948355	0.0233046
CREB5	1709.14	0.350004	0.0870384	15.5961	7.84167e-05	0.00626507
TNRC6B	1512.28	0.350014	0.0893904	14.3372	0.000152812	0.00852273
MARF1	585.017	0.350231	0.107625	9.84152	0.00170616	0.0312409
TNFRSF10B	243.285	0.351161	0.108361	9.95062	0.00160795	0.030363
IPMK	397.642	0.351713	0.0998381	11.785	0.000597097	0.0181168
IP6K1	310.952	0.352199	0.0835807	17.1808	3.39861e-05	0.00426453
SEC22C	242.943	0.35222	0.114276	9.06847	0.00260055	0.0389949
LINC-PINT	1762.59	0.35247	0.111173	9.08413	0.00257838	0.0388333
SPATA1	290.264	0.352639	0.112722	9.05202	0.00262405	0.039175
GCH1	284.449	0.352899	0.111818	9.40636	0.00216234	0.0353246
CDK11A	219.776	0.353008	0.114597	8.82523	0.00297093	0.0414209
CERK	315.018	0.353258	0.106727	10.1886	0.0014131	0.0285055
UBE2K	571.062	0.353361	0.116193	8.27891	0.00401083	0.0487424
EIF2AK3	218.04	0.353684	0.102009	11.5357	0.000682728	0.0194595
PTGES3L-AARSD1	117.338	0.35377	0.119849	8.38612	0.00378097	0.0472402
FAF2	285.933	0.353905	0.113731	8.93475	0.00279796	0.0401872
DNM2	762.527	0.354112	0.0960024	12.8302	0.000341075	0.0132624
ALPK1	641.32	0.354269	0.0970755	12.6213	0.000381382	0.014054
LOC107985027	91.1465	0.355426	0.120828	8.46338	0.00362368	0.0463799
KLF7	391.555	0.356395	0.0940576	13.5593	0.000231139	0.0105673
MFSD14B	503.674	0.356548	0.106556	10.3542	0.00129179	0.0274439
TBC1D7-LOC100130357	373.412	0.356672	0.111264	9.61663	0.00192823	0.0333092
MARK3	700.634	0.356717	0.101333	11.6164	0.000653728	0.0189655
INTS6	495.233	0.357599	0.115772	8.6562	0.00325951	0.0435126
AHCY	612.316	0.359172	0.122964	8.25168	0.00407142	0.0490862
HEXB	424.644	0.359284	0.100997	11.9499	0.000546507	0.0173837
UBE4B	594.702	0.359514	0.0805455	19.4204	1.0488e-05	0.00221274
ZFAND3	1797.74	0.360647	0.0905948	14.8503	0.000116389	0.00741129
OGG1	156.585	0.361234	0.117129	9.13434	0.00250857	0.0382893
SPOP	368.744	0.361724	0.0978036	12.6394	0.000377698	0.0140201
KDM2A	1125.01	0.36255	0.107713	10.1741	0.00142429	0.0285892
COP1	1543.46	0.363583	0.0911417	15.0098	0.000106957	0.00710198
IRF1-AS1	310.704	0.36371	0.116431	9.01629	0.00267584	0.039487
CYRIB	1633.61	0.364063	0.11608	8.77014	0.00306202	0.0423445
SAMHD1	416.939	0.364263	0.110334	10.0261	0.00154337	0.0296957
USP15	1178.94	0.364398	0.115007	8.97071	0.00274341	0.0399651
USP35	232.61	0.364962	0.122323	8.21431	0.00415613	0.0495946
NR3C1	781.952	0.365289	0.115372	9.05969	0.00261306	0.039068
DOCK8	1440.66	0.365602	0.0967461	13.2814	0.000268048	0.0114455
WBP1L	339.055	0.366308	0.0936803	14.6435	0.000129884	0.0078126
GOLM2	593.321	0.366434	0.08602	17.704	2.58084e-05	0.00361547
DAP3	323.845	0.367093	0.11096	10.1356	0.00145429	0.0289064
MAPK14	559.882	0.367177	0.105666	11.2568	0.000793335	0.021153
DDX60L	763.32	0.367746	0.121567	8.26677	0.00403774	0.0488373
EP300	474.654	0.36827	0.0984764	12.9525	0.0003195	0.0127631
DOCK5	1122.87	0.36868	0.0912378	15.5098	8.20806e-05	0.00635907
GMEB1	279.929	0.368975	0.0966812	14.083	0.000174915	0.00919477
SRPK2	1459.85	0.369287	0.0727817	24.7732	6.44881e-07	0.000689853
NR4A3	250.377	0.369869	0.123495	8.23811	0.00410197	0.0492214
QRICH1	316.042	0.370377	0.099639	13.4263	0.000248118	0.0109797
PLXNC1	758.81	0.370561	0.107196	11.0912	0.000867371	0.0223712
RAB27A	550.616	0.371887	0.0976005	13.7371	0.000210263	0.0100714
USP10	419.222	0.373694	0.090173	16.4092	5.10365e-05	0.00517631
SUPT6H	289.643	0.374109	0.117871	9.01395	0.00267927	0.0395091
MAX	524.278	0.374441	0.110262	10.4547	0.0012234	0.0266194
NDUFAF6	893.284	0.374458	0.0997773	13.1531	0.000287048	0.0119572
TIMM23B	158.055	0.374838	0.108777	11.295	0.000777162	0.0209104
TPD52	586.158	0.375309	0.118478	9.2382	0.00237018	0.0372967
LOC105376387	1427.24	0.375579	0.111852	10.7269	0.00105588	0.0246927
GLYR1	280.103	0.375791	0.110964	10.748	0.00104395	0.0245142
POLA2	201.211	0.375893	0.110163	10.7715	0.00103073	0.0243998
EML2	145.736	0.37705	0.120346	9.38194	0.00219133	0.0355992
TNPO1	419.84	0.3771	0.107923	11.293	0.000778017	0.0209104
RAB37	318.853	0.377982	0.126428	8.23776	0.00410278	0.0492214
DYSF	930.569	0.377991	0.122217	8.60618	0.00335024	0.044151
TMCC1	1219.44	0.379499	0.0760949	24.0296	9.48641e-07	0.000689853
SIK3	1515.02	0.380008	0.0975259	14.1097	0.000172451	0.00918527
NUP98	858.785	0.380764	0.0951506	14.9004	0.000113338	0.00738919
DNAJC7	281.349	0.381376	0.111875	10.7809	0.00102551	0.024385
VOPP1	705.457	0.381848	0.10711	11.6989	0.000625381	0.0185915
ANKRD10	267.322	0.382235	0.124514	8.34127	0.00387545	0.0478362
FGD4	1235.24	0.382658	0.0957752	14.9936	0.000107875	0.00711733
E2F5	142.696	0.383289	0.121748	9.3685	0.00220746	0.0357759
TAOK3	1148.73	0.383369	0.0920412	16.2008	5.69696e-05	0.0055281
EYA3	444.187	0.384385	0.0817207	21.4075	3.71309e-06	0.00116837
JMJD1C	1792.42	0.384788	0.0874868	18.1151	2.07943e-05	0.00311227
GTF2H1	409.622	0.384946	0.106405	12.5501	0.00039619	0.0142355
EZH1	186.198	0.385428	0.101194	14.0642	0.000176676	0.00919477
PAFAH1B1	765.464	0.385806	0.122032	8.89538	0.00285893	0.040555
RAB8B	401.514	0.386054	0.0963741	15.3767	8.80653e-05	0.00647913
RTF2	396.201	0.386853	0.124227	8.68678	0.00320526	0.0432759
RTF1	348.459	0.386941	0.103694	13.1972	0.000280373	0.0117808
WAC	754.823	0.387331	0.125594	8.36344	0.00382844	0.0475835
ARID4B	1009.22	0.388791	0.0983543	14.4253	0.000145829	0.00833387
FOXO3	1119.83	0.389157	0.122327	8.88336	0.00287781	0.0407053
SAFB2	181.372	0.389828	0.121613	9.5709	0.00197686	0.0338601
CYREN	474.494	0.390175	0.0924787	16.8198	4.11029e-05	0.00459386
SMAD4	235.15	0.390592	0.122903	9.15507	0.0024803	0.0380567
STAT5B	622.011	0.390642	0.103896	13.1653	0.000285177	0.0119279
EXOC5	285.585	0.392356	0.129061	8.49049	0.00357007	0.0461291
FNDC3B	2922.03	0.392592	0.124511	8.84553	0.00293807	0.0411873
MFSD11	299.785	0.392603	0.099942	14.7182	0.000124833	0.00762153
GNB1	826.967	0.39322	0.108797	11.8223	0.000585254	0.017886
BLOC1S5-TXNDC5	834.488	0.393476	0.111765	11.4747	0.000705491	0.0198206
ASF1B	150.215	0.393832	0.125711	9.31155	0.00227714	0.0365575
ACAP2	1027.91	0.393873	0.104994	12.8428	0.000338779	0.0132287
WIPF2	442.182	0.394189	0.117273	10.3838	0.00127127	0.0271989
MBNL1	1624.48	0.394298	0.12671	8.30681	0.00394968	0.0483729
PRKAR2A	587.391	0.395139	0.120218	9.8159	0.00173009	0.0315099
USP4	473.815	0.395363	0.105234	13.014	0.000309171	0.0125466
KLC4	77.4502	0.395641	0.127568	9.39033	0.00218133	0.0355213
CNKSR3	495.785	0.395706	0.104273	13.7589	0.000207839	0.0099787
ELF2	802.494	0.395718	0.102354	13.6712	0.000217767	0.0103098
SETD5	420.422	0.396345	0.109066	12.1843	0.000481927	0.0160797
APTR	210.984	0.396446	0.0978101	15.6865	7.47549e-05	0.00619937
RRP12	266.054	0.396668	0.124895	9.12107	0.00252683	0.0384029
C2	706.731	0.396999	0.126229	9.49687	0.00205822	0.0344209
BRAF	922.99	0.397126	0.0794997	23.8829	1.02375e-06	0.000689853
LOC100996437	99.9117	0.397153	0.132759	8.30099	0.00396235	0.04847
ECE1	722.489	0.397234	0.1266	8.97543	0.00273634	0.0399208
ADAM17	458.734	0.397348	0.127088	8.67286	0.00322983	0.0433748
LOC101927817	97.6892	0.397805	0.116268	11.2827	0.000782343	0.0209706
CSGALNACT2	217.914	0.397849	0.118141	10.5528	0.00116012	0.0259668
CALD1	653.277	0.398811	0.103395	14.0681	0.000176311	0.00919477
GOLGA4	670.963	0.39923	0.121045	9.7492	0.00179401	0.0321585
PDE4B	2650.52	0.39948	0.111439	11.9754	0.000539069	0.0172887
ITGAM	357.072	0.400109	0.108128	13.0829	0.000298002	0.0122637
LOC105374209	68.3268	0.400161	0.121369	10.4972	0.00119555	0.0263744
ATP6V1C1	193.784	0.400168	0.116635	10.8731	0.000975714	0.023701
IGFBP7	478.288	0.40033	0.126931	9.22094	0.00239263	0.0373924
LMNB1	280.652	0.400862	0.0989881	15.6252	7.72175e-05	0.00623577
PHC2	564.221	0.402673	0.108886	12.6581	0.000373952	0.013957
LOC105370190	59.7901	0.403195	0.128878	9.31528	0.00227251	0.0365406
PSME3IP1	217.428	0.40379	0.117895	10.8127	0.00100806	0.0241866
ECI2	59.1215	0.404855	0.13219	8.95313	0.00276995	0.0401023
WIPF1	650.146	0.405066	0.105966	13.4247	0.000248337	0.0109797
RIPK1	364.651	0.405158	0.123065	9.88131	0.00166966	0.030821
KMT2E	891.618	0.405405	0.125937	8.95735	0.00276355	0.0400872
GNA13	373.826	0.405417	0.118324	10.4955	0.00119667	0.0263744
SPAG9	925.341	0.405523	0.101916	14.6018	0.000132788	0.0078722
XRN1	753.627	0.406188	0.123809	9.56568	0.00198248	0.0339028
LASP1	481.643	0.406997	0.131256	8.58676	0.00338616	0.0445159
LOC100505915	440.99	0.407098	0.123095	9.73082	0.00181204	0.0323381
KRIT1	202.906	0.407208	0.132565	8.71529	0.00315553	0.0430267
PCYT1A	347.1	0.407258	0.115469	11.5037	0.000694594	0.0195858
ACLY	400.942	0.407506	0.106628	13.8616	0.000196782	0.00976891
HYCC2	708.212	0.407684	0.111981	12.0736	0.000511414	0.0167359
IL18RAP	167.733	0.407778	0.13441	8.47362	0.00360334	0.0463261
HIPK3	881.976	0.408836	0.127919	8.70215	0.00317834	0.0431364
CARD8	356.591	0.409233	0.0975205	16.4592	4.97083e-05	0.00510897
UBA2	527.565	0.410294	0.133477	8.46911	0.00361228	0.0463261
GLT1D1	856.921	0.410432	0.128528	9.28739	0.00230736	0.0368243
RBM6	625.053	0.410498	0.0846407	22.6062	1.98841e-06	0.000915695
AGO4	332.397	0.410513	0.102028	14.866	0.000115422	0.00740039
STAU1	571.457	0.410711	0.0974947	16.8217	4.10608e-05	0.00459386
LOC124901592	305.304	0.410766	0.136022	8.39269	0.00376732	0.0471579
NUDT5	195.826	0.41085	0.134256	8.29414	0.00397732	0.0484792
ARIH1	648.231	0.410939	0.0971318	16.8455	4.055e-05	0.00459386
TENT4B	353.623	0.411348	0.0856842	22.7278	1.86651e-06	0.000915695
LOC124905121	55.9921	0.41137	0.131989	9.26903	0.00233061	0.0369412
LOC105373835	449.85	0.411787	0.125546	9.5436	0.00200648	0.0341042
SLTM	380.126	0.41215	0.12759	9.21296	0.00240308	0.0374906
UBE2D2	668.952	0.412487	0.111637	12.5345	0.00039951	0.0142853
C1orf54	65.591	0.412714	0.139567	8.68302	0.00321189	0.0432759
DLEU2	941.216	0.412952	0.11919	10.6431	0.00110481	0.0252196
CELF1	789.996	0.413035	0.104859	14.2346	0.000161375	0.00877817
LOC105374906	125.374	0.413079	0.138237	8.40861	0.00373449	0.0471295
SKAP2	884.309	0.413124	0.099962	16.2149	5.65469e-05	0.0055281
PSAT1	160.429	0.4134	0.135757	8.58651	0.00338663	0.0445159
PMF1	133.565	0.413502	0.127243	9.9485	0.0016098	0.030363
LYRM1	150.588	0.414002	0.125334	10.1959	0.00140755	0.0285004
NUP43	102.559	0.414682	0.124235	10.6705	0.0010886	0.0250354
RHOQ	273.272	0.414826	0.129004	9.22839	0.00238292	0.0373756
ING4	78.3939	0.414936	0.140549	8.40712	0.00373755	0.0471295
KATNBL1	639.91	0.415695	0.133489	8.47088	0.00360878	0.0463261
LOC100506076	173.355	0.416472	0.139671	8.24297	0.00409102	0.0491908
ELOA-AS1	155.717	0.416568	0.127194	10.1175	0.00146866	0.0290789
MED13L	1661.22	0.416969	0.0932944	18.5094	1.69068e-05	0.00287875
SF3A3	203.164	0.41725	0.131038	9.37564	0.00219887	0.0356933
SMIM20	56.9003	0.417346	0.136418	9.06107	0.00261109	0.0390671
ZNF277-AS1	102.724	0.417732	0.136473	8.37111	0.00381232	0.047458
CHD2	919.448	0.417986	0.106922	13.7877	0.000204676	0.009931
VAV1	552.943	0.41871	0.127286	9.83168	0.00171532	0.0313525
PMF1-BGLAP	143.944	0.419973	0.124693	10.6683	0.00108986	0.0250354
RBM25	518.067	0.420234	0.1214	10.5907	0.00113656	0.0256192
CENPN	242.923	0.420313	0.115767	12.6488	0.000375808	0.0140007
CR1	777.49	0.420327	0.128258	9.93871	0.00161839	0.030363
RIGI	356.292	0.421698	0.105136	14.7232	0.000124502	0.00762153
SRSF4	357.848	0.422005	0.135361	8.38691	0.00377933	0.0472402
SLC3A2	269.55	0.422078	0.136738	8.41052	0.00373055	0.0471284
NAIP	1618.67	0.422157	0.079684	27.2948	1.74683e-07	0.0005104
RBM23	206.067	0.422807	0.126188	9.93619	0.0016206	0.030363
NANS	192.693	0.422891	0.117634	12.0484	0.000518359	0.0168507
STX5	264.045	0.422895	0.126769	10.07	0.00150701	0.0294176
LOC124901339	418.486	0.423372	0.119484	11.368	0.000747201	0.0204859
SMAP2	605.266	0.424183	0.111182	13.2626	0.000270759	0.0114976
IL10RB	325.884	0.424401	0.118272	11.8449	0.000578206	0.0178103
LRRFIP1	1466.44	0.42488	0.136048	8.29236	0.00398123	0.0484909
LOC124904414	66.1645	0.42492	0.138597	9.32911	0.00225542	0.0363751
ZNF700	148.178	0.425247	0.117005	12.1237	0.000497847	0.0164461
INTS10	186.875	0.425407	0.135335	9.06172	0.00261016	0.0390671
CMC2	757.25	0.426152	0.120274	11.6809	0.000631442	0.0186901
LPCAT3	208.105	0.426222	0.127922	10.0098	0.00155711	0.0297841
TMEM50B	1007.14	0.426288	0.136114	8.58443	0.00339049	0.0445381
TATDN3	84.8783	0.426349	0.126533	11.1698	0.000831405	0.0217507
FAM177A1	282.753	0.426934	0.138151	8.24119	0.00409503	0.0492101
LOC101927902	132.373	0.427788	0.119692	12.3756	0.000434972	0.0150731
YIPF4	342.133	0.427879	0.133882	8.99379	0.00270898	0.0397752
SIGLEC9	115.536	0.428198	0.141837	8.25572	0.00406238	0.0490193
PRRC2C	1055.56	0.429486	0.13416	8.67805	0.00322065	0.0433654
CCDC69	341.714	0.429837	0.135382	8.97887	0.0027312	0.0399208
DRG1	183.476	0.430207	0.11941	12.2409	0.000467526	0.0157275
THAP7-AS1	66.0129	0.430566	0.137382	9.13637	0.00250577	0.0382753
PIK3CD	874.908	0.431023	0.113104	13.1962	0.00028051	0.0117808
ACIN1	208.033	0.431254	0.128057	10.0085	0.00155816	0.0297841
CMKLR2	365.188	0.433355	0.11065	14.8456	0.000116679	0.00741129
SHBG	124.695	0.433401	0.136456	9.44626	0.0021158	0.0350117
TMX4	149.297	0.43358	0.128322	10.1913	0.00141105	0.0285055
HSCB	97.4539	0.433624	0.132803	10.2294	0.00138218	0.0283304
NOP2	69.5239	0.434987	0.142726	8.75761	0.00308313	0.0424455
MARCHF2	201.562	0.436724	0.116109	13.538	0.000233785	0.0106022
GAB2	1089.59	0.436753	0.0983286	18.4693	1.72664e-05	0.00287875
RIPOR2	2210.8	0.436984	0.121179	11.5863	0.000664406	0.0190858
RAB2B	99.6666	0.437333	0.126563	11.2066	0.000815063	0.0214549
CCDC65	71.9641	0.437372	0.114823	13.9142	0.000191347	0.00953412
SETX	650.632	0.437646	0.104766	15.8756	6.76439e-05	0.00596345
DDX27	148.022	0.437746	0.108946	15.3948	8.72272e-05	0.0064721
ARHGAP30	291.553	0.437909	0.142514	8.19341	0.00420429	0.0499644
ANP32A	312.205	0.438058	0.140082	8.29892	0.00396687	0.0484733
LOC124903902	160.698	0.438287	0.134921	9.59855	0.00194731	0.033582
RAP1B	646.826	0.43855	0.134501	9.16287	0.00246975	0.037995
LOC105378286	184.612	0.438829	0.132593	10.0664	0.00150995	0.0294176
UTP18	136.901	0.439953	0.125019	11.7825	0.000597899	0.0181168
SLFN11	100.063	0.440098	0.144532	8.34729	0.00386263	0.0477263
ABHD3	990.551	0.440278	0.13909	9.03572	0.00264755	0.0393436
MPHOSPH8	353.745	0.440742	0.122221	11.4246	0.000724768	0.0201135
DRAM1	206.976	0.442019	0.107052	16.5036	4.85585e-05	0.005016
CRLS1	146.835	0.442489	0.138245	9.41291	0.00215463	0.0352268
PRCP	337.416	0.442707	0.125762	11.3038	0.000773483	0.0209104
MAK16	144.951	0.443188	0.142537	8.62085	0.00332337	0.0439385
SMCHD1	1260.7	0.443549	0.111965	14.0672	0.000176398	0.00919477
HPGDS	293.99	0.443771	0.140519	9.14844	0.0024893	0.0381661
LOC100507006	104.933	0.444616	0.143393	8.62887	0.00330877	0.043888
PTPRJ	1219.27	0.445021	0.0973039	19.67	9.2035e-06	0.00206856
TECPR2	984.721	0.445265	0.111539	14.7421	0.000123264	0.00761582
SEMA4A	184.535	0.44781	0.120414	12.8136	0.000344111	0.0133297
LOC102723728	264.381	0.448198	0.14218	8.86788	0.00290232	0.0409387
CINP	95.2059	0.448656	0.141743	9.38311	0.00218994	0.0355992
PPP2R3C	204.473	0.448788	0.114214	14.3918	0.000148446	0.0083411
DACT3-AS1	141.552	0.450714	0.140257	9.39851	0.00217162	0.0354478
NOL9	155.692	0.450811	0.129955	11.2803	0.000783335	0.0209706
UBE4A	283.648	0.451487	0.142811	8.94404	0.00278376	0.0401023
CPPED1	1061.7	0.452267	0.108948	15.8781	6.75555e-05	0.00596345
PMVK	109.341	0.45239	0.149079	8.40732	0.00373712	0.0471295
LOC100130357	207.274	0.452539	0.13459	10.3176	0.00131764	0.0276692
TNFSF13B	281.552	0.452574	0.134789	10.1964	0.00140714	0.0285004
LOC124902763	68.8867	0.454218	0.131555	11.4524	0.000714011	0.0199504
UBR2	792.253	0.454583	0.0940989	21.6365	3.29527e-06	0.00110489
STK4	732.907	0.45509	0.0983452	19.9741	7.84976e-06	0.00184541
ZNF611	165.139	0.455265	0.0981603	21.1128	4.33021e-06	0.00132188
ST8SIA4	404.801	0.456371	0.127191	11.4555	0.000712841	0.0199504
LMBR1L	90.7937	0.456562	0.142208	9.57936	0.00196777	0.0337841
NIBAN1	2001.48	0.457082	0.13527	10.0445	0.00152805	0.0295165
ANKRD17	940.219	0.457351	0.0990489	19.7749	8.71215e-06	0.00197988
ZSWIM6	1756.92	0.457934	0.119062	13.086	0.000297519	0.0122637
USP32	1472.16	0.458286	0.0867795	26.3584	2.83582e-07	0.000689853
CKLF-CMTM1	283.908	0.458611	0.142453	9.27175	0.00232716	0.0369412
RNF213	1146.39	0.459236	0.130653	10.667	0.00109062	0.0250354
RTN3	566.103	0.460735	0.122507	12.4989	0.000407202	0.0144174
DENND5A	750.065	0.461047	0.105186	18.1306	2.06256e-05	0.00311227
PRMT5-DT	151.297	0.461102	0.126466	12.1698	0.000485699	0.0161513
XPO6	1342.4	0.461412	0.12978	11.0205	0.000901111	0.0226696
LOC105371090	99.7095	0.461627	0.141851	9.42734	0.00213774	0.0350627
CCDC9	127.567	0.461848	0.13081	11.2512	0.000795707	0.0211585
RELB	358.882	0.46239	0.128472	11.7753	0.000600234	0.0181394
OGA	521.017	0.462502	0.140412	9.21048	0.00240633	0.0375127
SDHAF2	134.628	0.462839	0.130587	11.6006	0.00065932	0.0190674
SAT1-DT	137.944	0.463386	0.1192	14.5887	0.000133714	0.00790419
NFAT5	901.295	0.464099	0.123282	12.2731	0.000459536	0.0155354
MKNK1	420.11	0.465116	0.119624	13.9471	0.000188031	0.00947242
SLC25A51	129.502	0.466137	0.151251	8.42764	0.0036956	0.0468601
NUDT3	555.434	0.466398	0.0920655	24.4187	7.75135e-07	0.000689853
LOC124907996	142.523	0.467203	0.13784	10.8043	0.00101263	0.0242433
IFNAR1	269.712	0.467708	0.125733	12.4546	0.000416961	0.014628
PPCDC	282.718	0.467987	0.143587	9.26814	0.00233174	0.0369412
ANKRD44-IT1	321.655	0.468175	0.117582	14.5276	0.000138118	0.00809059
NFIL3	534.212	0.468944	0.115842	15.0485	0.000104786	0.00707626
ACOT13	263.756	0.469214	0.141373	9.73026	0.00181259	0.0323381
FCGR1A	130.22	0.469368	0.155478	8.23758	0.00410319	0.0492214
EGLN1	304.65	0.469817	0.131269	11.3318	0.000761894	0.0207774
KIF13A	1265.91	0.470011	0.0986775	21.9742	2.76338e-06	0.00103586
TRIM36	251.239	0.470093	0.141792	9.89022	0.0016616	0.030821
RNF168	194.096	0.470653	0.13434	10.9381	0.000942064	0.0232141
MEGF9	671.539	0.470839	0.109281	16.8345	4.07845e-05	0.00459386
CHSY1	697.586	0.472056	0.124643	13.0209	0.00030804	0.0125466
SH3BP5	439.363	0.474203	0.109976	17.3818	3.05735e-05	0.00398743
LBR	173.111	0.474729	0.148853	8.69744	0.00318657	0.0431463
P2RY10	130.655	0.475367	0.145681	9.43284	0.00213134	0.0350627
LOC105379331	60.1707	0.475739	0.157674	8.29869	0.00396736	0.0484733
BOLA2-SMG1P6	403.41	0.476082	0.14294	9.25686	0.00234614	0.0370832
NUB1	243.771	0.477727	0.127111	12.6123	0.00038321	0.014054
LOC124902742	216.646	0.477982	0.140807	10.1042	0.00147936	0.0290991
VCPKMT	99.964	0.478308	0.135151	11.2134	0.000812099	0.021409
TBXAS1	1210.16	0.478364	0.106182	19.128	1.22241e-05	0.00242738
LOC124905053	514.343	0.478813	0.143738	10.0063	0.0015601	0.0297934
NDUFAF1	89.1233	0.479156	0.138704	11.0543	0.000884799	0.0225565
LINC02597	102.99	0.479268	0.15934	8.21988	0.00414339	0.0494998
PILRB	117.952	0.47946	0.149934	9.09425	0.00256414	0.0387399
ANXA9	139.021	0.480448	0.152401	8.99089	0.0027133	0.0398099
UBXN4	347.997	0.480552	0.136582	10.5619	0.00115445	0.0259472
LOC124902421	53.5316	0.480851	0.159531	8.33136	0.00389664	0.0479379
RBBP4	282.072	0.481079	0.135698	11.1161	0.000855805	0.0222129
CLEC4A	168.155	0.481212	0.109653	18.4285	1.76399e-05	0.00287875
RHOH	374.856	0.481846	0.129143	12.9721	0.000316168	0.0126796
EMG1	211.336	0.481977	0.144143	9.66032	0.0018829	0.0329436
ACSL4	351.218	0.482366	0.112784	16.6331	4.53528e-05	0.00478145
BSCL2	175.172	0.483122	0.157715	8.22945	0.00412161	0.0493832
IFRD1	478.676	0.48368	0.138681	10.912	0.000955456	0.0234035
SRPRA	262.604	0.484155	0.14603	9.79011	0.00175453	0.0317064
HSDL2-AS1	203.659	0.484319	0.13911	10.9359	0.000943184	0.0232141
PICALM	1981.71	0.485111	0.145272	9.42963	0.00213508	0.0350627
NAA38	225.511	0.485743	0.146528	9.23788	0.00237059	0.0372967
DGUOK	208.981	0.486071	0.140669	10.5433	0.0011661	0.0260658
ADAR	528.959	0.486235	0.139004	10.1636	0.00143238	0.0286502
SSH2	2001.12	0.486623	0.0997932	21.8622	2.92953e-06	0.00104794
LOC105378415	173.775	0.487173	0.159513	8.26977	0.00403106	0.0488228
KAT8	122.317	0.48734	0.13773	10.9952	0.000913471	0.0228681
SLC35E2B	538.701	0.487724	0.141222	10.996	0.000913109	0.0228681
CASS4	376.669	0.487992	0.145883	10.1039	0.00147957	0.0290991
PIGX	146.854	0.488148	0.12981	12.842	0.000338916	0.0132287
APBB1IP	961.436	0.488235	0.119241	15.1682	9.83481e-05	0.00684188
LOC124908062	189.641	0.488673	0.144875	9.97864	0.00158366	0.0301589
RASGRP3-AS1	58.0457	0.491012	0.135654	12.487	0.000409789	0.0144507
CA4	158.749	0.491397	0.139807	10.8115	0.00100871	0.0241866
LOC105374925	220.881	0.491429	0.130864	12.7204	0.00036168	0.0136736
LOC105371507	55.8602	0.49177	0.14723	10.3669	0.00128294	0.0273316
CENPN-AS1	292.536	0.492321	0.137995	11.6915	0.000627875	0.0186115
MS4A6A	111.653	0.492856	0.155277	9.11982	0.00252855	0.0384029
NDUFV3	118.479	0.492858	0.142174	10.9765	0.000922759	0.022988
TMEM71	353.658	0.493244	0.127047	13.9545	0.000187292	0.00947242
TDP2	147.702	0.493378	0.150317	9.26353	0.00233762	0.0370058
HSD17B11	252.728	0.49344	0.115459	16.9966	3.74468e-05	0.00457643
NOP58	301.277	0.493605	0.142107	10.2928	0.00133551	0.0278442
CDC42EP3	373.463	0.493704	0.149849	9.20329	0.00241581	0.0376032
IKBIP	158.683	0.493757	0.116932	16.6847	4.41366e-05	0.00470726
PIK3CD-AS2	102.514	0.493899	0.138475	11.6386	0.000645963	0.0189353
LOC124905598	72.9187	0.494484	0.107186	20.3382	6.48932e-06	0.00163859
SRPK1	428.427	0.49485	0.100953	22.7536	1.8416e-06	0.000915695
GYS1	203.038	0.495789	0.133855	12.2642	0.000461739	0.0155584
AZIN1	353.509	0.496415	0.153086	9.02983	0.00265608	0.0393436
NEDD9	1035.68	0.496482	0.105603	20.1416	7.19159e-06	0.00173413
NUDT4	171.554	0.498323	0.138983	11.6292	0.000649242	0.0189655
SLC43A2	1033.18	0.498361	0.129079	13.4541	0.000244468	0.0109187
SPAG5-AS1	109.094	0.498506	0.151524	9.64641	0.00189722	0.0330808
MLKL	332.727	0.498546	0.12626	13.8363	0.000199441	0.00978219
PTEN	2290.5	0.50013	0.124883	14.0433	0.000178651	0.00920997
ATP2A3	282.105	0.50081	0.143476	10.4832	0.00120463	0.0264359
NLRP1	607.514	0.501691	0.102977	21.9525	2.79481e-06	0.00103586
CFLAR	1389.71	0.502238	0.151353	9.16855	0.0024621	0.0379624
RNF114	162.412	0.503874	0.145528	10.514	0.0011847	0.0262313
JOSD1	208.827	0.504242	0.154669	8.71327	0.00315902	0.0430455
LOC101927647	236.119	0.506468	0.144357	10.8293	0.000999091	0.0240972
LOC124904724	122.101	0.508339	0.156454	9.17454	0.00245405	0.0379385
ZDHHC4	75.4314	0.50862	0.166922	8.21952	0.00414422	0.0494998
CKLF	230.303	0.508814	0.161884	8.56981	0.00341782	0.044639
LOC112267942	132.454	0.509299	0.109409	20.5592	5.7816e-06	0.00152015
LOC105369655	429.468	0.509903	0.155283	8.86224	0.0029113	0.0409934
LYSMD1	94.7562	0.510217	0.137701	12.7581	0.000354479	0.0135771
CD302	153.56	0.510692	0.13798	12.1387	0.00049387	0.0163449
RBM47	2675.46	0.510866	0.13761	11.7664	0.000603087	0.0181929
ZBTB8OS	200.611	0.511181	0.130895	14.078	0.000175384	0.00919477
AARSD1	73.7117	0.512633	0.146574	11.5615	0.000673312	0.0192875
CWC25	378.768	0.512646	0.12728	14.8922	0.000113833	0.00738919
ALOX5	1120.13	0.51324	0.142402	11.4794	0.000703702	0.0197976
LOC105369632	72.7104	0.513298	0.144275	11.8862	0.000565505	0.0176047
ZNF394	128.353	0.51378	0.145415	11.213	0.000812269	0.021409
OGT	371.289	0.513877	0.154801	9.09377	0.00256481	0.0387399
WIPI1	281.424	0.514464	0.147045	11.095	0.000865587	0.02236
FNBP4	1479.93	0.514634	0.127624	14.6381	0.000130255	0.0078126
MCOLN1	83.7001	0.514685	0.15758	9.30563	0.0022845	0.0366183
KRCC1	169.466	0.514804	0.149412	10.1418	0.00144946	0.0288663
NQO2	203.231	0.516714	0.152711	9.86825	0.00168156	0.0309567
SCO1	115.014	0.517653	0.158267	9.43944	0.00212369	0.0350288
PARK7	252.134	0.518162	0.1648	8.54944	0.00345628	0.0449976
ARHGAP26	3128.64	0.518344	0.115695	18.4407	1.75274e-05	0.00287875
SNRPD1	456.921	0.518764	0.163267	8.77238	0.00305826	0.042321
NOCT	162.831	0.519042	0.101498	25.0402	5.61483e-07	0.000689853
LOC101927178	256.994	0.519615	0.147296	10.5894	0.00113735	0.0256192
PAFAH1B2	359.227	0.520089	0.147201	10.5959	0.00113336	0.0255856
CSTF1	60.0405	0.520387	0.148358	11.4041	0.000732809	0.0201997
GRB2	837.698	0.520893	0.108681	20.6995	5.37296e-06	0.00150539
MAP3K3	367.655	0.521143	0.103274	24.0774	9.25411e-07	0.000689853
THBS2	114.89	0.522105	0.164498	9.01806	0.00267325	0.0394772
HSDL2	408.497	0.522385	0.108223	21.9608	2.78281e-06	0.00103586
POLR2J	119.377	0.523543	0.164792	8.45816	0.00363409	0.0464551
PNOC	86.1252	0.523763	0.142159	12.5406	0.000398201	0.0142634
LINC01890	164.434	0.523984	0.158106	9.93635	0.00162047	0.030363
RAB4B-EGLN2	329.196	0.524691	0.128452	15.0121	0.000106824	0.00710198
GOLPH3	428.646	0.524962	0.1543	9.85735	0.00169155	0.0310289
ANKRD42-DT	81.854	0.524967	0.154519	10.0375	0.00153388	0.029589
LOC105370397	73.4201	0.525161	0.151664	11.0416	0.00089091	0.0225797
ATP2B1	802.936	0.525244	0.125528	15.0833	0.000102867	0.00701315
PAIP2	338.469	0.526882	0.142848	11.7881	0.00059612	0.0181168
CD53	514.178	0.527004	0.151041	10.23	0.00138174	0.0283304
KAT6A	831.627	0.52708	0.115766	18.7178	1.51558e-05	0.00269398
TMEM52B	83.5177	0.527192	0.141307	12.9885	0.00031341	0.0126786
MSH6	286.062	0.528104	0.153704	9.96088	0.00159902	0.0302541
LRIF1	901.167	0.528276	0.126368	15.5769	7.92176e-05	0.00627134
TIPRL	158.036	0.529653	0.164375	8.6654	0.00324309	0.0434957
ST20	153.553	0.530367	0.131763	15.0313	0.00010574	0.00707626
TIMM17A	136.322	0.531544	0.160375	9.69514	0.00184756	0.0326848
SLC12A5-AS1	125.734	0.531793	0.166526	8.98052	0.00272873	0.0399208
BTNL8	414.013	0.532369	0.131542	14.793	0.000119982	0.00753888
TMEM91	161.05	0.532822	0.130662	15.4779	8.3476e-05	0.00640389
SNU13	223.676	0.533212	0.167273	8.65599	0.00325988	0.0435126
PRPF4	153.979	0.535481	0.13041	15.5404	8.07614e-05	0.00630463
SARS1	217.481	0.535801	0.14886	11.1203	0.000853884	0.0221921
LOC107984421	93.2065	0.536209	0.15151	11.3215	0.000766144	0.0208556
CCDC117	122.247	0.536905	0.143372	13.0176	0.000308573	0.0125466
TXNDC11	416.69	0.538754	0.124571	16.406	5.11228e-05	0.00517631
TNFSF14	74.1189	0.539312	0.165569	9.56953	0.00197833	0.0338601
NADK	438.413	0.53987	0.141368	12.4978	0.000407434	0.0144174
BID	380.965	0.539992	0.134256	14.3606	0.000150931	0.00845751
ALOX5AP	397.361	0.540621	0.123774	17.8803	2.35246e-05	0.00339344
ATG16L2	453.935	0.540832	0.156525	9.78816	0.00175639	0.0317064
ATAD2	693.021	0.541618	0.161251	9.64121	0.0019026	0.0331182
PLEKHO1	164.02	0.541637	0.168045	8.41427	0.00372288	0.0470606
GCA	627.052	0.542473	0.134268	14.614	0.00013193	0.0078441
SP110	654.022	0.54291	0.138087	13.3067	0.000264455	0.0114196
UBE2J1	363.165	0.543032	0.160625	9.32544	0.00225994	0.0363957
UNK	211.904	0.54314	0.127008	17.2486	3.27933e-05	0.00419201
MLEC	407.59	0.543288	0.169349	8.7433	0.00310741	0.0426302
SHISA5	508.285	0.545181	0.15695	9.89464	0.00165761	0.030821
SLC1A4	174.767	0.545356	0.150846	11.8366	0.000580789	0.0178258
OTUD5	453.128	0.545386	0.148454	11.9179	0.000555957	0.0174938
CLEC7A	414.222	0.545499	0.163166	8.99569	0.00270617	0.0397624
LOC105375924	71.4046	0.54623	0.157925	10.605	0.00112779	0.025572
WARS1	367.538	0.546338	0.133658	14.8213	0.00011819	0.00748404
LOC124904643	165.081	0.548343	0.109712	23.8466	1.04327e-06	0.000689853
LOC105371361	75.3116	0.548436	0.185004	8.26915	0.00403244	0.0488228
CIAO2A	148.299	0.548537	0.13207	15.8248	6.94867e-05	0.00609962
COPS8	192.842	0.549406	0.169439	8.76528	0.00307019	0.0423565
MX2	770.701	0.54942	0.159427	9.72869	0.00181414	0.0323381
IFNAR2-IL10RB	561.999	0.549646	0.119565	19.0468	1.27553e-05	0.00243817
MOB3A	329.473	0.54999	0.139542	13.5567	0.000231464	0.0105673
COLGALT1	222.524	0.550167	0.142481	13.1593	0.000286094	0.0119418
CALU	411.156	0.550206	0.164371	9.29978	0.00229181	0.0366779
FBXL5	783.166	0.550599	0.140694	12.9777	0.000315226	0.0126796
ZNFX1	287.7	0.55105	0.143964	12.5078	0.000405267	0.0144174
IRF4	132.792	0.55131	0.168719	9.02673	0.00266061	0.0393758
DDX6	414.787	0.55142	0.137231	13.8547	0.000197506	0.00978111
RPN2	1496.89	0.552018	0.153642	10.8977	0.000962859	0.0235285
PHYKPL	387.822	0.552317	0.168584	8.44076	0.00366902	0.0467264
PPP2R5D	179.953	0.552319	0.142347	13.4902	0.000239813	0.0108301
LAT2	234.427	0.553864	0.148903	11.9278	0.000553011	0.0174821
ANPEP	209.039	0.554334	0.149781	12.016	0.000527464	0.0170161
OLR1	138.218	0.554407	0.161365	10.7201	0.00105976	0.0247435
EIF2AK2	429.711	0.555197	0.122059	18.686	1.54107e-05	0.00269398
IL6R	433.712	0.556014	0.117009	20.9418	4.73458e-06	0.00138338
LOC105377587	126.391	0.556119	0.172472	9.08535	0.00257665	0.0388333
CIR1	238.235	0.556502	0.123281	18.6923	1.53604e-05	0.00269398
GABARAPL1	135.11	0.556864	0.160885	10.1885	0.00141322	0.0285055
TOB2	121.647	0.556951	0.157682	10.4148	0.00125011	0.0269425
RNASET2	381.252	0.558492	0.145947	12.6895	0.000367708	0.0138248
NRDC	682.646	0.558583	0.134117	14.751	0.000122684	0.00760378
LY96	516.016	0.558584	0.0922702	35.4392	2.63131e-09	5.38182e-05
TERF2IP	182.079	0.55955	0.177707	8.2496	0.00407609	0.049098
KCNJ15	852.024	0.559632	0.140184	13.9194	0.000190817	0.00953412
ISCU	175.605	0.560219	0.171533	8.5711	0.00341541	0.044636
LIX1L-AS1	102.462	0.560286	0.153521	11.8515	0.000576155	0.0177739
STAT2	342.598	0.560448	0.162385	9.7253	0.00181748	0.0323381
HAUS4	112.055	0.561393	0.154752	11.5311	0.000684408	0.019469
LILRB2	817.419	0.562058	0.167523	9.46779	0.00209111	0.0347154
FAM200B	360.049	0.562344	0.140722	13.7811	0.000205389	0.009931
EXOSC4	85.3072	0.562555	0.145059	13.8239	0.000200764	0.00979602
MGST2	1636.05	0.562844	0.158806	10.5135	0.00118504	0.0262313
BAX	55.4387	0.563469	0.15833	11.3407	0.000758274	0.0207339
LOC124903283	60.7938	0.564276	0.149114	13.3046	0.000264751	0.0114196
SMIM27	172.608	0.564277	0.166533	9.68114	0.00186169	0.0328251
FMNL1-DT	228.534	0.565303	0.117166	21.5269	3.48906e-06	0.001151
DERL1	238.653	0.565474	0.160597	10.5137	0.00118493	0.0262313
SS18L2	107.843	0.565545	0.172367	9.26847	0.00233132	0.0369412
SRSF11	606.583	0.565568	0.165098	9.39166	0.00217975	0.0355213
MINDY1	94.6578	0.565754	0.162701	10.4369	0.00123523	0.0267629
DOCK8-AS2	98.8101	0.566334	0.173695	9.31305	0.00227528	0.0365564
PTP4A2	717.718	0.567264	0.174033	8.28106	0.00400608	0.0487136
OSTM1	193.449	0.567266	0.13917	14.7204	0.000124693	0.00762153
NUFIP2	406.807	0.567993	0.139738	14.026	0.000180303	0.00924553
LRRC51	57.6431	0.56904	0.142061	15.2268	9.53405e-05	0.00682397
DCTN2	241.317	0.569356	0.168636	9.23522	0.00237404	0.0373223
DPEP2	175.243	0.570049	0.170806	9.50635	0.00204762	0.0343842
GGPS1	121.192	0.570702	0.159887	10.726	0.00105638	0.0246927
CDKN2AIPNL	57.5764	0.570817	0.151372	13.3118	0.000263743	0.0114196
RBM4B	96.6564	0.571739	0.15417	12.0028	0.000531215	0.0171013
TNFAIP6	197.783	0.57232	0.153033	12.5016	0.000406601	0.0144174
RUBCNL	906.356	0.573417	0.151613	12.275	0.000459061	0.0155354
PITPNA	671.475	0.573947	0.139509	14.4714	0.000142305	0.0081801
LIPN	413.404	0.574019	0.180989	8.43637	0.00367789	0.046752
ITGB2-AS1	67.8776	0.574218	0.175408	9.33098	0.00225312	0.0363718
SLC25A44	119.682	0.574663	0.139536	15.3924	8.73368e-05	0.0064721
BLTP2	190.38	0.574809	0.148387	13.4	0.000251626	0.0110916
RESF1	638.13	0.574921	0.141716	13.9472	0.00018802	0.00947242
HSPC102	165.417	0.576396	0.131735	17.6786	2.61549e-05	0.00363909
LOC124903529	55.5285	0.576666	0.18896	8.67483	0.00322634	0.0433748
PNISR	343.688	0.577177	0.178429	8.29712	0.00397079	0.0484792
ELL2	1266.78	0.578549	0.167503	9.35251	0.0022268	0.0360323
TMUB2	125.322	0.580485	0.180644	8.36012	0.00383546	0.0475835
CYSTM1	424.916	0.580964	0.122116	20.779	5.15442e-06	0.00146421
MEI1	341.41	0.581946	0.114215	24.0913	9.18726e-07	0.000689853
IL1R2	544.081	0.582341	0.16297	10.8745	0.000974986	0.023701
LOC105369724	52.4719	0.58368	0.177819	9.67847	0.0018644	0.0328445
LOC102724323	220.984	0.584079	0.166326	10.7748	0.00102891	0.024385
NCF2	581.062	0.585429	0.148801	13.3084	0.000264215	0.0114196
CYTIP	329.556	0.58551	0.146176	13.7832	0.000205162	0.009931
FUS	313.866	0.585587	0.173341	8.81508	0.00298751	0.0415953
TNFAIP8L2-SCNM1	152.355	0.586058	0.161727	11.1037	0.000861564	0.0223058
CNOT11	248.966	0.586116	0.16604	10.0722	0.00150522	0.0294176
ADGRE2	667.851	0.587511	0.147677	13.8388	0.00019918	0.00978219
SEC11C	283.885	0.588529	0.173637	9.12295	0.00252423	0.0384029
IFNGR2	930.244	0.590562	0.146976	13.5667	0.000230236	0.0105673
SLA	575.173	0.590937	0.139243	15.7145	7.36593e-05	0.00619937
SMARCB1	736.47	0.590985	0.146735	13.9661	0.000186132	0.00944657
NUMB	1509.6	0.591889	0.11513	23.8423	1.04559e-06	0.000689853
ORAI2	273.926	0.592817	0.136312	16.777	4.20397e-05	0.00461352
SELL	294.243	0.593801	0.167344	10.8437	0.000991312	0.0239378
LOC105373836	148.002	0.593891	0.17592	9.53046	0.0020209	0.0341386
RPN1	352.233	0.59401	0.163163	10.8649	0.000980058	0.0237306
CTBS	162.989	0.595455	0.159693	11.9247	0.000553938	0.0174841
LOC124904469	220.833	0.596014	0.155635	12.8427	0.000338804	0.0132287
BTN3A2	110.545	0.59637	0.167112	10.4341	0.00123712	0.0267754
LOC101928059	139.367	0.597094	0.148408	14.2225	0.000162415	0.00878914
DTX3L	191.242	0.59766	0.177614	9.07501	0.00259127	0.0389128
PILRA	245.448	0.597796	0.143291	15.5573	8.00429e-05	0.00627248
LIMASI	372.542	0.597833	0.146478	14.5178	0.000138845	0.00809059
APOL6	219.749	0.598265	0.172692	9.67182	0.00187116	0.0328921
TRIM38	269.297	0.598315	0.141307	15.5148	8.18616e-05	0.00635907
SPAG7	108.233	0.600162	0.154275	13.2962	0.000265945	0.0114272
ADGRE3	741.27	0.600162	0.14028	15.6831	7.48904e-05	0.00619937
CCL3-AS1	443.185	0.602444	0.179264	9.82614	0.00172049	0.0313918
JAML	553.725	0.603619	0.146036	14.7366	0.000123622	0.00761582
SYF2	161.914	0.603646	0.175368	9.5282	0.00202339	0.0341386
COTL1	829.291	0.604198	0.140825	15.6409	7.65819e-05	0.00621559
ECSCR	92.2422	0.604505	0.169039	11.6167	0.000653634	0.0189655
PFDN2	124.171	0.605016	0.174699	10.2086	0.00139785	0.0284544
HCK	1238.38	0.605175	0.156781	12.6659	0.000372382	0.0139238
FAM133B	658.322	0.605201	0.177748	9.24879	0.00235651	0.0371741
IMPDH1	188.121	0.605314	0.158066	12.1669	0.000486443	0.0161513
SELPLG	263.754	0.605355	0.168178	10.9366	0.000942806	0.0232141
LYN	2899.29	0.607776	0.15099	13.7754	0.000206018	0.00993792
PDIA3	460.077	0.607781	0.182577	8.39184	0.00376909	0.0471579
LOC124901049	120.651	0.608413	0.160761	12.5864	0.000388563	0.0141433
C1orf43	285.413	0.609745	0.180451	8.94535	0.00278177	0.0401023
CCDC88B	317.143	0.610011	0.18081	9.16883	0.00246171	0.0379624
MARS1	282.072	0.610425	0.157952	12.3349	0.000444567	0.0151546
KIF11	565.318	0.610667	0.179877	9.67247	0.0018705	0.0328921
IFI35	65.51	0.611266	0.17255	10.9735	0.000924229	0.0229967
TCF25	558.508	0.612136	0.137496	17.4037	3.02231e-05	0.00398743
CDV3	299.829	0.613825	0.18437	8.75596	0.00308593	0.0424455
ZRANB2	217.245	0.613919	0.18491	8.63501	0.00329764	0.0437965
STAT3	1707.92	0.614326	0.155649	12.7916	0.000348171	0.0134158
LOC124902691	63.3181	0.614413	0.186782	9.30596	0.0022841	0.0366183
PRCC	157.52	0.614461	0.120456	24.7403	6.55986e-07	0.000689853
CCPG1	361.025	0.614672	0.115389	25.8267	3.73478e-07	0.000689853
NFE2L2	629.448	0.615065	0.166278	10.6807	0.00108261	0.0250011
HAL	183.687	0.615991	0.148354	15.4516	8.46452e-05	0.00644284
HCLS1	510.824	0.616015	0.151203	13.8444	0.000198584	0.00978219
CD27-AS1	93.5625	0.617006	0.166376	11.8526	0.000575802	0.0177739
IVNS1ABP	718.03	0.617614	0.180442	9.27497	0.00232306	0.0369412
IFNAR2	263.863	0.61762	0.132205	19.3942	1.06328e-05	0.00221911
ZBP1	101.749	0.618725	0.158071	13.7059	0.000213786	0.0101687
LOC112268218	194.366	0.61907	0.171461	10.9846	0.00091872	0.0229154
SDCBP	782.63	0.619166	0.156312	13.2612	0.000270954	0.0114976
ZDHHC5	256.22	0.619693	0.174437	10.1792	0.00142037	0.0285651
NARF	301.633	0.622452	0.147593	15.4751	8.35985e-05	0.00640389
SLC9A3R1-AS1	58.5365	0.62313	0.190922	8.69761	0.00318627	0.0431463
C3AR1	62.8467	0.623639	0.159986	14.2862	0.000157009	0.00865579
CD300LF	121.539	0.625866	0.149082	16.043	6.19195e-05	0.0057305
TLR1	268.204	0.626441	0.161619	12.7917	0.000348165	0.0134158
IL17RA	394.706	0.626581	0.146735	15.334	9.00817e-05	0.00653512
PHGDH	102.667	0.626672	0.173662	11.6367	0.000646617	0.0189353
GNS	301.733	0.627596	0.113016	28.9457	7.44346e-08	0.000346769
CMTM6	1200.54	0.62925	0.189756	8.29623	0.00397274	0.0484792
RBM22	93.2101	0.629353	0.178586	10.2527	0.00136488	0.0282139
TPM3	1223.9	0.631022	0.160175	12.3407	0.000443199	0.0151331
PGS1	982.976	0.633889	0.169437	11.4376	0.000719721	0.0200548
RILPL2	396.256	0.63547	0.140308	18.4186	1.77322e-05	0.00287875
ARL11	64.3535	0.635805	0.183546	10.4022	0.00125865	0.0270412
VHL	162.838	0.636188	0.160344	13.1729	0.000284031	0.0119043
RNF25	54.8784	0.636541	0.177931	11.5426	0.000680196	0.0194302
DAD1	339.095	0.638544	0.162879	12.8767	0.000332696	0.0131364
HNRNPF	426.17	0.639544	0.192607	8.49668	0.00355794	0.0460865
MORF4L1	491.252	0.639862	0.173541	11.0802	0.000872565	0.0224072
CXCR4	342.879	0.640323	0.198061	8.31022	0.00394225	0.0483109
SPI1	405.485	0.643435	0.170324	11.9278	0.000553019	0.0174821
MAP3K11	263.11	0.644754	0.182285	9.55789	0.00199092	0.0340051
NQO1	164.333	0.645636	0.19945	8.75696	0.00308422	0.0424455
SRRM2	616.589	0.646103	0.191195	8.35658	0.00384292	0.0476202
SOD2	7047.61	0.648756	0.173438	11.0445	0.000889515	0.0225723
GK	1488.02	0.648922	0.166281	12.6861	0.000368383	0.0138248
CIAO1	186.571	0.649836	0.176758	10.8847	0.000969622	0.0236132
ALPL	497.297	0.650541	0.148518	16.8306	4.08699e-05	0.00459386
CASP1	183.815	0.650653	0.181773	10.4401	0.00123305	0.0267441
EGLN2	208.494	0.65128	0.173625	11.8736	0.000569352	0.0176922
PSMA3	502.19	0.652412	0.17286	10.9576	0.000932222	0.023101
BASP1	1130.7	0.652475	0.14981	16.3926	5.14872e-05	0.00518752
CYTH4	773.44	0.652556	0.180155	10.3651	0.0012842	0.0273316
MMGT1	78.438	0.654176	0.188885	10.4843	0.00120391	0.0264359
STK17B	603.07	0.654587	0.152226	15.6761	7.51696e-05	0.00619937
TSPAN16	505.951	0.65518	0.15872	13.7094	0.000213387	0.0101687
CCR1	251.014	0.655347	0.185988	10.0467	0.00152618	0.0295165
BUD23	134.177	0.655633	0.163449	13.9149	0.000191277	0.00953412
PPP1R18	1566.24	0.65607	0.169979	12.557	0.000394726	0.0142355
LRRC25	68.8234	0.656124	0.183941	11.0945	0.000865846	0.02236
PLEK	1940.17	0.657544	0.186914	10.1943	0.00140879	0.0285004
PSMD13	197.27	0.658028	0.174194	11.3199	0.000766803	0.0208556
HYPK	61.5716	0.658837	0.19536	9.41622	0.00215075	0.0352195
FCGR3A	164.362	0.658867	0.162537	14.1024	0.00017312	0.00919477
HSH2D	323.83	0.660016	0.141115	19.1546	1.20549e-05	0.00241725
C16orf54	80.7507	0.660593	0.193051	9.8788	0.00167194	0.0308351
PECAM1	737.288	0.661498	0.125461	24.0565	9.35493e-07	0.000689853
LIMK2	1501.86	0.661899	0.159901	14.2666	0.000158658	0.0086998
SPCS2	401.537	0.66264	0.161073	14.2763	0.00015784	0.00867823
ATP6V1B2	449.26	0.663249	0.165467	12.8468	0.000338055	0.0132287
LOC107987457	144.864	0.664862	0.175072	12.269	0.000460542	0.0155437
ARPC5	648.419	0.666073	0.187874	9.57827	0.00196894	0.0337841
NCF4	345.138	0.666108	0.178442	11.282	0.000782614	0.0209706
HSD11B1-AS1	1991.14	0.666127	0.167113	13.663	0.000218719	0.0103098
FUCA2	131.801	0.667373	0.188446	10.1628	0.001433	0.0286502
SEL1L	485.743	0.667627	0.143684	18.4183	1.77344e-05	0.00287875
KDELR2	572.126	0.667709	0.192198	8.88546	0.00287451	0.0406868
ATOX1	197.677	0.668413	0.173747	12.3419	0.000442893	0.0151331
UBALD2	306.758	0.669369	0.193225	9.36945	0.00220631	0.0357759
ESYT1	173.855	0.670336	0.199614	8.74314	0.00310769	0.0426302
WSB1	718.771	0.67054	0.175581	11.1856	0.000824341	0.0216434
LOC124902013	238.037	0.67082	0.157812	15.6871	7.4732e-05	0.00619937
LCP1	1372.18	0.671059	0.15944	14.8549	0.000116108	0.00741129
FGR	447.889	0.672342	0.163321	14.1664	0.000167331	0.00898275
LOC107985360	160.611	0.672416	0.182409	10.6976	0.00107274	0.0249055
RNF24	821.066	0.674114	0.135199	21.7421	3.11878e-06	0.00108116
GLIPR2	333.194	0.675572	0.154158	16.3569	5.24642e-05	0.00526005
R3HDM4	375.087	0.677661	0.169609	12.7256	0.00036068	0.0136611
ATMIN	536.615	0.680288	0.205882	8.57393	0.00341011	0.0446303
NR4A2	177.886	0.680432	0.194358	8.6436	0.00328212	0.0436471
VSIR	637.997	0.680815	0.178896	11.37	0.000746387	0.0204859
TMCO6	1145.07	0.681413	0.159017	15.2211	9.56289e-05	0.00682397
ADGRG3	515.405	0.681684	0.184605	10.9133	0.000954783	0.0234035
SCARF1	219.694	0.681974	0.181707	11.5158	0.000690063	0.0195754
GBP2	438.375	0.682107	0.175481	11.9114	0.000557922	0.0175062
LOC107985203	167.071	0.682139	0.134084	23.8689	1.03123e-06	0.000689853
SERPINA1	996.816	0.682542	0.196662	9.49023	0.00206569	0.034513
TFPT	563.973	0.683098	0.169733	14.2408	0.000160843	0.00877258
RPA2	246.034	0.685547	0.13907	21.4703	3.59346e-06	0.00116335
TMED10	834.071	0.687354	0.189926	10.2201	0.00138921	0.0283567
METTL23	80.8908	0.687383	0.166783	15.2163	9.58699e-05	0.00682397
PROK2	678.442	0.688203	0.197489	9.86582	0.00168378	0.0309697
LOC107987245	88.3991	0.689756	0.18316	12.0577	0.00051578	0.0168507
NME1	177.944	0.68977	0.202838	9.01986	0.00267063	0.039467
HLA-DMA	1097.21	0.691203	0.208384	8.51822	0.00351608	0.045602
RAB3D	383.025	0.691451	0.18898	10.0537	0.00152046	0.0295165
LOC107987425	225.027	0.693473	0.214161	8.42025	0.00371064	0.0469639
ND2	2275.41	0.694682	0.206131	8.94225	0.00278649	0.0401023
CEACAM3	319.089	0.69509	0.185971	11.1536	0.000838707	0.0219081
TOMM7	430.62	0.695435	0.194813	9.76483	0.00177882	0.0319984
LOC107986835	179.141	0.695967	0.21321	8.38155	0.00379048	0.0473029
OGFRL1	269.882	0.696206	0.191088	10.1128	0.00147247	0.029098
RASSF2	547.739	0.696295	0.147323	19.0754	1.25656e-05	0.00243817
FCGRT	327.272	0.696523	0.15692	16.8571	4.03026e-05	0.00459386
SHARPIN	85.0677	0.696566	0.209556	8.84782	0.0029344	0.0411641
VNN2	304.614	0.697709	0.163634	15.759	7.19436e-05	0.00619937
ISG20	393.382	0.700231	0.174608	12.3457	0.000442012	0.0151331
FLOT1	1900.26	0.704933	0.166663	14.7992	0.000119586	0.00753888
CRK	972.756	0.705582	0.158448	15.7	7.42258e-05	0.00619937
LOC124906304	253.512	0.707312	0.162444	15.6565	7.59501e-05	0.00621454
UQCR11	417.711	0.707623	0.199227	9.45773	0.00210261	0.034878
ABTB1	320.237	0.708162	0.192818	10.369	0.00128147	0.0273316
CIRBP	389.9	0.712121	0.204861	8.83468	0.0029556	0.0412915
ZNF200	108.691	0.712247	0.171105	15.1709	9.82036e-05	0.00684188
RNF139	201.898	0.713721	0.202357	9.64655	0.00189707	0.0330808
OAZ2	208.394	0.71477	0.163263	16.1374	5.89085e-05	0.00561337
TMEM70	95.9557	0.715263	0.200044	9.75429	0.00178905	0.0320977
CD27	123.376	0.715364	0.211227	8.90065	0.00285069	0.0405239
CDKN1B	200.743	0.717158	0.207885	9.22975	0.00238114	0.0373756
OSCAR	591.361	0.717664	0.205633	10.1702	0.00142731	0.0285923
MIR23AHG	1666.5	0.718553	0.200291	9.61831	0.00192647	0.0333092
CEP19	71.6559	0.719514	0.165847	16.5098	4.83981e-05	0.005016
SPCS3	285.24	0.720285	0.204287	8.95069	0.00277364	0.0401023
FIS1	152.047	0.722212	0.20995	8.73501	0.00312157	0.0427919
GPSM3	1530.83	0.72338	0.210571	9.44758	0.00211428	0.0350117
BRD2	1844.37	0.726438	0.196452	9.53483	0.00201609	0.0341386
MYO1F	1254.6	0.726865	0.154703	18.6475	1.57254e-05	0.0027257
CCT8	706.45	0.727174	0.213407	8.65614	0.00325961	0.0435126
FKBP11	348.29	0.727775	0.167249	15.1414	9.97536e-05	0.00688933
PSAP	1572.25	0.72809	0.176975	12.9104	0.000326756	0.0129786
PSMD7	176.973	0.728122	0.210436	8.94224	0.00278651	0.0401023
GADD45B	580.414	0.728611	0.219486	8.87012	0.00289876	0.0409168
MSRB1	525.968	0.729123	0.19539	10.8659	0.000979507	0.0237306
LSM10	65.4904	0.729584	0.19266	11.6421	0.000644765	0.0189353
TSC22D3	1106.68	0.730445	0.163598	16.0752	6.08766e-05	0.00566733
MPEG1	163.988	0.732232	0.219051	8.62274	0.00331992	0.0439213
MNDA	665.206	0.734178	0.173034	14.8867	0.000114163	0.00738919
DDIT3	174.012	0.734992	0.202554	9.90968	0.00164412	0.0306259
LOC102723340	340.888	0.735197	0.201379	10.0637	0.00151219	0.029428
NFE2	210.274	0.736191	0.17366	14.9563	0.000110033	0.00723632
EGR2	95.1522	0.737978	0.183123	13.4518	0.000244765	0.0109187
CCT4	300.906	0.738507	0.18716	12.5489	0.000396442	0.0142355
IGSF6	503.599	0.740139	0.170956	16.0747	6.08925e-05	0.00566733
NXT1	53.2734	0.741422	0.217227	8.72063	0.0031463	0.0429294
NDUFA3	1539.13	0.743106	0.207824	9.80006	0.00174506	0.0315856
CTSS	760.26	0.743357	0.149321	20.9886	4.62018e-06	0.00138162
S100A5	179.939	0.746432	0.187131	12.9028	0.000328093	0.0130048
CMTM2	212.211	0.747763	0.176552	15.5649	7.97217e-05	0.00627134
CXCL8	3739.6	0.748632	0.229037	8.6174	0.00332967	0.0439934
RNF149	3132.91	0.748973	0.178166	14.2475	0.000160273	0.00876487
POLR3GL	87.7263	0.749389	0.151318	22.164	2.50323e-06	0.00102397
LOC107987441	202.458	0.749984	0.21704	9.52403	0.00202799	0.0341386
LOC112268336	202.458	0.749984	0.21704	9.52403	0.00202799	0.0341386
LOC112268337	202.458	0.749984	0.21704	9.52403	0.00202799	0.0341386
LOC112268340	202.458	0.749984	0.21704	9.52403	0.00202799	0.0341386
TNFRSF10C	975.635	0.751286	0.2004	11.082	0.000871707	0.0224072
LOC124905651	203.203	0.751746	0.216895	9.57866	0.00196852	0.0337841
MBOAT7	3721.7	0.751943	0.172273	15.566	7.96746e-05	0.00627134
VASP	727.532	0.752642	0.17126	15.6164	7.75775e-05	0.00623577
TAP1	3189.97	0.753179	0.216231	8.92144	0.00281842	0.0403588
FCGR2A	1009.28	0.753656	0.186201	13.3014	0.00026521	0.0114196
HLA-A	6905.31	0.754925	0.217411	8.96321	0.0027547	0.0400246
REX1BD	72.6193	0.755197	0.188317	13.5986	0.00022636	0.0105673
P2RY13	109.649	0.756565	0.187711	13.9119	0.000191587	0.00953412
CFD	165.401	0.757453	0.201909	11.4127	0.000729455	0.0201622
APOBR	133.077	0.758608	0.21743	9.47135	0.00208706	0.0347046
ARHGAP9	360.22	0.760698	0.166024	17.3692	3.07766e-05	0.00398743
GMFG	855.106	0.765123	0.171015	16.9336	3.87093e-05	0.00457643
LOC107985315	138.793	0.766385	0.2106	9.78916	0.00175543	0.0317064
UBA52	1527.29	0.766589	0.218753	8.27316	0.00402354	0.0487809
APOL2	157.355	0.766691	0.171751	16.4301	5.04761e-05	0.00516193
HLA-DQA1	883.075	0.767293	0.210041	10.0279	0.00154184	0.0296942
DDX21	581.734	0.768153	0.183642	13.643	0.000221068	0.0103467
TNFRSF1B	932.727	0.769929	0.175929	15.5794	7.91101e-05	0.00627134
HLA-DMB	668.651	0.770289	0.217536	9.64872	0.00189484	0.0330808
MSL1	301.829	0.771562	0.178987	14.5059	0.000139724	0.00811868
MRPL52	141.278	0.771779	0.197985	12.2926	0.000454762	0.015425
LOC124905377	214.1	0.773941	0.217518	10.1215	0.00146551	0.0290446
GIMAP4	78.2676	0.774525	0.180171	15.2999	9.17227e-05	0.00662899
B2M	20100.5	0.778208	0.214278	9.93816	0.00161887	0.030363
SOCS3	1091.2	0.778645	0.214121	10.3079	0.0013246	0.0277583
JTB	221.006	0.779364	0.199783	11.2775	0.000784508	0.0209746
LCP2	1253.5	0.781492	0.177462	15.9179	6.6151e-05	0.00590824
SLC25A37	2075.15	0.782216	0.171782	16.9584	3.82082e-05	0.00457643
CSF2RB	684.478	0.782589	0.171028	16.7137	4.34659e-05	0.00467899
LOC122526776	310.863	0.782657	0.230644	8.39151	0.00376977	0.0471579
ZDHHC18	355.365	0.785269	0.171928	16.952	3.83372e-05	0.00457643
TRMT10C	61.82	0.785788	0.211176	11.2545	0.000794284	0.021153
COX7A2	543.299	0.787737	0.208575	10.7076	0.00106697	0.0248267
TAPBP	2654.11	0.788775	0.170886	16.7504	4.26322e-05	0.00461352
CNPY2-AS1	64.1073	0.789041	0.194071	14.3358	0.000152928	0.00852273
RGS2	1697.61	0.789843	0.211116	10.9685	0.000926713	0.0230025
YPEL3	343.108	0.791065	0.189019	14.0496	0.000178049	0.00920997
EEF1D	1725.79	0.792467	0.198358	11.4628	0.000710021	0.0199205
RING1	306.976	0.792559	0.227141	8.60858	0.00334583	0.044151
C5orf58	457.385	0.794616	0.165538	19.5937	9.57836e-06	0.00211965
TALAM1	22560.6	0.796289	0.23155	8.53823	0.00347763	0.0452159
LOC124902943	153.288	0.796545	0.199437	12.5229	0.000401994	0.014349
RHOA	1513.26	0.797051	0.171371	16.7938	4.16682e-05	0.00461352
RNF167	140.32	0.797841	0.208404	10.8442	0.000991042	0.0239378
RNASE6	58.647	0.798063	0.234046	8.97444	0.00273782	0.0399208
ASNSD1	75.9573	0.79895	0.201749	13.0308	0.000306411	0.012534
EPM2AIP1	90.3786	0.799232	0.215526	10.3837	0.00127131	0.0271989
MALAT1	23520.1	0.79994	0.232014	8.57561	0.00340696	0.0446303
LOC128125814	65.5572	0.802288	0.220763	10.0151	0.00155259	0.0297399
PTGES3	540.577	0.803527	0.18961	13.4498	0.000245033	0.0109187
NAMPT	8871.05	0.80713	0.202858	12.5998	0.000385783	0.0141152
EVI2A	186.67	0.807557	0.190337	14.6232	0.00013129	0.00782877
FPR2	255.28	0.810354	0.195332	14.5738	0.000134774	0.00794388
LILRA6	711.679	0.813713	0.184311	16.0788	6.07601e-05	0.00566733
NCF1	555.245	0.818802	0.151835	24.9257	5.95836e-07	0.000689853
SLC35B1	129.234	0.819779	0.221954	9.28064	0.00231588	0.0368613
C5AR1	450.328	0.820675	0.177421	17.8271	2.41915e-05	0.00346006
S100A4	401.451	0.820821	0.229892	9.47174	0.00208662	0.0347046
LOC105373511	72.8895	0.82383	0.174606	18.1741	2.01603e-05	0.00310028
LINC01506	90.9244	0.824515	0.20852	13.4445	0.000245728	0.0109258
LGALS1	252.689	0.825312	0.231818	8.83758	0.00295091	0.0412849
MMP25	556.135	0.826259	0.18681	15.199	9.6756e-05	0.00682397
RPL36A-HNRNPH2	2059.34	0.828935	0.217037	9.4413	0.00212153	0.0350288
GLRX	153.557	0.82957	0.160442	22.4575	2.14845e-06	0.000955265
RFLNB	174.667	0.830688	0.168861	20.6062	5.64128e-06	0.00152015
NAA10	90.3064	0.832339	0.219788	10.7866	0.00102235	0.0243425
AQP9	1194.09	0.83807	0.184493	16.8665	4.01032e-05	0.00459386
SYN1	505.96	0.838631	0.162646	21.6434	3.28331e-06	0.00110489
LAPTM5	959.194	0.840152	0.181996	17.2292	3.3131e-05	0.00420888
CEBPD	665.116	0.842526	0.229709	9.59913	0.00194669	0.033582
NDUFA1	262.464	0.851272	0.235051	8.76157	0.00307645	0.0424006
ADAMTSL4-AS1	1266.41	0.852136	0.194587	15.0038	0.000107295	0.00710198
ACSL1	3271.15	0.853638	0.182653	17.6611	2.63969e-05	0.00364794
LAMTOR4	349.445	0.85414	0.185179	16.2969	5.4153e-05	0.00536978
CDIPT	158.01	0.854364	0.230844	9.48897	0.0020671	0.034513
TXNIP	1446.59	0.855382	0.211701	12.043	0.000519865	0.0168507
S100A12	449.619	0.857061	0.238124	9.70693	0.00183574	0.0325359
PRR13	535.415	0.858289	0.192614	15.6917	7.45493e-05	0.00619937
MIR223HG	222.35	0.860105	0.210267	13.248	0.000272873	0.0115302
ZNHIT1	122.404	0.864328	0.188366	16.6824	4.41888e-05	0.00470726
BCL6	1494.91	0.865131	0.187039	16.8242	4.10067e-05	0.00459386
IFIT3	457.783	0.866186	0.203504	14.5193	0.000138731	0.00809059
LOC124903035	75.2811	0.866376	0.178224	20.4783	6.03096e-06	0.00156141
LOC124902879	143.565	0.867292	0.165375	24.0578	9.34848e-07	0.000689853
LITAF	4674.78	0.870175	0.165345	22.9878	1.63034e-06	0.000855009
TPP1	159.85	0.871805	0.235448	9.7767	0.00176737	0.0318205
PLAUR	2443.55	0.874041	0.200547	14.4781	0.000141801	0.0081801
CXCR2	868.244	0.875155	0.189156	17.1963	3.37101e-05	0.004256
LOC101926887	454.357	0.87591	0.207601	14.2156	0.000163015	0.00879724
KLF2	453.377	0.876317	0.205033	14.1198	0.000171528	0.00915995
DOK3	145.481	0.87809	0.168037	23.0994	1.53841e-06	0.000850406
HLX	106.721	0.880103	0.195765	16.2939	5.42396e-05	0.00536978
PFDN5	934.225	0.883386	0.229059	9.58791	0.00195863	0.0337393
PSENEN	83.8735	0.884482	0.255573	8.69765	0.0031862	0.0431463
IL1B	6430.66	0.885929	0.217404	13.2718	0.000269434	0.0114807
EVI2B	609.385	0.886486	0.175938	20.9718	4.66103e-06	0.00138162
IER2	1039.86	0.887627	0.21285	13.3058	0.00026458	0.0114196
RAB24	379.209	0.887889	0.237097	10.1254	0.00146238	0.0290108
MYL6	2846.47	0.890011	0.24727	8.7068	0.00317025	0.0430903
VEGFB	100.424	0.890119	0.242879	9.07543	0.00259066	0.0389128
IGKV5-2	56.3178	0.892624	0.552843	9.86163	0.00168761	0.031004
ADGRE5	930.343	0.892636	0.168533	23.0167	1.60598e-06	0.000855009
TMED2	628.535	0.893147	0.215104	13.2446	0.000273363	0.0115302
ZFP36L1	2273.62	0.893163	0.213917	13.2443	0.000273414	0.0115302
PSMA7	378.386	0.895258	0.217497	12.3643	0.000437611	0.0150935
KCTD12	138.843	0.89798	0.225016	11.9052	0.000559773	0.0175062
SNHG5	192.242	0.90133	0.245846	9.78342	0.00176093	0.0317604
EGR1	1520.54	0.9048	0.229654	10.6881	0.00107827	0.0249761
COA4	64.583	0.906208	0.245095	10.4058	0.0012562	0.0270168
PSMB9	1237.12	0.908028	0.185797	19.0124	1.29874e-05	0.00245956
PSMB3	580.502	0.912723	0.19467	17.0643	3.61348e-05	0.00450649
SLC11A1	535.558	0.914093	0.197064	16.6474	4.50118e-05	0.00477009
AUP1	184.894	0.915284	0.23202	10.823	0.00100248	0.0241017
HSP90B1	1215.9	0.915751	0.235144	9.44029	0.0021227	0.0350288
LOC102725035	469.533	0.918324	0.208301	15.7917	7.07122e-05	0.00615437
PTGS2	1002.69	0.91853	0.204808	15.6124	7.77451e-05	0.00623577
G0S2	1619.14	0.921556	0.219026	14.2223	0.000162436	0.00878914
SLC50A1	70.069	0.928501	0.226967	12.506	0.000405653	0.0144174
MIR3945HG	399.687	0.930967	0.200165	17.5518	2.79585e-05	0.00378699
MYG1-AS1	216.643	0.931001	0.236855	9.88313	0.00166801	0.030821
TYMP	1881.89	0.933093	0.219486	13.5647	0.00023048	0.0105673
CYBA	343.791	0.933491	0.198291	15.7412	7.26264e-05	0.00619937
MMP7	67.492	0.935714	0.242892	12.9733	0.000315973	0.0126796
PSMB8-AS1	2570.2	0.936674	0.264179	8.6836	0.00321086	0.0432759
LOC128966706	198.382	0.937686	0.214778	15.8883	6.71911e-05	0.00596345
HLA-E	17222.5	0.938314	0.209518	15.219	9.57355e-05	0.00682397
IRF1	680.856	0.938652	0.190467	19.4193	1.04941e-05	0.00221274
LOC101928143	51.953	0.941431	0.225428	14.8682	0.000115292	0.00740039
ITGAX	1310.92	0.942719	0.186166	20.6236	5.59038e-06	0.00152015
IFI30	513.279	0.943702	0.208352	15.7068	7.3956e-05	0.00619937
ATF4	512.578	0.947884	0.242423	9.49879	0.00205607	0.0344209
BCL2A1	959.504	0.950179	0.191998	20.5708	5.74645e-06	0.00152015
ICAM3	463.724	0.952158	0.190078	19.5448	9.82662e-06	0.00213813
MYADM	306.467	0.953161	0.181769	21.3561	3.81411e-06	0.00118197
LILRB3	444.779	0.95685	0.209983	16.962	3.81354e-05	0.00457643
LOC124905402	647.359	0.95781	0.203133	17.574	2.7634e-05	0.00376799
RHOB	126.299	0.96264	0.244454	10.6461	0.00110301	0.0252118
AIF1	2838.36	0.964649	0.225025	14.4245	0.000145888	0.00833387
ANKDD1A	1077.36	0.967625	0.163814	30.2746	3.74998e-08	0.000255661
FTL	5400.85	0.969772	0.217197	15.1359	0.000100041	0.00688933
LTB	1436.65	0.969956	0.239278	12.8478	0.000337881	0.0132287
EGR3	157.621	0.972211	0.210543	15.9506	6.50181e-05	0.00588413
LOC124905652	608.519	0.972842	0.204473	17.8774	2.35598e-05	0.00339344
CXCR1	505.834	0.973137	0.208163	17.3894	3.04524e-05	0.00398743
LOC124905654	623.927	0.973318	0.204151	17.992	2.2184e-05	0.00324092
LOC124905378	619.835	0.976381	0.204424	18.071	2.12817e-05	0.00315417
CCL3L3	608.529	0.977729	0.239254	12.8843	0.000331342	0.0131082
CD14	724.366	0.978281	0.233169	13.0887	0.00029709	0.0122637
LOC124901875	1219.76	0.985698	0.187513	23.3124	1.37706e-06	0.000804714
LOC124905364	634.873	0.987019	0.203343	18.6133	1.60103e-05	0.00275176
SLC2A3	1720.59	0.989191	0.19627	19.5818	9.63809e-06	0.00211965
LOC124901874	890.658	0.997208	0.185796	24.3107	8.19815e-07	0.000689853
XBP1	1218.16	0.998867	0.257693	9.04521	0.00263384	0.0392699
HERPUD1	900.905	0.99945	0.20658	16.1751	5.77468e-05	0.00554505
CEBPB	1077.66	1.00616	0.213267	17.6221	2.69436e-05	0.0036985
FOS	5877.79	1.00722	0.220721	16.1988	5.70297e-05	0.0055281
PYCARD	93.1601	1.0094	0.245916	12.7041	0.000364863	0.0137685
LPAR2	126.451	1.00943	0.20206	20.14	7.19774e-06	0.00173413
PSMB10	155.441	1.01808	0.269927	9.88137	0.00166961	0.030821
SRGN	2811.15	1.01969	0.187988	23.6069	1.18163e-06	0.000751623
IFIT2	225.086	1.02264	0.218534	18.2135	1.97476e-05	0.00308318
CSF3R	2216.76	1.03011	0.201991	20.554	5.79728e-06	0.00152015
LOC124901873	1551.52	1.03162	0.188749	25.0742	5.51673e-07	0.000689853
IFITM2	1442.07	1.03785	0.21556	18.18	2.00976e-05	0.00310028
TREM1	792.174	1.04	0.196244	22.2402	2.40586e-06	0.00102397
DEFA3	1327.02	1.04935	0.197852	23.5569	1.21271e-06	0.000751623
DEFA1B	954.781	1.05114	0.194443	24.5904	7.09055e-07	0.000689853
TYROBP	621.001	1.05226	0.198601	22.1878	2.47237e-06	0.00102397
CCL3L1	308.716	1.06098	0.245194	14.3944	0.000148243	0.0083411
FPR1	785.057	1.06227	0.212313	20.1471	7.17089e-06	0.00173413
S100P	333.725	1.06486	0.20867	20.7824	5.14546e-06	0.00146421
PIM2	874.986	1.06661	0.225748	15.0291	0.000105869	0.00707626
OSM	1266.42	1.07042	0.245331	14.0649	0.000176608	0.00919477
GPS2	137.49	1.07274	0.277666	9.19343	0.00242886	0.0376609
HLA-C	7112.25	1.07322	0.216577	19.2322	1.15746e-05	0.00236735
FGL2	194.116	1.08219	0.194317	24.9081	6.01306e-07	0.000689853
SPCS1	315.817	1.08499	0.241791	13.8419	0.000198855	0.00978219
HLA-B	12037	1.08665	0.211892	20.354	6.43599e-06	0.00163859
CCL3	382.236	1.09372	0.265632	12.6252	0.000380576	0.0140504
LOC102724608	353.646	1.09579	0.212467	19.8567	8.34685e-06	0.00191818
BTG2	1672.63	1.09622	0.200417	24.2699	8.37395e-07	0.000689853
LUCAT1	456.749	1.09707	0.195456	24.758	6.49973e-07	0.000689853
DEFA1	1587.56	1.10214	0.200057	25.4099	4.63522e-07	0.000689853
HCAR2	835.956	1.10742	0.220917	19.1654	1.19869e-05	0.00241725
PGGHG	285.786	1.10814	0.232337	16.0301	6.23433e-05	0.00574313
AURKAIP1	168.507	1.11369	0.266937	10.9561	0.000932942	0.023101
FCGR3B	916.127	1.16741	0.198588	28.4222	9.75395e-08	0.000346769
PAXX	54.1212	1.17152	0.297792	10.2019	0.00140293	0.0284947
HCAR3	1048.76	1.17824	0.218077	22.0484	2.65862e-06	0.00103586
TIMP1	429.565	1.2111	0.235183	18.7674	1.4767e-05	0.00266311
FFAR2	1639.51	1.21497	0.22616	22.6182	1.976e-06	0.000915695
GLA	259.152	1.309	0.199282	32.3104	1.31406e-08	0.000134382
LST1	2437.49	1.34123	0.24474	22.0819	2.61256e-06	0.00103586
TUBA1A	790.441	1.47754	0.23639	28.3408	1.01727e-07	0.000346769
IGKV1-16	263.675	1.48715	0.348774	10.2273	0.00138375	0.0283304
IGKV3-20	1711.85	1.49534	0.339478	9.80155	0.00174365	0.0315856
IGKV1-6	248.772	1.55609	0.353626	11.1693	0.000831615	0.0217507
IGKV1-33	379.007	1.6055	0.366376	11.0027	0.00090981	0.0228323
IGKC	24835.8	1.63688	0.36039	9.93563	0.0016211	0.030363
IGKV1-9	318.735	1.68314	0.407117	8.56412	0.00342853	0.0447338
IGKJ4	702.577	1.77892	0.386169	9.4417	0.00212107	0.0350288
IGKJ2	544.568	1.82077	0.385601	10.5261	0.00117697	0.0262229
IGHV4-39	146.489	2.12622	0.477612	9.00749	0.00268875	0.0395634

## Sheet: DE microbiome
	baseMean	log2FoldChange	lfcSE	stat	pvalue	padj
BKH16_RS12615	79.0961	-5.96242	0.708667	8.92643	0.00281073	0.0146448
FVE72_RS09745	76.9834	-4.93394	0.899268	7.16856	0.00741923	0.028853
LEPGO_RS0110025	76.9834	-4.93394	0.899268	7.16856	0.00741923	0.028853
BKH17_RS03200	30.2855	-4.89687	0.651353	12.875	0.000333	0.00328513
LPB409_RS02490	31.0788	-4.24111	0.808658	7.41464	0.00646952	0.0262558
BKH18_RS11360	56.1582	-4.22396	0.676075	6.71064	0.00958394	0.0344444
LK419_RS06670	43.2154	-4.17896	0.758608	6.42145	0.011275	0.0387171
HMPREF1977_RS08320	43.2154	-4.17896	0.758608	6.42145	0.011275	0.0387171
BKH16_RS04900	59.3889	-4.12098	0.636	11.8417	0.00057919	0.00480986
AIF0345_RS05445	34.6245	-4.03568	0.65469	7.52878	0.00607211	0.0250904
BKH18_RS13180	48.4646	-4.02066	0.721409	6.46483	0.011003	0.0380452
BKH16_RS04435	42.1548	-3.9862	0.641516	8.06944	0.00450181	0.0203266
LEPGO_RS0105975	68.6387	-3.96777	0.69663	7.27861	0.00697803	0.0276562
FVE72_RS05780	68.5263	-3.96754	0.696932	7.2626	0.00704053	0.0278326
PGE45_RS04965	29.341	-3.90882	0.668033	6.44275	0.0111406	0.0383664
BKH16_RS04055	44.8613	-3.90379	0.618081	11.9494	0.000546657	0.00462244
ALW23_RS06800	31.4411	-3.88365	0.561309	8.33735	0.00388383	0.0183577
BKH16_RS03840	35.2539	-3.87569	0.60646	10.7308	0.00105366	0.00731133
BKH16_RS07835	51.4747	-3.84099	0.567304	8.26874	0.00403335	0.0188419
HW274_RS06960	50.8116	-3.82323	0.574745	7.08983	0.00775226	0.0297585
OYC56_RS04850	33.4756	-3.809	0.621105	7.59741	0.00584521	0.024425
BKH20_RS09735	86.9873	-3.80899	0.657022	6.60309	0.0101802	0.0359688
BKH17_RS11680	71.1727	-3.80563	0.548572	14.6539	0.000129166	0.00173543
PAGK_RS14370	52.2136	-3.788	0.593511	11.87	0.00057046	0.00475829
EGX38_RS13165	52.2136	-3.788	0.593511	11.87	0.00057046	0.00475829
HMPREF0675_RS14010	52.2455	-3.7848	0.593689	11.8508	0.000576369	0.00479358
ALW33_RS14385	52.2455	-3.7848	0.593689	11.8508	0.000576369	0.00479358
DQM63_RS10055	37.5123	-3.78157	0.713519	6.25745	0.0123672	0.0413884
EGY06_RS13315	52.4186	-3.75854	0.592817	11.9335	0.00055133	0.0046536
HW274_RS04190	70.9198	-3.75527	0.543233	14.7213	0.00012463	0.00169372
TIA2EST22_RS14105	52.4505	-3.75336	0.592965	11.9154	0.000556712	0.00468099
PAC1_RS14350	52.4505	-3.75336	0.592965	11.9154	0.000556712	0.00468099
CASZ1_RS12535	52.4505	-3.75336	0.592965	11.9154	0.000556712	0.00468099
CASZ2_RS12605	52.4505	-3.75336	0.592965	11.9154	0.000556712	0.00468099
TPCU426_RS08240	52.4505	-3.75336	0.592965	11.9154	0.000556712	0.00468099
TIA1EST1_RS13910	52.4505	-3.75336	0.592965	11.9154	0.000556712	0.00468099
ALW29_RS13945	52.4505	-3.75336	0.592965	11.9154	0.000556712	0.00468099
cact_RS12510	52.4505	-3.75336	0.592965	11.9154	0.000556712	0.00468099
OYC54_RS08475	52.4505	-3.75336	0.592965	11.9154	0.000556712	0.00468099
BKH16_RS11595	94.2582	-3.74081	0.569251	11.3789	0.000742812	0.00572454
G448_RS0100640	63.7048	-3.73827	0.611281	7.61451	0.00579004	0.024267
BKH17_RS03685	50.3694	-3.7371	0.61206	9.99623	0.00156861	0.00969562
BKH16_RS09185	56.1821	-3.7318	0.596589	6.70582	0.00960985	0.0345109
OYC56_RS05990	32.2859	-3.72499	0.682555	7.24075	0.00712673	0.0280592
HW274_RS10045	36.2731	-3.70457	0.573343	7.9144	0.00490429	0.0216223
BKH17_RS08965	36.2731	-3.70457	0.573343	7.9144	0.00490429	0.0216223
PPA_RS01715	30.6568	-3.69584	0.60104	14.5703	0.000135023	0.00178728
TIB1ST10_RS01715	30.6568	-3.69584	0.60104	14.5703	0.000135023	0.00178728
ALW21_RS01720	30.6568	-3.69584	0.60104	14.5703	0.000135023	0.00178728
cbac_RS01745	30.6568	-3.69584	0.60104	14.5703	0.000135023	0.00178728
LI931_RS01775	30.6568	-3.69584	0.60104	14.5703	0.000135023	0.00178728
LCQ46_RS03020	29.7502	-3.63247	0.621478	13.5102	0.000237266	0.00259662
DXN06_RS06130	30.0331	-3.63	0.622229	13.4407	0.000246228	0.00266601
J5A73_RS05635	81.8482	-3.62833	0.699969	5.80968	0.0159382	0.049331
FVE72_RS08860	47.274	-3.61386	0.779097	6.40153	0.0114022	0.039031
LEPGO_RS0109160	47.274	-3.61386	0.779097	6.40153	0.0114022	0.039031
BKH16_RS00920	59.1229	-3.58573	0.551317	7.37626	0.00660904	0.0266431
FVE72_RS01140	83.5819	-3.57122	0.720932	5.96919	0.0145579	0.0463055
LEPGO_RS0101200	83.5819	-3.57122	0.720932	5.96919	0.0145579	0.0463055
EGY06_RS03820	36.9583	-3.56787	0.620908	7.43853	0.00638419	0.0260067
PAZ_RS03630	36.7434	-3.55962	0.620854	7.41952	0.00645201	0.0262017
FNX46_RS03915	36.7434	-3.55962	0.620854	7.41952	0.00645201	0.0262017
CASZ1_RS03735	36.7434	-3.55962	0.620854	7.41952	0.00645201	0.0262017
CASZ2_RS03745	36.7434	-3.55962	0.620854	7.41952	0.00645201	0.0262017
TIA1EST1_RS03620	36.7434	-3.55962	0.620854	7.41952	0.00645201	0.0262017
ALW23_RS03775	36.7434	-3.55962	0.620854	7.41952	0.00645201	0.0262017
ALW29_RS03620	36.7434	-3.55962	0.620854	7.41952	0.00645201	0.0262017
CPA42_RS03905	36.7434	-3.55962	0.620854	7.41952	0.00645201	0.0262017
cact_RS03740	36.7434	-3.55962	0.620854	7.41952	0.00645201	0.0262017
F6X01_RS03905	36.7434	-3.55962	0.620854	7.41952	0.00645201	0.0262017
G448_RS0110375	30.0248	-3.53803	0.65585	7.24061	0.00712727	0.0280607
FOC60_RS03695	47.3133	-3.52352	0.653461	8.97691	0.00273412	0.0143608
HMPREF0734_RS00655	47.3133	-3.52352	0.653461	8.97691	0.00273412	0.0143608
HW274_RS09765	55.3336	-3.51485	0.612098	7.07441	0.00781927	0.0299254
BKH17_RS08210	55.3336	-3.51485	0.612098	7.07441	0.00781927	0.0299254
EGY06_RS03060	56.7484	-3.50972	0.534328	16.2864	5.44543e-05	0.000983121
PAZ_RS04335	56.8074	-3.50933	0.53434	16.2879	5.44111e-05	0.000982983
FNX46_RS04670	56.8074	-3.50933	0.53434	16.2879	5.44111e-05	0.000982983
CPA42_RS04655	56.8074	-3.50933	0.53434	16.2879	5.44111e-05	0.000982983
cact_RS04460	56.8074	-3.50933	0.53434	16.2879	5.44111e-05	0.000982983
F6X01_RS04665	56.8074	-3.50933	0.53434	16.2879	5.44111e-05	0.000982983
HW274_RS06350	30.8947	-3.50926	0.658346	7.3461	0.00672083	0.026949
CASZ1_RS04450	56.8061	-3.50836	0.534455	16.2641	5.5098e-05	0.000989991
CASZ2_RS04465	56.8061	-3.50836	0.534455	16.2641	5.5098e-05	0.000989991
ALW23_RS04480	56.7949	-3.50816	0.534303	16.2827	5.45588e-05	0.000984469
ALW21_RS05550	26.9798	-3.44536	0.497894	21.8257	2.9858e-06	0.000161232
BKH16_RS07985	51.6448	-3.43678	0.592888	10.8461	0.000990054	0.00698861
RN83_RS05560	32.2717	-3.42949	0.685257	6.17399	0.0129642	0.0427584
LI936_RS05255	32.2717	-3.42949	0.685257	6.17399	0.0129642	0.0427584
CASZ1_RS04500	43.0245	-3.42737	0.547188	12.05	0.000517914	0.00445466
CASZ2_RS04515	43.0245	-3.42737	0.547188	12.05	0.000517914	0.00445466
PAZ_RS02370	91.3477	-3.42162	0.472583	21.3912	3.74493e-06	0.000186387
HMPREF0675_RS07040	70.2565	-3.4211	0.530767	17.3546	3.1015e-05	0.000684658
ALW33_RS07035	70.2565	-3.4211	0.530767	17.3546	3.1015e-05	0.000684658
PAZ_RS10340	26.5749	-3.42086	0.601721	10.6155	0.00112145	0.00764748
PAGK_RS04135	70.3103	-3.41905	0.534718	17.0114	3.71566e-05	0.000768877
EGX38_RS06540	70.3103	-3.41905	0.534718	17.0114	3.71566e-05	0.000768877
HMPREF0675_RS06700	32.8777	-3.4117	0.520318	8.05189	0.00454563	0.0204677
ALW33_RS06685	32.8777	-3.4117	0.520318	8.05189	0.00454563	0.0204677
BKH16_RS08600	70.9388	-3.40986	0.612095	8.38726	0.0037786	0.018012
PAZ_RS06645	32.8771	-3.40908	0.520295	8.05088	0.00454815	0.0204734
PAC1_RS06855	32.8771	-3.40908	0.520295	8.05088	0.00454815	0.0204734
FNX46_RS07165	32.8771	-3.40908	0.520295	8.05088	0.00454815	0.0204734
CASZ1_RS06860	32.8771	-3.40908	0.520295	8.05088	0.00454815	0.0204734
CASZ2_RS06875	32.8771	-3.40908	0.520295	8.05088	0.00454815	0.0204734
TIA1EST1_RS06635	32.8771	-3.40908	0.520295	8.05088	0.00454815	0.0204734
ALW29_RS06670	32.8771	-3.40908	0.520295	8.05088	0.00454815	0.0204734
CPA42_RS07160	32.8771	-3.40908	0.520295	8.05088	0.00454815	0.0204734
cact_RS06875	32.8771	-3.40908	0.520295	8.05088	0.00454815	0.0204734
F6X01_RS07165	32.8771	-3.40908	0.520295	8.05088	0.00454815	0.0204734
PAGK_RS04480	32.8642	-3.40268	0.520304	8.02994	0.00460104	0.0206517
EGX38_RS06925	32.8642	-3.40268	0.520304	8.02994	0.00460104	0.0206517
OYC54_RS07130	31.2115	-3.40176	0.521881	7.97204	0.00475054	0.0211149
FVE72_RS05405	78.6602	-3.40167	0.65331	6.9157	0.00854421	0.0318058
LEPGO_RS0105575	78.6602	-3.40167	0.65331	6.9157	0.00854421	0.0318058
EGY06_RS05310	55.1841	-3.4014	0.492063	19.4208	1.04859e-05	0.000349275
PAC1_RS08630	56.9919	-3.39559	0.463757	16.9394	3.85912e-05	0.00078847
PAZ_RS02245	55.3508	-3.39417	0.491578	19.4032	1.05829e-05	0.000351007
FNX46_RS02420	55.3508	-3.39417	0.491578	19.4032	1.05829e-05	0.000351007
CASZ1_RS02270	55.3508	-3.39417	0.491578	19.4032	1.05829e-05	0.000351007
CASZ2_RS02280	55.3508	-3.39417	0.491578	19.4032	1.05829e-05	0.000351007
TIA1EST1_RS02235	55.3508	-3.39417	0.491578	19.4032	1.05829e-05	0.000351007
ALW29_RS02235	55.3508	-3.39417	0.491578	19.4032	1.05829e-05	0.000351007
CPA42_RS02410	55.3508	-3.39417	0.491578	19.4032	1.05829e-05	0.000351007
cact_RS02275	55.3508	-3.39417	0.491578	19.4032	1.05829e-05	0.000351007
F6X01_RS02410	55.3508	-3.39417	0.491578	19.4032	1.05829e-05	0.000351007
ALW23_RS02385	55.3504	-3.39304	0.491674	19.3984	1.06094e-05	0.000351582
HMPREF0675_RS04805	85.5517	-3.38916	0.539244	17.1357	3.48012e-05	0.000737533
ALW33_RS04805	85.5517	-3.38916	0.539244	17.1357	3.48012e-05	0.000737533
PAGK_RS06360	85.6887	-3.36649	0.535354	17.3193	3.15956e-05	0.000692838
EGX38_RS08935	85.6887	-3.36649	0.535354	17.3193	3.15956e-05	0.000692838
FVE72_RS06665	30.7733	-3.35717	0.70979	6.66463	0.00983452	0.0350963
FOC71_RS04200	164.154	-3.35459	0.496587	17.1021	3.54229e-05	0.000745479
RN83_RS06845	41.8687	-3.33649	0.596903	9.16005	0.00247356	0.0133594
TIA2EST2_RS00860	50.0132	-3.33485	0.587922	9.80714	0.00173836	0.0104258
BKH17_RS09190	35.5151	-3.33337	0.640354	9.93408	0.00162247	0.00992829
OYC54_RS10760	40.3337	-3.32931	0.48901	15.9495	6.50545e-05	0.00109836
FOC60_RS09210	45.2438	-3.32334	0.588423	10.755	0.00103996	0.00723992
HMPREF0734_RS06170	45.2438	-3.32334	0.588423	10.755	0.00103996	0.00723992
GDK37_RS08650	62.7009	-3.32311	0.576708	10.3276	0.00131057	0.00853231
TPCU426_RS00890	62.7009	-3.32311	0.576708	10.3276	0.00131057	0.00853231
TIA2EST36_RS00860	49.7998	-3.31953	0.58803	9.71506	0.00182764	0.0108038
PAGK_RS05200	37.2943	-3.30608	0.532976	13.1729	0.000284031	0.00293979
EGX38_RS07700	37.2943	-3.30608	0.532976	13.1729	0.000284031	0.00293979
PAZ_RS01155	126.741	-3.30199	0.484992	16.5455	4.74964e-05	0.000902157
LPB409_RS00530	90.2262	-3.29787	0.711579	7.22407	0.00719325	0.0282377
G448_RS0112340	46.1257	-3.28599	0.560115	8.48464	0.00358157	0.0173661
FVE72_RS10405	140.628	-3.28432	0.695125	6.54946	0.0104916	0.036747
LEPGO_RS0110715	140.618	-3.2812	0.695165	6.55002	0.0104883	0.0367378
BKH18_RS10855	57.7454	-3.27425	0.58661	9.00749	0.00268876	0.0141897
ALW23_RS05180	32.8578	-3.27394	0.490969	16.3964	5.13831e-05	0.000947809
ALW29_RS05025	32.8578	-3.27394	0.490969	16.3964	5.13831e-05	0.000947809
SIR_RS16100	30.9744	-3.27314	0.691336	6.46766	0.0109855	0.0379978
HMPREF0675_RS05970	37.5128	-3.27267	0.533682	12.8853	0.000331178	0.00327148
ALW33_RS05965	37.5128	-3.27267	0.533682	12.8853	0.000331178	0.00327148
CASZ1_RS06475	53.0184	-3.26936	0.651137	8.77955	0.00304627	0.0154677
CASZ2_RS06490	53.0184	-3.26936	0.651137	8.77955	0.00304627	0.0154677
FVE72_RS07255	97.1031	-3.26212	0.639669	7.33504	0.00676233	0.0270684
LEPGO_RS0107535	97.1031	-3.26212	0.639669	7.33504	0.00676233	0.0270684
HW274_RS08540	50.561	-3.2621	0.635349	7.04628	0.007943	0.0302373
TIA2EST36_RS05210	58.5991	-3.25344	0.535898	14.7952	0.000119842	0.00164962
TIA2EST36_RS03930	37.6303	-3.25008	0.465363	19.1803	1.18932e-05	0.000375175
TIA1EST1_RS04325	52.4532	-3.24942	0.538392	13.418	0.000249228	0.00268909
ALW23_RS00245	28.2907	-3.24538	0.540506	13.6966	0.000214844	0.00242384
OYC54_RS00250	28.2907	-3.24538	0.540506	13.6966	0.000214844	0.00242384
TIA2EST22_RS00870	62.8737	-3.24418	0.572233	9.50342	0.00205089	0.0116905
FVE72_RS10115	89.1908	-3.2402	0.679132	6.75566	0.0093451	0.0338475
LEPGO_RS0110415	89.1908	-3.2402	0.679132	6.75566	0.0093451	0.0338475
A6J72_RS02960	30.676	-3.23992	0.689623	6.46304	0.0110141	0.0380729
EGY06_RS02080	61.1646	-3.2358	0.513584	16.0149	6.28447e-05	0.00107697
ALW29_RS11080	60.1778	-3.23318	0.508894	17.2028	3.35948e-05	0.000720997
PAZ_RS05235	61.1368	-3.23111	0.513778	15.9656	6.45041e-05	0.00109291
FNX46_RS05650	61.1368	-3.23111	0.513778	15.9656	6.45041e-05	0.00109291
ALW23_RS05380	61.1368	-3.23111	0.513778	15.9656	6.45041e-05	0.00109291
ALW29_RS05225	61.1368	-3.23111	0.513778	15.9656	6.45041e-05	0.00109291
CPA42_RS05635	61.1368	-3.23111	0.513778	15.9656	6.45041e-05	0.00109291
cact_RS05420	61.1368	-3.23111	0.513778	15.9656	6.45041e-05	0.00109291
F6X01_RS05645	61.1368	-3.23111	0.513778	15.9656	6.45041e-05	0.00109291
QQA41_RS02990	48.0661	-3.23087	0.587408	8.7021	0.00317843	0.0159471
EGY06_RS02285	35.834	-3.22978	0.489817	16.9208	3.89723e-05	0.00079398
PAZ_RS05035	35.8244	-3.22918	0.489454	16.9696	3.7983e-05	0.000779973
FNX46_RS05445	35.8244	-3.22918	0.489454	16.9696	3.7983e-05	0.000779973
CASZ1_RS05210	35.8244	-3.22918	0.489454	16.9696	3.7983e-05	0.000779973
CASZ2_RS05225	35.8244	-3.22918	0.489454	16.9696	3.7983e-05	0.000779973
TIA1EST1_RS05025	35.8244	-3.22918	0.489454	16.9696	3.7983e-05	0.000779973
QQA42_RS08610	48.0442	-3.2283	0.587929	8.65857	0.00325527	0.0162232
GDK37_RS12775	30.5389	-3.22133	0.591858	12.4347	0.000421429	0.00387359
DXN06_RS13285	30.5389	-3.22133	0.591858	12.4347	0.000421429	0.00387359
QQA41_RS06260	30.5389	-3.22133	0.591858	12.4347	0.000421429	0.00387359
LI931_RS06285	30.5389	-3.22133	0.591858	12.4347	0.000421429	0.00387359
PPA_RS14175	30.5406	-3.22061	0.591852	12.434	0.000421594	0.00387359
TIA2EST22_RS13805	30.5406	-3.22061	0.591852	12.434	0.000421594	0.00387359
TIA2EST2_RS13600	30.5406	-3.22061	0.591852	12.434	0.000421594	0.00387359
TIB1ST10_RS14140	30.5406	-3.22061	0.591852	12.434	0.000421594	0.00387359
TPCU426_RS05265	30.5406	-3.22061	0.591852	12.434	0.000421594	0.00387359
ALW21_RS14185	30.5406	-3.22061	0.591852	12.434	0.000421594	0.00387359
cbac_RS12515	30.5406	-3.22061	0.591852	12.434	0.000421594	0.00387359
LCQ46_RS06610	30.5406	-3.22061	0.591852	12.434	0.000421594	0.00387359
QQA42_RS05345	30.5406	-3.22061	0.591852	12.434	0.000421594	0.00387359
PPA_RS05305	60.662	-3.21915	0.538074	13.8929	0.000193525	0.00225954
cbac_RS05470	60.662	-3.21915	0.538074	13.8929	0.000193525	0.00225954
DXN06_RS11955	48.0706	-3.21306	0.587441	8.6516	0.00326775	0.016267
LI931_RS03010	48.0706	-3.21306	0.587441	8.6516	0.00326775	0.016267
PPA_RS08265	48.0487	-3.2111	0.587956	8.60827	0.0033464	0.0165531
TIB1ST10_RS08300	48.0487	-3.2111	0.587956	8.60827	0.0033464	0.0165531
cbac_RS08545	48.0487	-3.2111	0.587956	8.60827	0.0033464	0.0165531
LCQ46_RS09860	48.0487	-3.2111	0.587956	8.60827	0.0033464	0.0165531
BKH16_RS12285	63.4913	-3.20548	0.549996	12.3317	0.00044534	0.00401758
TIA1EST1_RS02040	43.471	-3.20371	0.449258	25.7921	3.80243e-07	4.48022e-05
LPB409_RS06620	37.9854	-3.20134	0.677379	5.96437	0.0145978	0.0463892
PAGK_RS04710	54.0854	-3.19877	0.631162	7.8087	0.00519953	0.0225255
EGX38_RS07200	54.0854	-3.19877	0.631162	7.8087	0.00519953	0.0225255
EGY06_RS00985	54.0854	-3.19877	0.631162	7.8087	0.00519953	0.0225255
HMPREF0675_RS06460	54.0724	-3.19486	0.631063	7.79791	0.00523067	0.0226154
PAZ_RS06305	54.0724	-3.19486	0.631063	7.79791	0.00523067	0.0226154
FNX46_RS06745	54.0724	-3.19486	0.631063	7.79791	0.00523067	0.0226154
TIA1EST1_RS06295	54.0724	-3.19486	0.631063	7.79791	0.00523067	0.0226154
ALW29_RS06300	54.0724	-3.19486	0.631063	7.79791	0.00523067	0.0226154
ALW33_RS06455	54.0724	-3.19486	0.631063	7.79791	0.00523067	0.0226154
CPA42_RS06740	54.0724	-3.19486	0.631063	7.79791	0.00523067	0.0226154
cact_RS06485	54.0724	-3.19486	0.631063	7.79791	0.00523067	0.0226154
F6X01_RS06745	54.0724	-3.19486	0.631063	7.79791	0.00523067	0.0226154
BKH15_RS10170	57.0527	-3.19397	0.64743	9.05987	0.0026128	0.0138939
EGX38_RS11410	99.719	-3.18774	0.45899	20.4358	6.16643e-06	0.000253177
EGY06_RS05165	99.719	-3.18774	0.45899	20.4358	6.16643e-06	0.000253177
ALW23_RS02510	99.7932	-3.18621	0.463152	19.8789	8.25057e-06	0.000301452
EGY06_RS13275	46.5964	-3.17633	0.572497	11.008	0.0009072	0.00656745
QQA41_RS06130	62.8092	-3.17048	0.519097	14.685	0.000127051	0.00171605
DXN06_RS02275	62.7592	-3.16994	0.519019	14.6811	0.000127319	0.00171797
LI931_RS06160	62.7592	-3.16994	0.519019	14.6811	0.000127319	0.00171797
PAC1_RS05085	57.5238	-3.16881	0.494239	14.866	0.000115425	0.00161026
GDK37_RS02700	41.272	-3.16871	0.549069	12.039	0.000520977	0.00447272
TIA1EST1_RS01150	143.632	-3.16853	0.485494	14.8587	0.000115871	0.00161445
TIA2EST2_RS03875	41.2427	-3.16833	0.549102	12.0312	0.00052317	0.00448676
TPCU426_RS04040	41.2427	-3.16833	0.549102	12.0312	0.00052317	0.00448676
EGY06_RS08835	38.8033	-3.16783	0.678984	6.26975	0.0122816	0.0411787
HMPREF0675_RS02505	99.8892	-3.16755	0.459367	20.0441	7.56767e-06	0.000286549
PAGK_RS02515	99.8892	-3.16755	0.459367	20.0441	7.56767e-06	0.000286549
FNX46_RS02560	99.8892	-3.16755	0.459367	20.0441	7.56767e-06	0.000286549
CASZ1_RS02410	99.8892	-3.16755	0.459367	20.0441	7.56767e-06	0.000286549
CASZ2_RS02420	99.8892	-3.16755	0.459367	20.0441	7.56767e-06	0.000286549
TIA1EST1_RS02360	99.8892	-3.16755	0.459367	20.0441	7.56767e-06	0.000286549
ALW29_RS02355	99.8892	-3.16755	0.459367	20.0441	7.56767e-06	0.000286549
ALW33_RS02500	99.8892	-3.16755	0.459367	20.0441	7.56767e-06	0.000286549
CPA42_RS02555	99.8892	-3.16755	0.459367	20.0441	7.56767e-06	0.000286549
cact_RS02415	99.8892	-3.16755	0.459367	20.0441	7.56767e-06	0.000286549
F6X01_RS02550	99.8892	-3.16755	0.459367	20.0441	7.56767e-06	0.000286549
OYC54_RS02600	99.8892	-3.16755	0.459367	20.0441	7.56767e-06	0.000286549
DXN06_RS05395	97.9501	-3.16722	0.463091	19.5837	9.62867e-06	0.000332744
PAGK_RS05780	63.0651	-3.16645	0.516322	14.89	0.000113964	0.0015986
EGX38_RS08305	63.0651	-3.16645	0.516322	14.89	0.000113964	0.0015986
PAC1_RS02380	99.8767	-3.16627	0.459405	20.0425	7.57406e-06	0.000286697
QQA42_RS05475	62.7513	-3.16544	0.51916	14.6609	0.000128685	0.00173082
NQK35_RS08695	69.844	-3.16543	0.462985	12.0694	0.000512562	0.00442241
TIB1ST10_RS05305	62.7013	-3.16459	0.519085	14.6556	0.000129052	0.00173435
ALW21_RS05295	62.7013	-3.16459	0.519085	14.6556	0.000129052	0.00173435
OYC54_RS06055	65.9	-3.16429	0.463903	22.3416	2.28205e-06	0.000137373
TIIST44_RS03055	26.437	-3.16384	0.542898	15.609	7.78844e-05	0.00123675
OYC56_RS10385	26.437	-3.16384	0.542898	15.609	7.78844e-05	0.00123675
LI936_RS10400	26.437	-3.16384	0.542898	15.609	7.78844e-05	0.00123675
FVE72_RS00450	27.8578	-3.16379	0.648452	7.88359	0.00498855	0.0218758
LEPGO_RS0100485	27.8578	-3.16379	0.648452	7.88359	0.00498855	0.0218758
QDN19_RS04465	57.2827	-3.16343	0.590443	9.18735	0.00243694	0.013217
HMPREF0675_RS05380	63.0072	-3.16074	0.516388	14.8665	0.000115392	0.00160992
TIA2EST2_RS05165	63.0072	-3.16074	0.516388	14.8665	0.000115392	0.00160992
TPCU426_RS05390	63.0072	-3.16074	0.516388	14.8665	0.000115392	0.00160992
ALW33_RS05385	63.0072	-3.16074	0.516388	14.8665	0.000115392	0.00160992
CASZ1_RS08520	41.1774	-3.16028	0.55671	10.9945	0.00091385	0.00660084
CASZ2_RS08530	41.1774	-3.16028	0.55671	10.9945	0.00091385	0.00660084
TIA1EST1_RS04365	43.0874	-3.15872	0.552127	11.4832	0.000702276	0.00550281
PAZ_RS08885	69.7371	-3.15459	0.481585	14.1787	0.000166239	0.00204625
TIA1EST1_RS05670	58.3668	-3.15299	0.49304	19.0093	1.30085e-05	0.000395831
BKH16_RS03605	53.7398	-3.15259	0.566293	6.90858	0.00857832	0.0318847
LCQ46_RS06735	63.0019	-3.14999	0.516291	14.7287	0.000124141	0.00168929
GDK37_RS02690	39.9791	-3.14851	0.44933	19.0977	1.24196e-05	0.000384619
PPA_RS02390	98.1328	-3.14733	0.463449	19.2145	1.1682e-05	0.00037101
TIB1ST10_RS02385	98.1328	-3.14733	0.463449	19.2145	1.1682e-05	0.00037101
ALW21_RS02385	98.1328	-3.14733	0.463449	19.2145	1.1682e-05	0.00037101
cbac_RS02445	98.1328	-3.14733	0.463449	19.2145	1.1682e-05	0.00037101
LCQ46_RS03715	98.1328	-3.14733	0.463449	19.2145	1.1682e-05	0.00037101
QQA42_RS02465	98.1328	-3.14733	0.463449	19.2145	1.1682e-05	0.00037101
QQA41_RS02465	98.1328	-3.14733	0.463449	19.2145	1.1682e-05	0.00037101
LI931_RS02480	98.1328	-3.14733	0.463449	19.2145	1.1682e-05	0.00037101
FNX46_RS01265	142.464	-3.14667	0.486035	14.5648	0.000135419	0.00178991
TIA2EST2_RS03885	39.8024	-3.14587	0.451934	18.8491	1.41475e-05	0.000416529
TPCU426_RS04050	39.8024	-3.14587	0.451934	18.8491	1.41475e-05	0.000416529
TIA2EST36_RS13740	30.3758	-3.14427	0.59128	11.9079	0.000558963	0.00469358
CASZ1_RS02525	32.5879	-3.14101	0.534282	13.7362	0.000210357	0.00238961
CASZ2_RS02535	32.5879	-3.14101	0.534282	13.7362	0.000210357	0.00238961
BKH16_RS06660	78.1253	-3.13947	0.591599	8.47318	0.00360421	0.0174402
LCQ46_RS12065	57.1864	-3.13756	0.5399	13.8232	0.000200841	0.00231532
GDK37_RS12480	59.32	-3.13477	0.55731	11.7608	0.000604923	0.0049573
HMPREF0733_RS10160	37.8851	-3.13215	0.604149	7.17825	0.00737928	0.0287404
RDV56_RS04195	37.8851	-3.13215	0.604149	7.17825	0.00737928	0.0287404
OYC56_RS04625	58.1408	-3.13051	0.563719	11.4925	0.000698764	0.00548191
ADK06_RS06580	43.8347	-3.13007	0.609539	8.09837	0.0044305	0.0201087
PAZ_RS13980	73.206	-3.12854	0.543564	11.1816	0.000826133	0.00616491
FNX46_RS07695	73.206	-3.12854	0.543564	11.1816	0.000826133	0.00616491
TIA1EST1_RS07130	73.206	-3.12854	0.543564	11.1816	0.000826133	0.00616491
ALW23_RS07305	73.206	-3.12854	0.543564	11.1816	0.000826133	0.00616491
ALW29_RS07170	73.206	-3.12854	0.543564	11.1816	0.000826133	0.00616491
ALW33_RS06415	64.0008	-3.12662	0.485269	20.0402	7.58316e-06	0.000286865
PAGK_RS04750	64.0487	-3.12461	0.48519	20.02	7.66361e-06	0.000288467
TIA2EST36_RS04425	60.6912	-3.12278	0.499759	20.0337	7.60892e-06	0.000287143
TIA2EST22_RS04435	60.6912	-3.12278	0.499759	20.0337	7.60892e-06	0.000287143
TIA2EST2_RS04380	60.6912	-3.12278	0.499759	20.0337	7.60892e-06	0.000287143
TPCU426_RS04560	60.6912	-3.12278	0.499759	20.0337	7.60892e-06	0.000287143
DXN06_RS08685	64.7745	-3.12153	0.479695	18.5282	1.67411e-05	0.000460356
EGX38_RS02205	64.7745	-3.12153	0.479695	18.5282	1.67411e-05	0.000460356
EGY06_RS08405	64.7745	-3.12153	0.479695	18.5282	1.67411e-05	0.000460356
EGY06_RS06465	149.627	-3.12121	0.481147	15.1437	9.96314e-05	0.00146525
ALW29_RS01155	149.568	-3.11813	0.481199	15.0896	0.000102529	0.00149039
FOC60_RS00545	76.8772	-3.11638	0.514211	9.4829	0.00207395	0.0117788
HMPREF0734_RS10235	76.8772	-3.11638	0.514211	9.4829	0.00207395	0.0117788
QQA42_RS01175	148.874	-3.11607	0.481363	14.941	0.000110927	0.00156902
QQA41_RS01180	148.874	-3.11607	0.481363	14.941	0.000110927	0.00156902
FOC60_RS08065	108.127	-3.11512	0.536493	10.222	0.00138776	0.00888
HMPREF0734_RS05025	108.127	-3.11512	0.536493	10.222	0.00138776	0.00888
GDK37_RS02140	60.4404	-3.11509	0.492619	16.4155	5.08686e-05	0.000941905
PAZ_RS04375	44.0577	-3.11353	0.540011	12.0155	0.000527585	0.00450785
FNX46_RS04725	44.0577	-3.11353	0.540011	12.0155	0.000527585	0.00450785
ALW23_RS04520	44.0577	-3.11353	0.540011	12.0155	0.000527585	0.00450785
ALW29_RS04365	44.0577	-3.11353	0.540011	12.0155	0.000527585	0.00450785
CPA42_RS04710	44.0577	-3.11353	0.540011	12.0155	0.000527585	0.00450785
cact_RS04510	44.0577	-3.11353	0.540011	12.0155	0.000527585	0.00450785
F6X01_RS04720	44.0577	-3.11353	0.540011	12.0155	0.000527585	0.00450785
FNX46_RS11830	64.0504	-3.11334	0.486186	17.6974	2.58985e-05	0.000607095
PAGK_RS06645	40.1919	-3.1127	0.562581	10.7425	0.00104702	0.00727582
PAC1_RS04560	40.9627	-3.1125	0.559417	10.8984	0.000962474	0.00685118
OYC54_RS04690	40.9627	-3.1125	0.559417	10.8984	0.000962474	0.00685118
PAC1_RS00245	37.3679	-3.11239	0.51008	17.8124	2.43793e-05	0.000583092
EGY06_RS13120	72.2029	-3.1099	0.547821	10.6594	0.0010951	0.0075173
PAC1_RS01175	144.827	-3.10985	0.485577	14.5728	0.000134848	0.00178658
EGY06_RS03005	43.9706	-3.10985	0.540399	11.8868	0.000565319	0.00472964
HMPREF0675_RS04520	44.0598	-3.10704	0.536517	12.1527	0.000490162	0.00428685
ALW33_RS04520	44.0598	-3.10704	0.536517	12.1527	0.000490162	0.00428685
EGX38_RS09235	43.9728	-3.10512	0.536898	12.0228	0.000525549	0.00449673
TPCU426_RS03690	41.2767	-3.10384	0.565194	8.68342	0.00321118	0.0160687
PAC1_RS02360	50.8344	-3.10061	0.576229	9.54225	0.00200795	0.0115276
OYC54_RS02580	50.8344	-3.10061	0.576229	9.54225	0.00200795	0.0115276
ALW23_RS01315	144.397	-3.10047	0.482755	14.4696	0.000142439	0.00185179
HMPREF0675_RS02540	32.6339	-3.09966	0.511161	15.1846	9.74974e-05	0.00144362
PAGK_RS02550	32.6339	-3.09966	0.511161	15.1846	9.74974e-05	0.00144362
ALW33_RS02535	32.6339	-3.09966	0.511161	15.1846	9.74974e-05	0.00144362
BKH16_RS10130	67.7118	-3.09701	0.581235	7.5983	0.00584233	0.024418
TIA2EST36_RS02335	72.1156	-3.09634	0.503427	16.4886	4.89441e-05	0.00092018
CASZ1_RS05410	61.2076	-3.09619	0.510908	14.8799	0.00011458	0.0016027
CASZ2_RS05425	61.2076	-3.09619	0.510908	14.8799	0.00011458	0.0016027
TIA1EST1_RS05225	52.1077	-3.0869	0.534043	14.7592	0.00012215	0.00167079
HW274_RS09015	31.0801	-3.08537	0.625728	6.16971	0.0129956	0.0428366
BKH17_RS10750	31.0801	-3.08537	0.625728	6.16971	0.0129956	0.0428366
CPA42_RS01260	96.0667	-3.08296	0.474944	16.8279	4.09273e-05	0.000819056
cact_RS01160	96.0667	-3.08296	0.474944	16.8279	4.09273e-05	0.000819056
F6X01_RS01255	96.0667	-3.08296	0.474944	16.8279	4.09273e-05	0.000819056
EGX38_RS11365	32.6375	-3.07911	0.510781	15.1166	0.000101069	0.00147767
PPA_RS00595	27.1114	-3.07702	0.520916	14.1005	0.000173302	0.00210632
TIB1ST10_RS00590	27.1114	-3.07702	0.520916	14.1005	0.000173302	0.00210632
ALW21_RS00595	27.1114	-3.07702	0.520916	14.1005	0.000173302	0.00210632
cbac_RS00610	27.1114	-3.07702	0.520916	14.1005	0.000173302	0.00210632
LCQ46_RS01865	27.1114	-3.07702	0.520916	14.1005	0.000173302	0.00210632
QQA42_RS00620	27.1114	-3.07702	0.520916	14.1005	0.000173302	0.00210632
QQA41_RS00625	27.1114	-3.07702	0.520916	14.1005	0.000173302	0.00210632
LI931_RS00620	27.1114	-3.07702	0.520916	14.1005	0.000173302	0.00210632
ALW21_RS08305	44.292	-3.07616	0.629641	6.83391	0.00894432	0.032813
DXN06_RS07340	27.1381	-3.07593	0.516404	14.3563	0.000151275	0.00192531
FVE72_RS04925	46.0592	-3.07411	0.624983	7.2554	0.0070688	0.0279038
LEPGO_RS0105065	46.0592	-3.07411	0.624983	7.2554	0.0070688	0.0279038
TIA2EST2_RS00085	93.345	-3.07365	0.492291	15.2625	9.35532e-05	0.00140268
FOC60_RS09025	28.2358	-3.06989	0.687023	7.17876	0.00737719	0.0287356
HMPREF0734_RS05965	28.2358	-3.06989	0.687023	7.17876	0.00737719	0.0287356
HMPREF0733_RS08005	36.0664	-3.0694	0.615944	9.21434	0.00240126	0.0130707
RDV56_RS02030	36.0664	-3.0694	0.615944	9.21434	0.00240126	0.0130707
STO1_RS08000	36.6461	-3.06889	0.665083	6.85322	0.00884819	0.0325633
EGX38_RS12135	40.4072	-3.06642	0.57058	10.5108	0.00118676	0.00796037
TIA2EST2_RS04685	54.9453	-3.0646	0.5144	13.0046	0.000310719	0.00312685
TPCU426_RS04875	54.9453	-3.0646	0.5144	13.0046	0.000310719	0.00312685
PPA_RS11285	64.6815	-3.0633	0.480017	17.8862	2.34513e-05	0.000568741
HMPREF0675_RS11155	64.6815	-3.0633	0.480017	17.8862	2.34513e-05	0.000568741
TIA2EST36_RS11030	64.6815	-3.0633	0.480017	17.8862	2.34513e-05	0.000568741
TIA2EST2_RS11020	64.6815	-3.0633	0.480017	17.8862	2.34513e-05	0.000568741
PAZ_RS11070	64.6815	-3.0633	0.480017	17.8862	2.34513e-05	0.000568741
TIB1ST10_RS11300	64.6815	-3.0633	0.480017	17.8862	2.34513e-05	0.000568741
PAC1_RS11275	64.6815	-3.0633	0.480017	17.8862	2.34513e-05	0.000568741
PAGK_RS11145	64.6815	-3.0633	0.480017	17.8862	2.34513e-05	0.000568741
GDK37_RS07030	64.6815	-3.0633	0.480017	17.8862	2.34513e-05	0.000568741
CASZ1_RS11395	64.6815	-3.0633	0.480017	17.8862	2.34513e-05	0.000568741
CASZ2_RS11405	64.6815	-3.0633	0.480017	17.8862	2.34513e-05	0.000568741
TPCU426_RS11500	64.6815	-3.0633	0.480017	17.8862	2.34513e-05	0.000568741
TIA1EST1_RS11045	64.6815	-3.0633	0.480017	17.8862	2.34513e-05	0.000568741
ALW33_RS11125	64.6815	-3.0633	0.480017	17.8862	2.34513e-05	0.000568741
CPA42_RS11855	64.6815	-3.0633	0.480017	17.8862	2.34513e-05	0.000568741
cact_RS11415	64.6815	-3.0633	0.480017	17.8862	2.34513e-05	0.000568741
cbac_RS11625	64.6815	-3.0633	0.480017	17.8862	2.34513e-05	0.000568741
F6X01_RS11875	64.6815	-3.0633	0.480017	17.8862	2.34513e-05	0.000568741
LCQ46_RS00580	64.6815	-3.0633	0.480017	17.8862	2.34513e-05	0.000568741
QQA42_RS11700	64.6815	-3.0633	0.480017	17.8862	2.34513e-05	0.000568741
QQA41_RS11685	64.6815	-3.0633	0.480017	17.8862	2.34513e-05	0.000568741
LI931_RS11735	64.6815	-3.0633	0.480017	17.8862	2.34513e-05	0.000568741
BKH16_RS07235	29.1935	-3.06278	0.561933	8.48013	0.00359047	0.0173967
HMPREF0675_RS01860	40.059	-3.06045	0.570664	10.5185	0.00118188	0.00793815
PAGK_RS01860	40.059	-3.06045	0.570664	10.5185	0.00118188	0.00793815
ALW33_RS01860	40.059	-3.06045	0.570664	10.5185	0.00118188	0.00793815
TIA2EST22_RS03940	34.8831	-3.05883	0.465594	15.9499	6.50423e-05	0.00109824
OYC54_RS03265	36.3262	-3.05655	0.545786	8.90471	0.00284436	0.0147536
QQA42_RS02645	69.8315	-3.05547	0.532785	13.6131	0.000224616	0.00249963
QQA41_RS02645	69.8315	-3.05547	0.532785	13.6131	0.000224616	0.00249963
QQA42_RS01765	39.1577	-3.05459	0.560069	10.6674	0.0010904	0.00749479
QQA41_RS01770	39.1577	-3.05459	0.560069	10.6674	0.0010904	0.00749479
DXN06_RS06740	144.332	-3.05237	0.479564	14.1489	0.000168895	0.00206676
PPA_RS01135	144.262	-3.0519	0.482682	13.9604	0.000186702	0.00220762
cbac_RS01160	144.262	-3.0519	0.482682	13.9604	0.000186702	0.00220762
BKH17_RS06055	41.1419	-3.05189	0.591772	8.54434	0.00346599	0.0169522
TIB1ST10_RS01135	144.26	-3.05094	0.482451	13.9715	0.000185607	0.00220004
PAGK_RS06005	26.4115	-3.04938	0.584039	8.34001	0.00387815	0.0183383
EGX38_RS08540	26.4115	-3.04938	0.584039	8.34001	0.00387815	0.0183383
PAC1_RS03030	44.9042	-3.049	0.54713	8.96687	0.00274918	0.0144181
HMPREF0675_RS05155	26.405	-3.04836	0.588538	8.32636	0.00390739	0.0184282
ALW33_RS05160	26.405	-3.04836	0.588538	8.32636	0.00390739	0.0184282
ALW21_RS01140	144.272	-3.04654	0.479609	14.0959	0.000173725	0.00210929
LCQ46_RS02425	144.272	-3.04654	0.479609	14.0959	0.000173725	0.00210929
LI931_RS01185	144.272	-3.04654	0.479609	14.0959	0.000173725	0.00210929
PPA_RS05555	28.7634	-3.0455	0.487132	19.1199	1.22756e-05	0.000381912
TIB1ST10_RS05560	28.7634	-3.0455	0.487132	19.1199	1.22756e-05	0.000381912
cbac_RS05730	28.7634	-3.0455	0.487132	19.1199	1.22756e-05	0.000381912
QQA42_RS05730	28.7634	-3.0455	0.487132	19.1199	1.22756e-05	0.000381912
CPA42_RS07695	48.1911	-3.04126	0.581481	8.8203	0.00297898	0.0152586
cact_RS07405	48.1911	-3.04126	0.581481	8.8203	0.00297898	0.0152586
F6X01_RS07705	48.1911	-3.04126	0.581481	8.8203	0.00297898	0.0152586
ADK06_RS03120	72.4813	-3.03929	0.563345	6.05474	0.013869	0.0447952
ALW23_RS11200	63.0033	-3.0392	0.488627	16.4812	4.91345e-05	0.000922482
TIIST44_RS08015	59.3616	-3.03902	0.554453	11.4763	0.000704883	0.00551746
DXN06_RS00940	59.3616	-3.03902	0.554453	11.4763	0.000704883	0.00551746
EGY06_RS00750	59.3616	-3.03902	0.554453	11.4763	0.000704883	0.00551746
QQA41_RS04810	59.3616	-3.03902	0.554453	11.4763	0.000704883	0.00551746
LI931_RS04835	59.3616	-3.03902	0.554453	11.4763	0.000704883	0.00551746
DXN06_RS02015	28.9256	-3.03846	0.487956	18.7921	1.45772e-05	0.00042423
QQA41_RS05870	28.9256	-3.03846	0.487956	18.7921	1.45772e-05	0.00042423
DXN06_RS00360	70.139	-3.03818	0.540223	11.2337	0.000803274	0.00604194
FVE72_RS04900	226.792	-3.03792	0.632116	5.81357	0.015903	0.0492694
LEPGO_RS0105040	226.792	-3.03792	0.632116	5.81357	0.015903	0.0492694
EGX38_RS13220	43.2195	-3.03526	0.564567	10.3465	0.00129721	0.00846908
TIA2EST36_RS07120	68.3384	-3.03442	0.524412	13.3182	0.000262841	0.00278631
FVE72_RS09815	44.5077	-3.03415	0.606808	8.92295	0.00281609	0.0146654
GDK37_RS00175	66.2148	-3.03393	0.491763	15.9878	6.3752e-05	0.00108617
PPA_RS06545	59.3478	-3.03361	0.554512	11.3589	0.000750858	0.00576573
TIA2EST36_RS06450	59.3478	-3.03361	0.554512	11.3589	0.000750858	0.00576573
TIA2EST2_RS06415	59.3478	-3.03361	0.554512	11.3589	0.000750858	0.00576573
PAZ_RS06480	59.3478	-3.03361	0.554512	11.3589	0.000750858	0.00576573
TIB1ST10_RS06560	59.3478	-3.03361	0.554512	11.3589	0.000750858	0.00576573
FNX46_RS06980	59.3478	-3.03361	0.554512	11.3589	0.000750858	0.00576573
TPCU426_RS06730	59.3478	-3.03361	0.554512	11.3589	0.000750858	0.00576573
ALW21_RS06555	59.3478	-3.03361	0.554512	11.3589	0.000750858	0.00576573
ALW29_RS06500	59.3478	-3.03361	0.554512	11.3589	0.000750858	0.00576573
CPA42_RS06975	59.3478	-3.03361	0.554512	11.3589	0.000750858	0.00576573
cact_RS06705	59.3478	-3.03361	0.554512	11.3589	0.000750858	0.00576573
cbac_RS06765	59.3478	-3.03361	0.554512	11.3589	0.000750858	0.00576573
F6X01_RS06980	59.3478	-3.03361	0.554512	11.3589	0.000750858	0.00576573
LCQ46_RS08045	59.3478	-3.03361	0.554512	11.3589	0.000750858	0.00576573
QQA42_RS06790	59.3478	-3.03361	0.554512	11.3589	0.000750858	0.00576573
LI936_RS06615	59.3478	-3.03361	0.554512	11.3589	0.000750858	0.00576573
PAC1_RS07365	66.0813	-3.03306	0.52024	13.4068	0.000250719	0.0026996
OYC54_RS07675	66.0813	-3.03306	0.52024	13.4068	0.000250719	0.0026996
LEPGO_RS0110105	44.498	-3.0315	0.606781	8.91667	0.00282579	0.0146963
TIA2EST2_RS07085	66.0294	-3.0305	0.520354	13.3989	0.000251769	0.00270658
TPCU426_RS07445	66.0294	-3.0305	0.520354	13.3989	0.000251769	0.00270658
HMPREF0059_RS08035	42.0291	-3.0297	0.582841	8.12056	0.0043766	0.0199292
TIA2EST22_RS11045	63.027	-3.02748	0.491436	16.5248	4.80191e-05	0.000908671
BKH16_RS07185	50.5751	-3.02679	0.518341	12.9578	0.000318595	0.00318025
GDK37_RS11750	65.0567	-3.02231	0.520652	13.299	0.000265551	0.00280647
GDK37_RS01820	58.0639	-3.02171	0.495363	13.7106	0.000213243	0.0024124
TIA2EST36_RS04730	57.9969	-3.02146	0.495154	13.7265	0.000211446	0.00239752
TIA2EST22_RS04740	57.9969	-3.02146	0.495154	13.7265	0.000211446	0.00239752
EGY06_RS01475	41.8718	-3.01755	0.504805	13.9531	0.000187427	0.00221155
LCQ46_RS08825	28.3079	-3.01723	0.508214	16.8759	3.99054e-05	0.000805685
TIA2EST36_RS05650	59.2077	-3.01584	0.470901	18.6058	1.60731e-05	0.000450333
TIA1EST1_RS04315	53.2828	-3.01339	0.466114	18.8478	1.41573e-05	0.000416602
EGX38_RS11290	42.7871	-3.01312	0.512646	14.5677	0.000135215	0.00178866
TIA2EST36_RS01605	41.275	-3.01213	0.481545	16.0669	6.11434e-05	0.00105716
TIA2EST22_RS01615	41.275	-3.01213	0.481545	16.0669	6.11434e-05	0.00105716
TIA2EST2_RS01565	41.275	-3.01213	0.481545	16.0669	6.11434e-05	0.00105716
GDK37_RS09400	41.275	-3.01213	0.481545	16.0669	6.11434e-05	0.00105716
TPCU426_RS01620	41.275	-3.01213	0.481545	16.0669	6.11434e-05	0.00105716
TPCU426_RS06485	66.279	-3.0115	0.492656	15.6584	7.58751e-05	0.00121833
TIA2EST2_RS07805	40.167	-3.01143	0.508169	14.7977	0.000119683	0.00164905
CASZ1_RS01160	145.319	-3.01142	0.491875	13.4376	0.000246635	0.00266891
CASZ2_RS01160	145.319	-3.01142	0.491875	13.4376	0.000246635	0.00266891
HMPREF0675_RS02610	42.6368	-3.0079	0.512872	14.482	0.000141507	0.00184393
PAGK_RS02620	42.6368	-3.0079	0.512872	14.482	0.000141507	0.00184393
ALW33_RS02605	42.6368	-3.0079	0.512872	14.482	0.000141507	0.00184393
PAC1_RS08685	39.2493	-3.00729	0.59987	8.55567	0.00344447	0.0168772
OYC54_RS09055	39.2493	-3.00729	0.59987	8.55567	0.00344447	0.0168772
FVE72_RS04325	194.513	-3.00614	0.560247	8.66164	0.00324979	0.0162023
LEPGO_RS0104455	194.513	-3.00614	0.560247	8.66164	0.00324979	0.0162023
TIA1EST1_RS06470	58.6888	-3.00609	0.571357	10.4483	0.0012276	0.00815666
TIA2EST36_RS08540	64.3216	-3.0055	0.4779	18.5634	1.6435e-05	0.000455471
TIA2EST22_RS08560	64.3216	-3.0055	0.4779	18.5634	1.6435e-05	0.000455471
TIA2EST2_RS08515	64.3216	-3.0055	0.4779	18.5634	1.6435e-05	0.000455471
PAC1_RS08785	64.3216	-3.0055	0.4779	18.5634	1.6435e-05	0.000455471
GDK37_RS04365	64.3216	-3.0055	0.4779	18.5634	1.6435e-05	0.000455471
TPCU426_RS08935	64.3216	-3.0055	0.4779	18.5634	1.6435e-05	0.000455471
OYC54_RS09170	64.3216	-3.0055	0.4779	18.5634	1.6435e-05	0.000455471
PPA_RS11815	43.381	-3.00527	0.508365	13.8427	0.000198764	0.00229731
cbac_RS12200	43.381	-3.00527	0.508365	13.8427	0.000198764	0.00229731
PAZ_RS08575	64.3222	-3.0051	0.4779	18.5654	1.6417e-05	0.00045534
FNX46_RS09190	64.3222	-3.0051	0.4779	18.5654	1.6417e-05	0.00045534
CASZ1_RS08870	64.3222	-3.0051	0.4779	18.5654	1.6417e-05	0.00045534
CASZ2_RS08880	64.3222	-3.0051	0.4779	18.5654	1.6417e-05	0.00045534
ALW23_RS08720	64.3222	-3.0051	0.4779	18.5654	1.6417e-05	0.00045534
ALW29_RS08585	64.3222	-3.0051	0.4779	18.5654	1.6417e-05	0.00045534
CPA42_RS09200	64.3222	-3.0051	0.4779	18.5654	1.6417e-05	0.00045534
cact_RS08880	64.3222	-3.0051	0.4779	18.5654	1.6417e-05	0.00045534
F6X01_RS09215	64.3222	-3.0051	0.4779	18.5654	1.6417e-05	0.00045534
EGY06_RS05510	31.9661	-3.0045	0.514634	14.7953	0.000119833	0.00164962
ALW29_RS01255	27.5806	-3.002	0.519063	9.51953	0.00203297	0.0116257
GDK37_RS00675	38.4258	-3.00151	0.547189	10.0645	0.00151154	0.00944256
EGY06_RS11065	64.2333	-3.00115	0.477863	18.5051	1.69451e-05	0.000464108
PAZ_RS05820	42.0903	-3.00059	0.505266	13.7478	0.000209065	0.00237878
PAC1_RS06010	42.0903	-3.00059	0.505266	13.7478	0.000209065	0.00237878
FNX46_RS06255	42.0903	-3.00059	0.505266	13.7478	0.000209065	0.00237878
CASZ1_RS05995	42.0903	-3.00059	0.505266	13.7478	0.000209065	0.00237878
CASZ2_RS06010	42.0903	-3.00059	0.505266	13.7478	0.000209065	0.00237878
TIA1EST1_RS05810	42.0903	-3.00059	0.505266	13.7478	0.000209065	0.00237878
ALW23_RS05965	42.0903	-3.00059	0.505266	13.7478	0.000209065	0.00237878
ALW29_RS05815	42.0903	-3.00059	0.505266	13.7478	0.000209065	0.00237878
CPA42_RS06240	42.0903	-3.00059	0.505266	13.7478	0.000209065	0.00237878
cact_RS06005	42.0903	-3.00059	0.505266	13.7478	0.000209065	0.00237878
F6X01_RS06250	42.0903	-3.00059	0.505266	13.7478	0.000209065	0.00237878
OYC54_RS06195	42.0903	-3.00059	0.505266	13.7478	0.000209065	0.00237878
TIA2EST2_RS00940	59.1689	-3.00026	0.456536	19.7878	8.65351e-06	0.000310726
OYC54_RS01410	49.3673	-2.99765	0.488218	15.3489	8.93732e-05	0.00135813
TIA2EST36_RS02440	37.9875	-2.99569	0.511433	14.2327	0.000161536	0.0020128
TIA2EST22_RS02445	37.9875	-2.99569	0.511433	14.2327	0.000161536	0.0020128
TIA2EST2_RS02395	37.9875	-2.99569	0.511433	14.2327	0.000161536	0.0020128
GDK37_RS10330	37.9875	-2.99569	0.511433	14.2327	0.000161536	0.0020128
TPCU426_RS02510	37.9875	-2.99569	0.511433	14.2327	0.000161536	0.0020128
TIA2EST2_RS02290	72.2703	-2.9953	0.49607	17.0845	3.57525e-05	0.000749771
TIA1EST1_RS08555	64.1122	-2.99369	0.478682	18.2277	1.96012e-05	0.000507115
GDK37_RS00825	59.1659	-2.99358	0.491955	17.1201	3.50899e-05	0.000741512
TIA2EST2_RS05615	59.1356	-2.99317	0.491951	17.1133	3.52147e-05	0.000743099
TPCU426_RS05845	59.1356	-2.99317	0.491951	17.1133	3.52147e-05	0.000743099
EGX38_RS04975	38.7966	-2.99282	0.618177	7.87125	0.00502268	0.0219794
HMPREF0675_RS08545	38.7944	-2.98904	0.624224	7.66377	0.00563407	0.0238114
PAGK_RS08550	38.7944	-2.98904	0.624224	7.66377	0.00563407	0.0238114
ALW33_RS08535	38.7944	-2.98904	0.624224	7.66377	0.00563407	0.0238114
TIA2EST22_RS02340	74.0608	-2.98715	0.48735	17.528	2.83113e-05	0.000644666
GDK37_RS10210	74.0608	-2.98715	0.48735	17.528	2.83113e-05	0.000644666
TPCU426_RS02395	63.8207	-2.98697	0.488558	15.8559	6.83516e-05	0.00113825
FVE72_RS07590	319.302	-2.98395	0.541032	8.52525	0.00350253	0.0170856
LEPGO_RS0107870	319.302	-2.98395	0.541032	8.52525	0.00350253	0.0170856
FVE72_RS05700	86.0885	-2.98368	0.611986	7.33367	0.00676746	0.0270777
LEPGO_RS0105890	86.0885	-2.98368	0.611986	7.33367	0.00676746	0.0270777
HMPREF0675_RS00155	31.8823	-2.97954	0.547001	13.0141	0.000309149	0.00311579
EGY06_RS09195	28.5626	-2.97758	0.582417	9.63085	0.00191336	0.0111554
TIB1ST10_RS04440	33.9541	-2.97715	0.586782	9.25268	0.00235151	0.0128711
FNX46_RS11045	28.543	-2.97701	0.582407	9.63311	0.00191101	0.0111454
CASZ1_RS10635	28.543	-2.97701	0.582407	9.63311	0.00191101	0.0111454
CASZ2_RS10645	28.543	-2.97701	0.582407	9.63311	0.00191101	0.0111454
TIA1EST1_RS10315	28.543	-2.97701	0.582407	9.63311	0.00191101	0.0111454
ALW29_RS10340	28.543	-2.97701	0.582407	9.63311	0.00191101	0.0111454
CPA42_RS11075	28.543	-2.97701	0.582407	9.63311	0.00191101	0.0111454
cact_RS10655	28.543	-2.97701	0.582407	9.63311	0.00191101	0.0111454
F6X01_RS11090	28.543	-2.97701	0.582407	9.63311	0.00191101	0.0111454
OYC54_RS10960	28.543	-2.97701	0.582407	9.63311	0.00191101	0.0111454
DXN06_RS02795	61.9973	-2.97591	0.501033	12.1278	0.00049677	0.0043256
QQA41_RS06650	61.9973	-2.97591	0.501033	12.1278	0.00049677	0.0043256
LI931_RS06675	61.9973	-2.97591	0.501033	12.1278	0.00049677	0.0043256
PAZ_RS08515	57.3884	-2.9758	0.520285	9.15949	0.00247432	0.0133622
PAZ_RS00975	117.916	-2.97463	0.416512	22.4756	2.12832e-06	0.000131633
FNX46_RS01035	117.916	-2.97463	0.416512	22.4756	2.12832e-06	0.000131633
CASZ1_RS00970	117.916	-2.97463	0.416512	22.4756	2.12832e-06	0.000131633
CASZ2_RS00970	117.916	-2.97463	0.416512	22.4756	2.12832e-06	0.000131633
TIA1EST1_RS00970	117.916	-2.97463	0.416512	22.4756	2.12832e-06	0.000131633
ALW29_RS00970	117.916	-2.97463	0.416512	22.4756	2.12832e-06	0.000131633
CPA42_RS01030	117.916	-2.97463	0.416512	22.4756	2.12832e-06	0.000131633
cact_RS00970	117.916	-2.97463	0.416512	22.4756	2.12832e-06	0.000131633
F6X01_RS01025	117.916	-2.97463	0.416512	22.4756	2.12832e-06	0.000131633
TIA2EST2_RS00845	39.2164	-2.974	0.594896	7.94501	0.00482202	0.0213623
GDK37_RS08635	39.2164	-2.974	0.594896	7.94501	0.00482202	0.0213623
TPCU426_RS00875	39.2164	-2.974	0.594896	7.94501	0.00482202	0.0213623
PPA_RS04825	61.8774	-2.97356	0.500841	12.1406	0.000493349	0.00430576
TIB1ST10_RS04825	61.8774	-2.97356	0.500841	12.1406	0.000493349	0.00430576
ALW21_RS04815	61.8774	-2.97356	0.500841	12.1406	0.000493349	0.00430576
cbac_RS04965	61.8774	-2.97356	0.500841	12.1406	0.000493349	0.00430576
LCQ46_RS06220	61.8774	-2.97356	0.500841	12.1406	0.000493349	0.00430576
QQA42_RS04955	61.8774	-2.97356	0.500841	12.1406	0.000493349	0.00430576
PPA_RS00955	87.669	-2.97335	0.426884	20.9639	4.68012e-06	0.000213714
cbac_RS00960	87.669	-2.97335	0.426884	20.9639	4.68012e-06	0.000213714
OYC54_RS01895	44.5132	-2.97021	0.602153	7.25236	0.0070808	0.0279337
EGX38_RS01360	31.817	-2.97004	0.547129	12.9031	0.000328042	0.00324843
ALW23_RS06450	45.8667	-2.96735	0.638439	6.48886	0.0108553	0.0376554
OYC54_RS10825	63.4147	-2.96635	0.501685	15.4042	8.6794e-05	0.00133177
EGY06_RS06690	117.981	-2.9663	0.416594	22.3701	2.24843e-06	0.000136003
HMPREF0675_RS01300	94.8866	-2.96452	0.484409	16.7645	4.23166e-05	0.000836778
PAGK_RS01300	94.8866	-2.96452	0.484409	16.7645	4.23166e-05	0.000836778
ALW33_RS01305	94.8866	-2.96452	0.484409	16.7645	4.23166e-05	0.000836778
TIA2EST2_RS04270	70.3053	-2.96379	0.46086	17.96	2.25601e-05	0.000556172
TIA2EST36_RS03980	52.0446	-2.96268	0.488152	18.0546	2.14659e-05	0.000537398
EGY06_RS05045	43.5652	-2.96227	0.504622	14.5562	0.00013604	0.00179598
EGX38_RS00115	94.9102	-2.9614	0.48433	16.7581	4.24613e-05	0.000839253
CASZ1_RS02390	50.6838	-2.95693	0.583014	7.8973	0.00495087	0.0217625
CASZ2_RS02400	50.6838	-2.95693	0.583014	7.8973	0.00495087	0.0217625
PAZ_RS01255	26.6436	-2.95665	0.522905	9.16261	0.0024701	0.0133458
FNX46_RS09125	52.6725	-2.95624	0.531494	9.05892	0.00261417	0.0139002
PAZ_RS02475	43.4149	-2.95613	0.504819	14.4563	0.000143447	0.00186011
FNX46_RS02680	43.4149	-2.95613	0.504819	14.4563	0.000143447	0.00186011
TIA1EST1_RS02465	43.4149	-2.95613	0.504819	14.4563	0.000143447	0.00186011
ALW23_RS02615	43.4149	-2.95613	0.504819	14.4563	0.000143447	0.00186011
CPA42_RS02675	43.4149	-2.95613	0.504819	14.4563	0.000143447	0.00186011
cact_RS02530	43.4149	-2.95613	0.504819	14.4563	0.000143447	0.00186011
F6X01_RS02670	43.4149	-2.95613	0.504819	14.4563	0.000143447	0.00186011
TIA2EST22_RS01235	27.773	-2.95558	0.514636	9.45529	0.00210541	0.0119024
FVE72_RS05515	103.43	-2.95405	0.637131	7.16183	0.00744714	0.0289288
PAZ_RS05680	66.491	-2.95257	0.475035	18.2598	1.92728e-05	0.000502036
GDK37_RS10770	59.1591	-2.9507	0.542246	9.19226	0.0024304	0.0131872
TIA2EST36_RS08065	59.1237	-2.95025	0.542526	9.16885	0.00246169	0.0133155
TIA2EST22_RS08075	59.1237	-2.95025	0.542526	9.16885	0.00246169	0.0133155
TIA2EST2_RS08035	59.1237	-2.95025	0.542526	9.16885	0.00246169	0.0133155
TPCU426_RS08430	59.1237	-2.95025	0.542526	9.16885	0.00246169	0.0133155
GDK37_RS02265	70.2943	-2.9478	0.463573	17.5415	2.81105e-05	0.000641582
FNX46_RS06115	66.9613	-2.94772	0.472516	18.4145	1.77696e-05	0.000477487
CASZ1_RS05855	66.9613	-2.94772	0.472516	18.4145	1.77696e-05	0.000477487
CASZ2_RS05870	66.9613	-2.94772	0.472516	18.4145	1.77696e-05	0.000477487
ALW29_RS05675	66.9613	-2.94772	0.472516	18.4145	1.77696e-05	0.000477487
CPA42_RS06100	66.9613	-2.94772	0.472516	18.4145	1.77696e-05	0.000477487
cact_RS05865	66.9613	-2.94772	0.472516	18.4145	1.77696e-05	0.000477487
F6X01_RS06110	66.9613	-2.94772	0.472516	18.4145	1.77696e-05	0.000477487
PAC1_RS00750	114.735	-2.94397	0.439876	17.5685	2.77147e-05	0.000635416
EGY06_RS01615	66.8843	-2.94051	0.472436	18.2952	1.89181e-05	0.000496475
LEPGO_RS0105695	102.7	-2.94038	0.637091	7.00511	0.00812776	0.0307382
PAGK_RS10270	64.6241	-2.93994	0.506574	15.7324	7.29645e-05	0.00118869
ALW33_RS10255	64.6241	-2.93994	0.506574	15.7324	7.29645e-05	0.00118869
PAZ_RS02550	32.3732	-2.93767	0.515635	15.3528	8.91887e-05	0.00135575
PAC1_RS08665	42.2686	-2.93722	0.526217	12.9542	0.000319199	0.00318423
TIA2EST2_RS10980	59.2102	-2.93722	0.458388	18.3707	1.81833e-05	0.000483689
GDK37_RS06990	59.2102	-2.93722	0.458388	18.3707	1.81833e-05	0.000483689
TPCU426_RS11460	59.2102	-2.93722	0.458388	18.3707	1.81833e-05	0.000483689
ALW21_RS07085	64.7702	-2.9363	0.515903	12.4971	0.000407593	0.00378236
PAZ_RS05010	35.6005	-2.93621	0.544047	11.9806	0.000537564	0.00456689
CASZ1_RS05180	35.6005	-2.93621	0.544047	11.9806	0.000537564	0.00456689
CASZ2_RS05195	35.6005	-2.93621	0.544047	11.9806	0.000537564	0.00456689
TIA1EST1_RS05000	35.6005	-2.93621	0.544047	11.9806	0.000537564	0.00456689
ALW23_RS05155	35.6005	-2.93621	0.544047	11.9806	0.000537564	0.00456689
ALW29_RS05000	35.6005	-2.93621	0.544047	11.9806	0.000537564	0.00456689
CPA42_RS05400	35.6005	-2.93621	0.544047	11.9806	0.000537564	0.00456689
cact_RS05190	35.6005	-2.93621	0.544047	11.9806	0.000537564	0.00456689
EGY06_RS02315	35.6005	-2.93621	0.544047	11.9806	0.000537564	0.00456689
F6X01_RS05410	35.6005	-2.93621	0.544047	11.9806	0.000537564	0.00456689
PPA_RS02655	26.9523	-2.9362	0.519558	11.6525	0.000641172	0.00516033
TIB1ST10_RS02650	26.9523	-2.9362	0.519558	11.6525	0.000641172	0.00516033
ALW21_RS02650	26.9523	-2.9362	0.519558	11.6525	0.000641172	0.00516033
cbac_RS02720	26.9523	-2.9362	0.519558	11.6525	0.000641172	0.00516033
LCQ46_RS03990	26.9523	-2.9362	0.519558	11.6525	0.000641172	0.00516033
QQA42_RS02740	26.9523	-2.9362	0.519558	11.6525	0.000641172	0.00516033
QQA41_RS02740	26.9523	-2.9362	0.519558	11.6525	0.000641172	0.00516033
LI931_RS02755	26.9523	-2.9362	0.519558	11.6525	0.000641172	0.00516033
PAZ_RS02635	27.0699	-2.93476	0.519491	11.6795	0.000631922	0.00511124
PAC1_RS02655	27.0699	-2.93476	0.519491	11.6795	0.000631922	0.00511124
PAGK_RS02780	27.0699	-2.93476	0.519491	11.6795	0.000631922	0.00511124
FNX46_RS02845	27.0699	-2.93476	0.519491	11.6795	0.000631922	0.00511124
CASZ1_RS02685	27.0699	-2.93476	0.519491	11.6795	0.000631922	0.00511124
CASZ2_RS02695	27.0699	-2.93476	0.519491	11.6795	0.000631922	0.00511124
TIA1EST1_RS02625	27.0699	-2.93476	0.519491	11.6795	0.000631922	0.00511124
ALW23_RS02775	27.0699	-2.93476	0.519491	11.6795	0.000631922	0.00511124
ALW29_RS02620	27.0699	-2.93476	0.519491	11.6795	0.000631922	0.00511124
ALW33_RS02765	27.0699	-2.93476	0.519491	11.6795	0.000631922	0.00511124
CPA42_RS02840	27.0699	-2.93476	0.519491	11.6795	0.000631922	0.00511124
cact_RS02690	27.0699	-2.93476	0.519491	11.6795	0.000631922	0.00511124
F6X01_RS02835	27.0699	-2.93476	0.519491	11.6795	0.000631922	0.00511124
OYC54_RS02875	27.0699	-2.93476	0.519491	11.6795	0.000631922	0.00511124
FNX46_RS05415	35.5089	-2.93469	0.544032	11.9762	0.000538856	0.00457572
TIB1ST10_RS00180	36.1611	-2.93344	0.545838	10.0464	0.00152647	0.00950934
LI931_RS00195	36.1611	-2.93344	0.545838	10.0464	0.00152647	0.00950934
TIA2EST36_RS10995	59.1459	-2.9331	0.458337	18.3281	1.85942e-05	0.00049022
PPA_RS00180	36.1605	-2.93292	0.545992	10.0355	0.00153556	0.0095492
ALW21_RS00180	36.1605	-2.93292	0.545992	10.0355	0.00153556	0.0095492
cbac_RS00195	36.1605	-2.93292	0.545992	10.0355	0.00153556	0.0095492
DXN06_RS05115	26.9205	-2.93065	0.519487	11.5985	0.000660063	0.00526577
EGY06_RS04880	27.038	-2.93003	0.519416	11.6276	0.000649813	0.00520914
DQM57_RS04160	27.0473	-2.92863	0.583406	8.49195	0.00356722	0.0173182
GDK37_RS08745	50.9099	-2.92509	0.490781	15.4591	8.43111e-05	0.00130503
TPCU426_RS00980	50.9099	-2.92509	0.490781	15.4591	8.43111e-05	0.00130503
GDK37_RS05585	74.6774	-2.92427	0.443824	17.3698	3.07682e-05	0.000681195
G448_RS0111660	52.4381	-2.92394	0.574306	6.76372	0.00930299	0.0337419
DXN06_RS07780	36.0301	-2.92387	0.538955	10.7195	0.00106012	0.00734314
LCQ46_RS01440	30.0665	-2.92347	0.550661	9.35642	0.00222206	0.0123703
BKH16_RS03790	78.4204	-2.92147	0.564958	8.66487	0.00324403	0.0161836
EGX38_RS13215	42.8995	-2.92014	0.616934	6.91661	0.00853989	0.0317956
FVE72_RS00320	91.966	-2.91737	0.62368	5.97481	0.0145116	0.0462096
LEPGO_RS0100355	91.966	-2.91737	0.62368	5.97481	0.0145116	0.0462096
HMPREF0675_RS08585	56.8204	-2.91707	0.50728	11.0818	0.000871814	0.00639654
PAGK_RS08590	56.8204	-2.91707	0.50728	11.0818	0.000871814	0.00639654
ALW33_RS08575	56.8204	-2.91707	0.50728	11.0818	0.000871814	0.00639654
ALW33_RS11650	46.9754	-2.91599	0.475607	18.1541	2.03729e-05	0.000519064
EGY06_RS03420	57.8222	-2.91349	0.470801	17.8942	2.33536e-05	0.000568564
PAC1_RS05870	48.9035	-2.90918	0.47466	19.7939	8.62576e-06	0.000310118
PAGK_RS03035	59.6024	-2.90879	0.530943	9.51737	0.00203536	0.0116363
EGX38_RS05400	59.6024	-2.90879	0.530943	9.51737	0.00203536	0.0116363
EGY06_RS11595	59.6024	-2.90879	0.530943	9.51737	0.00203536	0.0116363
HMPREF0675_RS10285	64.8922	-2.90863	0.502985	15.4825	8.32723e-05	0.00129383
PAC1_RS10390	64.8922	-2.90863	0.502985	15.4825	8.32723e-05	0.00129383
CASZ1_RS10505	64.8922	-2.90863	0.502985	15.4825	8.32723e-05	0.00129383
CASZ2_RS10515	64.8922	-2.90863	0.502985	15.4825	8.32723e-05	0.00129383
FNX46_RS08665	59.5592	-2.90842	0.531203	9.50078	0.00205384	0.0117025
EGX38_RS03135	64.903	-2.90815	0.502998	15.4847	8.31743e-05	0.00129302
HMPREF0675_RS08140	59.5669	-2.90801	0.531188	9.49753	0.00205748	0.0117162
PAZ_RS08080	59.5669	-2.90801	0.531188	9.49753	0.00205748	0.0117162
PAC1_RS08310	59.5669	-2.90801	0.531188	9.49753	0.00205748	0.0117162
CASZ1_RS08360	59.5669	-2.90801	0.531188	9.49753	0.00205748	0.0117162
CASZ2_RS08370	59.5669	-2.90801	0.531188	9.49753	0.00205748	0.0117162
TIA1EST1_RS08060	59.5669	-2.90801	0.531188	9.49753	0.00205748	0.0117162
ALW23_RS08230	59.5669	-2.90801	0.531188	9.49753	0.00205748	0.0117162
ALW29_RS08105	59.5669	-2.90801	0.531188	9.49753	0.00205748	0.0117162
ALW33_RS08130	59.5669	-2.90801	0.531188	9.49753	0.00205748	0.0117162
CPA42_RS08670	59.5669	-2.90801	0.531188	9.49753	0.00205748	0.0117162
cact_RS08370	59.5669	-2.90801	0.531188	9.49753	0.00205748	0.0117162
F6X01_RS08680	59.5669	-2.90801	0.531188	9.49753	0.00205748	0.0117162
OYC54_RS08660	59.5669	-2.90801	0.531188	9.49753	0.00205748	0.0117162
TIA2EST22_RS07435	86.4497	-2.90629	0.477521	17.0279	3.68353e-05	0.000764388
EGX38_RS04925	56.731	-2.90452	0.514139	10.5015	0.0011928	0.00798919
HMPREF1528_RS05335	95.0146	-2.90405	0.582002	8.65173	0.00326751	0.0162666
PAC1_RS02545	56.4158	-2.90329	0.50653	15.8549	6.83903e-05	0.00113833
HMPREF0059_RS07355	32.0523	-2.89599	0.680512	5.78451	0.016168	0.049843
PAC1_RS04125	81.1408	-2.89556	0.49512	13.3487	0.000258597	0.00275739
PAC1_RS07215	80.5312	-2.89529	0.506275	12.3715	0.000435948	0.00396008
OYC54_RS07515	80.5312	-2.89529	0.506275	12.3715	0.000435948	0.00396008
OYC54_RS01345	137.152	-2.89448	0.487276	12.3537	0.000440112	0.00398576
TIA2EST22_RS04325	66.9223	-2.89426	0.461575	17.0259	3.68725e-05	0.00076475
PPA_RS07060	80.5422	-2.89371	0.506248	12.3552	0.000439757	0.00398389
TIA2EST36_RS06970	80.5422	-2.89371	0.506248	12.3552	0.000439757	0.00398389
TIA2EST22_RS06985	80.5422	-2.89371	0.506248	12.3552	0.000439757	0.00398389
cbac_RS07310	80.5422	-2.89371	0.506248	12.3552	0.000439757	0.00398389
LCQ46_RS08600	80.5422	-2.89371	0.506248	12.3552	0.000439757	0.00398389
PAZ_RS06990	80.5325	-2.89266	0.50626	12.3549	0.000439833	0.00398389
FNX46_RS07540	80.5325	-2.89266	0.50626	12.3549	0.000439833	0.00398389
CASZ1_RS07245	80.5325	-2.89266	0.50626	12.3549	0.000439833	0.00398389
CASZ2_RS07260	80.5325	-2.89266	0.50626	12.3549	0.000439833	0.00398389
ALW23_RS07150	80.5325	-2.89266	0.50626	12.3549	0.000439833	0.00398389
ALW29_RS07015	80.5325	-2.89266	0.50626	12.3549	0.000439833	0.00398389
CPA42_RS07540	80.4977	-2.89115	0.506183	12.3539	0.000440076	0.00398557
cact_RS07255	80.4977	-2.89115	0.506183	12.3539	0.000440076	0.00398557
F6X01_RS07550	80.4977	-2.89115	0.506183	12.3539	0.000440076	0.00398557
TIB1ST10_RS07080	80.5073	-2.89079	0.506179	12.3533	0.000440216	0.00398642
OYC54_RS05370	33.7536	-2.88799	0.546422	11.4636	0.000709737	0.00554346
QQA41_RS04260	80.596	-2.88775	0.509528	12.139	0.00049378	0.00430851
LI931_RS04280	80.596	-2.88775	0.509528	12.139	0.00049378	0.00430851
EGY06_RS00185	80.5863	-2.88761	0.509529	12.1382	0.000493992	0.00430972
QQA42_RS07345	80.5068	-2.88746	0.509082	12.1579	0.000488791	0.00427921
DXN06_RS02595	46.4216	-2.88703	0.545262	11.1782	0.000827632	0.00617208
QQA41_RS06455	46.4216	-2.88703	0.545262	11.1782	0.000827632	0.00617208
LI931_RS06480	46.4216	-2.88703	0.545262	11.1782	0.000827632	0.00617208
GDK37_RS03230	30.7612	-2.88618	0.504599	14.133	0.000170326	0.00207971
PAGK_RS11890	172.565	-2.88598	0.488511	9.6159	0.001929	0.0112199
ALW33_RS11865	172.565	-2.88598	0.488511	9.6159	0.001929	0.0112199
OYC56_RS10435	32.5297	-2.88391	0.486994	19.5644	9.72627e-06	0.000334537
TIA2EST2_RS03380	30.9174	-2.88355	0.504319	14.1311	0.000170498	0.00208129
TPCU426_RS03535	30.9174	-2.88355	0.504319	14.1311	0.000170498	0.00208129
DXN06_RS05740	40.6525	-2.8827	0.491269	17.2315	3.30905e-05	0.000713915
CYJ23_RS02360	32.1834	-2.8826	0.625058	7.91092	0.00491373	0.0216533
EGX38_RS11760	40.6468	-2.88196	0.491263	17.2273	3.31629e-05	0.000714815
TIA2EST36_RS03420	30.9057	-2.88066	0.504231	14.1002	0.000173328	0.00210657
TIA2EST36_RS07840	47.9788	-2.87863	0.490973	15.399	8.70329e-05	0.00133437
TIA2EST22_RS07855	47.9788	-2.87863	0.490973	15.399	8.70329e-05	0.00133437
TPCU426_RS08205	47.9788	-2.87863	0.490973	15.399	8.70329e-05	0.00133437
PAGK_RS07580	30.8157	-2.87764	0.504674	14.0458	0.000178415	0.00214466
EGX38_RS10255	30.8157	-2.87764	0.504674	14.0458	0.000178415	0.00214466
DXN06_RS04245	30.9167	-2.87752	0.504817	14.033	0.000179633	0.00215396
QQA41_RS07990	30.9167	-2.87752	0.504817	14.033	0.000179633	0.00215396
LI931_RS08030	30.9167	-2.87752	0.504817	14.033	0.000179633	0.00215396
PPA_RS04995	46.2873	-2.87657	0.545303	11.0742	0.000875353	0.00641458
TIB1ST10_RS04995	46.2873	-2.87657	0.545303	11.0742	0.000875353	0.00641458
ALW21_RS04985	46.2873	-2.87657	0.545303	11.0742	0.000875353	0.00641458
cbac_RS05155	46.2873	-2.87657	0.545303	11.0742	0.000875353	0.00641458
QQA42_RS05150	46.2873	-2.87657	0.545303	11.0742	0.000875353	0.00641458
HMPREF0675_RS03595	30.972	-2.87621	0.504392	14.0474	0.000178258	0.00214353
TIA2EST22_RS03435	30.972	-2.87621	0.504392	14.0474	0.000178258	0.00214353
PAC1_RS03475	30.972	-2.87621	0.504392	14.0474	0.000178258	0.00214353
ALW33_RS03590	30.972	-2.87621	0.504392	14.0474	0.000178258	0.00214353
PAGK_RS05980	36.3772	-2.87589	0.493389	13.6766	0.000217143	0.00244054
EGX38_RS08510	36.3772	-2.87589	0.493389	13.6766	0.000217143	0.00244054
HMPREF0675_RS05180	36.3676	-2.87586	0.493079	13.7098	0.000213341	0.00241313
ALW33_RS05185	36.3676	-2.87586	0.493079	13.7098	0.000213341	0.00241313
ALW29_RS02060	39.2825	-2.87577	0.488978	17.3861	3.05053e-05	0.000677382
PAZ_RS02065	40.5767	-2.87539	0.48318	16.2469	5.5601e-05	0.000995594
FNX46_RS02220	40.5767	-2.87539	0.48318	16.2469	5.5601e-05	0.000995594
TIA1EST1_RS02055	40.5767	-2.87539	0.48318	16.2469	5.5601e-05	0.000995594
ALW23_RS02210	40.5767	-2.87539	0.48318	16.2469	5.5601e-05	0.000995594
CPA42_RS02210	40.5767	-2.87539	0.48318	16.2469	5.5601e-05	0.000995594
cact_RS02080	40.5767	-2.87539	0.48318	16.2469	5.5601e-05	0.000995594
F6X01_RS02210	40.5767	-2.87539	0.48318	16.2469	5.5601e-05	0.000995594
CASZ1_RS02075	40.5941	-2.87509	0.4832	16.2411	5.57722e-05	0.000997154
CASZ2_RS02085	40.5941	-2.87509	0.4832	16.2411	5.57722e-05	0.000997154
PPA_RS03470	31.073	-2.8745	0.504547	14.0306	0.000179862	0.00215417
TIB1ST10_RS03470	31.073	-2.8745	0.504547	14.0306	0.000179862	0.00215417
ALW21_RS03465	31.073	-2.8745	0.504547	14.0306	0.000179862	0.00215417
cbac_RS03580	31.073	-2.8745	0.504547	14.0306	0.000179862	0.00215417
LCQ46_RS04850	31.073	-2.8745	0.504547	14.0306	0.000179862	0.00215417
QQA42_RS03595	31.073	-2.8745	0.504547	14.0306	0.000179862	0.00215417
LCQ46_RS06415	46.1948	-2.87356	0.545547	11.0386	0.000892362	0.00649587
GDK37_RS10990	47.8971	-2.8728	0.490847	15.3597	8.8864e-05	0.00135201
SITYG_RS02405	356.321	-2.87264	0.517261	10.982	0.00092001	0.00663226
PAC1_RS05220	28.4978	-2.87112	0.48905	14.9167	0.000112366	0.00158322
OYC54_RS05400	28.4978	-2.87112	0.48905	14.9167	0.000112366	0.00158322
TIB1ST10_RS02080	40.6055	-2.8703	0.491612	17.0008	3.73633e-05	0.000772274
PPA_RS02080	40.6064	-2.86957	0.491629	16.9837	3.77021e-05	0.000776711
PAC1_RS02075	40.6064	-2.86957	0.491629	16.9837	3.77021e-05	0.000776711
ALW21_RS02085	40.6064	-2.86957	0.491629	16.9837	3.77021e-05	0.000776711
cbac_RS02120	40.6064	-2.86957	0.491629	16.9837	3.77021e-05	0.000776711
LCQ46_RS03395	40.6064	-2.86957	0.491629	16.9837	3.77021e-05	0.000776711
QQA42_RS02145	40.6064	-2.86957	0.491629	16.9837	3.77021e-05	0.000776711
QQA41_RS02150	40.6064	-2.86957	0.491629	16.9837	3.77021e-05	0.000776711
LI931_RS02160	40.6064	-2.86957	0.491629	16.9837	3.77021e-05	0.000776711
HMPREF0675_RS02205	40.6006	-2.86854	0.491628	16.9816	3.77429e-05	0.000776905
PAGK_RS02205	40.6006	-2.86854	0.491628	16.9816	3.77429e-05	0.000776905
ALW33_RS02205	40.6006	-2.86854	0.491628	16.9816	3.77429e-05	0.000776905
BKH16_RS12925	60.3025	-2.86828	0.615061	5.91007	0.0150545	0.0473994
G448_RS15760	37.3093	-2.86545	0.601204	5.93299	0.01486	0.0469644
TIA2EST22_RS05220	51.9488	-2.86435	0.530018	13.6618	0.000218862	0.00245354
GDK37_RS11905	48.7822	-2.86191	0.513995	11.4691	0.000707644	0.00553107
TIA2EST2_RS06935	48.7117	-2.86123	0.510607	11.6117	0.000655386	0.00524002
TPCU426_RS07285	48.7117	-2.86123	0.510607	11.6117	0.000655386	0.00524002
OYC54_RS06945	46.465	-2.86055	0.513875	13.3007	0.000265314	0.00280491
PAZ_RS00185	36.3268	-2.85916	0.543265	9.91427	0.00164002	0.0100008
FNX46_RS00220	36.3268	-2.85916	0.543265	9.91427	0.00164002	0.0100008
CASZ1_RS00195	36.3268	-2.85916	0.543265	9.91427	0.00164002	0.0100008
CASZ2_RS00195	36.3268	-2.85916	0.543265	9.91427	0.00164002	0.0100008
ALW29_RS00185	36.3268	-2.85916	0.543265	9.91427	0.00164002	0.0100008
CPA42_RS00220	36.3268	-2.85916	0.543265	9.91427	0.00164002	0.0100008
cact_RS00200	36.3268	-2.85916	0.543265	9.91427	0.00164002	0.0100008
F6X01_RS00215	36.3268	-2.85916	0.543265	9.91427	0.00164002	0.0100008
TIA1EST1_RS00185	36.3261	-2.85856	0.54324	9.91361	0.00164061	0.010004
QQA42_RS04570	36.4655	-2.85805	0.549467	10.8427	0.000991855	0.00699673
FVE72_RS05140	425.418	-2.85319	0.541014	8.80688	0.00300096	0.0153287
LEPGO_RS0105285	425.418	-2.85319	0.541014	8.80688	0.00300096	0.0153287
O2A76_RS06635	32.0866	-2.85018	0.547906	9.43142	0.00213299	0.0120247
FVE72_RS05395	52.8351	-2.84916	0.57858	7.73846	0.00540568	0.0231422
LEPGO_RS0105565	52.8351	-2.84916	0.57858	7.73846	0.00540568	0.0231422
QQA41_RS07035	36.3785	-2.84904	0.549849	10.6568	0.00109666	0.00752451
EGY06_RS07505	36.1958	-2.8482	0.53644	10.5372	0.00116998	0.00788131
TIIST44_RS12655	32.0506	-2.84642	0.483873	15.2557	9.38948e-05	0.00140652
DXN06_RS02855	93.0438	-2.84434	0.544929	9.25574	0.00234759	0.012857
PAZ_RS08790	27.1811	-2.84293	0.515123	16.1492	5.8543e-05	0.00102893
TIA1EST1_RS08770	27.1811	-2.84293	0.515123	16.1492	5.8543e-05	0.00102893
FNX46_RS09435	27.2069	-2.84069	0.517387	16.4357	5.03277e-05	0.000936242
TIA2EST2_RS07150	39.0963	-2.84037	0.486977	16.7093	4.35658e-05	0.000853965
FVE72_RS06000	32.6472	-2.84013	0.664363	6.39522	0.0114428	0.0391372
LEPGO_RS0106220	32.6472	-2.84013	0.664363	6.39522	0.0114428	0.0391372
RN83_RS12325	31.9448	-2.83903	0.483516	15.2576	9.37969e-05	0.00140529
LI936_RS06480	31.9448	-2.83903	0.483516	15.2576	9.37969e-05	0.00140529
TIA1EST1_RS08495	57.4549	-2.83778	0.520131	8.44959	0.00365126	0.0175995
ALW23_RS08660	57.4549	-2.83778	0.520131	8.44959	0.00365126	0.0175995
ALW29_RS08525	57.4549	-2.83778	0.520131	8.44959	0.00365126	0.0175995
QQA41_RS05435	41.7029	-2.83642	0.497235	14.8674	0.000115338	0.00160957
QQA42_RS06165	41.7378	-2.83451	0.493614	15.081	0.000102996	0.00149433
BKH16_RS11590	56.3321	-2.83376	0.558808	8.00221	0.00467204	0.0208699
PAGK_RS00150	44.451	-2.83347	0.518121	16.3875	5.16246e-05	0.000950683
ALW33_RS00155	44.451	-2.83347	0.518121	16.3875	5.16246e-05	0.000950683
TIA2EST36_RS06260	67.8082	-2.8321	0.504449	13.1059	0.000294368	0.0030142
TIA2EST2_RS06220	67.8082	-2.8321	0.504449	13.1059	0.000294368	0.0030142
OYC54_RS06295	43.2985	-2.82945	0.483815	15.6884	7.46823e-05	0.00120605
TIIST44_RS03100	32.5373	-2.82808	0.484247	19.3087	1.11196e-05	0.000360351
RN83_RS10610	32.5373	-2.82808	0.484247	19.3087	1.11196e-05	0.000360351
PPA_RS04440	36.7898	-2.82723	0.546679	10.515	0.00118407	0.00794879
ALW21_RS04430	36.7898	-2.82723	0.546679	10.515	0.00118407	0.00794879
cbac_RS04570	36.7898	-2.82723	0.546679	10.515	0.00118407	0.00794879
ALW23_RS01370	55.1561	-2.82655	0.475115	14.5744	0.000134732	0.00178536
LI931_RS05085	59.3431	-2.82565	0.507052	12.0531	0.000517072	0.00444949
GDK37_RS00580	43.2968	-2.82394	0.487384	15.3956	8.7192e-05	0.00133597
DXN06_RS01565	43.2968	-2.82394	0.487384	15.3956	8.7192e-05	0.00133597
LI931_RS05465	43.2968	-2.82394	0.487384	15.3956	8.7192e-05	0.00133597
ALW29_RS08805	27.0379	-2.82294	0.520951	15.9165	6.61985e-05	0.00111274
CPA42_RS09435	27.0379	-2.82294	0.520951	15.9165	6.61985e-05	0.00111274
cact_RS09110	27.0379	-2.82294	0.520951	15.9165	6.61985e-05	0.00111274
F6X01_RS09460	27.0379	-2.82294	0.520951	15.9165	6.61985e-05	0.00111274
ALW23_RS08935	27.0368	-2.82276	0.520892	15.9051	6.66002e-05	0.00111736
EGY06_RS11130	57.3655	-2.82251	0.527181	7.95356	0.0047993	0.0212866
PPA_RS05985	43.3317	-2.82215	0.483899	15.6118	7.77667e-05	0.00123606
TIA2EST36_RS05885	43.3317	-2.82215	0.483899	15.6118	7.77667e-05	0.00123606
TIA2EST22_RS05905	43.3317	-2.82215	0.483899	15.6118	7.77667e-05	0.00123606
TIA2EST2_RS05850	43.3317	-2.82215	0.483899	15.6118	7.77667e-05	0.00123606
TIB1ST10_RS05990	43.3317	-2.82215	0.483899	15.6118	7.77667e-05	0.00123606
PAC1_RS06110	43.3317	-2.82215	0.483899	15.6118	7.77667e-05	0.00123606
TPCU426_RS06085	43.3317	-2.82215	0.483899	15.6118	7.77667e-05	0.00123606
ALW21_RS05980	43.3317	-2.82215	0.483899	15.6118	7.77667e-05	0.00123606
cbac_RS06165	43.3317	-2.82215	0.483899	15.6118	7.77667e-05	0.00123606
LCQ46_RS07425	43.3317	-2.82215	0.483899	15.6118	7.77667e-05	0.00123606
TIA2EST2_RS01085	92.1436	-2.82161	0.483296	12.2015	0.000477519	0.00421007
CASZ2_RS09110	26.8385	-2.81947	0.520796	15.8877	6.72133e-05	0.00112452
DXN06_RS03190	36.7027	-2.81918	0.547071	10.3269	0.00131105	0.00853448
LI931_RS07060	36.7027	-2.81918	0.547071	10.3269	0.00131105	0.00853448
HMPREF0059_RS12115	38.8978	-2.8157	0.641	6.30339	0.0120507	0.0406133
FVE72_RS09470	115.914	-2.81351	0.650749	6.50166	0.0107774	0.0374625
LEPGO_RS0109775	115.914	-2.81351	0.650749	6.50166	0.0107774	0.0374625
LI931_RS05155	70.7724	-2.81297	0.445506	19.654	9.28075e-06	0.000324809
QQA41_RS05125	70.7994	-2.81225	0.445503	19.6783	9.16349e-06	0.000322075
QQA42_RS06475	70.7915	-2.81197	0.445539	19.6745	9.18183e-06	0.000322489
QDN19_RS12455	26.4316	-2.81065	0.445564	21.5067	3.52587e-06	0.000179635
CASZ1_RS07400	33.8928	-2.80979	0.590197	7.8298	0.00513918	0.0223375
CASZ2_RS07410	33.8928	-2.80979	0.590197	7.8298	0.00513918	0.0223375
OYC54_RS04565	26.379	-2.80869	0.445668	21.4762	3.58253e-06	0.000181402
HW274_RS03510	27.6417	-2.80812	0.581859	9.81788	0.00172823	0.0103896
TIA2EST36_RS00155	46.0099	-2.80803	0.503521	17.079	3.58568e-05	0.000750861
TIA2EST22_RS00155	46.0099	-2.80803	0.503521	17.079	3.58568e-05	0.000750861
PAGK_RS06685	40.7608	-2.80766	0.577062	9.61817	0.00192662	0.0112132
CPA42_RS04225	28.631	-2.80692	0.471385	18.658	1.56392e-05	0.000443278
cact_RS04045	28.631	-2.80692	0.471385	18.658	1.56392e-05	0.000443278
F6X01_RS04225	28.631	-2.80692	0.471385	18.658	1.56392e-05	0.000443278
ALW33_RS04480	40.7903	-2.80637	0.577088	9.61831	0.00192647	0.0112127
ADD47_RS05070	29.3798	-2.80553	0.657913	6.34711	0.0117572	0.0398984
LCQ46_RS06160	92.9062	-2.80396	0.541153	9.33416	0.00224921	0.0124848
QQA41_RS08100	74.4891	-2.80383	0.472419	15.7023	7.4132e-05	0.00120054
EGY06_RS10820	27.2526	-2.80352	0.517855	15.8423	6.88452e-05	0.00114336
PAC1_RS07425	38.9564	-2.80343	0.494106	15.5326	8.10966e-05	0.00127165
LI931_RS03785	37.5683	-2.8034	0.48012	15.341	8.97475e-05	0.00136184
DXN06_RS04355	74.534	-2.8026	0.470181	15.7775	7.1243e-05	0.00116971
LI931_RS08140	74.534	-2.8026	0.470181	15.7775	7.1243e-05	0.00116971
DXN06_RS01260	70.9891	-2.80236	0.445201	19.5471	9.81493e-06	0.000336174
ALW21_RS06280	70.9811	-2.80231	0.445223	19.5447	9.82751e-06	0.00033637
LCQ46_RS07730	70.9811	-2.80231	0.445223	19.5447	9.82751e-06	0.00033637
OYC54_RS10350	86.1243	-2.80213	0.44213	15.3904	8.74337e-05	0.00133755
CASZ1_RS09100	27.3608	-2.80156	0.517905	15.8143	6.98733e-05	0.00115425
LI931_RS00235	219.222	-2.80135	0.41078	19.5815	9.63967e-06	0.000332823
OYC54_RS02270	40.1476	-2.8011	0.490009	16.5427	4.75661e-05	0.000903031
LCQ46_RS06990	34.4098	-2.80019	0.477713	17.6976	2.58958e-05	0.000607095
EGY06_RS01370	43.3322	-2.79995	0.487289	15.1811	9.76743e-05	0.00144581
PAZ_RS05920	43.3671	-2.79854	0.483804	15.393	8.73107e-05	0.00133618
FNX46_RS06360	43.3671	-2.79854	0.483804	15.393	8.73107e-05	0.00133618
CASZ1_RS06095	43.3671	-2.79854	0.483804	15.393	8.73107e-05	0.00133618
CASZ2_RS06110	43.3671	-2.79854	0.483804	15.393	8.73107e-05	0.00133618
TIA1EST1_RS05910	43.3671	-2.79854	0.483804	15.393	8.73107e-05	0.00133618
ALW23_RS06065	43.3671	-2.79854	0.483804	15.393	8.73107e-05	0.00133618
ALW29_RS05915	43.3671	-2.79854	0.483804	15.393	8.73107e-05	0.00133618
CPA42_RS06345	43.3671	-2.79854	0.483804	15.393	8.73107e-05	0.00133618
cact_RS06105	43.3671	-2.79854	0.483804	15.393	8.73107e-05	0.00133618
F6X01_RS06355	43.3671	-2.79854	0.483804	15.393	8.73107e-05	0.00133618
EGX38_RS08835	57.5833	-2.79824	0.50044	10.9354	0.00094346	0.00675071
CASZ1_RS08805	55.0883	-2.79779	0.53728	7.46484	0.00629157	0.0257301
DXN06_RS01185	50.404	-2.79764	0.550548	9.69419	0.00184852	0.0108838
TIA1EST1_RS04475	113.195	-2.79734	0.479234	12.9946	0.000312385	0.00313608
TIB1ST10_RS00220	230.023	-2.79696	0.410263	19.6388	9.35508e-06	0.000326605
FNX46_RS00275	30.1966	-2.79684	0.491965	18.3829	1.80674e-05	0.000482208
CASZ1_RS00250	30.1966	-2.79684	0.491965	18.3829	1.80674e-05	0.000482208
CASZ2_RS00250	30.1966	-2.79684	0.491965	18.3829	1.80674e-05	0.000482208
CPA42_RS00275	30.1966	-2.79684	0.491965	18.3829	1.80674e-05	0.000482208
cact_RS00255	30.1966	-2.79684	0.491965	18.3829	1.80674e-05	0.000482208
F6X01_RS00270	30.1966	-2.79684	0.491965	18.3829	1.80674e-05	0.000482208
HMPREF0675_RS04905	57.4633	-2.79682	0.500161	10.95	0.000936048	0.00671745
PAZ_RS02535	65.8657	-2.79663	0.504053	14.9599	0.000109823	0.00155957
PAZ_RS00240	30.1647	-2.79657	0.492233	18.3608	1.82781e-05	0.000484896
PPA_RS06355	59.4953	-2.79644	0.508007	11.7509	0.000608133	0.00497536
ALW21_RS06350	59.4953	-2.79644	0.508007	11.7509	0.000608133	0.00497536
cbac_RS06535	59.4953	-2.79644	0.508007	11.7509	0.000608133	0.00497536
HW274_RS06750	63.8818	-2.7963	0.687256	7.15812	0.00746254	0.028968
OYC54_RS02715	36.2281	-2.79585	0.510638	13.0904	0.000296811	0.00303119
TIA2EST36_RS00185	28.2442	-2.79538	0.531175	13.7828	0.000205201	0.00235139
TIB1ST10_RS07560	37.5478	-2.79521	0.479933	15.3202	9.07398e-05	0.00137301
LCQ46_RS05830	36.7478	-2.79416	0.545974	10.242	0.00137278	0.00881449
HMPREF0675_RS02670	65.8567	-2.79399	0.503997	14.9395	0.000111016	0.00156971
PAGK_RS02680	65.8567	-2.79399	0.503997	14.9395	0.000111016	0.00156971
ALW33_RS02665	65.8567	-2.79399	0.503997	14.9395	0.000111016	0.00156971
FVE72_RS02090	45.088	-2.79365	0.586258	7.48889	0.00620807	0.0254835
LEPGO_RS0102200	45.088	-2.79365	0.586258	7.48889	0.00620807	0.0254835
TIA2EST36_RS02500	65.876	-2.79357	0.504033	14.9454	0.000110667	0.00156605
TIB1ST10_RS02550	65.876	-2.79357	0.504033	14.9454	0.000110667	0.00156605
FNX46_RS02740	65.876	-2.79357	0.504033	14.9454	0.000110667	0.00156605
CASZ1_RS02585	65.876	-2.79357	0.504033	14.9454	0.000110667	0.00156605
CASZ2_RS02595	65.876	-2.79357	0.504033	14.9454	0.000110667	0.00156605
TIA1EST1_RS02525	65.876	-2.79357	0.504033	14.9454	0.000110667	0.00156605
ALW23_RS02675	65.876	-2.79357	0.504033	14.9454	0.000110667	0.00156605
ALW29_RS02520	65.876	-2.79357	0.504033	14.9454	0.000110667	0.00156605
CPA42_RS02735	65.876	-2.79357	0.504033	14.9454	0.000110667	0.00156605
cact_RS02590	65.876	-2.79357	0.504033	14.9454	0.000110667	0.00156605
F6X01_RS02730	65.876	-2.79357	0.504033	14.9454	0.000110667	0.00156605
OYC54_RS02775	65.876	-2.79357	0.504033	14.9454	0.000110667	0.00156605
ALW23_RS02050	48.8148	-2.79311	0.558275	7.1065	0.00768051	0.0295654
ALW29_RS01900	48.8148	-2.79311	0.558275	7.1065	0.00768051	0.0295654
ALW33_RS02040	48.8148	-2.79311	0.558275	7.1065	0.00768051	0.0295654
ALW23_RS05825	50.7988	-2.79293	0.509618	13.8468	0.000198332	0.00229416
EGY06_RS04985	65.9785	-2.79254	0.50412	14.9221	0.000112044	0.00157975
EGX38_RS11230	65.9592	-2.79232	0.504132	14.92	0.000112165	0.00158114
ALW21_RS02550	65.8767	-2.79155	0.50399	14.9223	0.000112029	0.00157967
LCQ46_RS03890	65.8767	-2.79155	0.50399	14.9223	0.000112029	0.00157967
LI931_RS02655	65.8767	-2.79155	0.50399	14.9223	0.000112029	0.00157967
GDK37_RS06875	55.6413	-2.79011	0.528885	9.19283	0.00242965	0.0131841
TPCU426_RS11345	55.6413	-2.79011	0.528885	9.19283	0.00242965	0.0131841
PPA_RS02555	65.7852	-2.78997	0.504001	14.8988	0.000113435	0.00159316
cbac_RS02620	65.7852	-2.78997	0.504001	14.8988	0.000113435	0.00159316
DXN06_RS05220	65.9792	-2.78992	0.504127	14.9044	0.000113101	0.00159002
FNX46_RS04840	115.105	-2.78934	0.471116	13.6597	0.000219102	0.00245534
ALW23_RS04630	115.105	-2.78934	0.471116	13.6597	0.000219102	0.00245534
CPA42_RS04825	115.105	-2.78934	0.471116	13.6597	0.000219102	0.00245534
cact_RS04625	115.105	-2.78934	0.471116	13.6597	0.000219102	0.00245534
F6X01_RS04835	115.105	-2.78934	0.471116	13.6597	0.000219102	0.00245534
EGY06_RS01065	78.0261	-2.78905	0.430582	19.9896	7.78647e-06	0.000291147
PAC1_RS06425	77.5744	-2.78854	0.430718	20.3648	6.39951e-06	0.000259401
TIA2EST22_RS06275	60.6384	-2.7883	0.506052	12.2743	0.000459241	0.0041006
FNX46_RS00260	231.14	-2.78782	0.40999	19.5548	9.77537e-06	0.000335352
TIA1EST1_RS00225	231.14	-2.78782	0.40999	19.5548	9.77537e-06	0.000335352
ALW29_RS00225	231.14	-2.78782	0.40999	19.5548	9.77537e-06	0.000335352
CPA42_RS00260	231.14	-2.78782	0.40999	19.5548	9.77537e-06	0.000335352
cact_RS00240	231.14	-2.78782	0.40999	19.5548	9.77537e-06	0.000335352
F6X01_RS00255	231.14	-2.78782	0.40999	19.5548	9.77537e-06	0.000335352
PPA_RS00220	231.144	-2.78781	0.40998	19.5484	9.80819e-06	0.00033601
ALW21_RS00220	231.144	-2.78781	0.40998	19.5484	9.80819e-06	0.00033601
cbac_RS00235	231.144	-2.78781	0.40998	19.5484	9.80819e-06	0.00033601
LCQ46_RS01480	231.144	-2.78781	0.40998	19.5484	9.80819e-06	0.00033601
QQA41_RS05055	59.6679	-2.78707	0.503615	12.2207	0.00047262	0.00418205
OYC54_RS06630	77.7289	-2.78686	0.430758	20.3735	6.37066e-06	0.00025877
TIA2EST22_RS11005	51.4095	-2.78639	0.460789	18.7164	1.51672e-05	0.000434593
EGY06_RS02890	115.156	-2.78572	0.468119	13.8009	0.000203241	0.00233575
TIA2EST36_RS02030	39.4814	-2.78524	0.517663	11.5138	0.000690814	0.00544028
TIA2EST22_RS02040	39.4814	-2.78524	0.517663	11.5138	0.000690814	0.00544028
TIA2EST2_RS01990	39.4814	-2.78524	0.517663	11.5138	0.000690814	0.00544028
GDK37_RS09865	39.4814	-2.78524	0.517663	11.5138	0.000690814	0.00544028
TPCU426_RS02065	39.4814	-2.78524	0.517663	11.5138	0.000690814	0.00544028
G448_RS0108700	96.0578	-2.78362	0.543288	10.6311	0.00111201	0.00760001
PAZ_RS06220	77.9777	-2.78357	0.434153	19.2487	1.14749e-05	0.000367099
CASZ1_RS06390	77.9777	-2.78357	0.434153	19.2487	1.14749e-05	0.000367099
CASZ2_RS06405	77.9777	-2.78357	0.434153	19.2487	1.14749e-05	0.000367099
ALW23_RS06365	77.9777	-2.78357	0.434153	19.2487	1.14749e-05	0.000367099
DXN06_RS07740	230.909	-2.78251	0.409832	19.4933	1.00952e-05	0.000341856
PGE45_RS02600	56.545	-2.7798	0.580085	9.49867	0.00205621	0.0117129
EGY06_RS07450	30.0528	-2.77861	0.494709	18.0129	2.19412e-05	0.000545262
PPA_RS03370	74.4823	-2.77726	0.470635	15.2782	9.27834e-05	0.00139351
TIB1ST10_RS03370	74.4823	-2.77726	0.470635	15.2782	9.27834e-05	0.00139351
ALW21_RS03365	74.4823	-2.77726	0.470635	15.2782	9.27834e-05	0.00139351
cbac_RS03475	74.4823	-2.77726	0.470635	15.2782	9.27834e-05	0.00139351
LCQ46_RS04740	74.4823	-2.77726	0.470635	15.2782	9.27834e-05	0.00139351
QQA42_RS03485	74.4373	-2.77683	0.472881	15.1876	9.73429e-05	0.00144223
CPA42_RS02030	48.491	-2.77362	0.561428	7.20418	0.0072734	0.0284482
cact_RS01905	48.491	-2.77362	0.561428	7.20418	0.0072734	0.0284482
F6X01_RS02025	48.491	-2.77362	0.561428	7.20418	0.0072734	0.0284482
PAC1_RS03375	74.3924	-2.77285	0.469988	15.5008	8.24682e-05	0.00128609
OYC54_RS09315	68.4426	-2.77281	0.464419	16.5061	4.84942e-05	0.000914992
BKH17_RS11760	48.3847	-2.77116	0.558931	10.6178	0.00112005	0.00763962
PAGK_RS11670	40.4861	-2.7699	0.49094	14.4508	0.000143866	0.00186302
TPCU426_RS04445	64.3796	-2.76975	0.468129	15.4338	8.54473e-05	0.00131764
ALW29_RS06215	77.8642	-2.7687	0.433799	19.1055	1.23685e-05	0.000383727
OYC56_RS04765	31.5754	-2.76741	0.483944	14.9913	0.000108008	0.00154053
ALW29_RS06610	31.3427	-2.76646	0.497143	15.6436	7.64691e-05	0.00122444
TIA2EST36_RS00090	103.54	-2.76633	0.486123	11.2466	0.000797692	0.00601258
HW274_RS06125	68.5742	-2.76569	0.55694	8.80624	0.00300203	0.0153327
ALW23_RS00090	103.487	-2.76542	0.486072	11.2739	0.000786054	0.00595633
OYC54_RS00085	103.487	-2.76542	0.486072	11.2739	0.000786054	0.00595633
cact_RS06400	70.2866	-2.76526	0.448551	17.8916	2.33855e-05	0.000568741
F6X01_RS06660	70.2866	-2.76526	0.448551	17.8916	2.33855e-05	0.000568741
GDK37_RS07810	103.542	-2.76517	0.486116	11.2472	0.000797415	0.00601128
TPCU426_RS00085	103.542	-2.76517	0.486116	11.2472	0.000797415	0.00601128
CPA42_RS06650	70.2859	-2.76445	0.448546	17.8862	2.34517e-05	0.000568741
EGX38_RS04715	98.4423	-2.76318	0.442341	17.589	2.74174e-05	0.000631292
PAZ_RS00130	43.8556	-2.76294	0.492698	18.6497	1.5707e-05	0.000444491
TIA1EST1_RS00130	43.8556	-2.76294	0.492698	18.6497	1.5707e-05	0.000444491
ALW29_RS00130	43.8556	-2.76294	0.492698	18.6497	1.5707e-05	0.000444491
CPA42_RS00135	43.8556	-2.76294	0.492698	18.6497	1.5707e-05	0.000444491
cact_RS00130	43.8556	-2.76294	0.492698	18.6497	1.5707e-05	0.000444491
F6X01_RS00130	43.8556	-2.76294	0.492698	18.6497	1.5707e-05	0.000444491
EGY06_RS07585	43.721	-2.76251	0.492682	18.6427	1.57647e-05	0.00044544
QQA42_RS06545	59.8202	-2.76228	0.504541	11.929	0.000552667	0.00466153
TIA2EST36_RS05795	59.7297	-2.76168	0.499683	11.8405	0.000579572	0.00481168
TIA2EST22_RS05815	59.7297	-2.76168	0.499683	11.8405	0.000579572	0.00481168
TIA2EST2_RS05760	59.7297	-2.76168	0.499683	11.8405	0.000579572	0.00481168
TPCU426_RS05995	59.7297	-2.76168	0.499683	11.8405	0.000579572	0.00481168
LCQ46_RS07335	59.7297	-2.76168	0.499683	11.8405	0.000579572	0.00481168
PAC1_RS02485	36.7716	-2.76063	0.510215	12.8068	0.000345371	0.00336985
TIA2EST36_RS07420	95.1006	-2.75982	0.467106	16.5495	4.73973e-05	0.00090102
TIA2EST2_RS07390	95.1006	-2.75982	0.467106	16.5495	4.73973e-05	0.00090102
TPCU426_RS07760	95.1006	-2.75982	0.467106	16.5495	4.73973e-05	0.00090102
BKH16_RS07790	42.617	-2.75971	0.626059	6.02781	0.0140822	0.0452622
PAZ_RS04895	73.1946	-2.75943	0.462857	12.8993	0.000328704	0.003253
QQA41_RS04035	41.4065	-2.75927	0.481538	15.6064	7.79895e-05	0.00123766
LI931_RS04055	41.4065	-2.75927	0.481538	15.6064	7.79895e-05	0.00123766
PAZ_RS07200	41.3717	-2.75904	0.481509	15.6087	7.78956e-05	0.00123675
FNX46_RS07760	41.3717	-2.75904	0.481509	15.6087	7.78956e-05	0.00123675
CASZ1_RS07465	41.3717	-2.75904	0.481509	15.6087	7.78956e-05	0.00123675
CASZ2_RS07475	41.3717	-2.75904	0.481509	15.6087	7.78956e-05	0.00123675
TIA1EST1_RS07190	41.3717	-2.75904	0.481509	15.6087	7.78956e-05	0.00123675
CPA42_RS07760	41.3717	-2.75904	0.481509	15.6087	7.78956e-05	0.00123675
cact_RS07470	41.3717	-2.75904	0.481509	15.6087	7.78956e-05	0.00123675
cbac_RS07520	41.3717	-2.75904	0.481509	15.6087	7.78956e-05	0.00123675
F6X01_RS07770	41.3717	-2.75904	0.481509	15.6087	7.78956e-05	0.00123675
OYC54_RS07745	41.3717	-2.75904	0.481509	15.6087	7.78956e-05	0.00123675
EGY06_RS02405	41.3154	-2.75857	0.488579	10.8311	0.000998103	0.00702668
PAZ_RS02540	73.4643	-2.75785	0.509908	12.4192	0.000424944	0.00389622
G448_RS0114225	115.636	-2.75762	0.526979	10.4944	0.00119736	0.00801211
TIA2EST22_RS08690	99.311	-2.75449	0.443055	17.3303	3.14139e-05	0.000690573
CPA42_RS01475	75.5299	-2.75397	0.485426	12.5498	0.000396249	0.00370388
cact_RS01375	75.5299	-2.75397	0.485426	12.5498	0.000396249	0.00370388
F6X01_RS01470	75.5299	-2.75397	0.485426	12.5498	0.000396249	0.00370388
GDK37_RS04510	99.3064	-2.7539	0.44305	17.3278	3.1455e-05	0.000691087
AIF0345_RS10845	49.6103	-2.75327	0.633968	12.0434	0.00051977	0.00446515
EGY06_RS02435	73.459	-2.7532	0.466234	12.3518	0.000440556	0.00398898
EGX38_RS08665	73.4346	-2.75284	0.466141	12.3672	0.000436953	0.00396631
BKH17_RS09175	79.1347	-2.75224	0.537967	9.34602	0.0022347	0.0124265
EGY06_RS01820	90.2683	-2.75194	0.463208	15.1515	9.92201e-05	0.00146127
QQA42_RS11820	49.9623	-2.75149	0.460702	17.8111	2.43957e-05	0.000583338
QQA41_RS11805	49.9623	-2.75149	0.460702	17.8111	2.43957e-05	0.000583338
TIB1ST10_RS06360	54.4953	-2.75144	0.520556	10.7284	0.00105502	0.0073165
LCQ46_RS07800	54.4953	-2.75144	0.520556	10.7284	0.00105502	0.0073165
HMPREF0675_RS08780	98.8405	-2.75027	0.442868	17.2728	3.23795e-05	0.0007033
PAGK_RS08780	98.8405	-2.75027	0.442868	17.2728	3.23795e-05	0.0007033
ALW33_RS08765	98.8405	-2.75027	0.442868	17.2728	3.23795e-05	0.0007033
PAC1_RS00995	118.348	-2.74862	0.415085	19.9033	8.14595e-06	0.00029975
PAGK_RS01125	118.348	-2.74862	0.415085	19.9033	8.14595e-06	0.00029975
ALW23_RS01135	118.348	-2.74862	0.415085	19.9033	8.14595e-06	0.00029975
ALW33_RS01130	118.348	-2.74862	0.415085	19.9033	8.14595e-06	0.00029975
OYC54_RS01155	118.348	-2.74862	0.415085	19.9033	8.14595e-06	0.00029975
G448_RS16615	132.634	-2.74692	0.496539	10.5289	0.00117523	0.00790771
LCQ46_RS05835	28.3293	-2.74687	0.506505	12.2839	0.000456891	0.00408858
QQA42_RS00195	35.813	-2.74676	0.548272	8.29543	0.0039745	0.0186444
QQA41_RS00195	35.813	-2.74676	0.548272	8.29543	0.0039745	0.0186444
PAZ_RS05485	90.2818	-2.74629	0.462898	15.1449	9.95677e-05	0.00146469
CASZ1_RS05660	90.2818	-2.74629	0.462898	15.1449	9.95677e-05	0.00146469
CASZ2_RS05675	90.2818	-2.74629	0.462898	15.1449	9.95677e-05	0.00146469
TIA1EST1_RS05475	90.2818	-2.74629	0.462898	15.1449	9.95677e-05	0.00146469
ALW23_RS05630	90.2818	-2.74629	0.462898	15.1449	9.95677e-05	0.00146469
ALW29_RS05480	90.2818	-2.74629	0.462898	15.1449	9.95677e-05	0.00146469
CPA42_RS05895	90.2818	-2.74629	0.462898	15.1449	9.95677e-05	0.00146469
cact_RS05670	90.2818	-2.74629	0.462898	15.1449	9.95677e-05	0.00146469
F6X01_RS05905	90.2818	-2.74629	0.462898	15.1449	9.95677e-05	0.00146469
TIA1EST1_RS01225	48.7478	-2.74617	0.511096	8.85773	0.00291851	0.0150317
ALW23_RS04150	56.8116	-2.74614	0.470338	16.0885	6.045e-05	0.00104983
EGX38_RS00455	31.9581	-2.74488	0.498013	10.1255	0.00146233	0.00921587
PAGK_RS06115	71.8701	-2.74412	0.465747	12.3121	0.000450037	0.00404679
HMPREF0675_RS01010	31.9878	-2.74349	0.497966	10.1243	0.00146326	0.00921862
PAGK_RS01015	31.9878	-2.74349	0.497966	10.1243	0.00146326	0.00921862
GDK37_RS03420	33.9833	-2.74195	0.573848	6.52278	0.0106501	0.0371343
ALW23_RS00185	27.0374	-2.74073	0.517162	15.589	7.87098e-05	0.00124662
OYC54_RS00190	27.0374	-2.74073	0.517162	15.589	7.87098e-05	0.00124662
TIA2EST36_RS01200	49.2965	-2.74057	0.50538	11.6529	0.000641016	0.00516033
TIA2EST22_RS01210	49.2965	-2.74057	0.50538	11.6529	0.000641016	0.00516033
TIA2EST2_RS01160	49.2965	-2.74057	0.50538	11.6529	0.000641016	0.00516033
GDK37_RS08985	49.2965	-2.74057	0.50538	11.6529	0.000641016	0.00516033
TPCU426_RS01215	49.2965	-2.74057	0.50538	11.6529	0.000641016	0.00516033
HMPREF0675_RS02155	67.2979	-2.74053	0.471857	13.4268	0.000248059	0.00267968
PAGK_RS02155	67.2979	-2.74053	0.471857	13.4268	0.000248059	0.00267968
ALW33_RS02155	67.2979	-2.74053	0.471857	13.4268	0.000248059	0.00267968
TPCU426_RS03710	36.1609	-2.74025	0.460738	16.7939	4.16661e-05	0.000828567
FNX46_RS05295	73.4726	-2.74005	0.463525	12.4413	0.000419933	0.00386411
CASZ1_RS05060	73.4726	-2.74005	0.463525	12.4413	0.000419933	0.00386411
CASZ2_RS05075	73.4726	-2.74005	0.463525	12.4413	0.000419933	0.00386411
TIA1EST1_RS04885	73.4726	-2.74005	0.463525	12.4413	0.000419933	0.00386411
ALW29_RS04885	73.4726	-2.74005	0.463525	12.4413	0.000419933	0.00386411
CPA42_RS05280	73.4726	-2.74005	0.463525	12.4413	0.000419933	0.00386411
cact_RS05070	73.4726	-2.74005	0.463525	12.4413	0.000419933	0.00386411
F6X01_RS05290	73.4726	-2.74005	0.463525	12.4413	0.000419933	0.00386411
ALW23_RS05040	73.5248	-2.7399	0.463542	12.4385	0.000420576	0.00386845
FNX46_RS02535	108.055	-2.73973	0.42194	17.2065	3.35289e-05	0.000720144
HMPREF0675_RS05045	73.4482	-2.73943	0.463431	12.4579	0.00041622	0.00384167
DXN06_RS05215	74.2078	-2.73937	0.503355	12.7406	0.000357807	0.0034516
EGX38_RS11225	74.2078	-2.73937	0.503355	12.7406	0.000357807	0.0034516
EGY06_RS04980	74.2078	-2.73937	0.503355	12.7406	0.000357807	0.0034516
ALW23_RS09580	63.1708	-2.73931	0.526127	6.66258	0.00984583	0.0351289
HMPREF0675_RS04090	50.2564	-2.73928	0.506456	11.2298	0.000804926	0.00605277
EGX38_RS09725	50.2564	-2.73928	0.506456	11.2298	0.000804926	0.00605277
PPA_RS04445	28.4082	-2.73845	0.512242	11.6351	0.000647198	0.00519228
ALW21_RS04435	28.4082	-2.73845	0.512242	11.6351	0.000647198	0.00519228
cbac_RS04575	28.4082	-2.73845	0.512242	11.6351	0.000647198	0.00519228
QQA42_RS04575	28.4082	-2.73845	0.512242	11.6351	0.000647198	0.00519228
PPA_RS02560	74.2244	-2.73825	0.50333	12.7433	0.00035728	0.00344905
HMPREF0675_RS02675	74.2244	-2.73825	0.50333	12.7433	0.00035728	0.00344905
TIA2EST36_RS02505	74.2244	-2.73825	0.50333	12.7433	0.00035728	0.00344905
TIB1ST10_RS02555	74.2244	-2.73825	0.50333	12.7433	0.00035728	0.00344905
PAC1_RS02550	74.2244	-2.73825	0.50333	12.7433	0.00035728	0.00344905
PAGK_RS02685	74.2244	-2.73825	0.50333	12.7433	0.00035728	0.00344905
FNX46_RS02745	74.2244	-2.73825	0.50333	12.7433	0.00035728	0.00344905
CASZ1_RS02590	74.2244	-2.73825	0.50333	12.7433	0.00035728	0.00344905
CASZ2_RS02600	74.2244	-2.73825	0.50333	12.7433	0.00035728	0.00344905
TIA1EST1_RS02530	74.2244	-2.73825	0.50333	12.7433	0.00035728	0.00344905
ALW21_RS02555	74.2244	-2.73825	0.50333	12.7433	0.00035728	0.00344905
ALW23_RS02680	74.2244	-2.73825	0.50333	12.7433	0.00035728	0.00344905
ALW29_RS02525	74.2244	-2.73825	0.50333	12.7433	0.00035728	0.00344905
ALW33_RS02670	74.2244	-2.73825	0.50333	12.7433	0.00035728	0.00344905
CPA42_RS02740	74.2244	-2.73825	0.50333	12.7433	0.00035728	0.00344905
cact_RS02595	74.2244	-2.73825	0.50333	12.7433	0.00035728	0.00344905
cbac_RS02625	74.2244	-2.73825	0.50333	12.7433	0.00035728	0.00344905
F6X01_RS02735	74.2244	-2.73825	0.50333	12.7433	0.00035728	0.00344905
LCQ46_RS03895	74.2244	-2.73825	0.50333	12.7433	0.00035728	0.00344905
OYC54_RS02780	74.2244	-2.73825	0.50333	12.7433	0.00035728	0.00344905
LI931_RS02660	74.2244	-2.73825	0.50333	12.7433	0.00035728	0.00344905
TIB1ST10_RS04445	28.3865	-2.73792	0.512296	11.6284	0.000649535	0.00520752
TIA2EST22_RS02510	74.2108	-2.7377	0.50448	12.6533	0.000374899	0.00356449
DXN06_RS00140	39.0475	-2.73682	0.47599	16.4676	4.94886e-05	0.000925572
EGX38_RS06310	39.0475	-2.73682	0.47599	16.4676	4.94886e-05	0.000925572
EGY06_RS12500	39.0475	-2.73682	0.47599	16.4676	4.94886e-05	0.000925572
QQA42_RS01780	40.659	-2.7368	0.499187	13.9593	0.000186809	0.00220812
QQA41_RS01785	40.659	-2.7368	0.499187	13.9593	0.000186809	0.00220812
PPA_RS07265	39.0126	-2.7367	0.475962	16.4702	4.94196e-05	0.000924991
HMPREF0675_RS07260	39.0126	-2.7367	0.475962	16.4702	4.94196e-05	0.000924991
ALW21_RS07300	39.0126	-2.7367	0.475962	16.4702	4.94196e-05	0.000924991
ALW23_RS07365	39.0126	-2.7367	0.475962	16.4702	4.94196e-05	0.000924991
ALW29_RS07235	39.0126	-2.7367	0.475962	16.4702	4.94196e-05	0.000924991
QQA42_RS07565	39.0126	-2.7367	0.475962	16.4702	4.94196e-05	0.000924991
TIA2EST2_RS10405	53.0898	-2.73663	0.440694	18.0835	2.11423e-05	0.000532672
GDK37_RS06385	53.0898	-2.73663	0.440694	18.0835	2.11423e-05	0.000532672
TPCU426_RS10855	53.0898	-2.73663	0.440694	18.0835	2.11423e-05	0.000532672
EGX38_RS11810	67.1807	-2.73647	0.475246	13.2054	0.000279143	0.00290304
TIB1ST10_RS00950	94.4419	-2.73634	0.423448	19.0812	1.25276e-05	0.000386674
ALW21_RS00955	94.4419	-2.73634	0.423448	19.0812	1.25276e-05	0.000386674
LCQ46_RS02215	94.4419	-2.73634	0.423448	19.0812	1.25276e-05	0.000386674
QQA42_RS00970	94.4419	-2.73634	0.423448	19.0812	1.25276e-05	0.000386674
QQA41_RS00975	94.4419	-2.73634	0.423448	19.0812	1.25276e-05	0.000386674
LI931_RS00970	94.4419	-2.73634	0.423448	19.0812	1.25276e-05	0.000386674
O2A76_RS10480	32.8241	-2.73632	0.485297	18.7123	1.51996e-05	0.000435238
HW274_RS12450	76.7753	-2.7362	0.562984	12.5131	0.000404112	0.00375745
TIA2EST36_RS10415	53.1442	-2.73465	0.438175	17.7746	2.48686e-05	0.000591053
DXN06_RS03185	28.424	-2.73356	0.512257	11.4935	0.000698412	0.00548015
QQA41_RS07030	28.424	-2.73356	0.512257	11.4935	0.000698412	0.00548015
LI931_RS07055	28.424	-2.73356	0.512257	11.4935	0.000698412	0.00548015
ADK06_RS03805	62.0937	-2.7331	0.534613	6.66023	0.00985881	0.0351592
QQA42_RS02640	65.7933	-2.73201	0.506231	14.189	0.000165337	0.00203929
QQA41_RS02640	65.7933	-2.73201	0.506231	14.189	0.000165337	0.00203929
EGY06_RS09405	53.1456	-2.73191	0.473845	15.0795	0.000103075	0.00149453
QQA42_RS01325	93.453	-2.73177	0.454509	16.4218	5.06981e-05	0.000939762
QQA41_RS01330	93.453	-2.73177	0.454509	16.4218	5.06981e-05	0.000939762
CASZ1_RS10445	53.0837	-2.73162	0.474132	15.0686	0.000103675	0.00150039
CASZ2_RS10455	53.0837	-2.73162	0.474132	15.0686	0.000103675	0.00150039
TIA1EST1_RS10110	53.0837	-2.73162	0.474132	15.0686	0.000103675	0.00150039
ALW23_RS10265	53.0837	-2.73162	0.474132	15.0686	0.000103675	0.00150039
FOC60_RS00095	33.5994	-2.73126	0.555545	10.382	0.0012725	0.00836225
HMPREF0734_RS09755	33.5994	-2.73126	0.555545	10.382	0.0012725	0.00836225
ALW33_RS05050	71.8837	-2.73114	0.463039	12.4009	0.000429135	0.00392048
BKH19_RS03150	64.9388	-2.73113	0.603473	6.43575	0.0111846	0.038485
BKH22_RS08025	54.0252	-2.72956	0.548177	8.28479	0.00399785	0.018719
TIA2EST36_RS07180	41.3486	-2.72915	0.481707	15.3359	8.99878e-05	0.00136452
TPCU426_RS07515	41.3486	-2.72915	0.481707	15.3359	8.99878e-05	0.00136452
GDK37_RS00150	59.5083	-2.72885	0.477167	10.7545	0.00104029	0.00724135
GDK37_RS10650	45.6129	-2.72861	0.526975	11.5158	0.000690055	0.00543622
PGE45_RS12225	45.7308	-2.727	0.626474	7.15788	0.00746353	0.0289709
DXN06_RS06970	94.6225	-2.72647	0.423646	18.9696	1.32815e-05	0.000400941
HMPREF0733_RS04640	37.012	-2.72509	0.667677	8.45	0.00365043	0.0175967
RDV56_RS09195	37.012	-2.72509	0.667677	8.45	0.00365043	0.0175967
TIA2EST36_RS02745	45.4954	-2.72463	0.52699	11.4739	0.000705797	0.00552184
EGX38_RS02490	38.4649	-2.72362	0.457678	16.0036	6.32233e-05	0.00108074
PAZ_RS04325	50.6943	-2.72337	0.490757	12.6331	0.000378967	0.00359335
DXN06_RS08965	38.4663	-2.72329	0.457593	16.0102	6.3001e-05	0.00107882
EGY06_RS08690	38.4663	-2.72329	0.457593	16.0102	6.3001e-05	0.00107882
CASZ1_RS00235	197.157	-2.72324	0.405837	20.0511	7.54007e-06	0.000286103
CASZ2_RS00235	197.157	-2.72324	0.405837	20.0511	7.54007e-06	0.000286103
LCQ46_RS01380	60.3825	-2.72294	0.452308	16.2438	5.56919e-05	0.000996598
GDK37_RS11685	39.0647	-2.72198	0.476308	16.3126	5.37046e-05	0.000974528
LCQ46_RS00295	38.4881	-2.72181	0.457822	15.8173	6.97635e-05	0.001153
HMPREF0675_RS10890	38.5044	-2.72179	0.45787	15.8183	6.97262e-05	0.0011526
PPA_RS11015	38.5059	-2.7216	0.457786	15.8253	6.94674e-05	0.00114987
PAZ_RS10805	38.5059	-2.7216	0.457786	15.8253	6.94674e-05	0.00114987
TIB1ST10_RS11035	38.5059	-2.7216	0.457786	15.8253	6.94674e-05	0.00114987
PAC1_RS11005	38.5059	-2.7216	0.457786	15.8253	6.94674e-05	0.00114987
PAGK_RS10875	38.5059	-2.7216	0.457786	15.8253	6.94674e-05	0.00114987
FNX46_RS11550	38.5059	-2.7216	0.457786	15.8253	6.94674e-05	0.00114987
CASZ1_RS11120	38.5059	-2.7216	0.457786	15.8253	6.94674e-05	0.00114987
CASZ2_RS11130	38.5059	-2.7216	0.457786	15.8253	6.94674e-05	0.00114987
TIA1EST1_RS10780	38.5059	-2.7216	0.457786	15.8253	6.94674e-05	0.00114987
ALW21_RS11030	38.5059	-2.7216	0.457786	15.8253	6.94674e-05	0.00114987
ALW29_RS10810	38.5059	-2.7216	0.457786	15.8253	6.94674e-05	0.00114987
ALW33_RS10860	38.5059	-2.7216	0.457786	15.8253	6.94674e-05	0.00114987
CPA42_RS11575	38.5059	-2.7216	0.457786	15.8253	6.94674e-05	0.00114987
cact_RS11140	38.5059	-2.7216	0.457786	15.8253	6.94674e-05	0.00114987
cbac_RS11350	38.5059	-2.7216	0.457786	15.8253	6.94674e-05	0.00114987
F6X01_RS11595	38.5059	-2.7216	0.457786	15.8253	6.94674e-05	0.00114987
QQA42_RS11420	38.5059	-2.7216	0.457786	15.8253	6.94674e-05	0.00114987
QQA41_RS11405	38.5059	-2.7216	0.457786	15.8253	6.94674e-05	0.00114987
TIA2EST22_RS03990	59.1927	-2.72125	0.465919	16.7507	4.26267e-05	0.000841312
EGX38_RS03200	53.0393	-2.72116	0.474072	15.0265	0.000106011	0.00152095
HMPREF0675_RS10215	52.9773	-2.72083	0.474358	15.0155	0.000106634	0.00152695
PAGK_RS10200	52.9773	-2.72083	0.474358	15.0155	0.000106634	0.00152695
ALW33_RS10185	52.9773	-2.72083	0.474358	15.0155	0.000106634	0.00152695
OYC54_RS11450	35.92	-2.72058	0.459849	15.0173	0.00010653	0.00152592
ALW33_RS04630	91.8285	-2.72005	0.479758	12.3817	0.00043356	0.00394506
TIA2EST22_RS07315	111.704	-2.71917	0.5198	10.7708	0.00103114	0.00719707
TIA1EST1_RS10660	27.4548	-2.71903	0.607202	7.27184	0.00700441	0.0277339
HMPREF0675_RS02190	63.3187	-2.71853	0.437966	17.2951	3.20013e-05	0.000698133
PAGK_RS02190	63.3187	-2.71853	0.437966	17.2951	3.20013e-05	0.000698133
ALW33_RS02190	63.3187	-2.71853	0.437966	17.2951	3.20013e-05	0.000698133
LCQ46_RS05645	45.2698	-2.7179	0.452448	17.9811	2.23112e-05	0.000551785
PAZ_RS00225	210.631	-2.71734	0.410629	18.5581	1.64805e-05	0.000456401
PPA_RS06285	65.1627	-2.71705	0.457712	17.5802	2.75434e-05	0.000632924
cbac_RS06465	65.1627	-2.71705	0.457712	17.5802	2.75434e-05	0.000632924
PAGK_RS06535	91.8714	-2.71622	0.476596	12.5256	0.000401416	0.00373896
LI931_RS11450	38.5015	-2.7162	0.457936	15.7033	7.40946e-05	0.00120008
RN83_RS06810	33.6921	-2.71608	0.535322	7.77362	0.00530148	0.0228248
LI936_RS06575	33.6921	-2.71608	0.535322	7.77362	0.00530148	0.0228248
EGX38_RS07020	29.2335	-2.71585	0.507252	13.3168	0.000263039	0.00278795
TIA2EST36_RS04315	58.2288	-2.71571	0.486649	13.4697	0.000242447	0.00263846
DXN06_RS06665	49.2062	-2.7154	0.505101	11.5363	0.000682493	0.00539537
TIA2EST22_RS10900	84.3168	-2.71349	0.509436	11.3868	0.000739659	0.00570754
TIB1ST10_RS01205	49.1919	-2.71221	0.505097	11.4821	0.000702679	0.00550396
ALW21_RS01210	49.1919	-2.71221	0.505097	11.4821	0.000702679	0.00550396
LI931_RS01260	49.1919	-2.71221	0.505097	11.4821	0.000702679	0.00550396
BKH17_RS06645	45.0166	-2.71121	0.548217	9.23795	0.0023705	0.0129474
DXN06_RS12710	35.6677	-2.71031	0.483701	14.2426	0.000160695	0.00200613
TIA2EST36_RS07300	113.642	-2.71018	0.521137	10.1421	0.00144923	0.00916045
EGX38_RS11775	63.2593	-2.70917	0.439745	17.022	3.69489e-05	0.000765827
TIA2EST2_RS12910	94.9905	-2.70767	0.46824	12.2531	0.000464491	0.00413416
PAGK_RS04570	28.9309	-2.70751	0.50719	13.3097	0.000264032	0.0027954
FOC60_RS10900	35.1501	-2.70733	0.589893	6.72576	0.00950301	0.034252
HMPREF0734_RS09620	35.1501	-2.70733	0.589893	6.72576	0.00950301	0.034252
TIA2EST22_RS10430	53.6385	-2.70545	0.437665	17.6871	2.60387e-05	0.000609385
TIB1ST10_RS07290	36.7154	-2.70527	0.484014	15.5843	7.8909e-05	0.00124892
PAZ_RS10135	51.9684	-2.70453	0.473612	14.9233	0.00011197	0.00157909
PAGK_RS05535	89.5897	-2.70376	0.460995	14.4195	0.000146277	0.00188529
EGX38_RS08045	89.5897	-2.70376	0.460995	14.4195	0.000146277	0.00188529
PPA_RS14065	45.1219	-2.70302	0.610657	6.1857	0.0128787	0.0425606
TIA2EST36_RS13645	45.1219	-2.70302	0.610657	6.1857	0.0128787	0.0425606
TIA2EST22_RS13710	45.1219	-2.70302	0.610657	6.1857	0.0128787	0.0425606
TIA2EST2_RS13515	45.1219	-2.70302	0.610657	6.1857	0.0128787	0.0425606
TIB1ST10_RS14030	45.1219	-2.70302	0.610657	6.1857	0.0128787	0.0425606
GDK37_RS12990	45.1219	-2.70302	0.610657	6.1857	0.0128787	0.0425606
TPCU426_RS01695	45.1219	-2.70302	0.610657	6.1857	0.0128787	0.0425606
ALW21_RS14070	45.1219	-2.70302	0.610657	6.1857	0.0128787	0.0425606
cbac_RS12420	45.1219	-2.70302	0.610657	6.1857	0.0128787	0.0425606
LCQ46_RS03000	45.1219	-2.70302	0.610657	6.1857	0.0128787	0.0425606
QQA42_RS01745	45.1219	-2.70302	0.610657	6.1857	0.0128787	0.0425606
QQA41_RS01750	45.1219	-2.70302	0.610657	6.1857	0.0128787	0.0425606
LI931_RS01755	45.1219	-2.70302	0.610657	6.1857	0.0128787	0.0425606
LCQ46_RS09095	35.6473	-2.70164	0.483513	14.2189	0.000162726	0.00202086
PAZ_RS02050	71.4943	-2.70149	0.44502	16.8643	4.01499e-05	0.000808487
FNX46_RS02205	71.4943	-2.70149	0.44502	16.8643	4.01499e-05	0.000808487
ALW29_RS02045	71.4943	-2.70149	0.44502	16.8643	4.01499e-05	0.000808487
CPA42_RS02195	71.4943	-2.70149	0.44502	16.8643	4.01499e-05	0.000808487
cact_RS02065	71.4943	-2.70149	0.44502	16.8643	4.01499e-05	0.000808487
F6X01_RS02195	71.4943	-2.70149	0.44502	16.8643	4.01499e-05	0.000808487
HMPREF0675_RS05635	89.4955	-2.70112	0.460717	14.4198	0.000146254	0.00188521
TIA2EST36_RS05455	89.4955	-2.70112	0.460717	14.4198	0.000146254	0.00188521
TIA2EST22_RS05475	89.4955	-2.70112	0.460717	14.4198	0.000146254	0.00188521
ALW33_RS05630	89.4955	-2.70112	0.460717	14.4198	0.000146254	0.00188521
HW274_RS04180	36.4068	-2.70109	0.631962	5.89613	0.0151742	0.0476482
HMPREF0675_RS01120	105.74	-2.69974	0.43023	17.7849	2.47334e-05	0.000588653
TIA2EST36_RS04435	64.0342	-2.69851	0.538091	9.45078	0.00211059	0.0119264
TIA2EST22_RS04445	64.0342	-2.69851	0.538091	9.45078	0.00211059	0.0119264
OYC54_RS05860	34.6837	-2.69708	0.46322	18.5443	1.66003e-05	0.000458427
PAC1_RS00225	218.689	-2.697	0.414466	17.3804	3.05965e-05	0.000678853
EGX38_RS00335	105.944	-2.69696	0.430508	17.723	2.55518e-05	0.000601924
DXN06_RS01065	38.7779	-2.69656	0.482916	12.0445	0.000519442	0.00446389
LI931_RS04975	38.7779	-2.69656	0.482916	12.0445	0.000519442	0.00446389
HMPREF0675_RS13645	45.0992	-2.69641	0.610727	6.17297	0.0129716	0.042776
DXN06_RS07090	37.6971	-2.6961	0.480722	10.3184	0.0013171	0.00856141
FVE72_RS09220	461.509	-2.696	0.493151	15.6769	7.51371e-05	0.00121042
LEPGO_RS0109520	461.509	-2.696	0.493151	15.6769	7.51371e-05	0.00121042
EGY06_RS00880	38.7753	-2.69576	0.482914	12.0368	0.000521618	0.00447677
HMPREF0675_RS06605	28.9962	-2.69569	0.506563	12.9894	0.000313261	0.00314215
PAGK_RS14020	45.0979	-2.69463	0.610748	6.1507	0.013136	0.0431617
ALW33_RS14010	45.0979	-2.69463	0.610748	6.1507	0.013136	0.0431617
GDK37_RS12295	27.4604	-2.69367	0.525578	7.02196	0.00805158	0.0305266
HMPREF0675_RS00225	218.707	-2.69353	0.414307	17.3099	3.17523e-05	0.000694886
PAGK_RS00220	218.707	-2.69353	0.414307	17.3099	3.17523e-05	0.000694886
ALW33_RS00225	218.707	-2.69353	0.414307	17.3099	3.17523e-05	0.000694886
EGY06_RS05525	71.5684	-2.69245	0.447616	16.476	4.92694e-05	0.000923791
TIA2EST2_RS06590	27.4813	-2.69231	0.525383	7.02471	0.00803925	0.0304933
TPCU426_RS06905	27.4813	-2.69231	0.525383	7.02471	0.00803925	0.0304933
LCQ46_RS02440	37.8891	-2.6918	0.494493	10.5996	0.0011311	0.00769527
TIA2EST22_RS07135	57.2681	-2.69176	0.542204	10.4328	0.00123795	0.00820563
FNX46_RS01340	79.284	-2.6903	0.517001	8.6553	0.00326111	0.0162447
EGX38_RS00100	37.8337	-2.69018	0.497305	10.4586	0.00122077	0.00812244
CASZ1_RS04615	118.253	-2.68944	0.459896	13.6649	0.0002185	0.00245125
CASZ2_RS04630	118.253	-2.68944	0.459896	13.6649	0.0002185	0.00245125
BKH16_RS05940	48.0451	-2.68935	0.570318	6.97028	0.00828746	0.0311632
CASZ1_RS03620	81.7042	-2.68901	0.493956	9.21677	0.00239809	0.0130605
CASZ2_RS03630	81.7042	-2.68901	0.493956	9.21677	0.00239809	0.0130605
TIA2EST22_RS10210	45.9751	-2.68879	0.498962	14.939	0.000111045	0.00157004
BKH16_RS08000	33.3983	-2.68859	0.616979	6.13422	0.013259	0.0434532
EGX38_RS01275	218.472	-2.68851	0.414164	17.2526	3.2725e-05	0.000708252
PPA_RS12600	38.6622	-2.6882	0.482669	12.0298	0.000523573	0.00448852
TIA2EST36_RS12270	38.6622	-2.6882	0.482669	12.0298	0.000523573	0.00448852
CASZ1_RS06570	38.6622	-2.6882	0.482669	12.0298	0.000523573	0.00448852
CASZ2_RS06585	38.6622	-2.6882	0.482669	12.0298	0.000523573	0.00448852
ALW21_RS12550	38.6622	-2.6882	0.482669	12.0298	0.000523573	0.00448852
cbac_RS06645	38.6622	-2.6882	0.482669	12.0298	0.000523573	0.00448852
LCQ46_RS07910	38.6622	-2.6882	0.482669	12.0298	0.000523573	0.00448852
ALW33_RS06595	28.6936	-2.68772	0.506491	12.98	0.00031484	0.0031533
ALW21_RS00845	37.7312	-2.68748	0.48062	10.2885	0.00133865	0.00865666
QQA41_RS00865	37.7312	-2.68748	0.48062	10.2885	0.00133865	0.00865666
PAZ_RS12295	38.6597	-2.68738	0.482658	12.022	0.000525773	0.00449689
PAC1_RS12555	38.6597	-2.68738	0.482658	12.022	0.000525773	0.00449689
FNX46_RS06850	38.6597	-2.68738	0.482658	12.022	0.000525773	0.00449689
TIA1EST1_RS12270	38.6597	-2.68738	0.482658	12.022	0.000525773	0.00449689
ALW23_RS12500	38.6597	-2.68738	0.482658	12.022	0.000525773	0.00449689
ALW29_RS12275	38.6597	-2.68738	0.482658	12.022	0.000525773	0.00449689
CPA42_RS06845	38.6597	-2.68738	0.482658	12.022	0.000525773	0.00449689
cact_RS06580	38.6597	-2.68738	0.482658	12.022	0.000525773	0.00449689
F6X01_RS06850	38.6597	-2.68738	0.482658	12.022	0.000525773	0.00449689
TIA2EST22_RS07200	29.9485	-2.68601	0.50441	12.5444	0.000397388	0.00371231
LEPGO_RS0107335	42.7339	-2.68584	0.530054	14.2379	0.000161094	0.00200966
TIA2EST2_RS05420	81.8706	-2.68576	0.467301	13.8678	0.000196125	0.00227829
TPCU426_RS05650	81.8706	-2.68576	0.467301	13.8678	0.000196125	0.00227829
PAGK_RS04725	63.3218	-2.6857	0.492915	15.653	7.60913e-05	0.00122049
EGX38_RS07210	63.3218	-2.6857	0.492915	15.653	7.60913e-05	0.00122049
FVE72_RS07075	42.7648	-2.68536	0.530317	14.1784	0.000166267	0.0020465
EGY06_RS06390	81.0672	-2.68529	0.516032	8.8116	0.00299321	0.0153048
EGY06_RS06450	37.8353	-2.68526	0.497208	10.4415	0.00123213	0.00818029
OYC54_RS06810	38.5187	-2.68443	0.481911	12.1742	0.000484558	0.00425282
GDK37_RS08910	73.2883	-2.68407	0.493557	12.3754	0.000435023	0.00395377
TPCU426_RS01140	73.2883	-2.68407	0.493557	12.3754	0.000435023	0.00395377
DXN06_RS13395	44.8966	-2.684	0.606958	6.2251	0.0125952	0.0418776
PAGK_RS13530	95.7118	-2.68341	0.468197	12.0435	0.000519727	0.00446504
GDK37_RS03280	95.7118	-2.68341	0.468197	12.0435	0.000519727	0.00446504
EGX38_RS10305	95.7118	-2.68341	0.468197	12.0435	0.000519727	0.00446504
LI931_RS08075	95.7098	-2.6833	0.468212	12.0386	0.000521109	0.0044735
DXN06_RS04295	95.7115	-2.68325	0.468213	12.0384	0.000521154	0.0044735
EGY06_RS04060	95.7115	-2.68325	0.468213	12.0384	0.000521154	0.0044735
QQA41_RS08035	95.7115	-2.68325	0.468213	12.0384	0.000521154	0.0044735
PAZ_RS13560	44.7186	-2.68323	0.602722	6.42632	0.0112441	0.0386307
PAC1_RS13915	44.7186	-2.68323	0.602722	6.42632	0.0112441	0.0386307
FNX46_RS12790	44.7186	-2.68323	0.602722	6.42632	0.0112441	0.0386307
CASZ1_RS12140	44.7186	-2.68323	0.602722	6.42632	0.0112441	0.0386307
CASZ2_RS12200	44.7186	-2.68323	0.602722	6.42632	0.0112441	0.0386307
TIA1EST1_RS13535	44.7186	-2.68323	0.602722	6.42632	0.0112441	0.0386307
ALW23_RS13880	44.7186	-2.68323	0.602722	6.42632	0.0112441	0.0386307
ALW29_RS13580	44.7186	-2.68323	0.602722	6.42632	0.0112441	0.0386307
CPA42_RS13040	44.7186	-2.68323	0.602722	6.42632	0.0112441	0.0386307
cact_RS12175	44.7186	-2.68323	0.602722	6.42632	0.0112441	0.0386307
F6X01_RS12970	44.7186	-2.68323	0.602722	6.42632	0.0112441	0.0386307
HMPREF0675_RS13120	95.645	-2.68304	0.468205	12.028	0.00052408	0.00449159
TIA2EST22_RS13110	95.645	-2.68304	0.468205	12.028	0.00052408	0.00449159
PAC1_RS13265	95.645	-2.68304	0.468205	12.028	0.00052408	0.00449159
ALW33_RS13375	95.645	-2.68304	0.468205	12.028	0.00052408	0.00449159
OYC54_RS03695	95.645	-2.68304	0.468205	12.028	0.00052408	0.00449159
CASZ1_RS01175	37.808	-2.68303	0.497764	10.4023	0.00125859	0.00829905
CASZ2_RS01175	37.808	-2.68303	0.497764	10.4023	0.00125859	0.00829905
CPA42_RS01275	37.808	-2.68303	0.497764	10.4023	0.00125859	0.00829905
FNX46_RS03670	95.6388	-2.68277	0.468445	12.0134	0.000528188	0.00451199
ALW33_RS13330	81.8218	-2.68229	0.502295	13.1402	0.00028902	0.00297584
TIB1ST10_RS06955	57.0944	-2.68186	0.417019	22.2916	2.3423e-06	0.000139075
CASZ2_RS03520	95.643	-2.68151	0.468221	12.0244	0.000525076	0.00449467
PPA_RS13355	95.6447	-2.68141	0.46822	12.0247	0.000525007	0.00449467
PAZ_RS13015	95.6447	-2.68141	0.46822	12.0247	0.000525007	0.00449467
TIB1ST10_RS13330	95.6447	-2.68141	0.46822	12.0247	0.000525007	0.00449467
CASZ1_RS03510	95.6447	-2.68141	0.46822	12.0247	0.000525007	0.00449467
TIA1EST1_RS12970	95.6447	-2.68141	0.46822	12.0247	0.000525007	0.00449467
ALW21_RS13290	95.6447	-2.68141	0.46822	12.0247	0.000525007	0.00449467
ALW23_RS13225	95.6447	-2.68141	0.46822	12.0247	0.000525007	0.00449467
ALW29_RS12955	95.6447	-2.68141	0.46822	12.0247	0.000525007	0.00449467
CPA42_RS03665	95.6447	-2.68141	0.46822	12.0247	0.000525007	0.00449467
cact_RS03515	95.6447	-2.68141	0.46822	12.0247	0.000525007	0.00449467
cbac_RS03535	95.6447	-2.68141	0.46822	12.0247	0.000525007	0.00449467
F6X01_RS03660	95.6447	-2.68141	0.46822	12.0247	0.000525007	0.00449467
LCQ46_RS04805	95.6447	-2.68141	0.46822	12.0247	0.000525007	0.00449467
OYC54_RS02840	51.888	-2.68069	0.530125	10.5088	0.00118806	0.00796674
PAZ_RS08195	76.1306	-2.68011	0.458047	13.7299	0.000211065	0.00239432
PAGK_RS03965	79.1889	-2.67997	0.440509	15.8631	6.80951e-05	0.00113568
PAGK_RS10100	118.976	-2.67891	0.441602	15.0548	0.000104437	0.00150736
ALW33_RS10085	118.976	-2.67891	0.441602	15.0548	0.000104437	0.00150736
TIA1EST1_RS04330	67.4477	-2.67873	0.45907	15.0841	0.000102827	0.0014929
TIA2EST36_RS10760	37.2978	-2.67866	0.455806	15.48	8.33833e-05	0.00129457
TIA2EST22_RS10775	37.2978	-2.67866	0.455806	15.48	8.33833e-05	0.00129457
TIA2EST2_RS10750	37.2978	-2.67866	0.455806	15.48	8.33833e-05	0.00129457
GDK37_RS06745	37.2978	-2.67866	0.455806	15.48	8.33833e-05	0.00129457
TPCU426_RS11215	37.2978	-2.67866	0.455806	15.48	8.33833e-05	0.00129457
TIA1EST1_RS04625	98.9863	-2.67849	0.545739	7.0209	0.00805639	0.0305412
O145_RS09005	80.0714	-2.67782	0.556344	8.02957	0.00460198	0.0206549
EGX38_RS13120	44.874	-2.67719	0.607002	6.21151	0.0126922	0.0421241
TIA2EST22_RS00185	27.7124	-2.67648	0.519475	13.4987	0.000238734	0.00260962
TPCU426_RS00190	27.7124	-2.67648	0.519475	13.4987	0.000238734	0.00260962
CPA42_RS04320	42.6009	-2.67634	0.483228	14.5014	0.000140057	0.00183351
cact_RS04140	42.6009	-2.67634	0.483228	14.5014	0.000140057	0.00183351
F6X01_RS04325	42.6009	-2.67634	0.483228	14.5014	0.000140057	0.00183351
PAC1_RS03625	26.6548	-2.67612	0.564164	6.77619	0.0092382	0.0335796
PAGK_RS07425	41.8624	-2.67542	0.573134	6.6157	0.0101083	0.0357882
GDK37_RS03065	41.8624	-2.67542	0.573134	6.6157	0.0101083	0.0357882
EGX38_RS10090	41.8624	-2.67542	0.573134	6.6157	0.0101083	0.0357882
HMPREF0059_RS04945	33.5789	-2.67466	0.59904	8.42803	0.00369481	0.0177358
TIA2EST22_RS02505	52.4186	-2.67421	0.52034	12.4643	0.000414813	0.0038329
HMPREF0675_RS03745	41.9552	-2.67381	0.568485	6.73654	0.00944574	0.0341121
ALW33_RS03740	41.9552	-2.67381	0.568485	6.73654	0.00944574	0.0341121
LCQ46_RS02925	48.1151	-2.6733	0.456001	16.5356	4.77456e-05	0.000904741
FVE72_RS04640	177.243	-2.6723	0.604377	6.25391	0.012392	0.0414453
LEPGO_RS0104780	177.243	-2.6723	0.604377	6.25391	0.012392	0.0414453
O145_RS00795	132.508	-2.67187	0.484193	9.31692	0.00227047	0.0125698
PAC1_RS08915	76.1475	-2.67155	0.452895	15.4617	8.41927e-05	0.00130373
EGY06_RS09290	47.9472	-2.66985	0.508178	13.1183	0.000292431	0.00300062
TIA2EST2_RS02700	45.7299	-2.66971	0.52372	11.5862	0.000664418	0.00529189
TPCU426_RS02815	45.7299	-2.66971	0.52372	11.5862	0.000664418	0.00529189
EGX38_RS03090	54.3782	-2.66868	0.491806	14.6559	0.000129028	0.00173432
TIA2EST36_RS10200	54.3842	-2.66823	0.491828	14.6533	0.000129207	0.00173568
TPCU426_RS10635	54.3842	-2.66823	0.491828	14.6533	0.000129207	0.00173568
HMPREF0675_RS03765	56.7153	-2.6679	0.474747	12.8096	0.000344847	0.00336608
TIA2EST36_RS03595	56.7153	-2.6679	0.474747	12.8096	0.000344847	0.00336608
ALW33_RS03760	56.7153	-2.6679	0.474747	12.8096	0.000344847	0.00336608
HMPREF0675_RS02915	45.6804	-2.66769	0.523668	11.5793	0.000666887	0.00530603
PAGK_RS02925	45.6804	-2.66769	0.523668	11.5793	0.000666887	0.00530603
ALW33_RS02910	45.6804	-2.66769	0.523668	11.5793	0.000666887	0.00530603
EGX38_RS10970	45.7452	-2.66769	0.519554	11.7639	0.000603912	0.00495226
FVE72_RS04915	112.29	-2.66763	0.58622	6.96754	0.00830013	0.0311965
LEPGO_RS0105055	112.29	-2.66763	0.58622	6.96754	0.00830013	0.0311965
HMPREF0675_RS10330	54.385	-2.66729	0.491831	14.6449	0.000129783	0.00174001
PAZ_RS10250	54.385	-2.66729	0.491831	14.6449	0.000129783	0.00174001
PAGK_RS10315	54.385	-2.66729	0.491831	14.6449	0.000129783	0.00174001
FNX46_RS10950	54.385	-2.66729	0.491831	14.6449	0.000129783	0.00174001
CASZ1_RS10545	54.385	-2.66729	0.491831	14.6449	0.000129783	0.00174001
CASZ2_RS10555	54.385	-2.66729	0.491831	14.6449	0.000129783	0.00174001
TIA1EST1_RS10225	54.385	-2.66729	0.491831	14.6449	0.000129783	0.00174001
ALW23_RS10380	54.385	-2.66729	0.491831	14.6449	0.000129783	0.00174001
ALW29_RS10250	54.385	-2.66729	0.491831	14.6449	0.000129783	0.00174001
ALW33_RS10300	54.385	-2.66729	0.491831	14.6449	0.000129783	0.00174001
CPA42_RS10980	54.385	-2.66729	0.491831	14.6449	0.000129783	0.00174001
cact_RS10565	54.385	-2.66729	0.491831	14.6449	0.000129783	0.00174001
F6X01_RS10995	54.385	-2.66729	0.491831	14.6449	0.000129783	0.00174001
OYC54_RS10870	54.385	-2.66729	0.491831	14.6449	0.000129783	0.00174001
OYC56_RS10790	26.986	-2.66601	0.593407	7.93196	0.0048569	0.0214711
PAC1_RS00155	39.9712	-2.66593	0.558355	8.46081	0.00362879	0.0175244
EGX38_RS02745	28.7586	-2.66581	0.486017	14.3434	0.000152315	0.00193425
CPA42_RS05310	40.6376	-2.66515	0.501506	10.3624	0.00128607	0.00842148
cact_RS05100	40.6376	-2.66515	0.501506	10.3624	0.00128607	0.00842148
F6X01_RS05320	40.6376	-2.66515	0.501506	10.3624	0.00128607	0.00842148
BKH17_RS03950	36.1843	-2.66382	0.576118	9.13621	0.002506	0.0134757
QQA42_RS10285	85.7026	-2.66377	0.442494	13.9948	0.000183319	0.00218218
QQA41_RS10270	85.7026	-2.66377	0.442494	13.9948	0.000183319	0.00218218
EGY06_RS12960	44.4933	-2.66354	0.599183	6.41619	0.0113084	0.0387927
FNX46_RS10900	39.5129	-2.66339	0.517933	11.1325	0.000848265	0.00627375
ALW29_RS10205	39.5129	-2.66339	0.517933	11.1325	0.000848265	0.00627375
TIB1ST10_RS09880	85.6929	-2.66319	0.442494	13.9943	0.000183368	0.00218245
ALW21_RS09880	85.6929	-2.66319	0.442494	13.9943	0.000183368	0.00218245
LCQ46_RS11520	85.6929	-2.66319	0.442494	13.9943	0.000183368	0.00218245
LI931_RS10310	85.6929	-2.66319	0.442494	13.9943	0.000183368	0.00218245
PAGK_RS07405	56.7466	-2.66318	0.474658	12.79	0.000348469	0.00339208
GDK37_RS03045	56.7466	-2.66318	0.474658	12.79	0.000348469	0.00339208
EGX38_RS10070	56.7466	-2.66318	0.474658	12.79	0.000348469	0.00339208
HMPREF0675_RS09805	85.7123	-2.66216	0.442494	13.9964	0.00018316	0.00218118
PAGK_RS09790	85.7123	-2.66216	0.442494	13.9964	0.00018316	0.00218118
TPCU426_RS10120	85.7123	-2.66216	0.442494	13.9964	0.00018316	0.00218118
ALW33_RS09775	85.7123	-2.66216	0.442494	13.9964	0.00018316	0.00218118
EGX38_RS03650	85.5291	-2.66104	0.439854	14.1333	0.000170299	0.00207958
DXN06_RS10205	85.5097	-2.66098	0.439847	14.1319	0.000170428	0.00208066
DXN06_RS06530	68.4972	-2.65994	0.441343	15.0059	0.000107173	0.00153155
GDK37_RS11435	93.1386	-2.65964	0.46656	16.1342	5.90096e-05	0.00103486
HW274_RS06595	48.7153	-2.65912	0.567033	8.82329	0.00297409	0.0152462
CASZ1_RS08755	43.551	-2.65881	0.615722	5.78011	0.0162085	0.0499271
CASZ2_RS08765	43.551	-2.65881	0.615722	5.78011	0.0162085	0.0499271
PAC1_RS06175	58.8457	-2.65753	0.474871	13.5007	0.000238476	0.00260737
HMPREF9072_RS02170	92.7263	-2.65741	0.597443	8.26788	0.00403526	0.0188445
CASZ1_RS06930	43.5754	-2.65674	0.448	14.2023	0.000164166	0.0020317
CASZ2_RS06945	43.5754	-2.65674	0.448	14.2023	0.000164166	0.0020317
EGY06_RS11160	39.9073	-2.65654	0.500725	10.7814	0.00102526	0.00716592
LI931_RS02715	38.1583	-2.65604	0.508494	12.7398	0.000357946	0.00345248
CPA42_RS10295	128.084	-2.65555	0.435595	11.9026	0.000560567	0.00470326
cact_RS09930	128.084	-2.65555	0.435595	11.9026	0.000560567	0.00470326
F6X01_RS10305	128.084	-2.65555	0.435595	11.9026	0.000560567	0.00470326
AIF0345_RS06735	46.5903	-2.65525	0.584075	6.30891	0.0120133	0.0405209
TIA2EST2_RS04405	47.3234	-2.65508	0.443596	15.9573	6.47864e-05	0.0010954
HMPREF0675_RS12490	43.6183	-2.65483	0.447956	14.1808	0.000166055	0.00204462
PAZ_RS12415	43.6183	-2.65483	0.447956	14.1808	0.000166055	0.00204462
FNX46_RS07240	43.6183	-2.65483	0.447956	14.1808	0.000166055	0.00204462
TIA1EST1_RS12390	43.6183	-2.65483	0.447956	14.1808	0.000166055	0.00204462
ALW23_RS06850	43.6183	-2.65483	0.447956	14.1808	0.000166055	0.00204462
ALW29_RS06715	43.6183	-2.65483	0.447956	14.1808	0.000166055	0.00204462
ALW33_RS06735	43.6183	-2.65483	0.447956	14.1808	0.000166055	0.00204462
TIA2EST22_RS03835	96.9636	-2.65437	0.426561	17.1905	3.38118e-05	0.000723396
OYC54_RS04805	110.187	-2.65427	0.448733	14.3494	0.000151829	0.00193087
HMPREF0675_RS08525	65.6596	-2.65354	0.512947	10.386	0.00126971	0.0083495
PPA_RS01340	68.1607	-2.65336	0.441066	15.028	0.000105926	0.00152037
TIB1ST10_RS01340	68.1607	-2.65336	0.441066	15.028	0.000105926	0.00152037
ALW21_RS01345	68.1607	-2.65336	0.441066	15.028	0.000105926	0.00152037
cbac_RS01365	68.1607	-2.65336	0.441066	15.028	0.000105926	0.00152037
EGY06_RS09340	39.5709	-2.65334	0.517686	11.0722	0.000876339	0.00641985
TIB1ST10_RS01695	35.5311	-2.65305	0.605304	7.50583	0.00614998	0.0253179
CPA42_RS09105	39.348	-2.65258	0.503797	10.6	0.00113087	0.00769416
cact_RS08790	39.348	-2.65258	0.503797	10.6	0.00113087	0.00769416
F6X01_RS09120	39.348	-2.65258	0.503797	10.6	0.00113087	0.00769416
PAGK_RS12595	43.7668	-2.65253	0.448139	14.1666	0.000167316	0.00205396
EGX38_RS06850	43.7668	-2.65253	0.448139	14.1666	0.000167316	0.00205396
EGY06_RS00490	43.7668	-2.65253	0.448139	14.1666	0.000167316	0.00205396
TIA1EST1_RS04440	69.9405	-2.6525	0.470975	11.1736	0.000829682	0.00618308
PAZ_RS08495	39.3685	-2.6523	0.500684	10.7452	0.00104548	0.00726764
FNX46_RS09095	39.3685	-2.6523	0.500684	10.7452	0.00104548	0.00726764
CASZ1_RS08775	39.3685	-2.6523	0.500684	10.7452	0.00104548	0.00726764
CASZ2_RS08785	39.3685	-2.6523	0.500684	10.7452	0.00104548	0.00726764
TIA1EST1_RS08475	39.3685	-2.6523	0.500684	10.7452	0.00104548	0.00726764
ALW23_RS08640	39.3685	-2.6523	0.500684	10.7452	0.00104548	0.00726764
ALW29_RS08505	39.3685	-2.6523	0.500684	10.7452	0.00104548	0.00726764
PAGK_RS08530	65.737	-2.65229	0.512937	10.3883	0.00126816	0.00834339
ALW33_RS08515	65.737	-2.65229	0.512937	10.3883	0.00126816	0.00834339
PAZ_RS10205	39.5567	-2.65228	0.517661	11.0693	0.000877696	0.00642556
TIA1EST1_RS10180	39.5567	-2.65228	0.517661	11.0693	0.000877696	0.00642556
ALW23_RS10335	39.5567	-2.65228	0.517661	11.0693	0.000877696	0.00642556
CPA42_RS10930	39.5567	-2.65228	0.517661	11.0693	0.000877696	0.00642556
cact_RS10525	39.5567	-2.65228	0.517661	11.0693	0.000877696	0.00642556
F6X01_RS10945	39.5567	-2.65228	0.517661	11.0693	0.000877696	0.00642556
PAC1_RS04185	61.0849	-2.65219	0.467248	15.7531	7.21697e-05	0.00117983
PAZ_RS04450	69.9422	-2.6521	0.47097	11.1747	0.000829215	0.00618054
FNX46_RS04805	69.9422	-2.6521	0.47097	11.1747	0.000829215	0.00618054
ALW23_RS04595	69.9422	-2.6521	0.47097	11.1747	0.000829215	0.00618054
ALW29_RS04440	69.9422	-2.6521	0.47097	11.1747	0.000829215	0.00618054
CPA42_RS04790	69.9422	-2.6521	0.47097	11.1747	0.000829215	0.00618054
cact_RS04590	69.9422	-2.6521	0.47097	11.1747	0.000829215	0.00618054
F6X01_RS04800	69.9422	-2.6521	0.47097	11.1747	0.000829215	0.00618054
EGX38_RS04995	65.5974	-2.65204	0.513055	10.2884	0.00133872	0.00865676
AIF0345_RS11910	121.611	-2.6519	0.589963	6.88187	0.00870744	0.0322157
CASZ1_RS04580	69.9363	-2.6515	0.470977	11.1688	0.000831831	0.00619184
CASZ2_RS04595	69.9363	-2.6515	0.470977	11.1688	0.000831831	0.00619184
O2A76_RS06500	31.5952	-2.65135	0.502716	11.3795	0.000742593	0.00572327
PAZ_RS12570	97.2584	-2.65084	0.48235	14.3454	0.000152155	0.00193286
FNX46_RS08950	97.2584	-2.65084	0.48235	14.3454	0.000152155	0.00193286
CASZ1_RS08630	97.2584	-2.65084	0.48235	14.3454	0.000152155	0.00193286
CASZ2_RS08640	97.2584	-2.65084	0.48235	14.3454	0.000152155	0.00193286
TIA1EST1_RS12540	97.2584	-2.65084	0.48235	14.3454	0.000152155	0.00193286
ALW23_RS12775	97.2584	-2.65084	0.48235	14.3454	0.000152155	0.00193286
ALW29_RS12515	97.2584	-2.65084	0.48235	14.3454	0.000152155	0.00193286
TIA2EST2_RS01185	28.0246	-2.65047	0.505544	8.57211	0.00341352	0.0167626
GDK37_RS09010	28.0246	-2.65047	0.505544	8.57211	0.00341352	0.0167626
TPCU426_RS01240	28.0246	-2.65047	0.505544	8.57211	0.00341352	0.0167626
FNX46_RS09055	65.8478	-2.65015	0.512802	10.3753	0.00127713	0.00838077
CASZ1_RS08735	65.8478	-2.65015	0.512802	10.3753	0.00127713	0.00838077
CASZ2_RS08745	65.8478	-2.65015	0.512802	10.3753	0.00127713	0.00838077
TIA1EST1_RS08435	65.8478	-2.65015	0.512802	10.3753	0.00127713	0.00838077
ALW23_RS08600	65.8478	-2.65015	0.512802	10.3753	0.00127713	0.00838077
ALW29_RS08465	65.8478	-2.65015	0.512802	10.3753	0.00127713	0.00838077
CPA42_RS09065	65.8478	-2.65015	0.512802	10.3753	0.00127713	0.00838077
cact_RS08750	65.8478	-2.65015	0.512802	10.3753	0.00127713	0.00838077
F6X01_RS09080	65.8478	-2.65015	0.512802	10.3753	0.00127713	0.00838077
OYC54_RS09035	65.8478	-2.65015	0.512802	10.3753	0.00127713	0.00838077
PAZ_RS08455	64.0152	-2.64915	0.514974	10.2364	0.00137696	0.0088316
TIA2EST22_RS00960	126.342	-2.6482	0.417371	18.4019	1.78876e-05	0.000479495
SIR_RS19735	356.64	-2.64807	0.512266	9.52789	0.00202373	0.0115899
SII_RS09790	356.37	-2.64776	0.51546	9.38891	0.00218301	0.0122258
A6J72_RS03260	356.422	-2.64774	0.515332	9.39309	0.00217804	0.0122075
HMPREF0059_RS01550	74.1201	-2.64702	0.531324	9.26599	0.00233448	0.0128093
ALW23_RS03145	53.1279	-2.64688	0.514153	10.6985	0.00107225	0.00740876
HMPREF0675_RS04630	94.0012	-2.64647	0.473376	12.4248	0.000423678	0.00388796
PAC1_RS08935	72.2923	-2.64613	0.529724	9.72582	0.00181697	0.010757
ALW23_RS02195	68.3064	-2.64607	0.448185	15.7003	7.42117e-05	0.00120139
TIA2EST36_RS09900	49.8476	-2.64566	0.545298	8.99834	0.00270225	0.0142408
EGY06_RS11305	94.6848	-2.64535	0.482067	14.3251	0.000153801	0.0019463
FVE72_RS02925	1054.48	-2.6447	0.4928	12.9552	0.000319027	0.00318308
PAC1_RS05420	42.3932	-2.64458	0.584407	8.08171	0.00447142	0.0202268
PAC1_RS12820	94.5837	-2.64451	0.477385	14.7264	0.000124292	0.00169047
TIA2EST36_RS13965	59.8188	-2.64399	0.501609	13.3842	0.000253756	0.00272329
PPA_RS08865	78.269	-2.64378	0.467025	12.3436	0.000442491	0.00399912
cbac_RS09185	78.269	-2.64378	0.467025	12.3436	0.000442491	0.00399912
EGX38_RS09125	94.044	-2.64343	0.47029	12.5684	0.000392317	0.00367692
AIF0345_RS11685	40.0322	-2.64284	0.569215	7.06035	0.00788086	0.0300834
PAZ_RS01230	81.1047	-2.64249	0.511933	8.79119	0.00302688	0.0154073
CASZ1_RS01235	81.1047	-2.64249	0.511933	8.79119	0.00302688	0.0154073
CASZ2_RS01235	81.1047	-2.64249	0.511933	8.79119	0.00302688	0.0154073
ALW29_RS01230	81.1047	-2.64249	0.511933	8.79119	0.00302688	0.0154073
CPA42_RS01335	81.1047	-2.64249	0.511933	8.79119	0.00302688	0.0154073
cact_RS01235	81.1047	-2.64249	0.511933	8.79119	0.00302688	0.0154073
F6X01_RS01330	81.1047	-2.64249	0.511933	8.79119	0.00302688	0.0154073
TIA2EST36_RS12985	92.141	-2.64237	0.474935	11.0986	0.000863946	0.00635359
PAZ_RS08065	53.9802	-2.64213	0.575876	7.10312	0.00769497	0.0296072
CASZ1_RS04900	59.9258	-2.64177	0.49353	10.0055	0.00156073	0.00965892
CASZ2_RS04915	59.9258	-2.64177	0.49353	10.0055	0.00156073	0.00965892
EGY06_RS02925	69.6926	-2.64092	0.46759	11.2986	0.000775636	0.00590131
PAC1_RS00910	37.0352	-2.64061	0.532191	9.46197	0.00209775	0.0118721
CPA42_RS08960	68.4246	-2.64059	0.491195	11.7059	0.000623032	0.00506343
cact_RS08645	68.4246	-2.64059	0.491195	11.7059	0.000623032	0.00506343
F6X01_RS08975	68.4246	-2.64059	0.491195	11.7059	0.000623032	0.00506343
FVE72_RS08110	109.042	-2.64057	0.598012	5.99222	0.0143691	0.0458888
LEPGO_RS0108385	109.042	-2.64057	0.598012	5.99222	0.0143691	0.0458888
OYC54_RS03915	34.3317	-2.64055	0.477173	13.9168	0.000191082	0.00224007
QQA41_RS07550	35.9291	-2.64043	0.489022	13.7784	0.000205691	0.00235582
CASZ1_RS06620	102.421	-2.64043	0.483666	9.53586	0.00201496	0.0115554
CASZ2_RS06635	102.421	-2.64043	0.483666	9.53586	0.00201496	0.0115554
OYC54_RS06700	69.7202	-2.6404	0.491689	11.9939	0.000533756	0.00454577
TPCU426_RS03490	80.9843	-2.64029	0.464061	12.6419	0.000377201	0.00358143
FOC60_RS05175	122.749	-2.64021	0.527021	9.28314	0.00231273	0.0127248
HMPREF0734_RS02145	122.749	-2.64021	0.527021	9.28314	0.00231273	0.0127248
EGY06_RS10890	79.3724	-2.63836	0.513363	9.71607	0.00182663	0.0107987
PAC1_RS04940	68.2519	-2.63782	0.508103	9.55564	0.00199336	0.0114693
FVE72_RS07565	60.2768	-2.63738	0.69036	5.9332	0.0148582	0.0469612
LEPGO_RS12560	60.2768	-2.63738	0.69036	5.9332	0.0148582	0.0469612
TIA2EST22_RS00090	93.807	-2.63731	0.484168	9.97516	0.00158666	0.00977486
FVE72_RS03800	113.273	-2.63695	0.54163	6.43194	0.0112086	0.0385403
LEPGO_RS0103905	113.273	-2.63695	0.54163	6.43194	0.0112086	0.0385403
TIA2EST36_RS10085	44.1358	-2.63686	0.46164	15.5606	7.99008e-05	0.00125921
TIA2EST2_RS10075	44.1358	-2.63686	0.46164	15.5606	7.99008e-05	0.00125921
GDK37_RS06030	44.1358	-2.63686	0.46164	15.5606	7.99008e-05	0.00125921
TPCU426_RS10530	44.1358	-2.63686	0.46164	15.5606	7.99008e-05	0.00125921
TIA2EST36_RS06235	73.06	-2.63595	0.484811	12.9781	0.000315159	0.00315458
TIA2EST2_RS06195	73.06	-2.63595	0.484811	12.9781	0.000315159	0.00315458
TPCU426_RS06460	73.06	-2.63595	0.484811	12.9781	0.000315159	0.00315458
TIA2EST22_RS06250	73.0453	-2.63568	0.484817	12.9782	0.000315146	0.00315458
TIIST44_RS03470	27.3733	-2.63491	0.545478	12.1414	0.000493141	0.00430532
RN83_RS10980	27.3733	-2.63491	0.545478	12.1414	0.000493141	0.00430532
LI936_RS10840	27.3733	-2.63491	0.545478	12.1414	0.000493141	0.00430532
TIA2EST2_RS12480	31.907	-2.63479	0.56074	13.1037	0.000294712	0.00301601
GDK37_RS04310	31.907	-2.63479	0.56074	13.1037	0.000294712	0.00301601
TPCU426_RS08880	31.907	-2.63479	0.56074	13.1037	0.000294712	0.00301601
PAC1_RS04670	131.638	-2.63398	0.462313	13.4658	0.000242957	0.00264241
GDK37_RS00200	73.0831	-2.63354	0.484675	12.9741	0.000315823	0.00315919
HMPREF0059_RS02540	27.4364	-2.63224	0.701153	5.99443	0.0143511	0.0458472
FNX46_RS10835	48.8016	-2.63212	0.48461	13.4955	0.000239136	0.00261276
TIA2EST36_RS12535	31.9144	-2.63208	0.556114	13.2997	0.000265444	0.0028058
TIA2EST22_RS12640	31.9144	-2.63208	0.556114	13.2997	0.000265444	0.0028058
EGY06_RS05515	26.9086	-2.63201	0.508033	12.4973	0.000407544	0.00378211
HMPREF0675_RS04480	39.4733	-2.63175	0.61622	7.9336	0.0048525	0.0214563
EGX38_RS09290	39.4438	-2.63074	0.616141	7.94133	0.00483183	0.0213917
HMPREF0675_RS06445	63.2125	-2.62934	0.493644	15.1621	9.86645e-05	0.00145602
ALW33_RS06440	63.2125	-2.62934	0.493644	15.1621	9.86645e-05	0.00145602
EGY06_RS11180	43.6252	-2.62892	0.609951	5.86362	0.015457	0.0482593
BKH17_RS00605	38.0597	-2.62884	0.608978	6.45198	0.0110829	0.0382472
TIA2EST2_RS00150	35.0045	-2.62883	0.549371	8.04786	0.00455575	0.0204972
TPCU426_RS00150	35.0045	-2.62883	0.549371	8.04786	0.00455575	0.0204972
BKH19_RS12410	123.845	-2.62866	0.451234	11.056	0.000883985	0.00645361
G448_RS0103000	44.5744	-2.62801	0.542724	6.78287	0.00920369	0.033497
ALW21_RS02595	154.16	-2.62774	0.411297	19.304	1.11471e-05	0.000360946
DXN06_RS04980	69.8331	-2.62761	0.488316	10.5385	0.00116911	0.00787737
ALW23_RS07165	109.882	-2.62742	0.432573	18.4528	1.74164e-05	0.000472657
HMPREF0675_RS05830	63.9677	-2.62741	0.458714	14.5954	0.000133242	0.00176991
ALW33_RS05825	63.9677	-2.62741	0.458714	14.5954	0.000133242	0.00176991
I6H57_RS03255	31.0193	-2.62708	0.610241	8.86841	0.00290147	0.0149655
PAC1_RS06470	76.2477	-2.62602	0.488753	12.3451	0.000442137	0.00399687
OYC54_RS06675	76.2477	-2.62602	0.488753	12.3451	0.000442137	0.00399687
HMPREF0675_RS06420	76.2331	-2.62587	0.488756	12.3433	0.00044257	0.00399973
DXN06_RS11300	73.5646	-2.62569	0.442822	16.5974	4.62139e-05	0.000886168
TIA2EST22_RS03085	45.2085	-2.62549	0.488738	13.9516	0.000187576	0.0022129
TIA2EST2_RS03035	45.2085	-2.62549	0.488738	13.9516	0.000187576	0.0022129
TPCU426_RS03160	45.2085	-2.62549	0.488738	13.9516	0.000187576	0.0022129
EGY06_RS11605	54.0308	-2.62544	0.57567	7.08623	0.00776787	0.0298025
FNX46_RS08655	54.0611	-2.62492	0.575587	7.1011	0.00770365	0.0296297
CASZ1_RS08345	54.0611	-2.62492	0.575587	7.1011	0.00770365	0.0296297
CASZ2_RS08355	54.0611	-2.62492	0.575587	7.1011	0.00770365	0.0296297
TIA1EST1_RS08045	54.0611	-2.62492	0.575587	7.1011	0.00770365	0.0296297
ALW23_RS08215	54.0611	-2.62492	0.575587	7.1011	0.00770365	0.0296297
ALW29_RS08090	54.0611	-2.62492	0.575587	7.1011	0.00770365	0.0296297
CPA42_RS08660	54.0611	-2.62492	0.575587	7.1011	0.00770365	0.0296297
cact_RS08355	54.0611	-2.62492	0.575587	7.1011	0.00770365	0.0296297
F6X01_RS08670	54.0611	-2.62492	0.575587	7.1011	0.00770365	0.0296297
EGY06_RS09880	40.9578	-2.62428	0.502988	10.532	0.00117326	0.00789894
PAC1_RS04060	51.5751	-2.62424	0.473366	17.0961	3.5535e-05	0.000746879
FNX46_RS10370	40.9544	-2.62422	0.502987	10.5311	0.00117383	0.0079007
CASZ1_RS10015	40.9544	-2.62422	0.502987	10.5311	0.00117383	0.0079007
CASZ2_RS10025	40.9544	-2.62422	0.502987	10.5311	0.00117383	0.0079007
TIA1EST1_RS09680	40.9544	-2.62422	0.502987	10.5311	0.00117383	0.0079007
ALW23_RS09840	40.9544	-2.62422	0.502987	10.5311	0.00117383	0.0079007
ALW29_RS09710	40.9544	-2.62422	0.502987	10.5311	0.00117383	0.0079007
CPA42_RS10395	40.9544	-2.62422	0.502987	10.5311	0.00117383	0.0079007
cact_RS10030	40.9544	-2.62422	0.502987	10.5311	0.00117383	0.0079007
F6X01_RS10405	40.9544	-2.62422	0.502987	10.5311	0.00117383	0.0079007
EGX38_RS07235	76.2562	-2.62408	0.488629	12.339	0.000443595	0.00400668
FNX46_RS11680	56.691	-2.62387	0.510231	9.9855	0.00157778	0.00973182
FNX46_RS03770	45.6067	-2.62376	0.491949	11.1215	0.000853326	0.00629938
QQA42_RS01380	64.7631	-2.62367	0.449907	13.4605	0.000243641	0.00264785
QQA41_RS01385	64.7631	-2.62367	0.449907	13.4605	0.000243641	0.00264785
RN83_RS05550	69.7962	-2.62267	0.476805	12.5595	0.000394188	0.00369089
O2A76_RS05265	69.7962	-2.62267	0.476805	12.5595	0.000394188	0.00369089
LI936_RS05245	69.7962	-2.62267	0.476805	12.5595	0.000394188	0.00369089
FNX46_RS00135	34.443	-2.6224	0.515364	15.3669	8.85233e-05	0.00134814
HMPREF0675_RS10000	38.2606	-2.62223	0.471762	12.6803	0.000369528	0.00352973
TIA2EST36_RS14040	56.9404	-2.62166	0.556735	9.3312	0.00225285	0.0125002
ALW23_RS05975	47.9481	-2.6216	0.49518	11.1336	0.000847773	0.00627114
TIIST44_RS09310	70.0379	-2.62155	0.473984	13.691	0.000215483	0.00242872
TIA2EST2_RS08650	73.6586	-2.62148	0.441619	16.203	5.69045e-05	0.00100989
TPCU426_RS09080	73.6586	-2.62148	0.441619	16.203	5.69045e-05	0.00100989
GDK37_RS03610	45.2328	-2.62148	0.495787	13.469	0.000242544	0.00263908
CASZ1_RS05530	35.7413	-2.62029	0.512884	8.9422	0.00278657	0.0145556
CASZ2_RS05545	35.7413	-2.62029	0.512884	8.9422	0.00278657	0.0145556
I6I08_RS00870	118.78	-2.61971	0.446906	11.1816	0.000826122	0.00616491
FK267_RS05315	118.78	-2.61971	0.446906	11.1816	0.000826122	0.00616491
LCQ46_RS09015	43.9159	-2.61927	0.460406	12.2086	0.000475707	0.00419931
EGX38_RS03440	38.1381	-2.61903	0.471642	12.6673	0.000372098	0.0035455
PAGK_RS05340	63.8733	-2.61848	0.4586	14.4793	0.00014171	0.00184559
EGX38_RS07840	63.8733	-2.61848	0.4586	14.4793	0.00014171	0.00184559
TIA2EST36_RS01530	54.1662	-2.61802	0.469737	12.7154	0.00036265	0.00348485
PAZ_RS04925	41.3053	-2.61768	0.483221	11.0173	0.000902637	0.00654614
FNX46_RS05325	41.3053	-2.61768	0.483221	11.0173	0.000902637	0.00654614
TIA1EST1_RS04915	41.3053	-2.61768	0.483221	11.0173	0.000902637	0.00654614
ALW23_RS05070	41.3053	-2.61768	0.483221	11.0173	0.000902637	0.00654614
ALW29_RS04915	41.3053	-2.61768	0.483221	11.0173	0.000902637	0.00654614
BKH17_RS12015	32.8101	-2.61737	0.608832	6.10997	0.0134421	0.0438589
PAZ_RS04695	49.2694	-2.61673	0.536146	9.90857	0.00164511	0.0100244
TPCU426_RS07215	51.6995	-2.61651	0.479676	12.2724	0.000459705	0.00410384
OYC54_RS01180	51.1926	-2.61495	0.486465	13.4794	0.000241194	0.00262798
PAGK_RS06680	40.4778	-2.6144	0.470217	14.7536	0.000122513	0.00167354
BKH16_RS09225	56.2795	-2.61427	0.539354	7.24337	0.00711634	0.0280289
HMPREF0675_RS04025	52.2837	-2.61402	0.463095	14.6939	0.000126458	0.00170972
TIA2EST36_RS03855	52.2837	-2.61402	0.463095	14.6939	0.000126458	0.00170972
TIA2EST22_RS03865	52.2837	-2.61402	0.463095	14.6939	0.000126458	0.00170972
TIA2EST2_RS03810	52.2837	-2.61402	0.463095	14.6939	0.000126458	0.00170972
PAZ_RS03880	52.2837	-2.61402	0.463095	14.6939	0.000126458	0.00170972
FNX46_RS04175	52.2837	-2.61402	0.463095	14.6939	0.000126458	0.00170972
CASZ1_RS03990	52.2837	-2.61402	0.463095	14.6939	0.000126458	0.00170972
CASZ2_RS04000	52.2837	-2.61402	0.463095	14.6939	0.000126458	0.00170972
TIA1EST1_RS03870	52.2837	-2.61402	0.463095	14.6939	0.000126458	0.00170972
ALW23_RS04025	52.2837	-2.61402	0.463095	14.6939	0.000126458	0.00170972
ALW33_RS04020	52.2837	-2.61402	0.463095	14.6939	0.000126458	0.00170972
CPA42_RS04165	52.2837	-2.61402	0.463095	14.6939	0.000126458	0.00170972
cact_RS03995	52.2837	-2.61402	0.463095	14.6939	0.000126458	0.00170972
F6X01_RS04165	52.2837	-2.61402	0.463095	14.6939	0.000126458	0.00170972
OYC54_RS04180	52.2837	-2.61402	0.463095	14.6939	0.000126458	0.00170972
HW274_RS06790	65.3471	-2.61311	0.541725	7.44102	0.00637537	0.0259801
ALW21_RS02070	57.9193	-2.61302	0.453908	13.0923	0.000296518	0.00302936
PAZ_RS10035	93.2787	-2.61302	0.457002	11.6423	0.000644698	0.00517932
BKH17_RS04130	65.3451	-2.61246	0.541728	7.44033	0.00637781	0.0259867
FVE72_RS07180	147.295	-2.61195	0.61197	7.3783	0.00660156	0.0266217
LEPGO_RS0107455	147.295	-2.61195	0.61197	7.3783	0.00660156	0.0266217
PPA_RS11405	53.0474	-2.61177	0.457747	14.8223	0.000118128	0.00163463
TIA2EST36_RS11150	53.0474	-2.61177	0.457747	14.8223	0.000118128	0.00163463
TIA2EST22_RS11165	53.0474	-2.61177	0.457747	14.8223	0.000118128	0.00163463
PAZ_RS11190	53.0474	-2.61177	0.457747	14.8223	0.000118128	0.00163463
TIB1ST10_RS11420	53.0474	-2.61177	0.457747	14.8223	0.000118128	0.00163463
FNX46_RS11950	53.0474	-2.61177	0.457747	14.8223	0.000118128	0.00163463
CASZ1_RS11515	53.0474	-2.61177	0.457747	14.8223	0.000118128	0.00163463
CASZ2_RS11525	53.0474	-2.61177	0.457747	14.8223	0.000118128	0.00163463
TIA1EST1_RS11165	53.0474	-2.61177	0.457747	14.8223	0.000118128	0.00163463
ALW21_RS11420	53.0474	-2.61177	0.457747	14.8223	0.000118128	0.00163463
ALW23_RS11320	53.0474	-2.61177	0.457747	14.8223	0.000118128	0.00163463
ALW29_RS11200	53.0474	-2.61177	0.457747	14.8223	0.000118128	0.00163463
CPA42_RS11975	53.0474	-2.61177	0.457747	14.8223	0.000118128	0.00163463
cact_RS11535	53.0474	-2.61177	0.457747	14.8223	0.000118128	0.00163463
cbac_RS11745	53.0474	-2.61177	0.457747	14.8223	0.000118128	0.00163463
EGY06_RS08285	53.0474	-2.61177	0.457747	14.8223	0.000118128	0.00163463
F6X01_RS11995	53.0474	-2.61177	0.457747	14.8223	0.000118128	0.00163463
LCQ46_RS00700	53.0474	-2.61177	0.457747	14.8223	0.000118128	0.00163463
LI931_RS11855	53.0474	-2.61177	0.457747	14.8223	0.000118128	0.00163463
TIA2EST2_RS11140	53.0351	-2.61162	0.457744	14.8216	0.000118174	0.00163494
GDK37_RS07150	53.0351	-2.61162	0.457744	14.8216	0.000118174	0.00163494
TPCU426_RS11620	53.0351	-2.61162	0.457744	14.8216	0.000118174	0.00163494
PAGK_RS07145	52.217	-2.61152	0.459794	14.9093	0.000112806	0.00158737
GDK37_RS02775	52.217	-2.61152	0.459794	14.9093	0.000112806	0.00158737
EGX38_RS09800	52.217	-2.61152	0.459794	14.9093	0.000112806	0.00158737
EGY06_RS03560	52.217	-2.61152	0.459794	14.9093	0.000112806	0.00158737
BKH16_RS07840	95.1184	-2.61059	0.565991	10.417	0.00124864	0.00825139
ALW33_RS04485	40.4935	-2.61039	0.466958	14.9298	0.000111588	0.0015752
EGY06_RS06955	85.8293	-2.60982	0.436427	17.403	3.02343e-05	0.000674035
G448_RS15570	95.2321	-2.60778	0.518267	8.62499	0.00331583	0.0164428
TIA2EST22_RS14090	56.8285	-2.60761	0.556602	9.22674	0.00238506	0.0130087
PPA_RS03875	68.9014	-2.60666	0.43428	15.2613	9.36175e-05	0.00140334
ALW21_RS03870	68.9014	-2.60666	0.43428	15.2613	9.36175e-05	0.00140334
cbac_RS03995	68.9014	-2.60666	0.43428	15.2613	9.36175e-05	0.00140334
QQA42_RS04005	68.9014	-2.60666	0.43428	15.2613	9.36175e-05	0.00140334
HW274_RS02330	41.2843	-2.6062	0.597952	7.31743	0.0068289	0.0272403
PAC1_RS04005	136.355	-2.60549	0.433196	14.9371	0.000111153	0.00157125
TIB1ST10_RS03875	68.8981	-2.60538	0.434273	15.2579	9.3784e-05	0.00140522
CASZ1_RS01665	69.0069	-2.60504	0.48677	11.4256	0.000724377	0.00562572
CASZ2_RS01670	69.0069	-2.60504	0.48677	11.4256	0.000724377	0.00562572
EGY06_RS07465	220.019	-2.60416	0.4197	16.5828	4.65718e-05	0.000890439
DXN06_RS03820	68.9551	-2.6039	0.434365	15.1706	9.82185e-05	0.00145161
QQA41_RS07580	68.9551	-2.6039	0.434365	15.1706	9.82185e-05	0.00145161
LI931_RS07620	68.9551	-2.6039	0.434365	15.1706	9.82185e-05	0.00145161
PAC1_RS07495	46.275	-2.6034	0.520887	12.0988	0.000504543	0.00437368
TIA2EST36_RS01280	73.8903	-2.6033	0.421525	19.6866	9.12373e-06	0.000321215
PAC1_RS07230	109.95	-2.60227	0.432266	18.2073	1.98122e-05	0.000510585
EGY06_RS10760	53.7527	-2.6021	0.456527	12.0625	0.000514466	0.00443304
PAGK_RS06030	34.0025	-2.60165	0.499543	14.1673	0.000167255	0.00205396
EGX38_RS08565	34.0025	-2.60165	0.499543	14.1673	0.000167255	0.00205396
EGX38_RS04555	53.7238	-2.60129	0.456501	12.0479	0.000518514	0.0044577
EGY06_RS09610	53.7986	-2.6007	0.526251	9.35374	0.00222531	0.0123866
FNX46_RS02485	73.5877	-2.60061	0.532465	8.91827	0.00282333	0.0146873
TIA2EST22_RS03790	56.9018	-2.60038	0.470362	13.8557	0.000197398	0.00228831
ALW29_RS03870	51.9968	-2.60002	0.46399	14.3428	0.000152359	0.00193436
TIA2EST22_RS09915	53.796	-2.59959	0.526245	9.34303	0.00223835	0.0124401
TIA2EST2_RS09890	53.796	-2.59959	0.526245	9.34303	0.00223835	0.0124401
PAZ_RS09950	53.796	-2.59959	0.526245	9.34303	0.00223835	0.0124401
PAC1_RS10145	53.796	-2.59959	0.526245	9.34303	0.00223835	0.0124401
PAGK_RS10015	53.796	-2.59959	0.526245	9.34303	0.00223835	0.0124401
FNX46_RS10635	53.796	-2.59959	0.526245	9.34303	0.00223835	0.0124401
CASZ1_RS10260	53.796	-2.59959	0.526245	9.34303	0.00223835	0.0124401
CASZ2_RS10270	53.796	-2.59959	0.526245	9.34303	0.00223835	0.0124401
TIA1EST1_RS09925	53.796	-2.59959	0.526245	9.34303	0.00223835	0.0124401
ALW29_RS09950	53.796	-2.59959	0.526245	9.34303	0.00223835	0.0124401
ALW33_RS10000	53.796	-2.59959	0.526245	9.34303	0.00223835	0.0124401
CPA42_RS10665	53.796	-2.59959	0.526245	9.34303	0.00223835	0.0124401
cact_RS10280	53.796	-2.59959	0.526245	9.34303	0.00223835	0.0124401
F6X01_RS10680	53.796	-2.59959	0.526245	9.34303	0.00223835	0.0124401
G448_RS0103655	61.4992	-2.59959	0.507753	7.41663	0.00646238	0.0262342
TIA2EST36_RS03580	70.2881	-2.59956	0.454204	17.2414	3.29188e-05	0.000711329
BKH18_RS11695	36.8235	-2.59953	0.630706	7.09336	0.007737	0.0297243
BKH17_RS09425	49.4303	-2.59949	0.605812	7.13035	0.00757901	0.0292918
TIA2EST2_RS02455	34.0662	-2.59946	0.533304	10.7616	0.0010363	0.00722373
TPCU426_RS02570	34.0662	-2.59946	0.533304	10.7616	0.0010363	0.00722373
GDK37_RS05830	53.5359	-2.59903	0.531278	9.12795	0.00251734	0.0135198
TPCU426_RS10345	53.5359	-2.59903	0.531278	9.12795	0.00251734	0.0135198
PAGK_RS08915	44.6396	-2.59894	0.471963	10.397	0.00126219	0.00831612
ALW33_RS08900	44.6396	-2.59894	0.471963	10.397	0.00126219	0.00831612
PAZ_RS08845	53.8415	-2.59875	0.456512	12.0259	0.000524655	0.0044942
PAC1_RS09050	53.8415	-2.59875	0.456512	12.0259	0.000524655	0.0044942
FNX46_RS09495	53.8415	-2.59875	0.456512	12.0259	0.000524655	0.0044942
CASZ1_RS09155	53.8415	-2.59875	0.456512	12.0259	0.000524655	0.0044942
CASZ2_RS09165	53.8415	-2.59875	0.456512	12.0259	0.000524655	0.0044942
TIA1EST1_RS08825	53.8415	-2.59875	0.456512	12.0259	0.000524655	0.0044942
ALW23_RS08990	53.8415	-2.59875	0.456512	12.0259	0.000524655	0.0044942
ALW29_RS08860	53.8415	-2.59875	0.456512	12.0259	0.000524655	0.0044942
OYC54_RS09460	53.8415	-2.59875	0.456512	12.0259	0.000524655	0.0044942
DXN06_RS07720	80.6952	-2.59808	0.524966	8.09449	0.00443999	0.020136
HMPREF0675_RS08915	53.8126	-2.59794	0.456487	12.0106	0.000528976	0.0045167
QQA41_RS04245	110.165	-2.5976	0.432544	18.1653	2.02533e-05	0.000517365
QQA42_RS07360	110.167	-2.59753	0.43254	18.1658	2.02479e-05	0.000517365
HMPREF0675_RS05130	33.9351	-2.59696	0.499993	13.9752	0.000185237	0.00219678
ALW33_RS05135	33.9351	-2.59696	0.499993	13.9752	0.000185237	0.00219678
PAGK_RS04120	109.919	-2.59658	0.432215	18.163	2.02781e-05	0.000517523
EGX38_RS06525	109.919	-2.59658	0.432215	18.163	2.02781e-05	0.000517523
EGY06_RS00170	109.919	-2.59658	0.432215	18.163	2.02781e-05	0.000517523
TIA2EST2_RS01630	38.8954	-2.59584	0.558391	8.22721	0.0041267	0.0191304
TPCU426_RS01685	38.8954	-2.59584	0.558391	8.22721	0.0041267	0.0191304
CASZ1_RS10035	84.7714	-2.5957	0.449887	12.4265	0.000423285	0.00388549
CASZ2_RS10045	84.7714	-2.5957	0.449887	12.4265	0.000423285	0.00388549
GDK37_RS11975	51.7561	-2.59567	0.479931	12.1281	0.000496689	0.00432523
RN83_RS07910	56.0779	-2.59554	0.57161	7.58184	0.00589591	0.0245619
HMPREF0675_RS07055	109.921	-2.59547	0.432204	18.1649	2.02574e-05	0.000517365
FNX46_RS07555	109.921	-2.59547	0.432204	18.1649	2.02574e-05	0.000517365
CASZ1_RS07260	109.921	-2.59547	0.432204	18.1649	2.02574e-05	0.000517365
CASZ2_RS07275	109.921	-2.59547	0.432204	18.1649	2.02574e-05	0.000517365
TIA1EST1_RS06995	109.921	-2.59547	0.432204	18.1649	2.02574e-05	0.000517365
ALW29_RS07030	109.921	-2.59547	0.432204	18.1649	2.02574e-05	0.000517365
ALW33_RS07050	109.921	-2.59547	0.432204	18.1649	2.02574e-05	0.000517365
CPA42_RS07555	109.921	-2.59547	0.432204	18.1649	2.02574e-05	0.000517365
cact_RS07270	109.921	-2.59547	0.432204	18.1649	2.02574e-05	0.000517365
F6X01_RS07565	109.921	-2.59547	0.432204	18.1649	2.02574e-05	0.000517365
DXN06_RS09950	53.5427	-2.59502	0.527485	9.2571	0.00234584	0.0128488
TIA1EST1_RS03505	80.5072	-2.59487	0.489134	10.0823	0.00149704	0.00937664
HMPREF0675_RS03430	159.852	-2.59481	0.425182	16.1266	5.92469e-05	0.00103728
PAZ_RS00610	44.1215	-2.59432	0.520011	12.142	0.000492988	0.00430444
FNX46_RS00660	44.1215	-2.59432	0.520011	12.142	0.000492988	0.00430444
CASZ1_RS00610	44.1215	-2.59432	0.520011	12.142	0.000492988	0.00430444
CASZ2_RS00610	44.1215	-2.59432	0.520011	12.142	0.000492988	0.00430444
TIA1EST1_RS00610	44.1215	-2.59432	0.520011	12.142	0.000492988	0.00430444
ALW29_RS00610	44.1215	-2.59432	0.520011	12.142	0.000492988	0.00430444
CPA42_RS00660	44.1215	-2.59432	0.520011	12.142	0.000492988	0.00430444
cact_RS00615	44.1215	-2.59432	0.520011	12.142	0.000492988	0.00430444
F6X01_RS00655	44.1215	-2.59432	0.520011	12.142	0.000492988	0.00430444
PAZ_RS09705	40.3055	-2.59427	0.503218	10.3143	0.00132005	0.0085723
PPA_RS10075	53.5452	-2.5942	0.527478	9.24925	0.00235592	0.0128876
TIB1ST10_RS10100	53.5452	-2.5942	0.527478	9.24925	0.00235592	0.0128876
ALW21_RS10105	53.5452	-2.5942	0.527478	9.24925	0.00235592	0.0128876
cbac_RS10440	53.5452	-2.5942	0.527478	9.24925	0.00235592	0.0128876
LCQ46_RS11745	53.5452	-2.5942	0.527478	9.24925	0.00235592	0.0128876
QQA42_RS10510	53.5452	-2.5942	0.527478	9.24925	0.00235592	0.0128876
QQA41_RS10500	53.5452	-2.5942	0.527478	9.24925	0.00235592	0.0128876
LI931_RS10540	53.5452	-2.5942	0.527478	9.24925	0.00235592	0.0128876
TIB1ST10_RS06230	41.0053	-2.594	0.567884	7.51713	0.00611148	0.0252023
EGY06_RS07065	44.1482	-2.59394	0.51555	12.3645	0.000437579	0.00397081
TIA1EST1_RS06980	60.5895	-2.59348	0.504764	10.0711	0.00150611	0.00941667
TPCU426_RS02050	70.3722	-2.59261	0.439035	15.6128	7.77273e-05	0.00123606
TIA2EST22_RS04310	29.0629	-2.59246	0.517121	9.99234	0.00157193	0.00970742
PPA_RS02065	70.1753	-2.59153	0.433936	15.9778	6.40902e-05	0.00108901
TIB1ST10_RS02065	70.1753	-2.59153	0.433936	15.9778	6.40902e-05	0.00108901
cbac_RS02105	70.1753	-2.59153	0.433936	15.9778	6.40902e-05	0.00108901
LCQ46_RS03380	70.1753	-2.59153	0.433936	15.9778	6.40902e-05	0.00108901
QQA42_RS02130	70.1753	-2.59153	0.433936	15.9778	6.40902e-05	0.00108901
QQA41_RS02135	70.1753	-2.59153	0.433936	15.9778	6.40902e-05	0.00108901
LI931_RS02145	70.1753	-2.59153	0.433936	15.9778	6.40902e-05	0.00108901
LEPGO_RS0103050	1130.52	-2.59136	0.494367	12.3567	0.000439406	0.00398307
FNX46_RS06710	75.7255	-2.59092	0.496444	10.6138	0.00112248	0.0076522
OYC54_RS04125	125.056	-2.59088	0.438398	14.058	0.000177258	0.00213635
OYC54_RS10575	53.5989	-2.58969	0.526185	9.25973	0.00234248	0.012839
ALW23_RS02920	51.8748	-2.58961	0.523859	9.57336	0.00197421	0.0113916
FNX46_RS11420	55.3982	-2.58931	0.551625	9.17037	0.00245965	0.0133068
BKH16_RS08060	53.3397	-2.5883	0.564651	6.49394	0.0108243	0.0375822
CPA42_RS12375	47.3387	-2.58623	0.465259	15.634	7.68594e-05	0.00122815
cact_RS11930	47.3387	-2.58623	0.465259	15.634	7.68594e-05	0.00122815
F6X01_RS12390	47.3387	-2.58623	0.465259	15.634	7.68594e-05	0.00122815
TIA2EST22_RS01200	69.9729	-2.58591	0.468948	14.7857	0.000120447	0.0016548
PPA_RS01695	38.8603	-2.58568	0.5583	8.18599	0.00422151	0.0194343
ALW21_RS01700	38.8603	-2.58568	0.5583	8.18599	0.00422151	0.0194343
cbac_RS01720	38.8603	-2.58568	0.5583	8.18599	0.00422151	0.0194343
LCQ46_RS02990	38.8603	-2.58568	0.5583	8.18599	0.00422151	0.0194343
QQA42_RS01735	38.8603	-2.58568	0.5583	8.18599	0.00422151	0.0194343
QQA41_RS01740	38.8603	-2.58568	0.5583	8.18599	0.00422151	0.0194343
LI931_RS01745	38.8603	-2.58568	0.5583	8.18599	0.00422151	0.0194343
GDK37_RS01610	51.92	-2.58532	0.561055	8.3506	0.0038556	0.0182633
TIA2EST36_RS04595	52.7612	-2.58517	0.541712	9.38333	0.00218967	0.0122517
TIA2EST22_RS04605	52.7612	-2.58517	0.541712	9.38333	0.00218967	0.0122517
OYC54_RS04950	52.7612	-2.58517	0.541712	9.38333	0.00218967	0.0122517
TIA2EST36_RS00950	116.224	-2.58458	0.429242	16.8407	4.0652e-05	0.000815731
PPA_RS01720	30.34	-2.58355	0.53219	11.8829	0.000566513	0.00473433
TIB1ST10_RS01720	30.34	-2.58355	0.53219	11.8829	0.000566513	0.00473433
ALW21_RS01725	30.34	-2.58355	0.53219	11.8829	0.000566513	0.00473433
cbac_RS01750	30.34	-2.58355	0.53219	11.8829	0.000566513	0.00473433
LI931_RS01780	30.34	-2.58355	0.53219	11.8829	0.000566513	0.00473433
DXN06_RS03430	32.0567	-2.58239	0.472016	14.1021	0.000173147	0.00210563
QQA41_RS07210	32.0567	-2.58239	0.472016	14.1021	0.000173147	0.00210563
LI931_RS07245	32.0567	-2.58239	0.472016	14.1021	0.000173147	0.00210563
DXN06_RS06195	69.6855	-2.58196	0.484924	11.7975	0.000593091	0.00489152
CPA42_RS00770	85.1574	-2.58195	0.432846	19.8329	8.45169e-06	0.00030581
cact_RS00715	85.1574	-2.58195	0.432846	19.8329	8.45169e-06	0.00030581
F6X01_RS00765	85.1574	-2.58195	0.432846	19.8329	8.45169e-06	0.00030581
TIA2EST22_RS02025	70.2134	-2.58138	0.43622	15.7483	7.23515e-05	0.00118186
TIA2EST36_RS02015	70.4238	-2.58081	0.436336	15.7296	7.30709e-05	0.00118964
TIA2EST2_RS01975	70.4238	-2.58081	0.436336	15.7296	7.30709e-05	0.00118964
OYC54_RS02255	70.4238	-2.58081	0.436336	15.7296	7.30709e-05	0.00118964
TPCU426_RS01320	94.5708	-2.58049	0.486618	9.62062	0.00192404	0.0112013
TIA2EST22_RS10225	27.6821	-2.58038	0.556812	7.22447	0.00719162	0.0282341
TIA2EST2_RS10205	27.6821	-2.58038	0.556812	7.22447	0.00719162	0.0282341
GDK37_RS06160	27.6821	-2.58038	0.556812	7.22447	0.00719162	0.0282341
TPCU426_RS10650	27.6821	-2.58038	0.556812	7.22447	0.00719162	0.0282341
FVE72_RS03260	90.4659	-2.58008	0.596226	5.80294	0.0159994	0.0494624
LEPGO_RS0103380	90.4659	-2.58008	0.596226	5.80294	0.0159994	0.0494624
PAGK_RS10330	27.6219	-2.57942	0.556425	7.24395	0.00711402	0.0280236
ALW33_RS10315	27.6219	-2.57942	0.556425	7.24395	0.00711402	0.0280236
I6H57_RS08560	28.8916	-2.5794	0.64593	7.67258	0.00560661	0.0237294
GDK37_RS09850	70.2055	-2.57934	0.437159	15.6764	7.51544e-05	0.00121055
PPA_RS01660	69.3289	-2.57929	0.484769	11.8124	0.00058836	0.00486341
TIB1ST10_RS01660	69.3289	-2.57929	0.484769	11.8124	0.00058836	0.00486341
ALW21_RS01665	69.3289	-2.57929	0.484769	11.8124	0.00058836	0.00486341
cbac_RS01685	69.3289	-2.57929	0.484769	11.8124	0.00058836	0.00486341
LI931_RS01710	69.3289	-2.57929	0.484769	11.8124	0.00058836	0.00486341
OYC54_RS03020	43.2619	-2.57911	0.528054	10.285	0.00134115	0.00866562
HMPREF0675_RS10345	27.7107	-2.57876	0.556956	7.21607	0.00722537	0.0283224
TIIST44_RS03115	27.7107	-2.57876	0.556956	7.21607	0.00722537	0.0283224
RN83_RS10625	27.7107	-2.57876	0.556956	7.21607	0.00722537	0.0283224
LI936_RS10465	27.7107	-2.57876	0.556956	7.21607	0.00722537	0.0283224
PAGK_RS04805	75.8952	-2.57873	0.494862	11.0589	0.000882642	0.00644752
EGX38_RS07295	75.8952	-2.57873	0.494862	11.0589	0.000882642	0.00644752
GDK37_RS02345	33.3595	-2.57858	0.600101	7.39121	0.00655434	0.0264863
DXN06_RS05755	70.1159	-2.57836	0.435583	15.7403	7.26608e-05	0.00118525
EGX38_RS10440	159.702	-2.5781	0.422646	16.1318	5.90823e-05	0.0010356
TIA2EST22_RS07820	82.8687	-2.5779	0.433652	17.9522	2.26523e-05	0.000557613
HMPREF0675_RS06365	75.7724	-2.57779	0.494888	11.0468	0.000888406	0.00647489
ALW33_RS06360	75.7724	-2.57779	0.494888	11.0468	0.000888406	0.00647489
FNX46_RS12750	65.303	-2.57741	0.479474	11.315	0.000768848	0.00586563
TIA2EST36_RS04900	51.7857	-2.57723	0.561068	8.24464	0.00408725	0.019008
TIA2EST22_RS04910	51.7857	-2.57723	0.561068	8.24464	0.00408725	0.019008
[truncated: 109,706 more rows]
