# Supplementary material for: Longitudinal host-microbiome dynamics of metatranscription identify hallmarks of progression in periodontitis
Source: Microbiome. 2025 May 14;13:119. doi: 10.1186/s40168-025-02108-8 (PMC12077055; doi:10.1186/s40168-025-02108-8)
Supplement: Supplementary file 10 — Additional file 9. [file 40168_2025_2108_MOESM9_ESM.xlsx]

## Sheet: clusters human stable
Cluster 1	Cluster 2	Cluster 3
AURKAIP1	LOC127239154	SLC35E2B
LOC112268218	CAMTA1	CDK11A
NADK	LOC124903832	GNB1
PARK7	ERRFI1-DT	NOL9
SYF2	PIK3CD-AS2	PIK3CD
ZDHHC18	UBE4B	KIF1B
SRSF4	LOC105376815	TNFRSF1B
LAPTM5	ECE1	ALPL
LORICRIN	LUZP1	ELOA-AS1
S100A12	RHD	FGR
S100A5	EYA3	RPA2
S100A4	GMEB1	PTP4A2
LOC101928059	LINC01648	ZBTB8OS
JTB	C1orf94	RBBP4
TPM3	GRIK3	PHC2
C1orf43	LOC105378660	AGO4
SLC50A1	SMAP2	THRAP3
SLC25A44	KCNQ4	LSM10
ARPC5	NSUN4	CSF3R
IVNS1ABP	MKNK1	SF3A3
PTGS2	CYP4Z1	CYP4X1
RGS2	BEND5	NRDC
TIMM17A	TUT4	SRSF11
BTG2	GLIS1	ZRANB2
G0S2	LOC124904184	CTBS
LOC107985360	LOC105378740	GBP2
RHOB	DAB1	SARS1
YIPF4	LOC112268263	CD53
CCT4	LOC105378761	LOC107985447
AUP1	LINC01748	LOC105371211
IGKC	ROR1	LIX1L-AS1
IGKJ4	RAVER2	POLR3GL
IGKJ2	PDE4B	TXNIP
IGKV5-2	MGC27382	LINC01731
IGKV1-6	LINC01725	LINC02806
IGKV1-9	SAMD13	FCGR1A
IGKV1-16	SPATA1	PLEKHO1
IGKV3-20	EVI5	C1orf54
IGKV1-33	ARHGAP29-AS1	LOC124904414
IL1B	LOC124900404	ADAMTSL4-AS1
CXCR4	PLPPR5-AS1	CTSS
NR4A2	STXBP3	MINDY1
CFLAR	LRIF1	TNFAIP8L2-SCNM1
CXCR1	KCND3	ADAR
COPS8	PHGDH	PMVK
SHISA5	LOC107985200	DAP3
RHOA	LOC105371217	SEMA4A
SPCS1	RPRD2	PRCC
TRMT10C	LOC107985203	ARHGAP30
ABTB1	ANXA9	PFDN2
RPN1	LYSMD1	TRG-GCC1-1
CDV3	GATAD2B	TRE-CTC1-2
NAALADL2	IL6R	TRG-GCC1-2
BCL6	ASH1L	TRE-CTC1-3
LOC122526776	PMF1-BGLAP	TRE-CTC1-4
PIGX	PMF1	TRE-CTC1-5
S100P	MNDA	FCGR2A
IGFBP7	TRG-GCC1-3	FCGR3A
CXCL8	TRG-GCC1-4	FCGR3B
MGST2	ATF6	TIPRL
SPCS3	LOC125312414	PRRC2C
DHFR	SELL	HSD11B1-AS1
ELL2	TNR	HLX
EGR1	COP1	LINC01705
TMCO6	ABL2	EGLN1
CD14	SOAT1	GGPS1
RBM22	CEP350	ADAM17
ATOX1	NCF2	KCNK3
RAB24	NIBAN1	EIF2AK2
PHYKPL	LOC124904469	CDC42EP3
NQO2	CBSLR	PPM1B
HLA-A	LINC01036	RHOQ
HLA-E	LOC124904473	MSH6
PPP1R18	LOC107985458	LOC105374754
FLOT1	SYT2	SLC1A4
MUC22	CR1	PLEK
HLA-C	TATDN3	LINC01890
HLA-B	PROX1-AS1	DGUOK
LTB	LYPLAL1-AS1	KRCC1
GPSM3	LBR	CIAO1
HLA-DQA1	LIN9	CNOT11
PSMB8-AS1	OBSCN	LOC105373511
TAP1	LOC101927711	UBXN4
HLA-DMB	ARID4B	GCA
HLA-DMA	LYST	NFE2L2
RING1	LOC105373265	ASNSD1
TAPBP	AHCTF1	STK17B
TREM1	LOC105379854	LOC105373835
OGFRL1	LOC105373480	HYCC2
COX7A2	SNTG2	LOC105373836
SNHG5	LOC105373390	CXCR2
UBE2J1	LINC01250	SLC11A1
FUCA2	LOC105373418	RNF25
SOD2	LINC01804	LRRFIP1
KDELR2	LOC107985855	LINC01937
ZDHHC4	APOB	OGG1
TOMM7	LOC107985792	VHL
LAMTOR4	OTOF	WNT7A
ZNHIT1	GALNT14	LOC101927647
FIS1	LOC124905983	CMTM6
POLR2J	SPAST	SEC22C
LOC107986835	BIRC6	SS18L2
CALU	RASGRP3-AS1	CCR1
ATP6V1B2	LOC102723739	PRKAR2A
MAK16	EML4	QRICH1
CEBPD	PPP1R21	NR1I2
TMEM70	GPR75-ASB3	HCLS1
LOC124902013	PSME4	DTX3L
DERL1	C2orf73	ISY1
RNF139	PNPT1	P2RY13
EEF1D	USP34	FNDC3B
SHARPIN	LOC100507006	LOC124906304
SMIM27	LINC02934	LOC107986027
PAXX	LOC105374785	PCYT1A
NUDT5	LINC01828	SMIM20
HNRNPF	LOC101927661	UBE2K
LOC102724323	DYSF	RBM47
DKK1	SLC4A5	HSD17B11
EGR2	EIF2AK3	SEC24D
VSIR	LOC107985915	ACSL1
PSAP	LOC100506076	ADAMTS16
IFIT2	RNF149	LOC105374642
IFIT3	CREG2	GOLPH3
LOC101926887	IL1R2	LOC105374715
PSMD13	IL18RAP	PLCXD3
PGGHG	LIMS1	CDC20B
TPP1	GLI2	CCDC125
SPI1	LOC105373592	HEXB
ZDHHC5	MMADHC-DT	GLRX
MPEG1	LINC01818	LOC124901049
SDHAF2	TNFAIP6	ZNF474
BSCL2	LOC105373710	IRF1
SLC3A2	CYTIP	CDKN2AIPNL
VEGFB	CCDC148-AS1	PAIP2
CCDC88B	BAZ2B	ECSCR
MAP3K11	CD302	UBE2D2
COA4	LOC105373718	CCDC69
SPCS2	KCNH7-AS1	FAF2
MMP7	LOC102724081	DOK3
SRPRA	TLK1	RIPK1
GABARAPL1	CIR1	LOC107986516
CDKN1B	WIPF1	BLOC1S5-TXNDC5
FKBP11	LINC01116	TDP2
TUBA1A	TTN	TRIM38
PFDN5	LOC124906100	LST1
PRR13	LOC124908062	AIF1
ESYT1	ANKRD44	PSMB9
LOC124902943	ANKRD44-IT1	BRD2
MYL6	NOP58	POLH
PTGES3	LOC124907967	LOC124901339
ARHGAP9	CMKLR2	SEC63
MARS1	KLF7	OSTM1
DDIT3	CPS1	FOXO3
DCTN2	ERBB4	VNN2
LOC102723340	DIRC3	MYB
HSP90B1	TNS1	RNASET2
ISCU	USP37	THBS2
HCAR2	LOC105373899	LOC101927609
HCAR3	PAX3	OGDH
TMED2	LOC105373914	BUD23
RNASE6	SP110	LAT2
DAD1	LOC124907996	NCF1
MRPL52	LOC107986059	FGL2
LOC101927178	SETD5	FAM133B
PAX9	SLC6A11	ZNF394
PSMA3	ATG7	PILRB
TMED10	SH3BP5	PRKRIP1
FOS	SATB1-AS1	ORAI2
SERPINA1	ZNF385D-AS2	ZNF277-AS1
IGHV4-39	GADL1	IFRD1
PDIA3	EPM2AIP1	IMPDH1
HYPK	GOLGA4	LOC107984123
B2M	MYRIP	NUB1
MORF4L1	EIF1B-AS1	LOC124901873
ISG20	LOC105377043	DEFA1
MSRB1	TRAK1	LOC124901874
MMP25	USP4	DEFA1B
VASN	IP6K1	LOC124901875
LOC102723728	RBM6	DEFA3
APOBR	CACNA2D2	INTS10
BOLA2-SMG1P6	LOC124909382	EGR3
C16orf54	LOC124906243	TNFRSF10C
CDIPT	CFAP20DC	SLC25A37
YPEL3	CFAP20DC-AS1	LYN
FUS	SUCLG2-DT	LOC105375852
PYCARD	PROK2	SDCBP
HERPUD1	RYBP	UBE2W
CKLF	LINC02005	E2F5
CKLF-CMTM1	LINC02018	SNX31
PSMB10	ZNF717	AZIN1
NQO1	LOC105377171	EXOSC4
PSMD7	LOC105377177	DOCK8-AS2
TERF2IP	LOC105377176	GLIPR2
ATMIN	HTR1F	SLC25A51
CYBA	ABI3BP	LINC01506
CRK	ALCAM	PSAT1
PAFAH1B1	LOC101929485	MFSD14B
RNF167	LOC105374037	TRIM14
SPAG7	CD200R1L	NANS
GPS2	LOC105374076	NR4A3
NAA38	SLC41A3	LOC105376187
LOC105371569	ALDH1L1	HSDL2-AS1
CCL3	LINC02016	SETX
LOC128966706	EEFSEC	OBP2B
CCL3L3	TMCC1	WAC
PSMB3	COL6A5	SLC25A16
LASP1	CEP63	DDX21
MSL1	LOC105374122	RRP12
TMUB2	STAG1	CHUK
SLC35B1	ZBTB38	OGA
NME1	RASA2	WBP1L
WIPI1	XRN1	LOC105378521
UBALD2	PCOLCE2	IFITM2
SOCS3	LOC124909495	MUC2
SEC11C	LOC105374313	HIPK3
R3HDM4	MBNL1	CELF1
CIRBP	PHC3	FNBP4
UQCR11	LOC105374209	MS4A6A
GADD45B	TBL1XR1	SYT7
ICAM3	KLHL6	STX5
RAB3D	LOC107986167	RTN3
IER2	FGF12	LOC124902691
MIR23AHG	ATP13A5	RBM4B
ADGRE5	ACAP2	KDM2A
KLF2	MUC4	PPFIA1
COLGALT1	RNF168	LRRC51
IFI30	CEP19	ATG16L2
UBA52	LOC105379426	ANKRD42-DT
REX1BD	ZNF595	PICALM
LPAR2	FAM193A	LOC124902742
PSENEN	DOK7	CASP1
EGLN2	KIAA0232	LOC105369484
CEACAM3	CLNK	SIK3
PLAUR	FBXL5	PAFAH1B2
VASP	FAM200B	JAML
FTL	LOC105374510	UBE4A
FCGRT	RBPJ	DDX6
MYADM	PCDH7	CD27-AS1
NDUFA3	LINC02484	NOP2
MBOAT7	LINC01258	ING4
NXT1	TLR1	EMG1
RPN2	PDS5A	SLC2A3
SLC12A5-AS1	N4BP2	LOC105369655
RNF114	RHOH	CLEC7A
CEBPB	LOC105374438	LOC124902879
PSMA7	SLC4A4	LMBR1L
CCT8	ANKRD17	NFE2
IFNGR2	FRAS1	TESPA1
TMEM50B	LINC01094	CNPY2-AS1
NDUFV3	NAA11	STAT2
XBP1	WDFY3	LOC128125814
OSM	MAPK10	GNS
APOL2	HPGDS	RAP1B
NCF4	MTTP	NUDT4
CYTH4	ENPEP	SELPLG
LGALS1	LINC02945	MLEC
JOSD1	ALPK1	LOC124903035
ATF4	LINC02516	RILPL2
SNU13	LOC102724210	MPHOSPH8
TYMP	ABHD18	FGF9
SYN1	SCLT1	ALOX5AP
TIMP1	LINC02377	KCTD12
PIM2	PCDH10	LINC00377
OGT	LOC101927414	LOC107984572
RPL36A-HNRNPH2	LINC00499	DCT
GLA	NOCT	ANKRD10
TSC22D3	ELF2	LOC105370397
NDUFA1	GAB1	LOC124903283
MMGT1	LOC105377481	RAB2B
GABRQ	LOC127898557	RBM23
NAA10	FBXW7	PRMT5-DT
MYG1-AS1	LOC124900169	HAUS4
CCL3L1	ASIC5	FAM177A1
LOC107987457	GLRB	GCH1
	RAPGEF2	MAX
	LINC02233	ZFP36L1
	DDX60L	LOC101928143
	GPM6A	AREL1
	LOC105377587	SEL1L
	MIR3945HG	TCL6
	LOC107986335	WARS1
	CEP72	CINP
	TPPP	MARK3
	TERT	LOC124903449
	SLC6A3	KATNBL1
	LOC107984098	NDUFAF1
	LOC107986400	CIAO2A
	LINC02196	OAZ2
	ADCY2	ANP32A
	LINC02149	PPCDC
	LINC02150	ST20
	BASP1	BCL2A1
	LOC124900950	CHSY1
	LINC02107	TMEM204
	C6	SRRM2
	ZNF131	ZNF200
	HCN1	GLYR1
	ZSWIM6	LITAF
	C5orf64	LOC100505915
	LOC101928651	MARF1
	LOC105379013	LYRM1
	SMN2	NPIPB11
	SMN1	NPIPB12
	NAIP	KAT8
	LOC112267942	ITGAX
	TNPO1	PSME3IP1
	ARHGEF28	ADGRG3
	LINC02122	CMTM2
	JMY	DPEP2
	CKMT2	NFAT5
	LOC105379064	MLKL
	LINC01339	COTL1
	LOC107986432	USP10
	LUCAT1	FANCA
	LINC02113	TCF25
	ST8SIA4	RFLNB
	LOC105379102	PITPNA
	TRIM36	SCARF1
	LMNB1	ATP2A3
	LOC105379199	SHBG
	CDC42SE2	SCO1
	FNIP1	KCNJ12
	IRF1-AS1	WSB1
	SLC25A48	SPAG5-AS1
	TRPC7	SUPT6H
	TRPC7-AS2	NUFIP2
	PKD2L2	CRLF3
	CYSTM1	CCL3-AS1
	ANKHD1-EIF4EBP3	TBC1D3
	PCDHA1	CWC25
	PCDHA@	WIPF2
	PCDHA2	HAP1
	PCDHA3	ACLY
	PCDHA4	STAT3
	PCDHA5	ATP6V0A1
	PCDHA6	PTGES3L-AARSD1
	PCDHA7	AARSD1
	PCDHA8	IFI35
	PCDHA9	MYCBPAP
	PCDHA10	SPAG9
	PCDHA11	LPO
	PCDHA12	CA4
	PCDHA13	ERN1
	PCDHB@	PECAM1
	ARHGAP26	GNA13
	NR3C1	ARSG
	IRGM	CD300LF
	LINC01470	SLC9A3R1-AS1
	TTC1	GRB2
	PWWP2A	METTL23
	LOC105377714	PGS1
	LOC105377715	RNF213
	C5orf58	NARF
	LCP2	SNRPD1
	STK10	CFD
	NSG2	MOB3A
	SIMC1	SAFB2
	UIMC1	MCOLN1
	RNF130	MARCHF2
	BTNL8	MYO1F
	IRF4	TSPAN16
	LINC01394	ADGRE3
	MYLK4	ADGRE2
	ECI2	LOC124904643
	LOC105374906	HSH2D
	NEDD9	UBA2
	LOC105374925	FFAR2
	TBC1D7-LOC100130357	TYROBP
	LOC100130357	GMFG
	LOC101928331	RAB4B-EGLN2
	ATXN1	TMEM91
	NUP153	RELB
	KIF13A	LOC107985315
	LOC105374976	DACT3-AS1
	DCDC2	CCDC9
	ACOT13	C5AR1
	RIPOR2	BAX
	BTN3A2	GYS1
	C2	SIGLEC9
	NUDT3	FPR1
	SRPK1	FPR2
	MAPK14	OSCAR
	ZFAND3	TFPT
	UBR2	LILRB3
	PPP2R5D	LILRA6
	KLC4	RASSF2
	CYP39A1	TMEM230
	LOC124901333	CRLS1
	HMGCLL1	TMX4
	KHDRBS2	HCK
	LOC105377841	DLGAP4-AS1
	LINC02549	SAMHD1
	COL19A1	SLC2A10
	MTO1	STAU1
	CASC6	DDX27
	PNISR	ZNFX1
	METTL24	RTF2
	MAN1A1	ZBP1
	LOC105377975	CDH26
	PKIB	LOC101927345
	LOC102723341	IFNAR2-IL10RB
	HEY2-AS1	IL10RB
	LOC105378011	IFNAR1
	LINC02941	ITGB2-AS1
	NUP43	IL17RA
	LINC02840	BID
	LOC105378066	HSCB
	IPCEF1	CCDC117
	CNKSR3	RNF185
	NOX3	LIMK2
	TMEM181	DRG1
	LOC107986667	APOL6
	LOC105378146	CSF2RB
	LOC105378145	EP300
	SDK1-AS1	TOB2
	MGC4859	CERK
	LOC107986766	LOC339685
	LOC105375158	LOC102724608
	LOC124901592	XK
	LOC107986772	OTUD5
	GSDME	MIR223HG
	SKAP2	LOC124905364
	CREB5	LOC107987425
	WIPF3	LOC124905378
	LOC107986781	LOC124905377
	BMPER	LOC107987441
	NPSR1	LOC112268336
	NME8	LOC112268337
	CCM2	LOC112268340
	LOC124901624	LOC124905402
	LOC124901626	LOC102725035
	LOC105375282	LOC124905652
	LINC01445	LOC124905651
	VOPP1	LOC124905654
	LOC105375294	ND2
	ZNF736
	LOC100996437
	BAZ1B
	HIP1
	LOC105375359
	APTR
	LOC105375371
	KRIT1
	CDK6-AS1
	HEPACAM2
	PON3
	DYNC1I1
	LOC105375411
	CYP3A7-CYP3A51P
	CYP3A7
	PILRA
	LOC101927902
	KMT2E
	SRPK2
	NAMPT
	LINC02577
	COMETT
	KCND2
	LOC107986841
	POT1-AS1
	LOC101928283
	LINC-PINT
	MKLN1
	CALD1
	CYREN
	TBXAS1
	BRAF
	GIMAP4
	KCNH2
	GALNTL5
	KMT2C
	DPP6
	LOC105375580
	RNF32-DT
	DLGAP2
	ARHGEF10
	LOC112268402
	PRSS55
	C8orf74
	LOC105379311
	PPP3CC
	TNFRSF10B
	DOCK5
	LOC105379331
	PNOC
	LOC105379362
	KAT6A
	PRKDC
	ST18
	LOC124901947
	XKR4
	LOC105375849
	NSMAF
	MTFR1
	LOC102724687
	NCOA2
	LY96
	ZFHX4-AS1
	ZFHX4
	TPD52
	ZNF704
	LOC105375924
	FABP12
	CNBD1
	NDUFAF6
	CFAP418-AS1
	GRHL2
	ATP6V1C1
	LOC105369147
	EXT1
	SMILR
	ATAD2
	CYRIB
	ASAP1
	ADCY8
	TMEM71
	TG
	SLA
	KCNK9
	DOCK8
	SH3GL2
	SLC24A2
	LOC105375993
	RIGI
	PAX5
	CNTNAP3
	LOC124902162
	LOC112268044
	LOC107987008
	LOC128966771
	LINC01410
	LERFS
	ANKRD20A4-ANKRD20A20P
	APBA1
	LOC124902178
	GNAQ
	LOC105376103
	RASEF
	FRMD3
	GAS1RR
	LINC03062
	LINC01508
	NFIL3
	TRMO
	LOC107987011
	ECPAS
	HSDL2
	PRPF4
	LOC105376244
	LOC101928849
	MEGF9
	MVB12B
	LMX1B
	FNBP1
	HMCN2
	FIBCD1
	NUP214
	KCNT1
	ADARB2
	AKR1C8
	LOC105376387
	UPF2
	CDC123
	CAMK1D
	ST8SIA6
	PLXDC2
	C10orf67
	GPR158
	APBB1IP
	CREM
	LOC105376496
	ZNF33A
	CSGALNACT2
	RASGEF1A
	LOC105378275
	LINC00841
	LOC124902543
	ALOX5
	MARCHF8
	LOC105378286
	GPRIN2
	LOC124902421
	CHAT
	C10orf53
	TIMM23B
	IPMK
	ANK3
	LOC124902430
	JMJD1C
	LOC124902439
	LOC105378335
	LOC105378336
	LINC01515
	SRGN
	MICU1
	NUDT13
	PPP3CB
	ZNF503
	ZNF503-AS1
	NUTM2B
	LOC105378396
	PTEN
	LOC105378415
	LIPN
	LINC02653
	PCGF5
	HECTD2-AS1
	HECTD2
	KIF11
	LOC107984257
	ENTPD1
	ENTPD1-AS1
	TLL2
	SLF2
	GBF1
	LINC02627
	LOC105378474
	CASC2
	WDR11-DT
	DMBT1
	DOCK1
	CFAP46
	NUP98
	OR56A3
	TUB
	STK33
	NRIP3-DT
	SCUBE2
	DENND5A
	GALNT18
	INSC
	PIK3C2A
	OTOG
	GTF2H1
	LINC02718
	LOC124902646
	LINC02758
	MPPED2
	PRDM11
	PHF21A
	AMBRA1
	PTPRJ
	MYRF
	POLA2
	MALAT1
	TALAM1
	PACS1
	TOP6BL
	LOC107984421
	FCHSD2
	FAM168A
	USP35
	GAB2
	PRCP
	CCDC90B-AS1
	RAB38
	FAT3
	BIRC2
	LOC102723838
	DYNC2H1
	LOC102723879
	ARHGAP20
	DRD2
	NXPE2
	LOC105369506
	LOC107987166
	LOC124902763
	CBL
	KIRREL3-AS1
	LOC107984413
	IGSF9B
	GLB1L2
	CACNA2D4
	LOC100128253
	LINC02827
	LOC105369617
	CD27
	LOC105369632
	LPCAT3
	C3AR1
	CLEC4A
	LINC02972
	OLR1
	TMEM52B
	ETV6
	FAM234B
	LOC102724261
	LOC105369710
	AMN1
	LOC105369724
	RESF1
	FGD4
	NELL2
	DBX2
	CCDC65
	SPATS2
	CERS5
	DIP2B
	KRT86
	SARNP
	R3HDM2
	USP15
	LOC105369795
	RASSF3
	TPH2
	OSBPL8
	PTPRQ
	LINC02820
	ATP2B1
	LINC02823
	PLXNC1
	HAL
	IKBIP
	ANO4
	DRAM1
	CHST11
	GIT2
	LOC102723639
	LOC105370003
	MED13L
	TAOK3
	SBNO1
	TMEM132B
	LINC02359
	LOC107984447
	GLT1D1
	RIMBP2
	LOC101929974
	GALNT9
	FAM230C
	MTUS2
	FOXO1
	CCDC122
	LOC107984619
	LOC105370190
	LCP1
	RUBCNL
	FNDC3A
	ARL11
	DLEU2
	INTS6
	ATP7B
	LINC00558
	LOC105370219
	LINC00355
	PCDH9
	OBI1-AS1
	LOC105370289
	LOC105370300
	NALCN
	TNFSF13B
	LOC105370372
	GRK1
	LOC105377805
	C13orf46
	ACIN1
	LINC02326
	PPP2R3C
	LOC105370467
	LRFN5
	LOC124903309
	VCPKMT
	TRIM9
	EXOC5
	LINC01500
	SIPA1L1
	RBM25
	NUMB
	LOC107984704
	FOXN3
	RPS6KA5
	DGLUCY
	FAM181A-AS1
	TUNAR
	LOC105370655
	PPP2R5C
	TECPR2
	TRAF3
	LINC02691
	POTEB2
	LOC105370714
	POTEB3
	LOC105369227
	LOC105370739
	LINC02248
	LOC105370740
	OCA2
	GOLGA8Q
	LOC105370777
	EIF2AK4
	RTF1
	UBR1
	GOLM2
	SPG11
	SEMA6D
	USP8
	LOC107983981
	RAB27A
	DNAAF4-CCPG1
	CCPG1
	AQP9
	SLTM
	RAB8B
	DAPK2
	ANKDD1A
	DENND4A
	PIAS1
	ITGA11
	ARIH1
	HCN4
	LOC124903529
	SIN3A
	CSPG4
	PEAK1
	ST20-MTHFS
	ARNT2
	CEMIP
	KLHL25
	MIR9-3HG
	ANPEP
	SLCO3A1
	CHD2
	RGMA
	LINC01581
	LINC02253
	LINC02254
	PCSK6
	CREBBP
	TXNDC11
	CPPED1
	LOC105371090
	ACSM1
	IGSF6
	XPO6
	ITGAM
	LOC105371191
	TENT4B
	NKD1
	LOC105371257
	TOX3
	GNAO1
	RSPRY1
	LOC101927605
	CDH8
	SNTB2
	WWP2
	ZFHX3-AS1
	CMC2
	CENPN
	CENPN-AS1
	LOC105371361
	LINC01081
	ANKRD11
	LOC101927817
	RPH3AL
	SLC43A2
	METTL16
	USP6
	NLRP1
	LOC124903902
	LOC105371507
	LOC107987245
	TEKT3
	RAI1
	BLTP2
	PHF12
	TAOK1
	SSH2
	NSRP1
	NF1
	EVI2B
	EVI2A
	LOC105371737
	LOC107985038
	TMEM132E
	LOC105371742
	SLFN11
	LHX1-DT
	DNAJC7
	STAT5B
	EZH1
	FMNL1-DT
	LOC107985027
	LRRC37A
	ARL17B
	LRRC37A2
	ARL17A
	ZNF652
	SPOP
	UTP18
	USP32
	BCAS3
	BCAS3-AS1
	KCNH6
	MAP3K3
	MILR1
	LRRC37A3
	BPTF
	LINC02074
	RAB37
	UNK
	MFSD11
	SMCHD1
	AKAIN1
	MIR3976HG
	POTEC
	ABHD3
	LOC105372047
	B4GALT6
	CCDC178
	MIR924HG
	KC6
	SMAD4
	LOC107985178
	LOC101927404
	CBLN2
	LOC107985172
	TNFSF14
	VAV1
	LIMASI
	DNM2
	HSPC102
	ZNF69
	ZNF700
	ZNF44
	ASF1B
	MYO9B
	LRRC25
	LOC105372321
	VSTM2B-DT
	LINC01791
	PAK4
	LOC284344
	LOC124904724
	EML2
	CARD8
	ZNF841
	ZNF611
	LILRB2
	ANGPT4
	RNF24
	CFAP61
	LINC01726
	KIF3B
	ASXL1
	AHCY
	ACSS2
	PHF20
	KIAA1755
	ARHGAP40
	LOC101927182
	STK4
	LINC02597
	NCOA3
	LOC105372676
	CSTF1
	CASS4
	MYT1
	LOC110091777
	LOC101930100
	LOC112268283
	LOC124905053
	SAMSN1
	D21S2088E
	IFNAR2
	KCNJ15
	MX2
	UBASH3A
	PCBP3
	LOC107984037
	FAM230D
	FAM230J
	FAM230A
	RTN4R
	THAP7-AS1
	SMARCB1
	LINC02885
	TNRC6B
	LOC124905121
	MRTFA
	MEI1
	PACSIN2
	PHF21B
	LOC107985675
	TBL1X
	HCCS-DT
	RAI2
	SMPX
	SAT1-DT
	GK
	EDA2R
	AR
	P2RY10
	LOC102724150
	ACSL4
	RTL9
	AMOT
	KLHL13
	LOC107985709
	HS6ST2
	MAGEA3-DT
	LOC105379417
	LOC124905418
	LOC124905417
	LOC124905550
	LOC124905598
	MROH5
	LOC124905524
	LOC124905610
	LOC105379749
	LOC101929774
	LOC100996709
	LOC107984156

## Sheet: clusters human progressing
Cluster 1	Cluster 2	Cluster 3	Cluster 4	Cluster 5	Cluster 6
CDK11A	SLC35E2B	AURKAIP1	PIK3CD	GNB1	LOC127239154
LOC112268218	GRIK3	CAMTA1	PIK3CD-AS2	PARK7	NOL9
NADK	CYP4Z1	LOC124903832	TNFRSF1B	UBE4B	LUZP1
SYF2	DAB1	ERRFI1-DT	ECE1	ELOA-AS1	GMEB1
RHD	LOC105378761	KIF1B	RPA2	EYA3	LINC01648
ZDHHC18	LINC01748	LOC105376815	LOC105378660	SRSF4	NSUN4
FGR	ROR1	ALPL	SMAP2	RBBP4	CYP4X1
LAPTM5	LOC107985447	PTP4A2	KCNQ4	THRAP3	RAVER2
PHC2	LOC105371217	ZBTB8OS	MKNK1	NRDC	MGC27382
AGO4	TNR	C1orf94	LOC112268263	TUT4	LINC01725
CSF3R	CBSLR	LSM10	STXBP3	SRSF11	SAMD13
PDE4B	LOC124904473	SF3A3	LOC107985200	ZRANB2	LOC124900404
GBP2	LYPLAL1-AS1	BEND5	ANXA9	SPATA1	PLPPR5-AS1
CD53	LIN9	GLIS1	GATAD2B	CTBS	PHGDH
LRIF1	LOC101927711	LOC124904184	PMF1-BGLAP	EVI5	LOC105371211
ADAMTSL4-AS1	LOC105373418	LOC105378740	TIPRL	SARS1	LINC02806
LOC107985203	LOC107985792	ARHGAP29-AS1	LOC124904469	LIX1L-AS1	C1orf54
CTSS	KCNK3	KCND3	EGLN1	POLR3GL	LOC124904414
TNFAIP8L2-SCNM1	GALNT14	TXNIP	LOC124905983	RPRD2	PMF1
S100A12	LOC105374754	LINC01731	SPAST	LOC101928059	TRE-CTC1-2
S100A5	LINC02934	FCGR1A	CCT4	TPM3	TRG-GCC1-2
S100A4	LINC01828	PLEKHO1	SLC4A5	C1orf43	TRE-CTC1-3
IL6R	LOC105373718	MINDY1	CREG2	ADAR	TRG-GCC1-3
PMVK	TNS1	LYSMD1	IL18RAP	ASH1L	TRE-CTC1-4
MNDA	PAX3	LORICRIN	LOC124908062	DAP3	TRG-GCC1-4
ARHGAP30	SLC6A11	JTB	CMKLR2	SEMA4A	TRE-CTC1-5
FCGR2A	MYRIP	SLC50A1	SLC11A1	SLC25A44	LINC01036
FCGR3A	EIF1B-AS1	PRCC	LOC124907996	ATF6	LOC107985458
FCGR3B	CACNA2D2	PFDN2	ATG7	PRRC2C	LINC01705
SELL	LOC124906243	TRG-GCC1-1	USP4	ABL2	SNTG2
COP1	CFAP20DC	LOC125312414	IP6K1	CEP350	LINC01250
NCF2	CFAP20DC-AS1	SOAT1	TMCC1	ARPC5	LOC107985855
NIBAN1	ZNF717	SYT2	CEP63	IVNS1ABP	APOB
PTGS2	HTR1F	TATDN3	STAG1	TIMM17A	C2orf73
RGS2	LINC02016	PROX1-AS1	KLHL6	LOC107985360	LOC105374785
BTG2	LOC107986167	LBR	N4BP2	ARID4B	IL1B
CR1	LOC105374510	OBSCN	ALPK1	GGPS1	MMADHC-DT
HSD11B1-AS1	WDFY3	LOC105373265	NOCT	LYST	LINC01818
G0S2	MAPK10	AHCTF1	LOC105377587	RHOB	LOC105373710
HLX	ENPEP	LOC105379854	LOC107986335	YIPF4	CCDC148-AS1
PPM1B	LINC02516	LOC105373480	ZNF131	BIRC6	KCNH7-AS1
PPP1R21	LINC02377	LOC105373390	CDC20B	EIF2AK2	LINC01116
PLEK	LOC124900169	ADAM17	ZSWIM6	EML4	TTN
LINC01890	ASIC5	LINC01804	SMN2	RHOQ	LOC124906100
DYSF	GLRB	OTOF	SMN1	MSH6	LOC124907967
DGUOK	CEP72	RASGRP3-AS1	NAIP	GPR75-ASB3	CPS1
IGKV1-33	ADAMTS16	CDC42EP3	LMNB1	PSME4	ERBB4
CNOT11	LINC02196	LOC102723739	CDC42SE2	USP34	USP37
RNF149	ADCY2	PNPT1	CDKN2AIPNL	LOC100507006	LOC105373914
IL1R2	LINC02149	LOC101927661	CYSTM1	SLC1A4	LINC01937
CXCR4	LOC105374715	IGKC	ATOX1	AUP1	LOC107986059
TNFAIP6	PLCXD3	IGKJ4	UIMC1	KRCC1	SATB1-AS1
CYTIP	LOC105379013	IGKJ2	NQO2	EIF2AK3	ZNF385D-AS2
GCA	LOC112267942	IGKV5-2	TBC1D7-LOC100130357	LOC107985915	GADL1
TLK1	TRPC7	IGKV1-6	LOC100130357	CIAO1	LOC105377043
CIR1	TRPC7-AS2	IGKV1-9	KIF13A	LOC105373511	SS18L2
ANKRD44	PCDHA1	IGKV1-16	POLH	LIMS1	LOC124909382
ANKRD44-IT1	PCDHA@	IGKV3-20	COX7A2	UBXN4	SUCLG2-DT
CFLAR	PCDHA2	LOC100506076	SNHG5	NR4A2	LOC105377171
CXCR2	PCDHA3	GLI2	LOC100996437	BAZ2B	LOC105377177
CXCR1	PCDHA4	LOC105373592	BAZ1B	CD302	LOC105377176
SP110	PCDHA5	LOC102724081	APTR	WIPF1	ABI3BP
SH3BP5	PCDHA6	NFE2L2	FAM133B	LOC105373835	LOC101929485
SEC22C	PCDHA7	ASNSD1	PILRA	HYCC2	LOC105374037
CCR1	PCDHA8	STK17B	PRKRIP1	NOP58	CD200R1L
QRICH1	PCDHA9	LOC105373836	ORAI2	KLF7	ALDH1L1
PROK2	PCDHA10	DIRC3	LOC101927902	RNF25	EEFSEC
HCLS1	PCDHA11	LOC105373899	SRPK2	COPS8	COL6A5
ABTB1	PCDHA12	OGG1	CYREN	LRRFIP1	LOC105374122
P2RY13	PCDHA13	WNT7A	TBXAS1	SETD5	PCOLCE2
BCL6	IRGM	LOC101927647	NUB1	VHL	LOC105374313
LOC122526776	LOC101928331	SPCS1	ARHGEF10	CMTM6	NAALADL2
CEP19	LOC105377975	LINC02005	LOC124901873	EPM2AIP1	FGF12
S100P	PKIB	LINC02018	DEFA1	GOLGA4	ATP13A5
TLR1	LOC105378066	TRMT10C	LOC124901874	TRAK1	MUC4
RBM47	LOC105378145	NR1I2	DEFA1B	SHISA5	LOC105379426
CXCL8	SDK1-AS1	DTX3L	LOC124901875	PRKAR2A	ZNF595
SCLT1	WIPF3	LOC105374076	DEFA3	RHOA	LINC02484
MGST2	CDK6-AS1	SLC41A3	LOC112268402	RBM6	LOC105374438
ACSL1	LOC107986835	CDV3	INTS10	RYBP	SLC4A4
MIR3945HG	PPP3CC	ZBTB38	ATP6V1B2	ALCAM	FRAS1
BASP1	LOC105375849	LOC124909495	DOCK5	RPN1	LINC01094
CCDC125	ZNF704	FNDC3B	LOC105379331	ISY1	NAA11
JMY	CNBD1	LOC124906304	PNOC	RASA2	MTTP
LOC107986432	CFAP418-AS1	LOC107986027	MAK16	XRN1	LINC02945
LUCAT1	GRHL2	PCYT1A	LY96	MBNL1	LOC102724210
IRF1-AS1	SMILR	FAM193A	TMEM71	PHC3	PCDH10
IRF1	ADCY8	DOK7	EXOSC4	LOC105374209	LOC101927414
EGR1	TG	CLNK	CNTNAP3	TBL1XR1	LINC00499
TMCO6	LOC105376103	SMIM20	LOC107987008	ACAP2	LOC127898557
CD14	RASEF	LINC01258	MFSD14B	RNF168	LINC02233
ARHGAP26	ADARB2	RHOH	CAMK1D	PIGX	GPM6A
C5orf58	AKR1C8	HPGDS	APBB1IP	KIAA0232	LOC107984098
LCP2	GPR158	SEC24D	LOC105378275	FBXL5	LOC107986400
STK10	RASGEF1A	LOC105377481	ALOX5	FAM200B	LINC02150
DOK3	CHAT	TPPP	LOC105378286	RBPJ	LOC124900950
RNF130	LINC02653	TERT	SLC25A16	PCDH7	LINC02107
BTNL8	HECTD2-AS1	SLC6A3	MICU1	UBE2K	C6
LOC105374906	LINC02627	LOC105374642	ZNF503	PDS5A	HCN1
RIPOR2	CASC2	C5orf64	ZNF503-AS1	IGFBP7	ARHGEF28
TRIM38	DMBT1	LOC101928651	KIF11	ANKRD17	LINC02122
PPP1R18	DOCK1	TNPO1	TLL2	HSD17B11	LOC105379064
FLOT1	STK33	DHFR	CHUK	ABHD18	LINC02113
LTB	SCUBE2	CKMT2	WBP1L	ELF2	LOC105379102
LST1	GALNT18	LINC01339	WDR11-DT	GAB1	TRIM36
AIF1	INSC	GLRX	DENND5A	FBXW7	ZNF474
GPSM3	OTOG	LOC124901049	GTF2H1	RAPGEF2	LOC105379199
PSMB9	MPPED2	ECSCR	POLA2	DDX60L	SLC25A48
ZFAND3	CCDC90B-AS1	RBM22	LOC124902691	SPCS3	LOC105377714
TREM1	NXPE2	CCDC69	PACS1	GOLPH3	LOC105377715
MTO1	LOC107987166	LINC01470	LRRC51	HEXB	LINC01394
VNN2	LOC100128253	TTC1	LOC107984421	ELL2	MYLK4
SOD2	SLC2A3	PWWP2A	FAM168A	ST8SIA4	LOC105374976
RNASET2	LINC02972	NSG2	USP35	FNIP1	CYP39A1
TOMM7	TESPA1	SIMC1	GAB2	PKD2L2	HMGCLL1
SKAP2	TPH2	RAB24	PRCP	PAIP2	KHDRBS2
CCM2	PTPRQ	IRF4	UBE4A	UBE2D2	LOC105377841
LAT2	ANO4	ECI2	CBL	ANKHD1-EIF4EBP3	LINC02549
NCF1	LOC102723639	LOC107986516	ING4	PCDHB@	COL19A1
HIP1	LOC105370003	NEDD9	LOC105369632	NR3C1	METTL24
LAMTOR4	LOC124903035	LOC105374925	LPCAT3	FAF2	LOC102723341
NAMPT	RIMBP2	NUP153	C3AR1	PHYKPL	HEY2-AS1
IMPDH1	LINC00558	DCDC2	CLEC4A	RIPK1	MYB
EGR3	LINC00355	HLA-A	FGD4	BLOC1S5-TXNDC5	LOC105378011
TNFRSF10B	OBI1-AS1	HLA-E	CCDC65	ATXN1	LINC02941
TNFRSF10C	LINC02326	MUC22	R3HDM2	TDP2	LINC02840
SLC25A37	LOC124903309	HLA-C	DCTN2	ACOT13	IPCEF1
CEBPD	LINC01500	HLA-B	RASSF3	BTN3A2	NOX3
LYN	MAX	C2	HAL	TAP1	LOC107986667
SDCBP	LOC105370655	HLA-DQA1	LOC102723340	BRD2	LOC105378146
ATAD2	LINC02691	PSMB8-AS1	SBNO1	RING1	MGC4859
CYRIB	LOC124903449	HLA-DMB	FAM230C	TAPBP	LOC107986766
ASAP1	OCA2	HLA-DMA	ARL11	NUDT3	LOC105375158
SLA	SEMA6D	SRPK1	PRMT5-DT	MAPK14	LOC124901592
DOCK8	LOC107983981	LOC124901333	HAUS4	UBR2	LOC107986772
GLIPR2	ITGA11	LOC124901339	EXOC5	PPP2R5D	LOC101927609
LINC01506	ARNT2	OGFRL1	FOXN3	KLC4	LOC107986781
NFIL3	SLCO3A1	CASC6	DGLUCY	UBE2J1	BMPER
NUP214	LINC02253	PNISR	CINP	SEC63	NME8
UPF2	LINC01081	CNKSR3	TECPR2	OSTM1	OGDH
CDC123	TBC1D3	TMEM181	POTEB3	FOXO3	LOC124901624
ZNF33A	LINC02074	THBS2	KATNBL1	MAN1A1	LOC124901626
LOC102724323	LOC101927404	ZDHHC4	DAPK2	FUCA2	LOC105375282
MARCHF8	LINC01791	GSDME	ANKDD1A	NUP43	LINC01445
EGR2	PSENEN	CREB5	ST20-MTHFS	KDELR2	LOC105375294
SRGN	CFAP61	NPSR1	KLHL25	KMT2E	ZNF736
VSIR	LINC01726	VOPP1	ANPEP	ZNF277-AS1	LOC105375359
LOC105378415	LOC101927182	BUD23	TMEM204	IFRD1	LOC105375371
IFIT2	CDH26	FGL2	ANKRD11	CALD1	KRIT1
IFIT3	LINC02885	DYNC1I1	FANCA	BRAF	HEPACAM2
LOC101926887	PHF21B	ZNF394	RFLNB	GIMAP4	PON3
SLF2	LOC339685	CYP3A7-CYP3A51P	SLC43A2	KMT2C	LOC105375411
PGGHG	LOC107985675	PILRB	SCARF1	KAT6A	CYP3A7
IFITM2	PIM2	ZNHIT1	METTL16	NSMAF	LINC02577
NUP98	RTL9	FIS1	LOC124903902	NCOA2	COMETT
AMBRA1	LOC107985709	POLR2J	LOC105371507	UBE2W	KCND2
SPI1	HS6ST2	CALU	RAI1	TMEM70	LOC107986841
FNBP4	LOC105379417	LINC-PINT	WIPF2	TPD52	POT1-AS1
PTPRJ	LOC124905524	KCNH2	ACLY	LOC105375924	LOC101928283
MAP3K11	LOC105379749	DPP6	DNAJC7	E2F5	MKLN1
PPFIA1		LOC105375580	STAT5B	AZIN1	LOC107984123
ATG16L2		DLGAP2	EZH1	ATP6V1C1	GALNTL5
BIRC2		PRSS55	PTGES3L-AARSD1	EXT1	RNF32-DT
JAML		LOC105379311	FMNL1-DT	LOC124902013	C8orf74
SRPRA		PRKDC	LRRC37A	DERL1	LOC105379362
GABARAPL1		LOC124901947	ARL17B	RNF139	ST18
ETV6		MTFR1	ARL17A	RIGI	XKR4
RESF1		LOC102724687	BCAS3	GNAQ	LOC105375852
NFE2		NDUFAF6	BCAS3-AS1	PSAT1	ZFHX4-AS1
ARHGAP9		SNX31	KCNH6	NR4A3	ZFHX4
DDIT3		KCNK9	LRRC37A3	ECPAS	FABP12
LOC128125814		EEF1D	CD300LF	PRPF4	LOC105369147
PLXNC1		SHARPIN	NARF	MEGF9	SH3GL2
CHST11		DOCK8-AS2	MOB3A	SETX	SLC24A2
SELPLG		SMIM27	SAFB2	NUDT5	LOC105375993
GIT2		PAX5	TNFSF14	WAC	LOC124902162
HCAR2		SLC25A51	VAV1	CREM	LOC112268044
HCAR3		APBA1	MCOLN1	CSGALNACT2	LOC128966771
RILPL2		LOC124902178	MARCHF2	HNRNPF	LINC01410
GLT1D1		GAS1RR	LIMASI	LOC124902421	LERFS
ALOX5AP		LINC03062	DNM2	TIMM23B	ANKRD20A4-ANKRD20A20P
LCP1		TRMO	ZNF69	DKK1	FRMD3
RUBCNL		TRIM14	ZNF44	IPMK	LINC01508
FAM177A1		NANS	ASF1B	JMJD1C	LOC107987011
ZFP36L1		HSDL2	LOC124904643	PSAP	LOC105376187
SIPA1L1		HSDL2-AS1	MYO9B	PPP3CB	LOC105376244
NUMB		LMX1B	LRRC25	PTEN	LOC101928849
FOS		FNBP1	LOC105372321	LIPN	MVB12B
SERPINA1		HMCN2	PAK4	PCGF5	OBP2B
TRAF3		FIBCD1	RAB4B-EGLN2	ENTPD1-AS1	C10orf67
MARK3		KCNT1	EGLN2	RRP12	LINC00841
RTF1		PAXX	CCDC9	OGA	LOC124902543
RAB27A		LOC105376387	GYS1	GBF1	GPRIN2
AQP9		ST8SIA6	SIGLEC9	PSMD13	ANK3
CIAO2A		PLXDC2	ZNF611	PIK3C2A	LOC124902430
OAZ2		LOC105376496	TFPT	PHF21A	LOC124902439
ANP32A		C10orf53	RNF24	CELF1	LOC105378335
PPCDC		DDX21	AHCY	MYRF	LOC105378336
ST20		NUTM2B	ACSS2	STX5	LINC01515
BCL2A1		LOC107984257	DLGAP4-AS1	SLC3A2	NUDT13
CHSY1		ENTPD1	DDX27	RTN3	LOC105378396
MSRB1		CFAP46	CSTF1	RBM4B	HECTD2
MMP25		MUC2	CCT8	TOP6BL	LOC105378474
LITAF		OR56A3	TMEM50B	KDM2A	LOC105378521
CPPED1		TPP1	ITGB2-AS1	SPCS2	TUB
LOC105371090		NRIP3-DT	RNF185	ANKRD42-DT	LINC02718
IGSF6		LINC02758	MRTFA	PICALM	LOC124902646
XPO6		HIPK3	SAT1-DT	MMP7	RAB38
APOBR		PRDM11	GLA	LOC124902742	FAT3
C16orf54		ZDHHC5	LOC101929774	CASP1	LOC102723838
YPEL3		MPEG1	LOC100996709	SIK3	DYNC2H1
FUS		MS4A6A	LOC107984156	LOC124902763	LOC102723879
ITGAX		SDHAF2		PAFAH1B2	ARHGAP20
ADGRG3		SYT7		EMG1	LOC105369617
CKLF		BSCL2		LOC105369655	FAM234B
CKLF-CMTM1		VEGFB		CLEC7A	LOC102724261
DPEP2		CCDC88B		CDKN1B	LOC105369710
MLKL		MALAT1		CERS5	AMN1
TERF2IP		TALAM1		SARNP	NELL2
COTL1		FCHSD2		ESYT1	DBX2
USP10		COA4		STAT2	KRT86
TCF25		LOC105369484		PTGES3	LINC02820
ATP2A3		DRD2		MARS1	TMED2
NLRP1		LOC105369506		USP15	FGF9
SHBG		DDX6		GNS	CCDC122
SSH2		KIRREL3-AS1		RAP1B	LOC105370219
NSRP1		LOC107984413		ATP2B1	PCDH9
EVI2B		IGSF9B		NUDT4	LINC00377
LOC128966706		GLB1L2		IKBIP	LOC105370289
CCL3L3		CACNA2D4		HSP90B1	LOC105370300
PSMB3		LINC02827		MED13L	LOC107984572
LASP1		CD27-AS1		TAOK3	DCT
MSL1		CD27		MLEC	NALCN
TMUB2		NOP2		FOXO1	LOC105370372
SPAG9		OLR1		LOC105370190	LOC105370467
USP32		TMEM52B		FNDC3A	LRFN5
MILR1		LOC124902879		DLEU2	TRIM9
ARSG		LOC105369724		TNFSF13B	LOC107984704
SLC9A3R1-AS1		FKBP11		ANKRD10	POTEB2
UBALD2		LMBR1L		LOC105370397	LOC105370714
SOCS3		TUBA1A		LOC124903283	LOC105369227
PGS1		SPATS2		RAB2B	LOC105370739
SMCHD1		DIP2B		RBM23	LOC105370777
ABHD3		PFDN5		ACIN1	SIN3A
CFD		PRR13		LOC101927178	PEAK1
R3HDM4		LOC124902943		PPP2R3C	CEMIP
GADD45B		MYL6		GCH1	LINC01581
MYO1F		CNPY2-AS1		PSMA3	LINC02254
ICAM3		LOC105369795		RBM25	ACSM1
HSPC102		OSBPL8		AREL1	LOC105371191
IER2		LINC02823		TMED10	TOX3
MIR23AHG		DRAM1		SEL1L	LOC101927605
ADGRE5		ISCU		RPS6KA5	CDH8
ADGRE2		TMEM132B		WARS1	ZFHX3-AS1
KLF2		LINC02359		PPP2R5C	USP6
LPAR2		LOC107984447		GOLGA8Q	TEKT3
FFAR2		LOC101929974		EIF2AK4	LOC105371569
TYROBP		GALNT9		NDUFAF1	ATP6V0A1
GMFG		MPHOSPH8		UBR1	LOC107985027
TMEM91		MTUS2		HYPK	WIPI1
CEACAM3		LOC107984619		GOLM2	AKAIN1
PLAUR		INTS6		SPG11	MIR3976HG
VASP		ATP7B		USP8	POTEC
LOC107985315		KCTD12		SLTM	B4GALT6
EML2		GRK1		RAB8B	CCDC178
C5AR1		LOC105377805		DENND4A	MIR924HG
BAX		C13orf46		PIAS1	KC6
FTL		RNASE6		ARIH1	LOC107985178
FCGRT		DAD1		MORF4L1	CBLN2
FPR1		MRPL52		CHD2	LOC107985172
FPR2		PAX9		SRRM2	LOC284344
OSCAR		VCPKMT		CREBBP	LOC105372676
MBOAT7		LOC101928143		GLYR1	LOC110091777
LILRB3		FAM181A-AS1		MARF1	LOC112268283
LILRA6		TCL6		CDIPT	D21S2088E
LILRB2		TUNAR		KAT8	UBASH3A
RASSF2		IGHV4-39		PYCARD	PCBP3
HCK		LINC02248		TENT4B	FAM230A
KIF3B		LOC105370740		RSPRY1	HCCS-DT
PHF20		PDIA3		PSMB10	RAI2
STK4		B2M		NFAT5	SMPX
LINC02597		DNAAF4-CCPG1		PSMD7	EDA2R
SLC12A5-AS1		CCPG1		CMC2	AR
STAU1		HCN4		CRK	KLHL13
CEBPB		LOC124903529		PITPNA	MAGEA3-DT
RTF2		CSPG4		RNF167	GABRQ
PSMA7		ISG20		GPS2	LOC124905418
IFNAR2-IL10RB		MIR9-3HG		NAA38	LOC124905417
IL10RB		RGMA		LOC107987245	LOC124905550
KCNJ15		PCSK6		SCO1	LOC124905610
IL17RA		ZNF200		WSB1
BID		VASN		SUPT6H
OSM		TXNDC11		CRLF3
LIMK2		LOC100505915		NF1
NCF4		LOC102723728		SLFN11
CSF2RB		LYRM1		STAT3
CYTH4		NPIPB11		LRRC37A2
SNU13		BOLA2-SMG1P6		ZNF652
MEI1		NPIPB12		SLC35B1
PACSIN2		ITGAM		CA4
TYMP		NKD1		ERN1
LOC102724608		LOC105371257		GNA13
TBL1X		GNAO1		BPTF
GK		HERPUD1		METTL23
SYN1		PSME3IP1		MFSD11
MIR223HG		CMTM2		RNF213
LOC124905364		SNTB2		SMAD4
LOC107987425		NQO1		CIRBP
CCL3L1		WWP2		ZNF700
LOC124905378		CENPN		UBA52
LOC124905377		CENPN-AS1		UBA2
LOC107987441		ATMIN		TMEM230
LOC112268336		LOC105371361		TMX4
LOC112268337		CYBA		NXT1
LOC112268340		LOC101927817		ASXL1
LOC107987457		RPH3AL		SAMHD1
LOC124905402		PAFAH1B1		NCOA3
LOC102725035		SPAG7		RNF114
LOC124905652		KCNJ12		LOC101927345
LOC124905651		SPAG5-AS1		LOC124905053
LOC124905654		BLTP2		SAMSN1
		PHF12		IFNAR1
		NUFIP2		IFNGR2
		TAOK1		MX2
		EVI2A		NDUFV3
		LOC105371737		CCDC117
		LOC107985038		DRG1
		TMEM132E		APOL6
		LOC105371742		APOL2
		CCL3-AS1		TNRC6B
		CCL3		EP300
		LHX1-DT		TOB2
		CWC25		CERK
		HAP1		OTUD5
		AARSD1		OGT
		IFI35		P2RY10
		SPOP		LOC102724150
		MYCBPAP		RPL36A-HNRNPH2
		NME1		ACSL4
		UTP18		ND2
		LPO
		MAP3K3
		PECAM1
		RAB37
		GRB2
		UNK
		SNRPD1
		LOC105372047
		SEC11C
		UQCR11
		TSPAN16
		RAB3D
		ADGRE3
		HSH2D
		COLGALT1
		IFI30
		REX1BD
		VSTM2B-DT
		LOC124904724
		RELB
		DACT3-AS1
		CARD8
		ZNF841
		MYADM
		NDUFA3
		ANGPT4
		CRLS1
		RPN2
		KIAA1755
		ARHGAP40
		SLC2A10
		ZNFX1
		CASS4
		ZBP1
		MYT1
		LOC101930100
		IFNAR2
		LOC107984037
		FAM230D
		FAM230J
		RTN4R
		THAP7-AS1
		SMARCB1
		HSCB
		XBP1
		LGALS1
		JOSD1
		ATF4
		LOC124905121
		XK
		TIMP1
		TSC22D3
		AMOT
		NDUFA1
		MMGT1
		NAA10
		LOC124905598
		MROH5
		MYG1-AS1
