# Supplementary material for: Longitudinal host-microbiome dynamics of metatranscription identify hallmarks of progression in periodontitis
Source: Microbiome. 2025 May 14;13:119. doi: 10.1186/s40168-025-02108-8 (PMC12077055; doi:10.1186/s40168-025-02108-8)
Supplement: Supplementary file 11 — Additional file 10. [file 40168_2025_2108_MOESM10_ESM.xlsx]

## Sheet: stable cluster1 activated
ID	Term	Ontology Source	Term PValue	Term PValue Corrected with Benjamini-Hochberg	Group PValue	Group PValue Corrected with Benjamini-Hochberg	GOLevels	GOGroups	% Associated Genes	Nr. Genes	Associated Genes Found
GO:0048102	autophagic cell death	GO_BiologicalProcess-EBI-UniProt-GOA-ACAP-ARAP_25.05.2022_00h00	0.0057805	0.0290753	0.0057805	0.00662642	[4]	Group00	22.2222	2	[CDKN1B, LAPTM5]
GO:1900095	regulation of dosage compensation by inactivation of X chromosome	GO_BiologicalProcess-EBI-UniProt-GOA-ACAP-ARAP_25.05.2022_00h00	0.00868032	0.0391885	0.00868032	0.00906612	[5, 6, 8, 9, 10]	Group01	18.1818	2	[MSL1, OGT]
GO:1903320	regulation of protein modification by small protein conjugation or removal	GO_BiologicalProcess-EBI-UniProt-GOA-ACAP-ARAP_25.05.2022_00h00	0.0078008	0.0362796	0.0078008	0.00833267	[6, 7]	Group02	3.43511	9	[COPS8, DERL1, EGR1, GPS2, HERPUD1, IVNS1ABP, LAPTM5, OGT, PARK7]
GO:0008285	negative regulation of cell population proliferation	GO_BiologicalProcess-EBI-UniProt-GOA-ACAP-ARAP_25.05.2022_00h00	0.00268763	0.0165827	0.00268763	0.00332417	[3, 4, 5]	Group03	2.61097	20	[B2M, BCL6, BTG2, CCL3L1, CDKN1B, CEBPB, COPS8, CXCL8, IFI30, IFIT3, IGFBP7, IL1B, NME1, OSM, PIM2, PTGS2, RHOA, RNF139, SOD2, VSIR]
GO:0034114	regulation of heterotypic cell-cell adhesion	GO_BiologicalProcess-EBI-UniProt-GOA-ACAP-ARAP_25.05.2022_00h00	0.00513599	0.0268551	0.00513599	0.00596029	[5, 6]	Group04	11.1111	3	[FLOT1, IL1B, MYADM]
GO:0035457	cellular response to interferon-alpha	GO_BiologicalProcess-EBI-UniProt-GOA-ACAP-ARAP_25.05.2022_00h00	0.00716355	0.0341746	0.00716355	0.00792205	[6]	Group05	20	2	[IFIT2, IFIT3]
GO:0043543	protein acylation	GO_BiologicalProcess-EBI-UniProt-GOA-ACAP-ARAP_25.05.2022_00h00	0.000488929	0.00481387	0.000488929	0.000718114	[5, 6]	Group06	4.10959	12	[IL1B, MORF4L1, MSL1, NAA10, NAA38, OGT, PARK7, SPI1, TERF2IP, ZDHHC18, ZDHHC4, ZDHHC5]
GO:0006473	protein acetylation	GO_BiologicalProcess-EBI-UniProt-GOA-ACAP-ARAP_25.05.2022_00h00	0.0055172	0.028289	0.000488929	0.000718114	[6, 7]	Group06	3.62903	9	[IL1B, MORF4L1, MSL1, NAA10, NAA38, OGT, PARK7, SPI1, TERF2IP]
GO:0062208	positive regulation of pattern recognition receptor signaling pathway	GO_BiologicalProcess-EBI-UniProt-GOA-ACAP-ARAP_25.05.2022_00h00	0.00382305	0.0217069	0.00382305	0.00460726	[4, 5, 6, 7, 8]	Group07	8.16327	4	[CD14, CYBA, FLOT1, ZDHHC5]
GO:0034123	positive regulation of toll-like receptor signaling pathway	GO_BiologicalProcess-EBI-UniProt-GOA-ACAP-ARAP_25.05.2022_00h00	0.00904503	0.0401495	0.00382305	0.00460726	[5, 6, 7, 8, 9]	Group07	9.09091	3	[CD14, CYBA, FLOT1]
GO:0071478	cellular response to radiation	GO_BiologicalProcess-EBI-UniProt-GOA-ACAP-ARAP_25.05.2022_00h00	0.00772692	0.0360265	0.00772692	0.00834863	[4, 5]	Group08	3.7037	8	[ATF4, CYBA, EEF1D, EGR1, PTGS2, RHOB, RNASE6, TIMP1]
GO:0071479	cellular response to ionizing radiation	GO_BiologicalProcess-EBI-UniProt-GOA-ACAP-ARAP_25.05.2022_00h00	0.00627294	0.0306364	0.00772692	0.00834863	[5, 6]	Group08	5.61798	5	[CYBA, EEF1D, EGR1, RHOB, RNASE6]
GO:0015803	branched-chain amino acid transport	GO_BiologicalProcess-EBI-UniProt-GOA-ACAP-ARAP_25.05.2022_00h00	0.0103271	0.0446623	0.0103271	0.0106676	[6, 7]	Group09	16.6667	2	[SLC25A44, SLC3A2]
GO:0015658	branched-chain amino acid transmembrane transporter activity	GO_BiologicalProcess-EBI-UniProt-GOA-ACAP-ARAP_25.05.2022_00h00	0.00343074	0.0199069	0.0103271	0.0106676	[7, 8, 9, 10]	Group09	28.5714	2	[SLC25A44, SLC3A2]
GO:0022884	macromolecule transmembrane transporter activity	GO_BiologicalProcess-EBI-UniProt-GOA-ACAP-ARAP_25.05.2022_00h00	0.00513599	0.0268551	0.00513599	0.00596029	[4, 6]	Group10	11.1111	3	[TIMM17A, TMED10, TOMM7]
GO:0008320	protein transmembrane transporter activity	GO_BiologicalProcess-EBI-UniProt-GOA-ACAP-ARAP_25.05.2022_00h00	0.00323157	0.0189292	0.00513599	0.00596029	[4, 5, 6, 7, 8]	Group10	13.0435	3	[TIMM17A, TMED10, TOMM7]
GO:0031647	regulation of protein stability	GO_BiologicalProcess-EBI-UniProt-GOA-ACAP-ARAP_25.05.2022_00h00	0.000215787	0.00262777	0.000112106	0.000257023	[3]	Group11	4.01146	14	[CCT4, CCT8, DAD1, DERL1, FLOT1, HYPK, IFI30, PARK7, PFDN5, PIM2, PTGES3, PYCARD, RNF139, TOMM7]
GO:0050821	protein stabilization	GO_BiologicalProcess-EBI-UniProt-GOA-ACAP-ARAP_25.05.2022_00h00	0.00358174	0.0204623	0.000112106	0.000257023	[4]	Group11	3.87931	9	[CCT4, CCT8, FLOT1, HYPK, IFI30, PARK7, PFDN5, PIM2, PTGES3]
GO:1900182	positive regulation of protein localization to nucleus	GO_BiologicalProcess-EBI-UniProt-GOA-ACAP-ARAP_25.05.2022_00h00	0.00688242	0.0330893	0.000112106	0.000257023	[4, 5, 6, 7, 8]	Group11	5.49451	5	[CCT4, CCT8, PARK7, PTGS2, RBM22]
GO:0031293	membrane protein intracellular domain proteolysis	GO_BiologicalProcess-EBI-UniProt-GOA-ACAP-ARAP_25.05.2022_00h00	0.0121003	0.0495521	0.00398275	0.00467974	[6, 7]	Group12	15.3846	2	[MMP7, PSENEN]
GO:0010950	positive regulation of endopeptidase activity	GO_BiologicalProcess-EBI-UniProt-GOA-ACAP-ARAP_25.05.2022_00h00	0.0105066	0.0449139	0.00398275	0.00467974	[7, 8, 9]	Group12	3.82514	7	[CFLAR, FIS1, LAPTM5, PSENEN, PYCARD, RHOA, VSIR]
GO:0061133	endopeptidase activator activity	GO_BiologicalProcess-EBI-UniProt-GOA-ACAP-ARAP_25.05.2022_00h00	0.0121003	0.0495521	0.00398275	0.00467974	[7, 8, 9, 10]	Group12	15.3846	2	[PSENEN, VSIR]
GO:0006497	protein lipidation	GO_BiologicalProcess-EBI-UniProt-GOA-ACAP-ARAP_25.05.2022_00h00	0.0109883	0.0466498	0.0015593	0.00198073	[5, 6, 7]	Group13	4.90196	5	[PIGX, WIPI1, ZDHHC18, ZDHHC4, ZDHHC5]
GO:0018198	peptidyl-cysteine modification	GO_BiologicalProcess-EBI-UniProt-GOA-ACAP-ARAP_25.05.2022_00h00	0.0050734	0.026603	0.0015593	0.00198073	[6, 7]	Group13	7.54717	4	[PARK7, RAB3D, ZDHHC18, ZDHHC4]
GO:0018345	protein palmitoylation	GO_BiologicalProcess-EBI-UniProt-GOA-ACAP-ARAP_25.05.2022_00h00	0.00904503	0.0401495	0.0015593	0.00198073	[6, 7, 8]	Group13	9.09091	3	[ZDHHC18, ZDHHC4, ZDHHC5]
ds:H00268	Lissencephaly (LIS); Miller-Dieker syndrome (MDLS)	KEGG-HUMAN-DISEASE_30.11.2017	0.00716355	0.0341746	0.00119324	0.00162558	[-1]	Group14	20	2	[PAFAH1B1, TUBA1A]
GO:0038026	reelin-mediated signaling pathway	GO_BiologicalProcess-EBI-UniProt-GOA-ACAP-ARAP_25.05.2022_00h00	0.0057805	0.0290753	0.00119324	0.00162558	[4, 5, 6]	Group14	22.2222	2	[CRK, PAFAH1B1]
GO:0046328	regulation of JNK cascade	GO_BiologicalProcess-EBI-UniProt-GOA-ACAP-ARAP_25.05.2022_00h00	0.00302204	0.0180445	0.00119324	0.00162558	[6, 7, 8, 9]	Group14	4.82759	7	[CRK, GADD45B, GPS2, IL1B, MAP3K11, PAFAH1B1, PYCARD]
GO:0034612	response to tumor necrosis factor	GO_BiologicalProcess-EBI-UniProt-GOA-ACAP-ARAP_25.05.2022_00h00	0.00052394	0.00502493	0.000201346	0.000363971	[5]	Group15	4.34783	11	[CCL3, CCL3L1, CD14, CXCL8, CYBA, GPS2, KLF2, LAPTM5, PTGS2, PYCARD, SHARPIN]
GO:0061082	myeloid leukocyte cytokine production	GO_BiologicalProcess-EBI-UniProt-GOA-ACAP-ARAP_25.05.2022_00h00	0.00657194	0.0317615	0.000201346	0.000363971	[4, 7]	Group15	7.01754	4	[BCL6, LAPTM5, PYCARD, UBE2J1]
GO:0071356	cellular response to tumor necrosis factor	GO_BiologicalProcess-EBI-UniProt-GOA-ACAP-ARAP_25.05.2022_00h00	0.00338339	0.0196939	0.000201346	0.000363971	[6]	Group15	3.91304	9	[CCL3, CCL3L1, CXCL8, CYBA, GPS2, KLF2, LAPTM5, PYCARD, SHARPIN]
GO:0010803	regulation of tumor necrosis factor-mediated signaling pathway	GO_BiologicalProcess-EBI-UniProt-GOA-ACAP-ARAP_25.05.2022_00h00	0.0057904	0.0290461	0.000201346	0.000363971	[5, 6, 7, 8]	Group15	7.27273	4	[GPS2, LAPTM5, PYCARD, SHARPIN]
GO:0060353	regulation of cell adhesion molecule production	GO_BiologicalProcess-EBI-UniProt-GOA-ACAP-ARAP_25.05.2022_00h00	0.0057805	0.0290753	0.000457781	0.00071719	[3, 4]	Group16	22.2222	2	[CXCL8, IL1B]
GO:2000535	regulation of entry of bacterium into host cell	GO_BiologicalProcess-EBI-UniProt-GOA-ACAP-ARAP_25.05.2022_00h00	0.00343074	0.0199069	0.000457781	0.00071719	[4, 5, 7]	Group16	28.5714	2	[CXCL8, FUCA2]
GO:0016139	glycoside catabolic process	GO_BiologicalProcess-EBI-UniProt-GOA-ACAP-ARAP_25.05.2022_00h00	0.0121003	0.0495521	0.000457781	0.00071719	[6]	Group16	15.3846	2	[FUCA2, GLA]
GO:0035635	entry of bacterium into host cell	GO_BiologicalProcess-EBI-UniProt-GOA-ACAP-ARAP_25.05.2022_00h00	0.0057805	0.0290753	0.000457781	0.00071719	[6]	Group16	22.2222	2	[CXCL8, FUCA2]
KEGG:04137	Mitophagy	KEGG_25.05.2022	0.00252797	0.0159159	6.16224e-06	2.63296e-05	[-1]	Group17	6.94444	5	[ATF4, FIS1, GABARAPL1, TOMM7, UBA52]
GO:0007005	mitochondrion organization	GO_BiologicalProcess-EBI-UniProt-GOA-ACAP-ARAP_25.05.2022_00h00	2.30618e-05	0.000576856	6.16224e-06	2.63296e-05	[5]	Group17	3.65854	21	[AURKAIP1, COA4, COX7A2, FIS1, GABARAPL1, IFIT2, JTB, NDUFA1, NDUFA3, OGT, PARK7, PLAUR, PYCARD, SDHAF2, SHARPIN, SOD2, TIMM17A, TMEM70, TOMM7, TYMP, WIPI1]
GO:0000422	autophagy of mitochondrion	GO_BiologicalProcess-EBI-UniProt-GOA-ACAP-ARAP_25.05.2022_00h00	0.00212658	0.0141086	6.16224e-06	2.63296e-05	[4, 5, 7]	Group17	5.94059	6	[FIS1, GABARAPL1, OGT, PARK7, TOMM7, WIPI1]
GO:0008637	apoptotic mitochondrial changes	GO_BiologicalProcess-EBI-UniProt-GOA-ACAP-ARAP_25.05.2022_00h00	0.00441783	0.0241221	6.16224e-06	2.63296e-05	[5, 6]	Group17	5.12821	6	[FIS1, IFIT2, JTB, PLAUR, PYCARD, SOD2]
GO:0061726	mitochondrion disassembly	GO_BiologicalProcess-EBI-UniProt-GOA-ACAP-ARAP_25.05.2022_00h00	0.00212658	0.0141086	6.16224e-06	2.63296e-05	[6]	Group17	5.94059	6	[FIS1, GABARAPL1, OGT, PARK7, TOMM7, WIPI1]
GO:0007566	embryo implantation	GO_BiologicalProcess-EBI-UniProt-GOA-ACAP-ARAP_25.05.2022_00h00	0.00787041	0.0364203	0.00142498	0.0018349	[2, 3, 4, 5]	Group18	6.66667	4	[IGFBP7, IL1B, PTGS2, TIMP1]
GO:0033619	membrane protein proteolysis	GO_BiologicalProcess-EBI-UniProt-GOA-ACAP-ARAP_25.05.2022_00h00	0.00698765	0.0334216	0.00142498	0.0018349	[5, 6]	Group18	6.89655	4	[IL1B, MMP7, PSENEN, TIMP1]
GO:0006509	membrane protein ectodomain proteolysis	GO_BiologicalProcess-EBI-UniProt-GOA-ACAP-ARAP_25.05.2022_00h00	0.00328449	0.0191785	0.00142498	0.0018349	[6, 7]	Group18	8.51064	4	[IL1B, MMP7, PSENEN, TIMP1]
GO:0031293	membrane protein intracellular domain proteolysis	GO_BiologicalProcess-EBI-UniProt-GOA-ACAP-ARAP_25.05.2022_00h00	0.0121003	0.0495521	0.00142498	0.0018349	[6, 7]	Group18	15.3846	2	[MMP7, PSENEN]
GO:0061133	endopeptidase activator activity	GO_BiologicalProcess-EBI-UniProt-GOA-ACAP-ARAP_25.05.2022_00h00	0.0121003	0.0495521	0.00142498	0.0018349	[7, 8, 9, 10]	Group18	15.3846	2	[PSENEN, VSIR]
GO:0048199	vesicle targeting, to, from or within Golgi	GO_BiologicalProcess-EBI-UniProt-GOA-ACAP-ARAP_25.05.2022_00h00	0.0115024	0.0477377	0.0153213	0.0153213	[3, 6]	Group19	8.33333	3	[TMED10, TMED2, WIPI1]
GO:0035964	COPI-coated vesicle budding	GO_BiologicalProcess-EBI-UniProt-GOA-ACAP-ARAP_25.05.2022_00h00	0.00453494	0.0243309	0.0153213	0.0153213	[4, 6, 7]	Group19	25	2	[TMED10, TMED2]
GO:0048200	Golgi transport vesicle coating	GO_BiologicalProcess-EBI-UniProt-GOA-ACAP-ARAP_25.05.2022_00h00	0.00453494	0.0243309	0.0153213	0.0153213	[4, 7, 8]	Group19	25	2	[TMED10, TMED2]
GO:0048194	Golgi vesicle budding	GO_BiologicalProcess-EBI-UniProt-GOA-ACAP-ARAP_25.05.2022_00h00	0.0103271	0.0446623	0.0153213	0.0153213	[6, 7]	Group19	16.6667	2	[TMED10, TMED2]
GO:0048205	COPI coating of Golgi vesicle	GO_BiologicalProcess-EBI-UniProt-GOA-ACAP-ARAP_25.05.2022_00h00	0.00453494	0.0243309	0.0153213	0.0153213	[5, 7, 8, 9]	Group19	25	2	[TMED10, TMED2]
KEGG:03060	Protein export	KEGG_25.05.2022	1.02273e-05	0.000332117	0.000260959	0.000454263	[-1]	Group20	21.7391	5	[SEC11C, SPCS1, SPCS2, SPCS3, SRPRA]
GO:0051604	protein maturation	GO_BiologicalProcess-EBI-UniProt-GOA-ACAP-ARAP_25.05.2022_00h00	0.000180535	0.00237001	0.000260959	0.000454263	[4, 5]	Group20	4.08163	14	[AURKAIP1, BOLA2-SMG1P6, NAA10, NAA38, OGT, PLAUR, PSENEN, PYCARD, RNF139, SEC11C, SPCS1, SPCS2, SPCS3, VSIR]
GO:0016485	protein processing	GO_BiologicalProcess-EBI-UniProt-GOA-ACAP-ARAP_25.05.2022_00h00	0.00280931	0.0171618	0.000260959	0.000454263	[5, 6]	Group20	3.74532	10	[OGT, PLAUR, PSENEN, PYCARD, RNF139, SEC11C, SPCS1, SPCS2, SPCS3, VSIR]
GO:0006465	signal peptide processing	GO_BiologicalProcess-EBI-UniProt-GOA-ACAP-ARAP_25.05.2022_00h00	2.58463e-05	0.000629494	0.000260959	0.000454263	[5, 6, 7]	Group20	28.5714	4	[SEC11C, SPCS1, SPCS2, SPCS3]
GO:0045862	positive regulation of proteolysis	GO_BiologicalProcess-EBI-UniProt-GOA-ACAP-ARAP_25.05.2022_00h00	0.00568842	0.0288473	0.000260959	0.000454263	[5, 6, 7]	Group20	3.06122	12	[AURKAIP1, CFLAR, FIS1, HERPUD1, IL1B, LAPTM5, OGT, PSENEN, PYCARD, RHOA, RNF139, VSIR]
GO:1990868	response to chemokine	GO_BiologicalProcess-EBI-UniProt-GOA-ACAP-ARAP_25.05.2022_00h00	0.00212658	0.0141086	0.000488433	0.000728773	[5]	Group21	5.94059	6	[CCL3, CCL3L1, CXCL8, CXCR1, CXCR4, RHOA]
GO:0003159	morphogenesis of an endothelium	GO_BiologicalProcess-EBI-UniProt-GOA-ACAP-ARAP_25.05.2022_00h00	0.00131471	0.00981264	0.000488433	0.000728773	[5, 6]	Group21	17.6471	3	[CXCR4, RHOA, RHOB]
GO:0061154	endothelial tube morphogenesis	GO_BiologicalProcess-EBI-UniProt-GOA-ACAP-ARAP_25.05.2022_00h00	0.00131471	0.00981264	0.000488433	0.000728773	[5, 6, 7]	Group21	17.6471	3	[CXCR4, RHOA, RHOB]
GO:1990869	cellular response to chemokine	GO_BiologicalProcess-EBI-UniProt-GOA-ACAP-ARAP_25.05.2022_00h00	0.00212658	0.0141086	0.000488433	0.000728773	[6]	Group21	5.94059	6	[CCL3, CCL3L1, CXCL8, CXCR1, CXCR4, RHOA]
GO:0022029	telencephalon cell migration	GO_BiologicalProcess-EBI-UniProt-GOA-ACAP-ARAP_25.05.2022_00h00	0.0115269	0.0477324	0.000488433	0.000728773	[4, 5, 7, 8, 9, 10]	Group21	5.97015	4	[CXCR4, MBOAT7, PAFAH1B1, RHOA]
KEGG:05202	Transcriptional misregulation in cancer	KEGG_25.05.2022	0.00102403	0.00827724	0.000310824	0.00052174	[-1]	Group22	4.66321	9	[BCL6, CD14, CDKN1B, CEBPB, CXCL8, DDIT3, FUS, GADD45B, SPI1]
GO:0090398	cellular senescence	GO_BiologicalProcess-EBI-UniProt-GOA-ACAP-ARAP_25.05.2022_00h00	0.0114291	0.047647	0.000310824	0.00052174	[3, 4]	Group22	4.85437	5	[B2M, BCL6, CDKN1B, SPI1, YPEL3]
GO:2000774	positive regulation of cellular senescence	GO_BiologicalProcess-EBI-UniProt-GOA-ACAP-ARAP_25.05.2022_00h00	0.0103271	0.0446623	0.000310824	0.00052174	[4, 5, 6]	Group22	16.6667	2	[B2M, YPEL3]
GO:0002335	mature B cell differentiation	GO_BiologicalProcess-EBI-UniProt-GOA-ACAP-ARAP_25.05.2022_00h00	0.00134669	0.00997089	0.000310824	0.00052174	[6, 7, 8, 9, 10, 11, 12]	Group22	10.8108	4	[BCL6, LGALS1, SPI1, XBP1]
GO:0002313	mature B cell differentiation involved in immune response	GO_BiologicalProcess-EBI-UniProt-GOA-ACAP-ARAP_25.05.2022_00h00	0.000682196	0.00610022	0.000310824	0.00052174	[6, 7, 8, 9, 10, 11, 12, 13]	Group22	12.9032	4	[BCL6, LGALS1, SPI1, XBP1]
GO:0090398	cellular senescence	GO_BiologicalProcess-EBI-UniProt-GOA-ACAP-ARAP_25.05.2022_00h00	0.0114291	0.047647	0.000839114	0.00115995	[3, 4]	Group23	4.85437	5	[B2M, BCL6, CDKN1B, SPI1, YPEL3]
GO:0002428	antigen processing and presentation of peptide antigen via MHC class Ib	GO_BiologicalProcess-EBI-UniProt-GOA-ACAP-ARAP_25.05.2022_00h00	0.0057805	0.0290753	0.000839114	0.00115995	[4]	Group23	22.2222	2	[B2M, HLA-E]
GO:0002477	antigen processing and presentation of exogenous peptide antigen via MHC class Ib	GO_BiologicalProcess-EBI-UniProt-GOA-ACAP-ARAP_25.05.2022_00h00	0.00166223	0.0116988	0.000839114	0.00115995	[5]	Group23	40	2	[B2M, HLA-E]
GO:2000774	positive regulation of cellular senescence	GO_BiologicalProcess-EBI-UniProt-GOA-ACAP-ARAP_25.05.2022_00h00	0.0103271	0.0446623	0.000839114	0.00115995	[4, 5, 6]	Group23	16.6667	2	[B2M, YPEL3]
GO:0034756	regulation of iron ion transport	GO_BiologicalProcess-EBI-UniProt-GOA-ACAP-ARAP_25.05.2022_00h00	0.00453494	0.0243309	0.000839114	0.00115995	[6, 7, 8, 9]	Group23	25	2	[B2M, ISCU]
KEGG:04380	Osteoclast differentiation	KEGG_25.05.2022	0.00149096	0.0107384	3.917e-05	0.000105199	[-1]	Group24	5.46875	7	[CYBA, FOS, IFNGR2, IL1B, NCF4, SOCS3, SPI1]
KEGG:04659	Th17 cell differentiation	KEGG_25.05.2022	0.00297764	0.0179531	3.917e-05	0.000105199	[-1]	Group24	5.55556	6	[FOS, HLA-DMA, HLA-DMB, HLA-DQA1, IFNGR2, IL1B]
KEGG:04668	TNF signaling pathway	KEGG_25.05.2022	0.000681299	0.00612177	3.917e-05	0.000105199	[-1]	Group24	6.25	7	[ATF4, CEBPB, CFLAR, FOS, IL1B, PTGS2, SOCS3]
KEGG:05140	Leishmaniasis	KEGG_25.05.2022	7.22393e-07	4.95241e-05	3.917e-05	0.000105199	[-1]	Group24	11.6883	9	[CYBA, FOS, HLA-DMA, HLA-DMB, HLA-DQA1, IFNGR2, IL1B, NCF4, PTGS2]
GO:0014805	smooth muscle adaptation	GO_BiologicalProcess-EBI-UniProt-GOA-ACAP-ARAP_25.05.2022_00h00	0.00166223	0.0116988	3.917e-05	0.000105199	[3, 5]	Group24	40	2	[CYBA, IL1B]
KEGG:04933	AGE-RAGE signaling pathway in diabetic complications	KEGG_25.05.2022	0.0101418	0.0439635	0.000173946	0.000347891	[-1]	Group25	5	5	[CDKN1B, CXCL8, EGR1, IL1B, VEGFB]
KEGG:05134	Legionellosis	KEGG_25.05.2022	0.00657194	0.0317615	0.000173946	0.000347891	[-1]	Group25	7.01754	4	[CD14, CXCL8, IL1B, PYCARD]
GO:0060353	regulation of cell adhesion molecule production	GO_BiologicalProcess-EBI-UniProt-GOA-ACAP-ARAP_25.05.2022_00h00	0.0057805	0.0290753	0.000173946	0.000347891	[3, 4]	Group25	22.2222	2	[CXCL8, IL1B]
GO:0009743	response to carbohydrate	GO_BiologicalProcess-EBI-UniProt-GOA-ACAP-ARAP_25.05.2022_00h00	0.0044682	0.0241832	0.000173946	0.000347891	[4]	Group25	3.75	9	[CDKN1B, CYBA, EGR1, IL1B, NQO1, PTGS2, RHOA, SOD2, XBP1]
GO:0071347	cellular response to interleukin-1	GO_BiologicalProcess-EBI-UniProt-GOA-ACAP-ARAP_25.05.2022_00h00	0.000136079	0.00192277	0.000173946	0.000347891	[6]	Group25	6.95652	8	[CCL3, CCL3L1, CEBPB, CXCL8, EGR1, IL1B, KLF2, PYCARD]
KEGG:05202	Transcriptional misregulation in cancer	KEGG_25.05.2022	0.00102403	0.00827724	0.00139288	0.00181849	[-1]	Group26	4.66321	9	[BCL6, CD14, CDKN1B, CEBPB, CXCL8, DDIT3, FUS, GADD45B, SPI1]
GO:0071216	cellular response to biotic stimulus	GO_BiologicalProcess-EBI-UniProt-GOA-ACAP-ARAP_25.05.2022_00h00	0.00252039	0.0159223	0.00139288	0.00181849	[3]	Group26	3.80228	10	[CCL3, CD14, CEBPB, CXCL8, DDIT3, IL1B, PYCARD, RHOA, SPI1, XBP1]
GO:0090398	cellular senescence	GO_BiologicalProcess-EBI-UniProt-GOA-ACAP-ARAP_25.05.2022_00h00	0.0114291	0.047647	0.00139288	0.00181849	[3, 4]	Group26	4.85437	5	[B2M, BCL6, CDKN1B, SPI1, YPEL3]
GO:0071219	cellular response to molecule of bacterial origin	GO_BiologicalProcess-EBI-UniProt-GOA-ACAP-ARAP_25.05.2022_00h00	0.0040058	0.0225372	0.00139288	0.00181849	[4, 5, 7]	Group26	3.81356	9	[CCL3, CD14, CEBPB, CXCL8, IL1B, PYCARD, RHOA, SPI1, XBP1]
GO:0071222	cellular response to lipopolysaccharide	GO_BiologicalProcess-EBI-UniProt-GOA-ACAP-ARAP_25.05.2022_00h00	0.00301266	0.0180467	0.00139288	0.00181849	[5, 6, 8]	Group26	3.9823	9	[CCL3, CD14, CEBPB, CXCL8, IL1B, PYCARD, RHOA, SPI1, XBP1]
GO:0009893	positive regulation of metabolic process	GO_BiologicalProcess-EBI-UniProt-GOA-ACAP-ARAP_25.05.2022_00h00	0.000352691	0.00379553	0.00297115	0.00362712	[2, 3, 4]	Group27	1.87654	76	[ATF4, ATMIN, AURKAIP1, B2M, BCL6, BSCL2, BTG2, CCDC88B, CCL3, CCT4, CCT8, CD14, CDKN1B, CEBPB, CEBPD, CFLAR, CIRBP, COPS8, CXCL8, CXCR4, CYBA, DDIT3, DERL1, DKK1, EGLN2, EGR1, EGR2, ELL2, FIS1, FLOT1, FOS, FUS, G0S2, GPS2, GPSM3, HERPUD1, HLA-A, HLA-E, IER2, IL1B, ISCU, JTB, KLF2, LAPTM5, LTB, MAP3K11, MARS1, MORF4L1, MSL1, NR4A2, OGT, OSM, PARK7, PAX9, PIM2, PLAUR, PSENEN, PTGES3, PTGS2, PYCARD…
GO:0043170	macromolecule metabolic process	GO_BiologicalProcess-EBI-UniProt-GOA-ACAP-ARAP_25.05.2022_00h00	0.00997687	0.0434522	0.00297115	0.00362712	[3]	Group27	1.50194	143	[ABTB1, APOL2, ATF4, ATMIN, AUP1, AURKAIP1, B2M, BCL6, BOLA2-SMG1P6, BTG2, CCDC88B, CCL3, CCT4, CCT8, CD14, CDKN1B, CEBPB, CEBPD, CFLAR, CIRBP, COPS8, CRK, CXCL8, CXCR4, CYBA, DAD1, DDIT3, DERL1, DHFR, DKK1, EEF1D, EGLN2, EGR1, EGR2, ELL2, FIS1, FKBP11, FLOT1, FOS, FUS, GABARAPL1, GADD45B, GPS2, GPSM3, HERPUD1, HLA-A, HLA-B, HLA-E, HNRNPF, HSP90B1, IER2, IL1B, ISG20, IVNS1ABP, JOSD1, JTB, KDELR2,…
GO:1901564	organonitrogen compound metabolic process	GO_BiologicalProcess-EBI-UniProt-GOA-ACAP-ARAP_25.05.2022_00h00	2.01101e-05	0.000524278	0.00297115	0.00362712	[3]	Group27	1.77984	119	[ABTB1, APOL2, ATF4, ATP6V1B2, AUP1, AURKAIP1, B2M, BCL6, BOLA2-SMG1P6, BTG2, CDKN1B, CFLAR, CIRBP, COPS8, CXCR4, DAD1, DDIT3, DERL1, DHFR, DKK1, EEF1D, EGLN2, EGR1, EGR2, FIS1, FKBP11, FLOT1, GADD45B, GLA, GPS2, HERPUD1, HSP90B1, IL1B, IVNS1ABP, JOSD1, JTB, KDELR2, KLF2, LAPTM5, LORICRIN, MAP3K11, MARS1, MBOAT7, MGST2, MMP25, MMP7, MORF4L1, MRPL52, MSL1, MSRB1, MYADM, NAA10, NAA38, NADK, NDUFA1,…
GO:0019538	protein metabolic process	GO_BiologicalProcess-EBI-UniProt-GOA-ACAP-ARAP_25.05.2022_00h00	6.45197e-05	0.00118244	0.00297115	0.00362712	[3, 4]	Group27	1.8143	102	[ABTB1, APOL2, ATF4, AUP1, AURKAIP1, B2M, BCL6, BOLA2-SMG1P6, BTG2, CDKN1B, CFLAR, CIRBP, COPS8, CXCR4, DAD1, DDIT3, DERL1, DHFR, DKK1, EEF1D, EGLN2, EGR1, EGR2, FIS1, FKBP11, FLOT1, GADD45B, GPS2, HERPUD1, HSP90B1, IL1B, IVNS1ABP, JOSD1, JTB, KDELR2, KLF2, LAPTM5, LORICRIN, MAP3K11, MARS1, MMP25, MMP7, MORF4L1, MRPL52, MSL1, MSRB1, MYADM, NAA10, NAA38, NQO1, OGT, OSM, PARK7, PFDN5, PIGX, PIM2, P…
GO:0010604	positive regulation of macromolecule metabolic process	GO_BiologicalProcess-EBI-UniProt-GOA-ACAP-ARAP_25.05.2022_00h00	0.00107699	0.00848302	0.00297115	0.00362712	[3, 4, 5]	Group27	1.85235	69	[ATF4, ATMIN, AURKAIP1, B2M, BCL6, BTG2, CCDC88B, CCL3, CCT4, CCT8, CD14, CDKN1B, CEBPB, CEBPD, CFLAR, CIRBP, COPS8, CXCL8, CYBA, DDIT3, DERL1, DKK1, EGLN2, EGR1, EGR2, ELL2, FIS1, FLOT1, FOS, FUS, GPS2, GPSM3, HERPUD1, HLA-A, HLA-E, IER2, IL1B, JTB, KLF2, LAPTM5, LTB, MAP3K11, MARS1, MORF4L1, MSL1, NR4A2, OGT, OSM, PARK7, PAX9, PIM2, PLAUR, PSENEN, PTGES3, PTGS2, PYCARD, RBM22, RHOA, RNF139, S10…
GO:0031343	positive regulation of cell killing	GO_BiologicalProcess-EBI-UniProt-GOA-ACAP-ARAP_25.05.2022_00h00	0.00196453	0.0133689	0.000139529	0.000305016	[3, 4, 5]	Group28	7.35294	5	[B2M, HLA-A, HLA-B, HLA-E, SPI1]
GO:0001912	positive regulation of leukocyte mediated cytotoxicity	GO_BiologicalProcess-EBI-UniProt-GOA-ACAP-ARAP_25.05.2022_00h00	0.00112003	0.00874755	0.000139529	0.000305016	[4, 5, 6, 7]	Group28	8.33333	5	[B2M, HLA-A, HLA-B, HLA-E, SPI1]
GO:0097028	dendritic cell differentiation	GO_BiologicalProcess-EBI-UniProt-GOA-ACAP-ARAP_25.05.2022_00h00	0.00441847	0.0240546	0.000139529	0.000305016	[6, 7, 8, 9, 10]	Group28	7.84314	4	[CEBPB, HLA-B, LGALS1, SPI1]
GO:2001198	regulation of dendritic cell differentiation	GO_BiologicalProcess-EBI-UniProt-GOA-ACAP-ARAP_25.05.2022_00h00	0.000724474	0.00641628	0.000139529	0.000305016	[5, 6, 7, 8, 9, 10, 11]	Group28	21.4286	3	[CEBPB, HLA-B, LGALS1]
GO:0002335	mature B cell differentiation	GO_BiologicalProcess-EBI-UniProt-GOA-ACAP-ARAP_25.05.2022_00h00	0.00134669	0.00997089	0.000139529	0.000305016	[6, 7, 8, 9, 10, 11, 12]	Group28	10.8108	4	[BCL6, LGALS1, SPI1, XBP1]
GO:0002313	mature B cell differentiation involved in immune response	GO_BiologicalProcess-EBI-UniProt-GOA-ACAP-ARAP_25.05.2022_00h00	0.000682196	0.00610022	0.000139529	0.000305016	[6, 7, 8, 9, 10, 11, 12, 13]	Group28	12.9032	4	[BCL6, LGALS1, SPI1, XBP1]
GO:0044260	cellular macromolecule metabolic process	GO_BiologicalProcess-EBI-UniProt-GOA-ACAP-ARAP_25.05.2022_00h00	0.00319959	0.0188014	0.000449522	0.000716188	[3, 4]	Group29	1.82744	61	[ABTB1, ATF4, AUP1, AURKAIP1, BCL6, BTG2, CCT4, CCT8, CIRBP, DAD1, DDIT3, DERL1, DHFR, EEF1D, FOS, FUS, GABARAPL1, HERPUD1, HSP90B1, ISG20, KDELR2, LAPTM5, MARS1, MORF4L1, MRPL52, NME1, OGT, PARK7, PAXX, PIGX, PSMA3, PSMA7, PSMB3, PSMD13, PSMD7, PTGES3, RAB3D, RGS2, RHOA, RNASE6, RNF114, RNF139, RNF167, RPL36A-HNRNPH2, RPN1, RPN2, SHARPIN, SPI1, TERF2IP, TIMP1, TMED2, TMUB2, TRMT10C, UBA52, UBE2J…
GO:0043603	cellular amide metabolic process	GO_BiologicalProcess-EBI-UniProt-GOA-ACAP-ARAP_25.05.2022_00h00	0.00168085	0.011785	0.000449522	0.000716188	[4]	Group29	2.34249	29	[ABTB1, ATF4, AURKAIP1, BTG2, CIRBP, DHFR, EEF1D, GLA, KDELR2, MARS1, MGST2, MRPL52, PARK7, PSENEN, RGS2, RHOA, RNF139, RPL36A-HNRNPH2, SEC11C, SOD2, SPCS1, SPCS2, SPCS3, TAPBP, TMED10, TMED2, TPP1, TRMT10C, UBA52]
GO:1901566	organonitrogen compound biosynthetic process	GO_BiologicalProcess-EBI-UniProt-GOA-ACAP-ARAP_25.05.2022_00h00	0.00318686	0.0187862	0.000449522	0.000716188	[4]	Group29	2.06297	38	[ABTB1, ATF4, AURKAIP1, BTG2, CIRBP, DAD1, DHFR, EEF1D, IL1B, KDELR2, MARS1, MGST2, MRPL52, NADK, NDUFA1, NDUFA3, NDUFV3, NME1, NR4A2, OGT, PARK7, PIGX, RGS2, RHOA, RNF139, RPL36A-HNRNPH2, RPN1, RPN2, TIMP1, TMED2, TRMT10C, UBA52, UBE2J1, VEGFB, WIPI1, ZDHHC18, ZDHHC4, ZDHHC5]
GO:0006518	peptide metabolic process	GO_BiologicalProcess-EBI-UniProt-GOA-ACAP-ARAP_25.05.2022_00h00	4.29509e-05	0.000924443	0.000449522	0.000716188	[4, 5]	Group29	2.97872	28	[ABTB1, ATF4, AURKAIP1, BTG2, CIRBP, DHFR, EEF1D, KDELR2, MARS1, MGST2, MRPL52, PARK7, PSENEN, RGS2, RHOA, RNF139, RPL36A-HNRNPH2, SEC11C, SOD2, SPCS1, SPCS2, SPCS3, TAPBP, TMED10, TMED2, TPP1, TRMT10C, UBA52]
GO:0034645	cellular macromolecule biosynthetic process	GO_BiologicalProcess-EBI-UniProt-GOA-ACAP-ARAP_25.05.2022_00h00	0.000536317	0.00511713	0.000449522	0.000716188	[4, 5]	Group29	2.48756	30	[ABTB1, ATF4, AURKAIP1, BTG2, CIRBP, DAD1, DHFR, EEF1D, KDELR2, MARS1, MRPL52, OGT, PIGX, PTGES3, RGS2, RHOA, RNF139, RPL36A-HNRNPH2, RPN1, RPN2, TIMP1, TMED2, TRMT10C, UBA52, UBE2J1, VEGFB, WIPI1, ZDHHC18, ZDHHC4, ZDHHC5]
GO:0043043	peptide biosynthetic process	GO_BiologicalProcess-EBI-UniProt-GOA-ACAP-ARAP_25.05.2022_00h00	0.0112068	0.0471449	0.000449522	0.000716188	[5, 6]	Group29	2.37154	18	[ABTB1, ATF4, AURKAIP1, BTG2, CIRBP, DHFR, EEF1D, KDELR2, MARS1, MGST2, MRPL52, RGS2, RHOA, RNF139, RPL36A-HNRNPH2, TMED2, TRMT10C, UBA52]
KEGG:04068	FoxO signaling pathway	KEGG_25.05.2022	0.00759735	0.0356921	0.000387223	0.000627569	[-1]	Group30	4.58015	6	[BCL6, CDKN1B, GABARAPL1, GADD45B, KLF2, SOD2]
GO:1903409	reactive oxygen species biosynthetic process	GO_BiologicalProcess-EBI-UniProt-GOA-ACAP-ARAP_25.05.2022_00h00	0.0012072	0.00915787	0.000387223	0.000627569	[3, 4]	Group30	8.19672	5	[CFLAR, CYBA, PARK7, RHOA, SOD2]
GO:0009743	response to carbohydrate	GO_BiologicalProcess-EBI-UniProt-GOA-ACAP-ARAP_25.05.2022_00h00	0.0044682	0.0241832	0.000387223	0.000627569	[4]	Group30	3.75	9	[CDKN1B, CYBA, EGR1, IL1B, NQO1, PTGS2, RHOA, SOD2, XBP1]
GO:1903426	regulation of reactive oxygen species biosynthetic process	GO_BiologicalProcess-EBI-UniProt-GOA-ACAP-ARAP_25.05.2022_00h00	0.000361033	0.00386285	0.000387223	0.000627569	[4, 5, 6]	Group30	10.6383	5	[CFLAR, CYBA, PARK7, RHOA, SOD2]
GO:1990874	vascular associated smooth muscle cell proliferation	GO_BiologicalProcess-EBI-UniProt-GOA-ACAP-ARAP_25.05.2022_00h00	0.0103893	0.0446185	0.000387223	0.000627569	[5]	Group30	6.15385	4	[CDKN1B, DDIT3, RHOA, SOD2]
GO:1904706	negative regulation of vascular associated smooth muscle cell proliferation	GO_BiologicalProcess-EBI-UniProt-GOA-ACAP-ARAP_25.05.2022_00h00	0.00460937	0.0245878	0.000387223	0.000627569	[5, 6, 7]	Group30	11.5385	3	[CDKN1B, RHOA, SOD2]
GO:0006801	superoxide metabolic process	GO_BiologicalProcess-EBI-UniProt-GOA-ACAP-ARAP_25.05.2022_00h00	0.000721521	0.00642085	1.7204e-05	5.98955e-05	[4]	Group31	7.31707	6	[CYBA, DHFR, NCF4, NQO1, PARK7, SOD2]
GO:0014805	smooth muscle adaptation	GO_BiologicalProcess-EBI-UniProt-GOA-ACAP-ARAP_25.05.2022_00h00	0.00166223	0.0116988	1.7204e-05	5.98955e-05	[3, 5]	Group31	40	2	[CYBA, IL1B]
GO:0043200	response to amino acid	GO_BiologicalProcess-EBI-UniProt-GOA-ACAP-ARAP_25.05.2022_00h00	0.00118352	0.00909002	1.7204e-05	5.98955e-05	[4, 5]	Group31	5.69106	7	[CDKN1B, CEBPB, CYBA, LAMTOR4, NQO1, RHOA, XBP1]
GO:0033860	regulation of NAD(P)H oxidase activity	GO_BiologicalProcess-EBI-UniProt-GOA-ACAP-ARAP_25.05.2022_00h00	0.0103271	0.0446623	1.7204e-05	5.98955e-05	[5]	Group31	16.6667	2	[CYBA, PARK7]
GO:1904844	response to L-glutamine	GO_BiologicalProcess-EBI-UniProt-GOA-ACAP-ARAP_25.05.2022_00h00	0.00100602	0.0082396	1.7204e-05	5.98955e-05	[5, 6]	Group31	50	2	[CYBA, NQO1]
GO:0033864	positive regulation of NAD(P)H oxidase activity	GO_BiologicalProcess-EBI-UniProt-GOA-ACAP-ARAP_25.05.2022_00h00	0.00453494	0.0243309	1.7204e-05	5.98955e-05	[6]	Group31	25	2	[CYBA, PARK7]
GO:0043170	macromolecule metabolic process	GO_BiologicalProcess-EBI-UniProt-GOA-ACAP-ARAP_25.05.2022_00h00	0.00997687	0.0434522	0.00752102	0.00822065	[3]	Group32	1.50194	143	[ABTB1, APOL2, ATF4, ATMIN, AUP1, AURKAIP1, B2M, BCL6, BOLA2-SMG1P6, BTG2, CCDC88B, CCL3, CCT4, CCT8, CD14, CDKN1B, CEBPB, CEBPD, CFLAR, CIRBP, COPS8, CRK, CXCL8, CXCR4, CYBA, DAD1, DDIT3, DERL1, DHFR, DKK1, EEF1D, EGLN2, EGR1, EGR2, ELL2, FIS1, FKBP11, FLOT1, FOS, FUS, GABARAPL1, GADD45B, GPS2, GPSM3, HERPUD1, HLA-A, HLA-B, HLA-E, HNRNPF, HSP90B1, IER2, IL1B, ISG20, IVNS1ABP, JOSD1, JTB, KDELR2,…
GO:1901564	organonitrogen compound metabolic process	GO_BiologicalProcess-EBI-UniProt-GOA-ACAP-ARAP_25.05.2022_00h00	2.01101e-05	0.000524278	0.00752102	0.00822065	[3]	Group32	1.77984	119	[ABTB1, APOL2, ATF4, ATP6V1B2, AUP1, AURKAIP1, B2M, BCL6, BOLA2-SMG1P6, BTG2, CDKN1B, CFLAR, CIRBP, COPS8, CXCR4, DAD1, DDIT3, DERL1, DHFR, DKK1, EEF1D, EGLN2, EGR1, EGR2, FIS1, FKBP11, FLOT1, GADD45B, GLA, GPS2, HERPUD1, HSP90B1, IL1B, IVNS1ABP, JOSD1, JTB, KDELR2, KLF2, LAPTM5, LORICRIN, MAP3K11, MARS1, MBOAT7, MGST2, MMP25, MMP7, MORF4L1, MRPL52, MSL1, MSRB1, MYADM, NAA10, NAA38, NADK, NDUFA1,…
GO:0019538	protein metabolic process	GO_BiologicalProcess-EBI-UniProt-GOA-ACAP-ARAP_25.05.2022_00h00	6.45197e-05	0.00118244	0.00752102	0.00822065	[3, 4]	Group32	1.8143	102	[ABTB1, APOL2, ATF4, AUP1, AURKAIP1, B2M, BCL6, BOLA2-SMG1P6, BTG2, CDKN1B, CFLAR, CIRBP, COPS8, CXCR4, DAD1, DDIT3, DERL1, DHFR, DKK1, EEF1D, EGLN2, EGR1, EGR2, FIS1, FKBP11, FLOT1, GADD45B, GPS2, HERPUD1, HSP90B1, IL1B, IVNS1ABP, JOSD1, JTB, KDELR2, KLF2, LAPTM5, LORICRIN, MAP3K11, MARS1, MMP25, MMP7, MORF4L1, MRPL52, MSL1, MSRB1, MYADM, NAA10, NAA38, NQO1, OGT, OSM, PARK7, PFDN5, PIGX, PIM2, P…
GO:0044260	cellular macromolecule metabolic process	GO_BiologicalProcess-EBI-UniProt-GOA-ACAP-ARAP_25.05.2022_00h00	0.00319959	0.0188014	0.00752102	0.00822065	[3, 4]	Group32	1.82744	61	[ABTB1, ATF4, AUP1, AURKAIP1, BCL6, BTG2, CCT4, CCT8, CIRBP, DAD1, DDIT3, DERL1, DHFR, EEF1D, FOS, FUS, GABARAPL1, HERPUD1, HSP90B1, ISG20, KDELR2, LAPTM5, MARS1, MORF4L1, MRPL52, NME1, OGT, PARK7, PAXX, PIGX, PSMA3, PSMA7, PSMB3, PSMD13, PSMD7, PTGES3, RAB3D, RGS2, RHOA, RNASE6, RNF114, RNF139, RNF167, RPL36A-HNRNPH2, RPN1, RPN2, SHARPIN, SPI1, TERF2IP, TIMP1, TMED2, TMUB2, TRMT10C, UBA52, UBE2J…
GO:0006508	proteolysis	GO_BiologicalProcess-EBI-UniProt-GOA-ACAP-ARAP_25.05.2022_00h00	4.12569e-05	0.00089843	0.00752102	0.00822065	[4, 5]	Group32	2.40642	45	[AUP1, AURKAIP1, CFLAR, COPS8, CXCR4, DDIT3, DERL1, FIS1, HERPUD1, HSP90B1, IL1B, JOSD1, LAPTM5, MMP25, MMP7, OGT, PARK7, PLAUR, PSENEN, PSMA3, PSMA7, PSMB10, PSMB3, PSMD13, PSMD7, PTGS2, PYCARD, RHOA, RNF114, RNF139, RNF167, SEC11C, SERPINA1, SHARPIN, SPCS1, SPCS2, SPCS3, TIMP1, TMED10, TMUB2, TPP1, UBA52, UBE2J1, VSIR, XBP1]
GO:0051246	regulation of protein metabolic process	GO_BiologicalProcess-EBI-UniProt-GOA-ACAP-ARAP_25.05.2022_00h00	0.00221553	0.0145941	0.00752102	0.00822065	[4, 5]	Group32	1.92168	53	[ABTB1, ATF4, AURKAIP1, BCL6, BTG2, CDKN1B, CFLAR, CIRBP, COPS8, DERL1, DHFR, DKK1, EEF1D, EGLN2, EGR1, FIS1, FLOT1, GADD45B, GPS2, HERPUD1, HSP90B1, IL1B, IVNS1ABP, JTB, KDELR2, KLF2, LAPTM5, MAP3K11, MYADM, NQO1, OGT, OSM, PARK7, PFDN5, PLAUR, PSENEN, PSMA3, PTGS2, PYCARD, RGS2, RHOA, RNF139, S100A12, SERPINA1, SOCS3, SPI1, TERF2IP, TIMP1, TMED10, TMED2, TRMT10C, VEGFB, VSIR]
GO:0007005	mitochondrion organization	GO_BiologicalProcess-EBI-UniProt-GOA-ACAP-ARAP_25.05.2022_00h00	2.30618e-05	0.000576856	1.45015e-06	1.04857e-05	[5]	Group33	3.65854	21	[AURKAIP1, COA4, COX7A2, FIS1, GABARAPL1, IFIT2, JTB, NDUFA1, NDUFA3, OGT, PARK7, PLAUR, PYCARD, SDHAF2, SHARPIN, SOD2, TIMM17A, TMEM70, TOMM7, TYMP, WIPI1]
GO:0097153	cysteine-type endopeptidase activity involved in apoptotic process	GO_BiologicalProcess-EBI-UniProt-GOA-ACAP-ARAP_25.05.2022_00h00	0.0113074	0.0473528	1.45015e-06	1.04857e-05	[5]	Group33	3.4632	8	[CFLAR, FIS1, LAPTM5, PARK7, PLAUR, PTGS2, PYCARD, RHOA]
GO:0001836	release of cytochrome c from mitochondria	GO_BiologicalProcess-EBI-UniProt-GOA-ACAP-ARAP_25.05.2022_00h00	0.00984882	0.0429957	1.45015e-06	1.04857e-05	[4, 5, 6, 7]	Group33	6.25	4	[FIS1, PLAUR, PYCARD, SOD2]
GO:0008637	apoptotic mitochondrial changes	GO_BiologicalProcess-EBI-UniProt-GOA-ACAP-ARAP_25.05.2022_00h00	0.00441783	0.0241221	1.45015e-06	1.04857e-05	[5, 6]	Group33	5.12821	6	[FIS1, IFIT2, JTB, PLAUR, PYCARD, SOD2]
GO:2001242	regulation of intrinsic apoptotic signaling pathway	GO_BiologicalProcess-EBI-UniProt-GOA-ACAP-ARAP_25.05.2022_00h00	2.7374e-05	0.000658042	1.45015e-06	1.04857e-05	[5, 6, 7, 8]	Group33	6.07735	11	[DDIT3, FIS1, HERPUD1, IVNS1ABP, PARK7, PLAUR, PTGS2, PYCARD, SOD2, TIMP1, XBP1]
GO:0043281	regulation of cysteine-type endopeptidase activity involved in apoptotic process	GO_BiologicalProcess-EBI-UniProt-GOA-ACAP-ARAP_25.05.2022_00h00	0.00975276	0.0427781	1.45015e-06	1.04857e-05	[6, 8, 9, 10]	Group33	3.55556	8	[CFLAR, FIS1, LAPTM5, PARK7, PLAUR, PTGS2, PYCARD, RHOA]
GO:0002317	plasma cell differentiation	GO_BiologicalProcess-EBI-UniProt-GOA-ACAP-ARAP_25.05.2022_00h00	0.00017549	0.00233693	0.00070235	0.00101571	[7, 8, 9, 10, 11, 12, 13, 14]	Group34	33.3333	3	[BCL6, LGALS1, XBP1]
GO:0090398	cellular senescence	GO_BiologicalProcess-EBI-UniProt-GOA-ACAP-ARAP_25.05.2022_00h00	0.0114291	0.047647	0.00070235	0.00101571	[3, 4]	Group34	4.85437	5	[B2M, BCL6, CDKN1B, SPI1, YPEL3]
GO:0097028	dendritic cell differentiation	GO_BiologicalProcess-EBI-UniProt-GOA-ACAP-ARAP_25.05.2022_00h00	0.00441847	0.0240546	0.00070235	0.00101571	[6, 7, 8, 9, 10]	Group34	7.84314	4	[CEBPB, HLA-B, LGALS1, SPI1]
GO:0002335	mature B cell differentiation	GO_BiologicalProcess-EBI-UniProt-GOA-ACAP-ARAP_25.05.2022_00h00	0.00134669	0.00997089	0.00070235	0.00101571	[6, 7, 8, 9, 10, 11, 12]	Group34	10.8108	4	[BCL6, LGALS1, SPI1, XBP1]
GO:0002313	mature B cell differentiation involved in immune response	GO_BiologicalProcess-EBI-UniProt-GOA-ACAP-ARAP_25.05.2022_00h00	0.000682196	0.00610022	0.00070235	0.00101571	[6, 7, 8, 9, 10, 11, 12, 13]	Group34	12.9032	4	[BCL6, LGALS1, SPI1, XBP1]
GO:1900098	regulation of plasma cell differentiation	GO_BiologicalProcess-EBI-UniProt-GOA-ACAP-ARAP_25.05.2022_00h00	0.00247183	0.0157771	0.00070235	0.00101571	[4, 5, 7, 8, 9, 10, 11, 12, 13, 14, 15]	Group34	33.3333	2	[BCL6, XBP1]
GO:0002440	production of molecular mediator of immune response	GO_BiologicalProcess-EBI-UniProt-GOA-ACAP-ARAP_25.05.2022_00h00	0.00580703	0.0290509	0.00230143	0.00288446	[2, 5]	Group35	3.6	9	[B2M, BCL6, HLA-A, HLA-E, IL1B, LAPTM5, PYCARD, UBE2J1, XBP1]
GO:0002697	regulation of immune effector process	GO_BiologicalProcess-EBI-UniProt-GOA-ACAP-ARAP_25.05.2022_00h00	0.00296462	0.0179331	0.00230143	0.00288446	[3, 4]	Group35	3.17848	13	[B2M, BCL6, CRK, HLA-A, HLA-B, HLA-DMB, HLA-E, IL1B, LAPTM5, PYCARD, SPI1, UBE2J1, XBP1]
GO:0002367	cytokine production involved in immune response	GO_BiologicalProcess-EBI-UniProt-GOA-ACAP-ARAP_25.05.2022_00h00	0.000387713	0.00412447	0.00230143	0.00288446	[3, 6]	Group35	5.97015	8	[B2M, BCL6, HLA-A, HLA-E, IL1B, LAPTM5, PYCARD, UBE2J1]
GO:0002700	regulation of production of molecular mediator of immune response	GO_BiologicalProcess-EBI-UniProt-GOA-ACAP-ARAP_25.05.2022_00h00	0.00183765	0.0127876	0.00230143	0.00288446	[3, 4, 5, 6]	Group35	4.28571	9	[B2M, BCL6, HLA-A, HLA-E, IL1B, LAPTM5, PYCARD, UBE2J1, XBP1]
GO:0002718	regulation of cytokine production involved in immune response	GO_BiologicalProcess-EBI-UniProt-GOA-ACAP-ARAP_25.05.2022_00h00	0.000387713	0.00412447	0.00230143	0.00288446	[4, 5, 6, 7]	Group35	5.97015	8	[B2M, BCL6, HLA-A, HLA-E, IL1B, LAPTM5, PYCARD, UBE2J1]
GO:0061082	myeloid leukocyte cytokine production	GO_BiologicalProcess-EBI-UniProt-GOA-ACAP-ARAP_25.05.2022_00h00	0.00657194	0.0317615	0.00230143	0.00288446	[4, 7]	Group35	7.01754	4	[BCL6, LAPTM5, PYCARD, UBE2J1]
GO:0010803	regulation of tumor necrosis factor-mediated signaling pathway	GO_BiologicalProcess-EBI-UniProt-GOA-ACAP-ARAP_25.05.2022_00h00	0.0057904	0.0290461	0.00230143	0.00288446	[5, 6, 7, 8]	Group35	7.27273	4	[GPS2, LAPTM5, PYCARD, SHARPIN]
GO:0071229	cellular response to acid chemical	GO_BiologicalProcess-EBI-UniProt-GOA-ACAP-ARAP_25.05.2022_00h00	0.00491672	0.0259284	0.000188809	0.000348001	[4]	Group36	5.95238	5	[CEBPB, CYBA, KLF2, LAMTOR4, XBP1]
GO:0045598	regulation of fat cell differentiation	GO_BiologicalProcess-EBI-UniProt-GOA-ACAP-ARAP_25.05.2022_00h00	0.0114197	0.0477151	0.000188809	0.000348001	[4, 5]	Group36	4.1958	6	[CEBPB, DDIT3, GPS2, PTGS2, SOD2, XBP1]
GO:0070059	intrinsic apoptotic signaling pathway in response to endoplasmic reticulum stress	GO_BiologicalProcess-EBI-UniProt-GOA-ACAP-ARAP_25.05.2022_00h00	0.000262532	0.00303716	0.000188809	0.000348001	[5, 6, 7]	Group36	8.82353	6	[ATF4, CEBPB, DDIT3, HERPUD1, PARK7, XBP1]
GO:0072576	liver morphogenesis	GO_BiologicalProcess-EBI-UniProt-GOA-ACAP-ARAP_25.05.2022_00h00	0.00460937	0.0245878	0.000188809	0.000348001	[5, 6, 7]	Group36	11.5385	3	[CEBPB, CFLAR, XBP1]
GO:0072575	epithelial cell proliferation involved in liver morphogenesis	GO_BiologicalProcess-EBI-UniProt-GOA-ACAP-ARAP_25.05.2022_00h00	0.00411689	0.022884	0.000188809	0.000348001	[4, 6, 7, 8]	Group36	12	3	[CEBPB, CFLAR, XBP1]
GO:0072574	hepatocyte proliferation	GO_BiologicalProcess-EBI-UniProt-GOA-ACAP-ARAP_25.05.2022_00h00	0.00411689	0.022884	0.000188809	0.000348001	[5, 7, 8, 9]	Group36	12	3	[CEBPB, CFLAR, XBP1]
GO:2000347	positive regulation of hepatocyte proliferation	GO_BiologicalProcess-EBI-UniProt-GOA-ACAP-ARAP_25.05.2022_00h00	0.0121003	0.0495521	0.000188809	0.000348001	[5, 6, 7, 8, 9, 10, 11]	Group36	15.3846	2	[CFLAR, XBP1]
KEGG:04210	Apoptosis	KEGG_25.05.2022	0.00905573	0.0401009	0.000239902	0.000425487	[-1]	Group37	4.41176	6	[ATF4, CFLAR, DDIT3, FOS, GADD45B, TUBA1A]
KEGG:04668	TNF signaling pathway	KEGG_25.05.2022	0.000681299	0.00612177	0.000239902	0.000425487	[-1]	Group37	6.25	7	[ATF4, CEBPB, CFLAR, FOS, IL1B, PTGS2, SOCS3]
GO:1990440	positive regulation of transcription from RNA polymerase II promoter in response to endoplasmic reticulum stress	GO_BiologicalProcess-EBI-UniProt-GOA-ACAP-ARAP_25.05.2022_00h00	0.000338087	0.00370296	0.000239902	0.000425487	[5, 7, 9, 10, 11, 12, 13, 14]	Group37	27.2727	3	[ATF4, CEBPB, DDIT3]
GO:0071453	cellular response to oxygen levels	GO_BiologicalProcess-EBI-UniProt-GOA-ACAP-ARAP_25.05.2022_00h00	0.00784986	0.0364163	0.000239902	0.000425487	[4]	Group37	4.04624	7	[ATF4, CFLAR, EGLN2, EGR1, FOS, PTGS2, VASN]
GO:0140467	integrated stress response signaling	GO_BiologicalProcess-EBI-UniProt-GOA-ACAP-ARAP_25.05.2022_00h00	1.92018e-05	0.00050775	0.000239902	0.000425487	[4]	Group37	13.9535	6	[ATF4, CEBPB, CEBPD, DDIT3, FOS, TMED2]
GO:0036294	cellular response to decreased oxygen levels	GO_BiologicalProcess-EBI-UniProt-GOA-ACAP-ARAP_25.05.2022_00h00	0.00436276	0.0238919	0.000239902	0.000425487	[5]	Group37	4.51613	7	[ATF4, CFLAR, EGLN2, EGR1, FOS, PTGS2, VASN]
GO:0036499	PERK-mediated unfolded protein response	GO_BiologicalProcess-EBI-UniProt-GOA-ACAP-ARAP_25.05.2022_00h00	0.00156249	0.0110811	0.000239902	0.000425487	[4, 5, 6, 7, 8]	Group37	16.6667	3	[ATF4, DDIT3, TMED2]
GO:0032609	interferon-gamma production	GO_BiologicalProcess-EBI-UniProt-GOA-ACAP-ARAP_25.05.2022_00h00	0.0011285	0.00877666	7.68002e-05	0.000185108	[3, 6]	Group38	5.7377	7	[CD14, DDIT3, HLA-A, IL1B, LAPTM5, PYCARD, VSIR]
GO:0071706	tumor necrosis factor superfamily cytokine production	GO_BiologicalProcess-EBI-UniProt-GOA-ACAP-ARAP_25.05.2022_00h00	0.00298091	0.0179145	7.68002e-05	0.000185108	[3, 6]	Group38	4.34783	8	[CCL3, CD14, CYBA, HLA-E, PARK7, PYCARD, UBE2J1, VSIR]
GO:0034612	response to tumor necrosis factor	GO_BiologicalProcess-EBI-UniProt-GOA-ACAP-ARAP_25.05.2022_00h00	0.00052394	0.00502493	7.68002e-05	0.000185108	[5]	Group38	4.34783	11	[CCL3, CCL3L1, CD14, CXCL8, CYBA, GPS2, KLF2, LAPTM5, PTGS2, PYCARD, SHARPIN]
GO:0032640	tumor necrosis factor production	GO_BiologicalProcess-EBI-UniProt-GOA-ACAP-ARAP_25.05.2022_00h00	0.00937557	0.0413195	7.68002e-05	0.000185108	[4, 7]	Group38	3.91061	7	[CCL3, CD14, CYBA, HLA-E, PYCARD, UBE2J1, VSIR]
GO:0032649	regulation of interferon-gamma production	GO_BiologicalProcess-EBI-UniProt-GOA-ACAP-ARAP_25.05.2022_00h00	0.0011285	0.00877666	7.68002e-05	0.000185108	[4, 5, 6, 7]	Group38	5.7377	7	[CD14, DDIT3, HLA-A, IL1B, LAPTM5, PYCARD, VSIR]
GO:1903555	regulation of tumor necrosis factor superfamily cytokine production	GO_BiologicalProcess-EBI-UniProt-GOA-ACAP-ARAP_25.05.2022_00h00	0.00298091	0.0179145	7.68002e-05	0.000185108	[4, 5, 6, 7]	Group38	4.34783	8	[CCL3, CD14, CYBA, HLA-E, PARK7, PYCARD, UBE2J1, VSIR]
GO:0032680	regulation of tumor necrosis factor production	GO_BiologicalProcess-EBI-UniProt-GOA-ACAP-ARAP_25.05.2022_00h00	0.00937557	0.0413195	7.68002e-05	0.000185108	[5, 6, 7, 8]	Group38	3.91061	7	[CCL3, CD14, CYBA, HLA-E, PYCARD, UBE2J1, VSIR]
GO:0009991	response to extracellular stimulus	GO_BiologicalProcess-EBI-UniProt-GOA-ACAP-ARAP_25.05.2022_00h00	0.00569203	0.0287868	5.14033e-05	0.00013422	[3]	Group39	2.74725	15	[ATF4, CYBA, DAD1, DDIT3, FOS, GABARAPL1, NQO1, NR4A2, OGT, PTGS2, RNF167, SOD2, TIMP1, WIPI1, XBP1]
GO:0070482	response to oxygen levels	GO_BiologicalProcess-EBI-UniProt-GOA-ACAP-ARAP_25.05.2022_00h00	1.78003e-05	0.000484534	5.14033e-05	0.00013422	[3]	Group39	4.53258	16	[ATF4, CDKN1B, CFLAR, CXCR4, CYBA, EGLN2, EGR1, FOS, HSP90B1, NR4A2, PTGS2, RHOA, SOD2, TIMP1, VASN, VEGFB]
GO:0070997	neuron death	GO_BiologicalProcess-EBI-UniProt-GOA-ACAP-ARAP_25.05.2022_00h00	5.90884e-05	0.0011393	5.14033e-05	0.00013422	[3]	Group39	4.10256	16	[ATF4, BTG2, CCL3, CEBPB, DDIT3, DKK1, EGLN2, EGR1, FOS, MAP3K11, NQO1, NR4A2, PARK7, RHOA, SOD2, TIMP1]
GO:0007584	response to nutrient	GO_BiologicalProcess-EBI-UniProt-GOA-ACAP-ARAP_25.05.2022_00h00	0.0105066	0.0449139	5.14033e-05	0.00013422	[3, 5]	Group39	3.82514	7	[DAD1, NQO1, OGT, PTGS2, SOD2, TIMP1, XBP1]
GO:0036293	response to decreased oxygen levels	GO_BiologicalProcess-EBI-UniProt-GOA-ACAP-ARAP_25.05.2022_00h00	5.66175e-06	0.000209598	5.14033e-05	0.00013422	[4]	Group39	4.96894	16	[ATF4, CDKN1B, CFLAR, CXCR4, CYBA, EGLN2, EGR1, FOS, HSP90B1, NR4A2, PTGS2, RHOA, SOD2, TIMP1, VASN, VEGFB]
GO:0062197	cellular response to chemical stress	GO_BiologicalProcess-EBI-UniProt-GOA-ACAP-ARAP_25.05.2022_00h00	0.00106397	0.00848884	5.14033e-05	0.00013422	[4]	Group39	3.57143	13	[ATF4, DDIT3, DHFR, FOS, KLF2, NQO1, NR4A2, PARK7, PTGS2, PYCARD, RHOB, SOD2, TIMP1]
GO:1901214	regulation of neuron death	GO_BiologicalProcess-EBI-UniProt-GOA-ACAP-ARAP_25.05.2022_00h00	1.2949e-05	0.000386591	5.14033e-05	0.00013422	[4, 5]	Group39	4.65116	16	[ATF4, BTG2, CCL3, CEBPB, DDIT3, DKK1, EGLN2, EGR1, FOS, MAP3K11, NQO1, NR4A2, PARK7, RHOA, SOD2, TIMP1]
GO:0043434	response to peptide hormone	GO_BiologicalProcess-EBI-UniProt-GOA-ACAP-ARAP_25.05.2022_00h00	0.000202866	0.00257195	5.14033e-05	0.00013422	[4, 5, 6]	Group39	3.68664	16	[BTG2, CDKN1B, CFLAR, CRK, CYBA, EGR1, EGR2, FOS, IL1B, NR4A2, OGT, PTGS2, SOCS3, SRSF4, TIMP1, XBP1]
GO:1903409	reactive oxygen species biosynthetic process	GO_BiologicalProcess-EBI-UniProt-GOA-ACAP-ARAP_25.05.2022_00h00	0.0012072	0.00915787	0.000748531	0.00106609	[3, 4]	Group40	8.19672	5	[CFLAR, CYBA, PARK7, RHOA, SOD2]
GO:0097153	cysteine-type endopeptidase activity involved in apoptotic process	GO_BiologicalProcess-EBI-UniProt-GOA-ACAP-ARAP_25.05.2022_00h00	0.0113074	0.0473528	0.000748531	0.00106609	[5]	Group40	3.4632	8	[CFLAR, FIS1, LAPTM5, PARK7, PLAUR, PTGS2, PYCARD, RHOA]
GO:0097199	cysteine-type endopeptidase activity involved in apoptotic signaling pathway	GO_BiologicalProcess-EBI-UniProt-GOA-ACAP-ARAP_25.05.2022_00h00	0.00569738	0.0287353	0.000748531	0.00106609	[4, 5, 6]	Group40	10.7143	3	[CFLAR, PARK7, PLAUR]
GO:1903426	regulation of reactive oxygen species biosynthetic process	GO_BiologicalProcess-EBI-UniProt-GOA-ACAP-ARAP_25.05.2022_00h00	0.000361033	0.00386285	0.000748531	0.00106609	[4, 5, 6]	Group40	10.6383	5	[CFLAR, CYBA, PARK7, RHOA, SOD2]
GO:1903427	negative regulation of reactive oxygen species biosynthetic process	GO_BiologicalProcess-EBI-UniProt-GOA-ACAP-ARAP_25.05.2022_00h00	0.00183764	0.0128357	0.000748531	0.00106609	[4, 5, 6, 7]	Group40	15.7895	3	[CFLAR, PARK7, RHOA]
GO:2001234	negative regulation of apoptotic signaling pathway	GO_BiologicalProcess-EBI-UniProt-GOA-ACAP-ARAP_25.05.2022_00h00	0.00063658	0.00577603	0.000748531	0.00106609	[4, 5, 6, 7, 8]	Group40	4.2471	11	[CFLAR, HERPUD1, IL1B, IVNS1ABP, NR4A2, PARK7, PLAUR, PTGS2, SOD2, TIMP1, XBP1]
GO:0043281	regulation of cysteine-type endopeptidase activity involved in apoptotic process	GO_BiologicalProcess-EBI-UniProt-GOA-ACAP-ARAP_25.05.2022_00h00	0.00975276	0.0427781	0.000748531	0.00106609	[6, 8, 9, 10]	Group40	3.55556	8	[CFLAR, FIS1, LAPTM5, PARK7, PLAUR, PTGS2, PYCARD, RHOA]
GO:2001268	negative regulation of cysteine-type endopeptidase activity involved in apoptotic signaling pathway	GO_BiologicalProcess-EBI-UniProt-GOA-ACAP-ARAP_25.05.2022_00h00	0.00343074	0.0199069	0.000748531	0.00106609	[5, 6, 7, 8, 9, 10, 11, 12]	Group40	28.5714	2	[PARK7, PLAUR]
GO:0002428	antigen processing and presentation of peptide antigen via MHC class Ib	GO_BiologicalProcess-EBI-UniProt-GOA-ACAP-ARAP_25.05.2022_00h00	0.0057805	0.0290753	0.000179091	0.000343561	[4]	Group41	22.2222	2	[B2M, HLA-E]
GO:0002477	antigen processing and presentation of exogenous peptide antigen via MHC class Ib	GO_BiologicalProcess-EBI-UniProt-GOA-ACAP-ARAP_25.05.2022_00h00	0.00166223	0.0116988	0.000179091	0.000343561	[5]	Group41	40	2	[B2M, HLA-E]
GO:2000774	positive regulation of cellular senescence	GO_BiologicalProcess-EBI-UniProt-GOA-ACAP-ARAP_25.05.2022_00h00	0.0103271	0.0446623	0.000179091	0.000343561	[4, 5, 6]	Group41	16.6667	2	[B2M, YPEL3]
GO:1901857	positive regulation of cellular respiration	GO_BiologicalProcess-EBI-UniProt-GOA-ACAP-ARAP_25.05.2022_00h00	0.0121003	0.0495521	0.000179091	0.000343561	[4, 5, 6, 7]	Group41	15.3846	2	[ISCU, PARK7]
GO:0034756	regulation of iron ion transport	GO_BiologicalProcess-EBI-UniProt-GOA-ACAP-ARAP_25.05.2022_00h00	0.00453494	0.0243309	0.000179091	0.000343561	[6, 7, 8, 9]	Group41	25	2	[B2M, ISCU]
GO:0006826	iron ion transport	GO_BiologicalProcess-EBI-UniProt-GOA-ACAP-ARAP_25.05.2022_00h00	0.00787041	0.0364203	0.000179091	0.000343561	[8]	Group41	6.66667	4	[B2M, FTL, ISCU, MMGT1]
GO:1902958	positive regulation of mitochondrial electron transport, NADH to ubiquinone	GO_BiologicalProcess-EBI-UniProt-GOA-ACAP-ARAP_25.05.2022_00h00	0.000507399	0.00491725	0.000179091	0.000343561	[5, 6, 7, 8, 9, 10, 11, 12]	Group41	66.6667	2	[ISCU, PARK7]
GO:1902956	regulation of mitochondrial electron transport, NADH to ubiquinone	GO_BiologicalProcess-EBI-UniProt-GOA-ACAP-ARAP_25.05.2022_00h00	0.00166223	0.0116988	0.000179091	0.000343561	[7, 8, 9, 10, 11]	Group41	40	2	[ISCU, PARK7]
GO:0051602	response to electrical stimulus	GO_BiologicalProcess-EBI-UniProt-GOA-ACAP-ARAP_25.05.2022_00h00	0.000483053	0.00480715	0.00133679	0.00176983	[3]	Group42	10	5	[BTG2, CD14, NQO1, SOD2, TIMP1]
GO:0007584	response to nutrient	GO_BiologicalProcess-EBI-UniProt-GOA-ACAP-ARAP_25.05.2022_00h00	0.0105066	0.0449139	0.00133679	0.00176983	[3, 5]	Group42	3.82514	7	[DAD1, NQO1, OGT, PTGS2, SOD2, TIMP1, XBP1]
GO:0000305	response to oxygen radical	GO_BiologicalProcess-EBI-UniProt-GOA-ACAP-ARAP_25.05.2022_00h00	0.00077171	0.00664388	0.00133679	0.00176983	[4, 5]	Group42	12.5	4	[DHFR, NQO1, PARK7, SOD2]
GO:1901215	negative regulation of neuron death	GO_BiologicalProcess-EBI-UniProt-GOA-ACAP-ARAP_25.05.2022_00h00	0.0115833	0.0478586	0.00133679	0.00176983	[4, 5, 6]	Group42	3.44828	8	[ATF4, BTG2, CEBPB, NR4A2, PARK7, RHOA, SOD2, TIMP1]
GO:0000303	response to superoxide	GO_BiologicalProcess-EBI-UniProt-GOA-ACAP-ARAP_25.05.2022_00h00	0.000682196	0.00610022	0.00133679	0.00176983	[5, 6]	Group42	12.9032	4	[DHFR, NQO1, PARK7, SOD2]
GO:0071450	cellular response to oxygen radical	GO_BiologicalProcess-EBI-UniProt-GOA-ACAP-ARAP_25.05.2022_00h00	0.000457781	0.0046815	0.00133679	0.00176983	[5, 6, 7]	Group42	14.2857	4	[DHFR, NQO1, PARK7, SOD2]
GO:0019430	removal of superoxide radicals	GO_BiologicalProcess-EBI-UniProt-GOA-ACAP-ARAP_25.05.2022_00h00	0.000341182	0.00371487	0.00133679	0.00176983	[4, 5, 7, 8, 9]	Group42	15.3846	4	[DHFR, NQO1, PARK7, SOD2]
GO:0071451	cellular response to superoxide	GO_BiologicalProcess-EBI-UniProt-GOA-ACAP-ARAP_25.05.2022_00h00	0.000457781	0.0046815	0.00133679	0.00176983	[6, 7, 8]	Group42	14.2857	4	[DHFR, NQO1, PARK7, SOD2]
GO:0004784	superoxide dismutase activity	GO_BiologicalProcess-EBI-UniProt-GOA-ACAP-ARAP_25.05.2022_00h00	0.000338087	0.00370296	0.00133679	0.00176983	[5, 6, 8, 9, 10]	Group42	27.2727	3	[NQO1, PARK7, SOD2]
GO:0035966	response to topologically incorrect protein	GO_BiologicalProcess-EBI-UniProt-GOA-ACAP-ARAP_25.05.2022_00h00	0.00591605	0.0293582	0.000176354	0.000345359	[3, 4]	Group43	4.26829	7	[ATF4, AUP1, DDIT3, DERL1, HERPUD1, TMED2, XBP1]
GO:0035967	cellular response to topologically incorrect protein	GO_BiologicalProcess-EBI-UniProt-GOA-ACAP-ARAP_25.05.2022_00h00	0.0011285	0.00877666	0.000176354	0.000345359	[4, 5]	Group43	5.7377	7	[ATF4, AUP1, DDIT3, DERL1, HERPUD1, TMED2, XBP1]
GO:1903513	endoplasmic reticulum to cytosol transport	GO_BiologicalProcess-EBI-UniProt-GOA-ACAP-ARAP_25.05.2022_00h00	2.83175e-05	0.00066349	0.000176354	0.000345359	[4, 5]	Group43	17.8571	5	[AUP1, DERL1, HERPUD1, HSP90B1, UBE2J1]
GO:0140042	lipid droplet formation	GO_BiologicalProcess-EBI-UniProt-GOA-ACAP-ARAP_25.05.2022_00h00	0.0121003	0.0495521	0.000176354	0.000345359	[4, 5, 6, 7]	Group43	15.3846	2	[AUP1, BSCL2]
GO:0032527	protein exit from endoplasmic reticulum	GO_BiologicalProcess-EBI-UniProt-GOA-ACAP-ARAP_25.05.2022_00h00	0.000439384	0.00451833	0.000176354	0.000345359	[5, 6, 7, 8]	Group43	10.2041	5	[AUP1, DERL1, HERPUD1, HSP90B1, UBE2J1]
GO:0030970	retrograde protein transport, ER to cytosol	GO_BiologicalProcess-EBI-UniProt-GOA-ACAP-ARAP_25.05.2022_00h00	2.83175e-05	0.00066349	0.000176354	0.000345359	[5, 6, 7, 8, 9]	Group43	17.8571	5	[AUP1, DERL1, HERPUD1, HSP90B1, UBE2J1]
GO:0071712	ER-associated misfolded protein catabolic process	GO_BiologicalProcess-EBI-UniProt-GOA-ACAP-ARAP_25.05.2022_00h00	0.0103271	0.0446623	0.000176354	0.000345359	[6, 7, 8, 9]	Group43	16.6667	2	[AUP1, DERL1]
GO:0030433	ubiquitin-dependent ERAD pathway	GO_BiologicalProcess-EBI-UniProt-GOA-ACAP-ARAP_25.05.2022_00h00	0.00104644	0.00838513	0.000176354	0.000345359	[6, 7, 8, 9, 10]	Group43	6.81818	6	[AUP1, DERL1, HERPUD1, HSP90B1, TMUB2, UBE2J1]
GO:0097027	ubiquitin-protein transferase activator activity	GO_BiologicalProcess-EBI-UniProt-GOA-ACAP-ARAP_25.05.2022_00h00	0.00868032	0.0391885	0.000176354	0.000345359	[6, 9, 10, 11]	Group43	18.1818	2	[AUP1, RING1]
GO:0006986	response to unfolded protein	GO_BiologicalProcess-EBI-UniProt-GOA-ACAP-ARAP_25.05.2022_00h00	0.0110579	0.0467308	3.10175e-05	9.40529e-05	[4, 5]	Group44	4.22535	6	[ATF4, DDIT3, DERL1, HERPUD1, TMED2, XBP1]
GO:0030968	endoplasmic reticulum unfolded protein response	GO_BiologicalProcess-EBI-UniProt-GOA-ACAP-ARAP_25.05.2022_00h00	0.000591679	0.0055313	3.10175e-05	9.40529e-05	[3, 4, 5, 6, 7]	Group44	7.59494	6	[ATF4, DDIT3, DERL1, HERPUD1, TMED2, XBP1]
GO:0034620	cellular response to unfolded protein	GO_BiologicalProcess-EBI-UniProt-GOA-ACAP-ARAP_25.05.2022_00h00	0.00223526	0.0146718	3.10175e-05	9.40529e-05	[5, 6]	Group44	5.88235	6	[ATF4, DDIT3, DERL1, HERPUD1, TMED2, XBP1]
GO:0070059	intrinsic apoptotic signaling pathway in response to endoplasmic reticulum stress	GO_BiologicalProcess-EBI-UniProt-GOA-ACAP-ARAP_25.05.2022_00h00	0.000262532	0.00303716	3.10175e-05	9.40529e-05	[5, 6, 7]	Group44	8.82353	6	[ATF4, CEBPB, DDIT3, HERPUD1, PARK7, XBP1]
GO:2001234	negative regulation of apoptotic signaling pathway	GO_BiologicalProcess-EBI-UniProt-GOA-ACAP-ARAP_25.05.2022_00h00	0.00063658	0.00577603	3.10175e-05	9.40529e-05	[4, 5, 6, 7, 8]	Group44	4.2471	11	[CFLAR, HERPUD1, IL1B, IVNS1ABP, NR4A2, PARK7, PLAUR, PTGS2, SOD2, TIMP1, XBP1]
GO:2001242	regulation of intrinsic apoptotic signaling pathway	GO_BiologicalProcess-EBI-UniProt-GOA-ACAP-ARAP_25.05.2022_00h00	2.7374e-05	0.000658042	3.10175e-05	9.40529e-05	[5, 6, 7, 8]	Group44	6.07735	11	[DDIT3, FIS1, HERPUD1, IVNS1ABP, PARK7, PLAUR, PTGS2, PYCARD, SOD2, TIMP1, XBP1]
GO:1902235	regulation of endoplasmic reticulum stress-induced intrinsic apoptotic signaling pathway	GO_BiologicalProcess-EBI-UniProt-GOA-ACAP-ARAP_25.05.2022_00h00	0.00134669	0.00997089	3.10175e-05	9.40529e-05	[5, 6, 7, 8, 9]	Group44	10.8108	4	[DDIT3, HERPUD1, PARK7, XBP1]
GO:1902236	negative regulation of endoplasmic reticulum stress-induced intrinsic apoptotic signaling pathway	GO_BiologicalProcess-EBI-UniProt-GOA-ACAP-ARAP_25.05.2022_00h00	0.00365786	0.0208329	3.10175e-05	9.40529e-05	[4, 5, 6, 7, 8, 9, 10]	Group44	12.5	3	[HERPUD1, PARK7, XBP1]
GO:2001243	negative regulation of intrinsic apoptotic signaling pathway	GO_BiologicalProcess-EBI-UniProt-GOA-ACAP-ARAP_25.05.2022_00h00	0.000128037	0.00185153	3.10175e-05	9.40529e-05	[5, 6, 7, 8, 9]	Group44	7.01754	8	[HERPUD1, IVNS1ABP, PARK7, PLAUR, PTGS2, SOD2, TIMP1, XBP1]
GO:1990748	cellular detoxification	GO_BiologicalProcess-EBI-UniProt-GOA-ACAP-ARAP_25.05.2022_00h00	0.00787442	0.0362576	0.000140337	0.000299812	[2, 5]	Group45	4.54545	6	[DHFR, MGST2, NQO1, PARK7, PTGS2, SOD2]
GO:0097237	cellular response to toxic substance	GO_BiologicalProcess-EBI-UniProt-GOA-ACAP-ARAP_25.05.2022_00h00	0.0103587	0.0445908	0.000140337	0.000299812	[4]	Group45	4.28571	6	[DHFR, MGST2, NQO1, PARK7, PTGS2, SOD2]
GO:0098869	cellular oxidant detoxification	GO_BiologicalProcess-EBI-UniProt-GOA-ACAP-ARAP_25.05.2022_00h00	0.00406081	0.0227775	0.000140337	0.000299812	[3, 6]	Group45	5.21739	6	[DHFR, MGST2, NQO1, PARK7, PTGS2, SOD2]
GO:0016209	antioxidant activity	GO_BiologicalProcess-EBI-UniProt-GOA-ACAP-ARAP_25.05.2022_00h00	0.0118818	0.048874	0.000140337	0.000299812	[4, 7]	Group45	4.80769	5	[MGST2, NQO1, PARK7, PTGS2, SOD2]
GO:0002673	regulation of acute inflammatory response	GO_BiologicalProcess-EBI-UniProt-GOA-ACAP-ARAP_25.05.2022_00h00	0.000580098	0.00545057	0.000140337	0.000299812	[5, 6, 7]	Group45	9.61539	5	[HLA-E, IL1B, OSM, PARK7, PTGS2]
GO:1900182	positive regulation of protein localization to nucleus	GO_BiologicalProcess-EBI-UniProt-GOA-ACAP-ARAP_25.05.2022_00h00	0.00688242	0.0330893	0.000140337	0.000299812	[4, 5, 6, 7, 8]	Group45	5.49451	5	[CCT4, CCT8, PARK7, PTGS2, RBM22]
GO:0002675	positive regulation of acute inflammatory response	GO_BiologicalProcess-EBI-UniProt-GOA-ACAP-ARAP_25.05.2022_00h00	4.74142e-05	0.000953953	0.000140337	0.000299812	[5, 6, 7, 8]	Group45	16.129	5	[HLA-E, IL1B, OSM, PARK7, PTGS2]
GO:0032225	regulation of synaptic transmission, dopaminergic	GO_BiologicalProcess-EBI-UniProt-GOA-ACAP-ARAP_25.05.2022_00h00	0.00453494	0.0243309	0.000140337	0.000299812	[5, 6, 7, 8, 9]	Group45	25	2	[FLOT1, PTGS2]
GO:0001963	synaptic transmission, dopaminergic	GO_BiologicalProcess-EBI-UniProt-GOA-ACAP-ARAP_25.05.2022_00h00	0.00513599	0.0268551	0.000140337	0.000299812	[7, 8]	Group45	11.1111	3	[FLOT1, PARK7, PTGS2]
GO:0002317	plasma cell differentiation	GO_BiologicalProcess-EBI-UniProt-GOA-ACAP-ARAP_25.05.2022_00h00	0.00017549	0.00233693	6.45242e-07	5.05439e-06	[7, 8, 9, 10, 11, 12, 13, 14]	Group46	33.3333	3	[BCL6, LGALS1, XBP1]
GO:0036500	ATF6-mediated unfolded protein response	GO_BiologicalProcess-EBI-UniProt-GOA-ACAP-ARAP_25.05.2022_00h00	0.00716355	0.0341746	6.45242e-07	5.05439e-06	[4, 5, 6, 7, 8]	Group46	20	2	[DDIT3, XBP1]
GO:0009750	response to fructose	GO_BiologicalProcess-EBI-UniProt-GOA-ACAP-ARAP_25.05.2022_00h00	0.00453494	0.0243309	6.45242e-07	5.05439e-06	[7]	Group46	25	2	[PTGS2, XBP1]
GO:2000347	positive regulation of hepatocyte proliferation	GO_BiologicalProcess-EBI-UniProt-GOA-ACAP-ARAP_25.05.2022_00h00	0.0121003	0.0495521	6.45242e-07	5.05439e-06	[5, 6, 7, 8, 9, 10, 11]	Group46	15.3846	2	[CFLAR, XBP1]
GO:0016494	C-X-C chemokine receptor activity	GO_BiologicalProcess-EBI-UniProt-GOA-ACAP-ARAP_25.05.2022_00h00	0.00453494	0.0243309	6.45242e-07	5.05439e-06	[7, 8, 9, 10]	Group46	25	2	[CXCR1, CXCR4]
GO:0061043	regulation of vascular wound healing	GO_BiologicalProcess-EBI-UniProt-GOA-ACAP-ARAP_25.05.2022_00h00	0.00868032	0.0391885	6.45242e-07	5.05439e-06	[5, 6, 7, 8, 9, 10, 11, 12]	Group46	18.1818	2	[CXCR4, XBP1]
GO:0002335	mature B cell differentiation	GO_BiologicalProcess-EBI-UniProt-GOA-ACAP-ARAP_25.05.2022_00h00	0.00134669	0.00997089	6.45242e-07	5.05439e-06	[6, 7, 8, 9, 10, 11, 12]	Group46	10.8108	4	[BCL6, LGALS1, SPI1, XBP1]
GO:0035470	positive regulation of vascular wound healing	GO_BiologicalProcess-EBI-UniProt-GOA-ACAP-ARAP_25.05.2022_00h00	0.00166223	0.0116988	6.45242e-07	5.05439e-06	[5, 6, 7, 8, 9, 10, 11, 12, 13]	Group46	40	2	[CXCR4, XBP1]
GO:0002313	mature B cell differentiation involved in immune response	GO_BiologicalProcess-EBI-UniProt-GOA-ACAP-ARAP_25.05.2022_00h00	0.000682196	0.00610022	6.45242e-07	5.05439e-06	[6, 7, 8, 9, 10, 11, 12, 13]	Group46	12.9032	4	[BCL6, LGALS1, SPI1, XBP1]
GO:1900098	regulation of plasma cell differentiation	GO_BiologicalProcess-EBI-UniProt-GOA-ACAP-ARAP_25.05.2022_00h00	0.00247183	0.0157771	6.45242e-07	5.05439e-06	[4, 5, 7, 8, 9, 10, 11, 12, 13, 14, 15]	Group46	33.3333	2	[BCL6, XBP1]
GO:0044093	positive regulation of molecular function	GO_BiologicalProcess-EBI-UniProt-GOA-ACAP-ARAP_25.05.2022_00h00	0.00082838	0.00709876	2.07959e-05	6.74072e-05	[3]	Group47	2.22482	38	[ARHGAP9, B2M, CCL3, CCL3L1, CCT4, CDKN1B, CFLAR, COPS8, CRK, CYBA, DDIT3, DERL1, DHFR, DKK1, EGR1, EGR2, FIS1, FLOT1, IFNGR2, IL1B, ISCU, JTB, LAPTM5, LPAR2, MAP3K11, NME1, NR4A2, PARK7, PLAUR, PSAP, PSENEN, PTGES3, PYCARD, RHOA, S100A12, TERF2IP, TIMP1, VSIR]
GO:0050790	regulation of catalytic activity	GO_BiologicalProcess-EBI-UniProt-GOA-ACAP-ARAP_25.05.2022_00h00	4.50537e-05	0.000926605	2.07959e-05	6.74072e-05	[3]	Group47	2.20907	56	[ARHGAP9, AUP1, AURKAIP1, BCL6, CCL3, CCL3L1, CCT4, CDKN1B, CFLAR, COPS8, CRK, CYBA, CYTH4, DAD1, DHFR, DKK1, EEF1D, EGR1, EGR2, FIS1, GADD45B, GLA, GPS2, GPSM3, HSP90B1, IL1B, ISCU, JTB, LAMTOR4, LAPTM5, LPAR2, MAP3K11, MGST2, NCF4, NQO1, NR4A2, PAFAH1B1, PARK7, PLAUR, PSAP, PSENEN, PSMA3, PTGES3, PTGS2, PYCARD, RGS2, RHOA, RING1, S100A12, SERPINA1, SOCS3, SOD2, TIMP1, TMED10, TMED2, VSIR]
GO:0043085	positive regulation of catalytic activity	GO_BiologicalProcess-EBI-UniProt-GOA-ACAP-ARAP_25.05.2022_00h00	0.00156093	0.0111126	2.07959e-05	6.74072e-05	[4]	Group47	2.32558	30	[ARHGAP9, CCL3, CCL3L1, CCT4, CDKN1B, CFLAR, COPS8, CRK, CYBA, DHFR, DKK1, EGR1, EGR2, FIS1, IL1B, ISCU, JTB, LAPTM5, LPAR2, MAP3K11, NR4A2, PARK7, PSAP, PSENEN, PTGES3, PYCARD, RHOA, S100A12, TIMP1, VSIR]
GO:0051336	regulation of hydrolase activity	GO_BiologicalProcess-EBI-UniProt-GOA-ACAP-ARAP_25.05.2022_00h00	0.00106576	0.00846664	2.07959e-05	6.74072e-05	[4]	Group47	2.48162	27	[ARHGAP9, AURKAIP1, BCL6, CCL3, CCL3L1, CFLAR, CRK, EGR2, FIS1, HSP90B1, LAPTM5, LPAR2, PAFAH1B1, PARK7, PLAUR, PSAP, PSENEN, PSMA3, PTGS2, PYCARD, RGS2, RHOA, SERPINA1, TIMP1, TMED10, TMED2, VSIR]
GO:0008047	enzyme activator activity	GO_BiologicalProcess-EBI-UniProt-GOA-ACAP-ARAP_25.05.2022_00h00	0.00612648	0.0301599	2.07959e-05	6.74072e-05	[5]	Group47	2.64901	16	[ARHGAP9, AUP1, CCL3, CFLAR, DAD1, EGR2, MGST2, NCF4, PARK7, PSAP, PSENEN, PYCARD, RGS2, RING1, TIMP1, VSIR]
GO:0097153	cysteine-type endopeptidase activity involved in apoptotic process	GO_BiologicalProcess-EBI-UniProt-GOA-ACAP-ARAP_25.05.2022_00h00	0.0113074	0.0473528	2.07959e-05	6.74072e-05	[5]	Group47	3.4632	8	[CFLAR, FIS1, LAPTM5, PARK7, PLAUR, PTGS2, PYCARD, RHOA]
GO:0030162	regulation of proteolysis	GO_BiologicalProcess-EBI-UniProt-GOA-ACAP-ARAP_25.05.2022_00h00	0.00806495	0.036951	2.07959e-05	6.74072e-05	[5, 6]	Group47	2.40506	19	[AURKAIP1, CFLAR, FIS1, HERPUD1, IL1B, LAPTM5, OGT, PARK7, PLAUR, PSENEN, PSMA3, PTGS2, PYCARD, RHOA, RNF139, SERPINA1, TIMP1, TMED10, VSIR]
GO:0052547	regulation of peptidase activity	GO_BiologicalProcess-EBI-UniProt-GOA-ACAP-ARAP_25.05.2022_00h00	0.00524783	0.0272858	2.07959e-05	6.74072e-05	[5, 6, 7]	Group47	2.86299	14	[CFLAR, FIS1, LAPTM5, PARK7, PLAUR, PSENEN, PSMA3, PTGS2, PYCARD, RHOA, SERPINA1, TIMP1, TMED10, VSIR]
GO:0052548	regulation of endopeptidase activity	GO_BiologicalProcess-EBI-UniProt-GOA-ACAP-ARAP_25.05.2022_00h00	0.00267601	0.0165662	2.07959e-05	6.74072e-05	[6, 7, 8]	Group47	3.09051	14	[CFLAR, FIS1, LAPTM5, PARK7, PLAUR, PSENEN, PSMA3, PTGS2, PYCARD, RHOA, SERPINA1, TIMP1, TMED10, VSIR]
GO:0043281	regulation of cysteine-type endopeptidase activity involved in apoptotic process	GO_BiologicalProcess-EBI-UniProt-GOA-ACAP-ARAP_25.05.2022_00h00	0.00975276	0.0427781	2.07959e-05	6.74072e-05	[6, 8, 9, 10]	Group47	3.55556	8	[CFLAR, FIS1, LAPTM5, PARK7, PLAUR, PTGS2, PYCARD, RHOA]
KEGG:04668	TNF signaling pathway	KEGG_25.05.2022	0.000681299	0.00612177	0.00687265	0.00769083	[-1]	Group48	6.25	7	[ATF4, CEBPB, CFLAR, FOS, IL1B, PTGS2, SOCS3]
GO:1990440	positive regulation of transcription from RNA polymerase II promoter in response to endoplasmic reticulum stress	GO_BiologicalProcess-EBI-UniProt-GOA-ACAP-ARAP_25.05.2022_00h00	0.000338087	0.00370296	0.00687265	0.00769083	[5, 7, 9, 10, 11, 12, 13, 14]	Group48	27.2727	3	[ATF4, CEBPB, DDIT3]
GO:0042592	homeostatic process	GO_BiologicalProcess-EBI-UniProt-GOA-ACAP-ARAP_25.05.2022_00h00	0.0119998	0.0492499	0.00687265	0.00769083	[3]	Group48	1.93691	35	[ATF4, ATOX1, ATP6V1B2, B2M, BCL6, BSCL2, CCL3, CEBPB, CXCR4, CYBA, DDIT3, EGLN2, EGR1, FIS1, FTL, G0S2, HCAR2, HERPUD1, HSP90B1, IGKC, IL1B, ISCU, KLF2, NQO1, OGT, PARK7, PTGS2, RAB3D, SLC25A44, SOD2, SPI1, TIMP1, TPP1, TSC22D3, XBP1]
GO:0001659	temperature homeostasis	GO_BiologicalProcess-EBI-UniProt-GOA-ACAP-ARAP_25.05.2022_00h00	4.93118e-05	0.000971023	0.00687265	0.00769083	[3, 5]	Group48	5.69948	11	[ATF4, BSCL2, CEBPB, CXCR4, DDIT3, EGR1, G0S2, IL1B, OGT, PTGS2, SLC25A44]
GO:0106106	cold-induced thermogenesis	GO_BiologicalProcess-EBI-UniProt-GOA-ACAP-ARAP_25.05.2022_00h00	0.00119324	0.00908926	0.00687265	0.00769083	[3, 4, 6]	Group48	5.03145	8	[ATF4, BSCL2, CEBPB, CXCR4, DDIT3, G0S2, OGT, SLC25A44]
GO:0120161	regulation of cold-induced thermogenesis	GO_BiologicalProcess-EBI-UniProt-GOA-ACAP-ARAP_25.05.2022_00h00	0.00119324	0.00908926	0.00687265	0.00769083	[3, 4, 5, 7]	Group48	5.03145	8	[ATF4, BSCL2, CEBPB, CXCR4, DDIT3, G0S2, OGT, SLC25A44]
GO:0010574	regulation of vascular endothelial growth factor production	GO_BiologicalProcess-EBI-UniProt-GOA-ACAP-ARAP_25.05.2022_00h00	0.00904503	0.0401495	0.00687265	0.00769083	[4, 5, 6, 7]	Group48	9.09091	3	[ATF4, IL1B, PTGS2]
GO:0010575	positive regulation of vascular endothelial growth factor production	GO_BiologicalProcess-EBI-UniProt-GOA-ACAP-ARAP_25.05.2022_00h00	0.00629412	0.030659	0.00687265	0.00769083	[4, 5, 6, 7, 8]	Group48	10.3448	3	[ATF4, IL1B, PTGS2]
GO:0043620	regulation of DNA-templated transcription in response to stress	GO_BiologicalProcess-EBI-UniProt-GOA-ACAP-ARAP_25.05.2022_00h00	0.000752179	0.0065985	0.00687265	0.00769083	[4, 6, 7, 8, 9, 10, 11]	Group48	9.09091	5	[ATF4, CEBPB, DDIT3, EGR1, KLF2]
GO:0043618	regulation of transcription from RNA polymerase II promoter in response to stress	GO_BiologicalProcess-EBI-UniProt-GOA-ACAP-ARAP_25.05.2022_00h00	0.000439384	0.00451833	0.00687265	0.00769083	[5, 7, 8, 9, 10, 11, 12]	Group48	10.2041	5	[ATF4, CEBPB, DDIT3, EGR1, KLF2]
GO:0012501	programmed cell death	GO_BiologicalProcess-EBI-UniProt-GOA-ACAP-ARAP_25.05.2022_00h00	7.78625e-06	0.000271931	0.0126133	0.0127489	[3]	Group49	2.43786	51	[ATF4, BCL6, BTG2, CCL3, CD14, CDKN1B, CEBPB, CFLAR, CXCR4, DAD1, DDIT3, DKK1, EGLN2, EGR1, FIS1, G0S2, GADD45B, HCAR2, HERPUD1, HSP90B1, HYPK, IFIT2, IFIT3, IL1B, IVNS1ABP, JTB, LAPTM5, LGALS1, MAP3K11, MORF4L1, NAA38, NME1, NQO1, NR4A2, OGT, PARK7, PDIA3, PIM2, PLAUR, PTGS2, PYCARD, RHOA, RHOB, SHARPIN, SHISA5, SOCS3, SOD2, SPI1, TIMP1, TSC22D3, XBP1]
GO:0042592	homeostatic process	GO_BiologicalProcess-EBI-UniProt-GOA-ACAP-ARAP_25.05.2022_00h00	0.0119998	0.0492499	0.0126133	0.0127489	[3]	Group49	1.93691	35	[ATF4, ATOX1, ATP6V1B2, B2M, BCL6, BSCL2, CCL3, CEBPB, CXCR4, CYBA, DDIT3, EGLN2, EGR1, FIS1, FTL, G0S2, HCAR2, HERPUD1, HSP90B1, IGKC, IL1B, ISCU, KLF2, NQO1, OGT, PARK7, PTGS2, RAB3D, SLC25A44, SOD2, SPI1, TIMP1, TPP1, TSC22D3, XBP1]
GO:0010941	regulation of cell death	GO_BiologicalProcess-EBI-UniProt-GOA-ACAP-ARAP_25.05.2022_00h00	1.53083e-06	9.14054e-05	0.0126133	0.0127489	[3, 4]	Group49	2.67959	47	[ATF4, BCL6, BTG2, CCL3, CDKN1B, CEBPB, CFLAR, CXCR4, DAD1, DDIT3, DKK1, EGLN2, EGR1, FIS1, FOS, G0S2, GADD45B, HCAR2, HERPUD1, HSP90B1, HYPK, IFIT2, IFIT3, IL1B, IVNS1ABP, LAPTM5, LGALS1, MAP3K11, MORF4L1, NAA38, NME1, NQO1, NR4A2, OGT, PARK7, PDIA3, PIM2, PLAUR, PTGS2, PYCARD, RHOA, RHOB, SOCS3, SOD2, TIMP1, TSC22D3, XBP1]
GO:0001659	temperature homeostasis	GO_BiologicalProcess-EBI-UniProt-GOA-ACAP-ARAP_25.05.2022_00h00	4.93118e-05	0.000971023	0.0126133	0.0127489	[3, 5]	Group49	5.69948	11	[ATF4, BSCL2, CEBPB, CXCR4, DDIT3, EGR1, G0S2, IL1B, OGT, PTGS2, SLC25A44]
GO:0006915	apoptotic process	GO_BiologicalProcess-EBI-UniProt-GOA-ACAP-ARAP_25.05.2022_00h00	3.5021e-06	0.00016206	0.0126133	0.0127489	[4]	Group49	2.50737	51	[ATF4, BCL6, BTG2, CCL3, CD14, CDKN1B, CEBPB, CFLAR, CXCR4, DAD1, DDIT3, DKK1, EGLN2, EGR1, FIS1, G0S2, GADD45B, HCAR2, HERPUD1, HSP90B1, HYPK, IFIT2, IFIT3, IL1B, IVNS1ABP, JTB, LAPTM5, LGALS1, MAP3K11, MORF4L1, NAA38, NME1, NQO1, NR4A2, OGT, PARK7, PDIA3, PIM2, PLAUR, PTGS2, PYCARD, RHOA, RHOB, SHARPIN, SHISA5, SOCS3, SOD2, SPI1, TIMP1, TSC22D3, XBP1]
GO:0014070	response to organic cyclic compound	GO_BiologicalProcess-EBI-UniProt-GOA-ACAP-ARAP_25.05.2022_00h00	0.00145903	0.0105908	0.0126133	0.0127489	[4]	Group49	2.5025	25	[ATF4, BTG2, CCL3, CDKN1B, CEBPB, CFLAR, CXCR4, CYBA, DHFR, EGLN2, EGR1, FLOT1, FOS, HSP90B1, IGFBP7, IL1B, KLF2, NQO1, PARK7, PTGES3, PTGS2, RHOA, SLC3A2, SOD2, TIMP1]
GO:0097190	apoptotic signaling pathway	GO_BiologicalProcess-EBI-UniProt-GOA-ACAP-ARAP_25.05.2022_00h00	0.00030901	0.00344565	0.0126133	0.0127489	[3, 4, 5]	Group49	3.12012	20	[ATF4, CEBPB, CFLAR, DDIT3, FIS1, G0S2, HERPUD1, IL1B, IVNS1ABP, NR4A2, PARK7, PDIA3, PLAUR, PTGS2, PYCARD, SHISA5, SOD2, SPI1, TIMP1, XBP1]
GO:1901701	cellular response to oxygen-containing compound	GO_BiologicalProcess-EBI-UniProt-GOA-ACAP-ARAP_25.05.2022_00h00	0.0086808	0.0390953	0.0126133	0.0127489	[4]	Group49	2.12766	27	[ATF4, CCL3, CD14, CEBPB, CFLAR, CRK, CXCL8, CYBA, DHFR, EGR1, FOS, HSP90B1, IL1B, KLF2, LAMTOR4, NQO1, NR4A2, OGT, PARK7, PTGS2, PYCARD, RHOA, RHOB, SOCS3, SOD2, SPI1, XBP1]
GO:0043067	regulation of programmed cell death	GO_BiologicalProcess-EBI-UniProt-GOA-ACAP-ARAP_25.05.2022_00h00	2.20119e-07	1.94019e-05	0.0126133	0.0127489	[4, 5]	Group49	2.90038	46	[ATF4, BCL6, BTG2, CCL3, CDKN1B, CEBPB, CFLAR, CXCR4, DAD1, DDIT3, DKK1, EGLN2, EGR1, FIS1, G0S2, GADD45B, HCAR2, HERPUD1, HSP90B1, HYPK, IFIT2, IFIT3, IL1B, IVNS1ABP, LAPTM5, LGALS1, MAP3K11, MORF4L1, NAA38, NME1, NQO1, NR4A2, OGT, PARK7, PDIA3, PIM2, PLAUR, PTGS2, PYCARD, RHOA, RHOB, SOCS3, SOD2, TIMP1, TSC22D3, XBP1]
GO:0042981	regulation of apoptotic process	GO_BiologicalProcess-EBI-UniProt-GOA-ACAP-ARAP_25.05.2022_00h00	1.98288e-06	0.00010795	0.0126133	0.0127489	[5, 6]	Group49	2.77062	43	[ATF4, BCL6, BTG2, CCL3, CDKN1B, CEBPB, CFLAR, DAD1, DDIT3, DKK1, EGLN2, EGR1, FIS1, G0S2, GADD45B, HCAR2, HERPUD1, HSP90B1, HYPK, IFIT2, IFIT3, IL1B, IVNS1ABP, LGALS1, MAP3K11, MORF4L1, NAA38, NME1, NQO1, NR4A2, PARK7, PDIA3, PIM2, PLAUR, PTGS2, PYCARD, RHOA, RHOB, SOCS3, SOD2, TIMP1, TSC22D3, XBP1]
ds:H00984	Bare lymphocyte syndrome (BLS) type1	KEGG-HUMAN-DISEASE_30.11.2017	0.000507399	0.00491725	5.12759e-12	4.81993e-10	[-1]	Group50	66.6667	2	[TAP1, TAPBP]
GO:0019883	antigen processing and presentation of endogenous antigen	GO_BiologicalProcess-EBI-UniProt-GOA-ACAP-ARAP_25.05.2022_00h00	5.64983e-08	9.50712e-06	5.12759e-12	4.81993e-10	[3]	Group50	25	7	[B2M, HLA-A, HLA-B, HLA-C, HLA-E, TAP1, TAPBP]
GO:0034975	protein folding in endoplasmic reticulum	GO_BiologicalProcess-EBI-UniProt-GOA-ACAP-ARAP_25.05.2022_00h00	0.0103271	0.0446623	5.12759e-12	4.81993e-10	[3]	Group50	16.6667	2	[HSP90B1, PDIA3]
GO:0002483	antigen processing and presentation of endogenous peptide antigen	GO_BiologicalProcess-EBI-UniProt-GOA-ACAP-ARAP_25.05.2022_00h00	5.99934e-09	2.22096e-06	5.12759e-12	4.81993e-10	[4]	Group50	33.3333	7	[B2M, HLA-A, HLA-B, HLA-C, HLA-E, TAP1, TAPBP]
GO:0019885	antigen processing and presentation of endogenous peptide antigen via MHC class I	GO_BiologicalProcess-EBI-UniProt-GOA-ACAP-ARAP_25.05.2022_00h00	1.29963e-08	3.4366e-06	5.12759e-12	4.81993e-10	[5]	Group50	42.8571	6	[B2M, HLA-A, HLA-B, HLA-C, TAP1, TAPBP]
GO:0002501	peptide antigen assembly with MHC protein complex	GO_BiologicalProcess-EBI-UniProt-GOA-ACAP-ARAP_25.05.2022_00h00	2.17468e-07	2.01266e-05	5.12759e-12	4.81993e-10	[4, 6, 7]	Group50	28.5714	6	[B2M, HLA-DMA, HLA-DMB, HLA-DQA1, PDIA3, TAPBP]
GO:0002396	MHC protein complex assembly	GO_BiologicalProcess-EBI-UniProt-GOA-ACAP-ARAP_25.05.2022_00h00	2.17468e-07	2.01266e-05	5.12759e-12	4.81993e-10	[6]	Group50	28.5714	6	[B2M, HLA-DMA, HLA-DMB, HLA-DQA1, PDIA3, TAPBP]
GO:0002502	peptide antigen assembly with MHC class I protein complex	GO_BiologicalProcess-EBI-UniProt-GOA-ACAP-ARAP_25.05.2022_00h00	0.00100602	0.0082396	5.12759e-12	4.81993e-10	[5, 7, 8]	Group50	50	2	[PDIA3, TAPBP]
GO:0002397	MHC class I protein complex assembly	GO_BiologicalProcess-EBI-UniProt-GOA-ACAP-ARAP_25.05.2022_00h00	0.00100602	0.0082396	5.12759e-12	4.81993e-10	[7]	Group50	50	2	[PDIA3, TAPBP]
GO:0015440	ABC-type peptide transporter activity	GO_BiologicalProcess-EBI-UniProt-GOA-ACAP-ARAP_25.05.2022_00h00	0.00247183	0.0157771	5.12759e-12	4.81993e-10	[6, 7, 8, 10]	Group50	33.3333	2	[TAP1, TAPBP]
GO:0015433	ABC-type peptide antigen transporter activity	GO_BiologicalProcess-EBI-UniProt-GOA-ACAP-ARAP_25.05.2022_00h00	0.00247183	0.0157771	5.12759e-12	4.81993e-10	[7, 8, 9, 11]	Group50	33.3333	2	[TAP1, TAPBP]
GO:0044248	cellular catabolic process	GO_BiologicalProcess-EBI-UniProt-GOA-ACAP-ARAP_25.05.2022_00h00	0.00412142	0.0228406	0.000148602	0.000310413	[3]	Group51	1.95382	44	[ATP6V1B2, AUP1, BTG2, CIRBP, DDIT3, DERL1, FIS1, FUS, GABARAPL1, GLA, HERPUD1, HSP90B1, IL1B, ISG20, LAPTM5, MGST2, NQO2, NUDT5, OGT, PARK7, PIM2, PSAP, PSMA3, PSMA7, PSMB3, PSMD13, PSMD7, PYCARD, RAB24, RNASE6, RNF114, RNF139, RNF167, SHARPIN, SLC25A44, TIMP1, TMUB2, TOMM7, TPP1, TYMP, UBA52, UBE2J1, WIPI1, XBP1]
GO:0019538	protein metabolic process	GO_BiologicalProcess-EBI-UniProt-GOA-ACAP-ARAP_25.05.2022_00h00	6.45197e-05	0.00118244	0.000148602	0.000310413	[3, 4]	Group51	1.8143	102	[ABTB1, APOL2, ATF4, AUP1, AURKAIP1, B2M, BCL6, BOLA2-SMG1P6, BTG2, CDKN1B, CFLAR, CIRBP, COPS8, CXCR4, DAD1, DDIT3, DERL1, DHFR, DKK1, EEF1D, EGLN2, EGR1, EGR2, FIS1, FKBP11, FLOT1, GADD45B, GPS2, HERPUD1, HSP90B1, IL1B, IVNS1ABP, JOSD1, JTB, KDELR2, KLF2, LAPTM5, LORICRIN, MAP3K11, MARS1, MMP25, MMP7, MORF4L1, MRPL52, MSL1, MSRB1, MYADM, NAA10, NAA38, NQO1, OGT, OSM, PARK7, PFDN5, PIGX, PIM2, P…
GO:0044260	cellular macromolecule metabolic process	GO_BiologicalProcess-EBI-UniProt-GOA-ACAP-ARAP_25.05.2022_00h00	0.00319959	0.0188014	0.000148602	0.000310413	[3, 4]	Group51	1.82744	61	[ABTB1, ATF4, AUP1, AURKAIP1, BCL6, BTG2, CCT4, CCT8, CIRBP, DAD1, DDIT3, DERL1, DHFR, EEF1D, FOS, FUS, GABARAPL1, HERPUD1, HSP90B1, ISG20, KDELR2, LAPTM5, MARS1, MORF4L1, MRPL52, NME1, OGT, PARK7, PAXX, PIGX, PSMA3, PSMA7, PSMB3, PSMD13, PSMD7, PTGES3, RAB3D, RGS2, RHOA, RNASE6, RNF114, RNF139, RNF167, RPL36A-HNRNPH2, RPN1, RPN2, SHARPIN, SPI1, TERF2IP, TIMP1, TMED2, TMUB2, TRMT10C, UBA52, UBE2J…
GO:0009057	macromolecule catabolic process	GO_BiologicalProcess-EBI-UniProt-GOA-ACAP-ARAP_25.05.2022_00h00	0.000209553	0.00262083	0.000148602	0.000310413	[4]	Group51	2.46653	35	[AUP1, BTG2, CDKN1B, CIRBP, DDIT3, DERL1, EGLN2, FUS, GABARAPL1, HERPUD1, HSP90B1, IL1B, ISG20, LAPTM5, MMP25, NQO1, OGT, PARK7, PSMA3, PSMA7, PSMB10, PSMB3, PSMD13, PSMD7, RNASE6, RNF114, RNF139, RNF167, SHARPIN, TIMP1, TMUB2, TPP1, UBA52, UBE2J1, XBP1]
GO:1901566	organonitrogen compound biosynthetic process	GO_BiologicalProcess-EBI-UniProt-GOA-ACAP-ARAP_25.05.2022_00h00	0.00318686	0.0187862	0.000148602	0.000310413	[4]	Group51	2.06297	38	[ABTB1, ATF4, AURKAIP1, BTG2, CIRBP, DAD1, DHFR, EEF1D, IL1B, KDELR2, MARS1, MGST2, MRPL52, NADK, NDUFA1, NDUFA3, NDUFV3, NME1, NR4A2, OGT, PARK7, PIGX, RGS2, RHOA, RNF139, RPL36A-HNRNPH2, RPN1, RPN2, TIMP1, TMED2, TRMT10C, UBA52, UBE2J1, VEGFB, WIPI1, ZDHHC18, ZDHHC4, ZDHHC5]
GO:0034645	cellular macromolecule biosynthetic process	GO_BiologicalProcess-EBI-UniProt-GOA-ACAP-ARAP_25.05.2022_00h00	0.000536317	0.00511713	0.000148602	0.000310413	[4, 5]	Group51	2.48756	30	[ABTB1, ATF4, AURKAIP1, BTG2, CIRBP, DAD1, DHFR, EEF1D, KDELR2, MARS1, MRPL52, OGT, PIGX, PTGES3, RGS2, RHOA, RNF139, RPL36A-HNRNPH2, RPN1, RPN2, TIMP1, TMED2, TRMT10C, UBA52, UBE2J1, VEGFB, WIPI1, ZDHHC18, ZDHHC4, ZDHHC5]
GO:0044265	cellular macromolecule catabolic process	GO_BiologicalProcess-EBI-UniProt-GOA-ACAP-ARAP_25.05.2022_00h00	0.00143721	0.0104735	0.000148602	0.000310413	[4, 5]	Group51	2.46679	26	[AUP1, BTG2, CIRBP, DDIT3, DERL1, FUS, HERPUD1, HSP90B1, ISG20, LAPTM5, OGT, PARK7, PSMA3, PSMA7, PSMB3, PSMD13, PSMD7, RNASE6, RNF114, RNF139, RNF167, SHARPIN, TMUB2, UBA52, UBE2J1, XBP1]
GO:0043632	modification-dependent macromolecule catabolic process	GO_BiologicalProcess-EBI-UniProt-GOA-ACAP-ARAP_25.05.2022_00h00	0.000593272	0.00551833	0.000148602	0.000310413	[5, 6]	Group51	2.89256	21	[AUP1, DDIT3, DERL1, HERPUD1, HSP90B1, LAPTM5, OGT, PARK7, PSMA3, PSMA7, PSMB3, PSMD13, PSMD7, RNF114, RNF139, RNF167, SHARPIN, TMUB2, UBA52, UBE2J1, XBP1]
GO:0051603	proteolysis involved in protein catabolic process	GO_BiologicalProcess-EBI-UniProt-GOA-ACAP-ARAP_25.05.2022_00h00	0.00107409	0.00849635	0.000148602	0.000310413	[5, 6]	Group51	2.7027	22	[AUP1, DDIT3, DERL1, HERPUD1, HSP90B1, LAPTM5, OGT, PARK7, PSMA3, PSMA7, PSMB10, PSMB3, PSMD13, PSMD7, RNF114, RNF139, RNF167, SHARPIN, TMUB2, UBA52, UBE2J1, XBP1]
GO:0019941	modification-dependent protein catabolic process	GO_BiologicalProcess-EBI-UniProt-GOA-ACAP-ARAP_25.05.2022_00h00	0.000478165	0.00483652	0.000148602	0.000310413	[6, 7]	Group51	2.94118	21	[AUP1, DDIT3, DERL1, HERPUD1, HSP90B1, LAPTM5, OGT, PARK7, PSMA3, PSMA7, PSMB3, PSMD13, PSMD7, RNF114, RNF139, RNF167, SHARPIN, TMUB2, UBA52, UBE2J1, XBP1]
GO:0006511	ubiquitin-dependent protein catabolic process	GO_BiologicalProcess-EBI-UniProt-GOA-ACAP-ARAP_25.05.2022_00h00	0.000979925	0.0080975	0.000148602	0.000310413	[7, 8]	Group51	2.84495	20	[AUP1, DDIT3, DERL1, HERPUD1, HSP90B1, LAPTM5, OGT, PARK7, PSMA3, PSMA7, PSMB3, PSMD13, PSMD7, RNF114, RNF139, RNF167, SHARPIN, TMUB2, UBE2J1, XBP1]
GO:0044703	multi-organism reproductive process	GO_BiologicalProcess-EBI-UniProt-GOA-ACAP-ARAP_25.05.2022_00h00	0.00975276	0.0427781	2.06902e-05	6.94599e-05	[2, 3]	Group52	3.55556	8	[APOL2, FOS, IGFBP7, IL1B, PTGS2, RGS2, TIMP1, TMED2]
GO:0007565	female pregnancy	GO_BiologicalProcess-EBI-UniProt-GOA-ACAP-ARAP_25.05.2022_00h00	0.00553964	0.0283256	2.06902e-05	6.94599e-05	[3, 4]	Group52	3.92157	8	[APOL2, FOS, IGFBP7, IL1B, PTGS2, RGS2, TIMP1, TMED2]
GO:0007566	embryo implantation	GO_BiologicalProcess-EBI-UniProt-GOA-ACAP-ARAP_25.05.2022_00h00	0.00787041	0.0364203	2.06902e-05	6.94599e-05	[2, 3, 4, 5]	Group52	6.66667	4	[IGFBP7, IL1B, PTGS2, TIMP1]
GO:0006954	inflammatory response	GO_BiologicalProcess-EBI-UniProt-GOA-ACAP-ARAP_25.05.2022_00h00	3.42179e-06	0.000162404	2.06902e-05	6.94599e-05	[4]	Group52	3.34873	29	[ADGRE5, APOL2, BCL6, CCL3, CCL3L1, CD14, CEBPB, CXCL8, CXCR4, CYBA, FOS, GPS2, GPSM3, HLA-E, IFNGR2, IL1B, LGALS1, MGST2, MMP25, OSM, PARK7, PTGS2, PYCARD, S100A12, SERPINA1, SHARPIN, SOCS3, TIMP1, TREM1]
GO:0031349	positive regulation of defense response	GO_BiologicalProcess-EBI-UniProt-GOA-ACAP-ARAP_25.05.2022_00h00	9.02589e-05	0.00147849	2.06902e-05	6.94599e-05	[3, 4, 5, 6]	Group52	4.36137	14	[CCL3, CEBPB, CYBA, GPSM3, HLA-E, IL1B, LGALS1, MGST2, OSM, PARK7, PTGS2, PYCARD, S100A12, SPI1]
GO:0002526	acute inflammatory response	GO_BiologicalProcess-EBI-UniProt-GOA-ACAP-ARAP_25.05.2022_00h00	1.39982e-05	0.000398627	2.06902e-05	6.94599e-05	[5]	Group52	7.24638	10	[APOL2, CEBPB, HLA-E, IL1B, OSM, PARK7, PTGS2, SERPINA1, TIMP1, TREM1]
GO:0050727	regulation of inflammatory response	GO_BiologicalProcess-EBI-UniProt-GOA-ACAP-ARAP_25.05.2022_00h00	7.72523e-05	0.00131187	2.06902e-05	6.94599e-05	[4, 5, 6]	Group52	4.01003	16	[BCL6, CCL3, CEBPB, GPS2, GPSM3, HLA-E, IL1B, LGALS1, MGST2, OSM, PARK7, PTGS2, PYCARD, S100A12, SHARPIN, SOCS3]
GO:0050729	positive regulation of inflammatory response	GO_BiologicalProcess-EBI-UniProt-GOA-ACAP-ARAP_25.05.2022_00h00	1.34153e-06	8.56267e-05	2.06902e-05	6.94599e-05	[4, 5, 6, 7]	Group52	7.5	12	[CCL3, CEBPB, GPSM3, HLA-E, IL1B, LGALS1, MGST2, OSM, PARK7, PTGS2, PYCARD, S100A12]
GO:0002673	regulation of acute inflammatory response	GO_BiologicalProcess-EBI-UniProt-GOA-ACAP-ARAP_25.05.2022_00h00	0.000580098	0.00545057	2.06902e-05	6.94599e-05	[5, 6, 7]	Group52	9.61539	5	[HLA-E, IL1B, OSM, PARK7, PTGS2]
GO:0006953	acute-phase response	GO_BiologicalProcess-EBI-UniProt-GOA-ACAP-ARAP_25.05.2022_00h00	0.000222721	0.00265972	2.06902e-05	6.94599e-05	[6]	Group52	9.09091	6	[APOL2, CEBPB, IL1B, PTGS2, SERPINA1, TIMP1]
GO:0002675	positive regulation of acute inflammatory response	GO_BiologicalProcess-EBI-UniProt-GOA-ACAP-ARAP_25.05.2022_00h00	4.74142e-05	0.000953953	2.06902e-05	6.94599e-05	[5, 6, 7, 8]	Group52	16.129	5	[HLA-E, IL1B, OSM, PARK7, PTGS2]
GO:0001816	cytokine production	GO_BiologicalProcess-EBI-UniProt-GOA-ACAP-ARAP_25.05.2022_00h00	6.33066e-06	0.000229766	1.69711e-06	1.06352e-05	[2, 5]	Group53	3.38346	27	[ATF4, B2M, BCL6, CCDC88B, CCL3, CD14, CEBPB, CYBA, DDIT3, EGR1, FLOT1, GPSM3, HLA-A, HLA-B, HLA-E, IL1B, KLF2, LAPTM5, LTB, OSM, PARK7, PTGS2, PYCARD, TMED10, UBE2J1, VSIR, XBP1]
GO:0032103	positive regulation of response to external stimulus	GO_BiologicalProcess-EBI-UniProt-GOA-ACAP-ARAP_25.05.2022_00h00	7.4818e-05	0.00129428	1.69711e-06	1.06352e-05	[3, 4, 5]	Group53	3.71134	18	[CCL3, CD14, CEBPB, CXCL8, CXCR4, CYBA, GPSM3, HLA-E, IL1B, LGALS1, MGST2, OSM, PARK7, PTGS2, PYCARD, S100A12, SPI1, VEGFB]
GO:0001817	regulation of cytokine production	GO_BiologicalProcess-EBI-UniProt-GOA-ACAP-ARAP_25.05.2022_00h00	5.5158e-06	0.000221951	1.69711e-06	1.06352e-05	[3, 4, 5, 6]	Group53	3.40909	27	[ATF4, B2M, BCL6, CCDC88B, CCL3, CD14, CEBPB, CYBA, DDIT3, EGR1, FLOT1, GPSM3, HLA-A, HLA-B, HLA-E, IL1B, KLF2, LAPTM5, LTB, OSM, PARK7, PTGS2, PYCARD, TMED10, UBE2J1, VSIR, XBP1]
GO:0031349	positive regulation of defense response	GO_BiologicalProcess-EBI-UniProt-GOA-ACAP-ARAP_25.05.2022_00h00	9.02589e-05	0.00147849	1.69711e-06	1.06352e-05	[3, 4, 5, 6]	Group53	4.36137	14	[CCL3, CEBPB, CYBA, GPSM3, HLA-E, IL1B, LGALS1, MGST2, OSM, PARK7, PTGS2, PYCARD, S100A12, SPI1]
GO:0032637	interleukin-8 production	GO_BiologicalProcess-EBI-UniProt-GOA-ACAP-ARAP_25.05.2022_00h00	0.00787254	0.0363394	1.69711e-06	1.06352e-05	[3, 6]	Group53	5.31915	5	[CD14, DDIT3, IL1B, PARK7, PYCARD]
GO:0071706	tumor necrosis factor superfamily cytokine production	GO_BiologicalProcess-EBI-UniProt-GOA-ACAP-ARAP_25.05.2022_00h00	0.00298091	0.0179145	1.69711e-06	1.06352e-05	[3, 6]	Group53	4.34783	8	[CCL3, CD14, CYBA, HLA-E, PARK7, PYCARD, UBE2J1, VSIR]
GO:0032640	tumor necrosis factor production	GO_BiologicalProcess-EBI-UniProt-GOA-ACAP-ARAP_25.05.2022_00h00	0.00937557	0.0413195	1.69711e-06	1.06352e-05	[4, 7]	Group53	3.91061	7	[CCL3, CD14, CYBA, HLA-E, PYCARD, UBE2J1, VSIR]
GO:0032677	regulation of interleukin-8 production	GO_BiologicalProcess-EBI-UniProt-GOA-ACAP-ARAP_25.05.2022_00h00	0.00787254	0.0363394	1.69711e-06	1.06352e-05	[4, 5, 6, 7]	Group53	5.31915	5	[CD14, DDIT3, IL1B, PARK7, PYCARD]
GO:1903555	regulation of tumor necrosis factor superfamily cytokine production	GO_BiologicalProcess-EBI-UniProt-GOA-ACAP-ARAP_25.05.2022_00h00	0.00298091	0.0179145	1.69711e-06	1.06352e-05	[4, 5, 6, 7]	Group53	4.34783	8	[CCL3, CD14, CYBA, HLA-E, PARK7, PYCARD, UBE2J1, VSIR]
GO:0032757	positive regulation of interleukin-8 production	GO_BiologicalProcess-EBI-UniProt-GOA-ACAP-ARAP_25.05.2022_00h00	0.00252797	0.0159159	1.69711e-06	1.06352e-05	[4, 5, 6, 7, 8]	Group53	6.94444	5	[CD14, DDIT3, IL1B, PARK7, PYCARD]
GO:0032680	regulation of tumor necrosis factor production	GO_BiologicalProcess-EBI-UniProt-GOA-ACAP-ARAP_25.05.2022_00h00	0.00937557	0.0413195	1.69711e-06	1.06352e-05	[5, 6, 7, 8]	Group53	3.91061	7	[CCL3, CD14, CYBA, HLA-E, PYCARD, UBE2J1, VSIR]
KEGG:04928	Parathyroid hormone synthesis, secretion and action	KEGG_25.05.2022	0.00271231	0.0166793	2.32499e-05	7.28496e-05	[-1]	Group54	5.66038	6	[ATF4, EGR1, FOS, MMP25, NR4A2, RHOA]
GO:0070482	response to oxygen levels	GO_BiologicalProcess-EBI-UniProt-GOA-ACAP-ARAP_25.05.2022_00h00	1.78003e-05	0.000484534	2.32499e-05	7.28496e-05	[3]	Group54	4.53258	16	[ATF4, CDKN1B, CFLAR, CXCR4, CYBA, EGLN2, EGR1, FOS, HSP90B1, NR4A2, PTGS2, RHOA, SOD2, TIMP1, VASN, VEGFB]
GO:0070997	neuron death	GO_BiologicalProcess-EBI-UniProt-GOA-ACAP-ARAP_25.05.2022_00h00	5.90884e-05	0.0011393	2.32499e-05	7.28496e-05	[3]	Group54	4.10256	16	[ATF4, BTG2, CCL3, CEBPB, DDIT3, DKK1, EGLN2, EGR1, FOS, MAP3K11, NQO1, NR4A2, PARK7, RHOA, SOD2, TIMP1]
GO:0036293	response to decreased oxygen levels	GO_BiologicalProcess-EBI-UniProt-GOA-ACAP-ARAP_25.05.2022_00h00	5.66175e-06	0.000209598	2.32499e-05	7.28496e-05	[4]	Group54	4.96894	16	[ATF4, CDKN1B, CFLAR, CXCR4, CYBA, EGLN2, EGR1, FOS, HSP90B1, NR4A2, PTGS2, RHOA, SOD2, TIMP1, VASN, VEGFB]
GO:0071453	cellular response to oxygen levels	GO_BiologicalProcess-EBI-UniProt-GOA-ACAP-ARAP_25.05.2022_00h00	0.00784986	0.0364163	2.32499e-05	7.28496e-05	[4]	Group54	4.04624	7	[ATF4, CFLAR, EGLN2, EGR1, FOS, PTGS2, VASN]
GO:1901214	regulation of neuron death	GO_BiologicalProcess-EBI-UniProt-GOA-ACAP-ARAP_25.05.2022_00h00	1.2949e-05	0.000386591	2.32499e-05	7.28496e-05	[4, 5]	Group54	4.65116	16	[ATF4, BTG2, CCL3, CEBPB, DDIT3, DKK1, EGLN2, EGR1, FOS, MAP3K11, NQO1, NR4A2, PARK7, RHOA, SOD2, TIMP1]
GO:0036294	cellular response to decreased oxygen levels	GO_BiologicalProcess-EBI-UniProt-GOA-ACAP-ARAP_25.05.2022_00h00	0.00436276	0.0238919	2.32499e-05	7.28496e-05	[5]	Group54	4.51613	7	[ATF4, CFLAR, EGLN2, EGR1, FOS, PTGS2, VASN]
GO:0060538	skeletal muscle organ development	GO_BiologicalProcess-EBI-UniProt-GOA-ACAP-ARAP_25.05.2022_00h00	0.00298091	0.0179145	2.32499e-05	7.28496e-05	[5]	Group54	4.34783	8	[BTG2, CFLAR, EGR1, EGR2, FLOT1, FOS, MYL6, RHOA]
GO:1901215	negative regulation of neuron death	GO_BiologicalProcess-EBI-UniProt-GOA-ACAP-ARAP_25.05.2022_00h00	0.0115833	0.0478586	2.32499e-05	7.28496e-05	[4, 5, 6]	Group54	3.44828	8	[ATF4, BTG2, CEBPB, NR4A2, PARK7, RHOA, SOD2, TIMP1]
GO:1901216	positive regulation of neuron death	GO_BiologicalProcess-EBI-UniProt-GOA-ACAP-ARAP_25.05.2022_00h00	3.92765e-06	0.000177319	2.32499e-05	7.28496e-05	[4, 5, 6]	Group54	9.57447	9	[ATF4, CCL3, DDIT3, DKK1, EGR1, FOS, MAP3K11, NQO1, RHOA]
GO:0007519	skeletal muscle tissue development	GO_BiologicalProcess-EBI-UniProt-GOA-ACAP-ARAP_25.05.2022_00h00	0.00196358	0.0134117	2.32499e-05	7.28496e-05	[5, 6]	Group54	4.65116	8	[BTG2, CFLAR, EGR1, EGR2, FLOT1, FOS, MYL6, RHOA]
KEGG:04061	Viral protein interaction with cytokine and cytokine receptor	KEGG_25.05.2022	0.00202194	0.0136095	9.20023e-05	0.000216205	[-1]	Group55	6	6	[CCL3, CCL3L1, CCL3L3, CXCL8, CXCR1, CXCR4]
GO:0036336	dendritic cell migration	GO_BiologicalProcess-EBI-UniProt-GOA-ACAP-ARAP_25.05.2022_00h00	0.010645	0.0454008	9.20023e-05	0.000216205	[4, 6]	Group55	8.57143	3	[CXCR1, CXCR4, SPI1]
GO:0098758	response to interleukin-8	GO_BiologicalProcess-EBI-UniProt-GOA-ACAP-ARAP_25.05.2022_00h00	0.000507399	0.00491725	9.20023e-05	0.000216205	[5]	Group55	66.6667	2	[CXCR1, EGR1]
GO:1990868	response to chemokine	GO_BiologicalProcess-EBI-UniProt-GOA-ACAP-ARAP_25.05.2022_00h00	0.00212658	0.0141086	9.20023e-05	0.000216205	[5]	Group55	5.94059	6	[CCL3, CCL3L1, CXCL8, CXCR1, CXCR4, RHOA]
GO:0002407	dendritic cell chemotaxis	GO_BiologicalProcess-EBI-UniProt-GOA-ACAP-ARAP_25.05.2022_00h00	0.00569738	0.0287353	9.20023e-05	0.000216205	[4, 5, 6, 7]	Group55	10.7143	3	[CXCR1, CXCR4, SPI1]
GO:0070098	chemokine-mediated signaling pathway	GO_BiologicalProcess-EBI-UniProt-GOA-ACAP-ARAP_25.05.2022_00h00	0.00720218	0.0342705	9.20023e-05	0.000216205	[5, 6, 7]	Group55	5.43478	5	[CCL3, CCL3L1, CXCL8, CXCR1, CXCR4]
GO:0098759	cellular response to interleukin-8	GO_BiologicalProcess-EBI-UniProt-GOA-ACAP-ARAP_25.05.2022_00h00	0.000507399	0.00491725	9.20023e-05	0.000216205	[6]	Group55	66.6667	2	[CXCR1, EGR1]
GO:1990869	cellular response to chemokine	GO_BiologicalProcess-EBI-UniProt-GOA-ACAP-ARAP_25.05.2022_00h00	0.00212658	0.0141086	9.20023e-05	0.000216205	[6]	Group55	5.94059	6	[CCL3, CCL3L1, CXCL8, CXCR1, CXCR4, RHOA]
GO:0016494	C-X-C chemokine receptor activity	GO_BiologicalProcess-EBI-UniProt-GOA-ACAP-ARAP_25.05.2022_00h00	0.00453494	0.0243309	9.20023e-05	0.000216205	[7, 8, 9, 10]	Group55	25	2	[CXCR1, CXCR4]
GO:0061043	regulation of vascular wound healing	GO_BiologicalProcess-EBI-UniProt-GOA-ACAP-ARAP_25.05.2022_00h00	0.00868032	0.0391885	9.20023e-05	0.000216205	[5, 6, 7, 8, 9, 10, 11, 12]	Group55	18.1818	2	[CXCR4, XBP1]
GO:0035470	positive regulation of vascular wound healing	GO_BiologicalProcess-EBI-UniProt-GOA-ACAP-ARAP_25.05.2022_00h00	0.00166223	0.0116988	9.20023e-05	0.000216205	[5, 6, 7, 8, 9, 10, 11, 12, 13]	Group55	40	2	[CXCR4, XBP1]
GO:0071453	cellular response to oxygen levels	GO_BiologicalProcess-EBI-UniProt-GOA-ACAP-ARAP_25.05.2022_00h00	0.00784986	0.0364163	0.000129613	0.000290087	[4]	Group56	4.04624	7	[ATF4, CFLAR, EGLN2, EGR1, FOS, PTGS2, VASN]
GO:0036294	cellular response to decreased oxygen levels	GO_BiologicalProcess-EBI-UniProt-GOA-ACAP-ARAP_25.05.2022_00h00	0.00436276	0.0238919	0.000129613	0.000290087	[5]	Group56	4.51613	7	[ATF4, CFLAR, EGLN2, EGR1, FOS, PTGS2, VASN]
GO:0098758	response to interleukin-8	GO_BiologicalProcess-EBI-UniProt-GOA-ACAP-ARAP_25.05.2022_00h00	0.000507399	0.00491725	0.000129613	0.000290087	[5]	Group56	66.6667	2	[CXCR1, EGR1]
GO:0098759	cellular response to interleukin-8	GO_BiologicalProcess-EBI-UniProt-GOA-ACAP-ARAP_25.05.2022_00h00	0.000507399	0.00491725	0.000129613	0.000290087	[6]	Group56	66.6667	2	[CXCR1, EGR1]
GO:1901724	positive regulation of cell proliferation involved in kidney development	GO_BiologicalProcess-EBI-UniProt-GOA-ACAP-ARAP_25.05.2022_00h00	0.0057805	0.0290753	0.000129613	0.000290087	[4, 5, 6, 7, 8, 9, 10]	Group56	22.2222	2	[CFLAR, EGR1]
GO:2000347	positive regulation of hepatocyte proliferation	GO_BiologicalProcess-EBI-UniProt-GOA-ACAP-ARAP_25.05.2022_00h00	0.0121003	0.0495521	0.000129613	0.000290087	[5, 6, 7, 8, 9, 10, 11]	Group56	15.3846	2	[CFLAR, XBP1]
GO:0072110	glomerular mesangial cell proliferation	GO_BiologicalProcess-EBI-UniProt-GOA-ACAP-ARAP_25.05.2022_00h00	0.0103271	0.0446623	0.000129613	0.000290087	[4, 6, 7, 8, 9, 10, 11, 12]	Group56	16.6667	2	[CFLAR, EGR1]
GO:0016494	C-X-C chemokine receptor activity	GO_BiologicalProcess-EBI-UniProt-GOA-ACAP-ARAP_25.05.2022_00h00	0.00453494	0.0243309	0.000129613	0.000290087	[7, 8, 9, 10]	Group56	25	2	[CXCR1, CXCR4]
GO:1902947	regulation of tau-protein kinase activity	GO_BiologicalProcess-EBI-UniProt-GOA-ACAP-ARAP_25.05.2022_00h00	0.0121003	0.0495521	0.000129613	0.000290087	[7, 8, 9, 10]	Group56	15.3846	2	[DKK1, EGR1]
GO:0072124	regulation of glomerular mesangial cell proliferation	GO_BiologicalProcess-EBI-UniProt-GOA-ACAP-ARAP_25.05.2022_00h00	0.00868032	0.0391885	0.000129613	0.000290087	[5, 6, 7, 8, 9, 10, 11, 12, 13]	Group56	18.1818	2	[CFLAR, EGR1]
GO:0072126	positive regulation of glomerular mesangial cell proliferation	GO_BiologicalProcess-EBI-UniProt-GOA-ACAP-ARAP_25.05.2022_00h00	0.00343074	0.0199069	0.000129613	0.000290087	[5, 6, 7, 8, 9, 10, 11, 12, 13, 14]	Group56	28.5714	2	[CFLAR, EGR1]
GO:1902949	positive regulation of tau-protein kinase activity	GO_BiologicalProcess-EBI-UniProt-GOA-ACAP-ARAP_25.05.2022_00h00	0.00247183	0.0157771	0.000129613	0.000290087	[8, 9, 10, 11]	Group56	33.3333	2	[DKK1, EGR1]
GO:0050821	protein stabilization	GO_BiologicalProcess-EBI-UniProt-GOA-ACAP-ARAP_25.05.2022_00h00	0.00358174	0.0204623	0.000482294	0.000743207	[4]	Group57	3.87931	9	[CCT4, CCT8, FLOT1, HYPK, IFI30, PARK7, PFDN5, PIM2, PTGES3]
GO:1900182	positive regulation of protein localization to nucleus	GO_BiologicalProcess-EBI-UniProt-GOA-ACAP-ARAP_25.05.2022_00h00	0.00688242	0.0330893	0.000482294	0.000743207	[4, 5, 6, 7, 8]	Group57	5.49451	5	[CCT4, CCT8, PARK7, PTGS2, RBM22]
GO:0070202	regulation of establishment of protein localization to chromosome	GO_BiologicalProcess-EBI-UniProt-GOA-ACAP-ARAP_25.05.2022_00h00	0.0103271	0.0446623	0.000482294	0.000743207	[5, 6, 7, 8]	Group57	16.6667	2	[CCT4, CCT8]
GO:1904816	positive regulation of protein localization to chromosome, telomeric region	GO_BiologicalProcess-EBI-UniProt-GOA-ACAP-ARAP_25.05.2022_00h00	0.0103271	0.0446623	0.000482294	0.000743207	[4, 5, 6, 7, 8, 9]	Group57	16.6667	2	[CCT4, CCT8]
GO:0070198	protein localization to chromosome, telomeric region	GO_BiologicalProcess-EBI-UniProt-GOA-ACAP-ARAP_25.05.2022_00h00	0.00086921	0.00734661	0.000482294	0.000743207	[7]	Group57	12.1212	4	[CCT4, CCT8, TERF2IP, TPP1]
GO:0001963	synaptic transmission, dopaminergic	GO_BiologicalProcess-EBI-UniProt-GOA-ACAP-ARAP_25.05.2022_00h00	0.00513599	0.0268551	0.000482294	0.000743207	[7, 8]	Group57	11.1111	3	[FLOT1, PARK7, PTGS2]
GO:0046825	regulation of protein export from nucleus	GO_BiologicalProcess-EBI-UniProt-GOA-ACAP-ARAP_25.05.2022_00h00	0.010645	0.0454008	0.000482294	0.000743207	[6, 7, 8, 9]	Group57	8.57143	3	[IL1B, PARK7, RBM22]
GO:0070203	regulation of establishment of protein localization to telomere	GO_BiologicalProcess-EBI-UniProt-GOA-ACAP-ARAP_25.05.2022_00h00	0.00868032	0.0391885	0.000482294	0.000743207	[6, 7, 8, 9]	Group57	18.1818	2	[CCT4, CCT8]
GO:1904851	positive regulation of establishment of protein localization to telomere	GO_BiologicalProcess-EBI-UniProt-GOA-ACAP-ARAP_25.05.2022_00h00	0.00716355	0.0341746	0.000482294	0.000743207	[5, 6, 7, 8, 9, 10]	Group57	20	2	[CCT4, CCT8]
GO:1904869	regulation of protein localization to Cajal body	GO_BiologicalProcess-EBI-UniProt-GOA-ACAP-ARAP_25.05.2022_00h00	0.00868032	0.0391885	0.000482294	0.000743207	[6, 7, 8, 10]	Group57	18.1818	2	[CCT4, CCT8]
GO:1903405	protein localization to nuclear body	GO_BiologicalProcess-EBI-UniProt-GOA-ACAP-ARAP_25.05.2022_00h00	0.0103271	0.0446623	0.000482294	0.000743207	[8]	Group57	16.6667	2	[CCT4, CCT8]
GO:1904871	positive regulation of protein localization to Cajal body	GO_BiologicalProcess-EBI-UniProt-GOA-ACAP-ARAP_25.05.2022_00h00	0.00868032	0.0391885	0.000482294	0.000743207	[5, 6, 7, 8, 9, 10, 11]	Group57	18.1818	2	[CCT4, CCT8]
KEGG:05133	Pertussis	KEGG_25.05.2022	0.000480747	0.00483621	3.23944e-05	9.51586e-05	[-1]	Group58	7.89474	6	[CD14, CXCL8, FOS, IL1B, PYCARD, RHOA]
KEGG:05152	Tuberculosis	KEGG_25.05.2022	0.00260445	0.0162866	3.23944e-05	9.51586e-05	[-1]	Group58	4.44444	8	[CD14, CEBPB, HLA-DMA, HLA-DMB, HLA-DQA1, IFNGR2, IL1B, RHOA]
GO:0071216	cellular response to biotic stimulus	GO_BiologicalProcess-EBI-UniProt-GOA-ACAP-ARAP_25.05.2022_00h00	0.00252039	0.0159223	3.23944e-05	9.51586e-05	[3]	Group58	3.80228	10	[CCL3, CD14, CEBPB, CXCL8, DDIT3, IL1B, PYCARD, RHOA, SPI1, XBP1]
GO:0032609	interferon-gamma production	GO_BiologicalProcess-EBI-UniProt-GOA-ACAP-ARAP_25.05.2022_00h00	0.0011285	0.00877666	3.23944e-05	9.51586e-05	[3, 6]	Group58	5.7377	7	[CD14, DDIT3, HLA-A, IL1B, LAPTM5, PYCARD, VSIR]
GO:0038061	NIK/NF-kappaB signaling	GO_BiologicalProcess-EBI-UniProt-GOA-ACAP-ARAP_25.05.2022_00h00	0.00210862	0.0140905	3.23944e-05	9.51586e-05	[4, 5, 6]	Group58	5.14706	7	[CD14, COPS8, IL1B, LAPTM5, RHOA, SPI1, TERF2IP]
GO:0032496	response to lipopolysaccharide	GO_BiologicalProcess-EBI-UniProt-GOA-ACAP-ARAP_25.05.2022_00h00	0.000914831	0.00766223	3.23944e-05	9.51586e-05	[4, 5, 7]	Group58	3.63128	13	[CCL3, CD14, CEBPB, CXCL8, FOS, IL1B, PTGS2, PYCARD, RHOA, SOD2, SPI1, TIMP1, XBP1]
GO:0071219	cellular response to molecule of bacterial origin	GO_BiologicalProcess-EBI-UniProt-GOA-ACAP-ARAP_25.05.2022_00h00	0.0040058	0.0225372	3.23944e-05	9.51586e-05	[4, 5, 7]	Group58	3.81356	9	[CCL3, CD14, CEBPB, CXCL8, IL1B, PYCARD, RHOA, SPI1, XBP1]
GO:0032649	regulation of interferon-gamma production	GO_BiologicalProcess-EBI-UniProt-GOA-ACAP-ARAP_25.05.2022_00h00	0.0011285	0.00877666	3.23944e-05	9.51586e-05	[4, 5, 6, 7]	Group58	5.7377	7	[CD14, DDIT3, HLA-A, IL1B, LAPTM5, PYCARD, VSIR]
GO:1901222	regulation of NIK/NF-kappaB signaling	GO_BiologicalProcess-EBI-UniProt-GOA-ACAP-ARAP_25.05.2022_00h00	0.00271231	0.0166793	3.23944e-05	9.51586e-05	[5, 6, 7]	Group58	5.66038	6	[CD14, IL1B, LAPTM5, RHOA, SPI1, TERF2IP]
GO:0071222	cellular response to lipopolysaccharide	GO_BiologicalProcess-EBI-UniProt-GOA-ACAP-ARAP_25.05.2022_00h00	0.00301266	0.0180467	3.23944e-05	9.51586e-05	[5, 6, 8]	Group58	3.9823	9	[CCL3, CD14, CEBPB, CXCL8, IL1B, PYCARD, RHOA, SPI1, XBP1]
GO:1901224	positive regulation of NIK/NF-kappaB signaling	GO_BiologicalProcess-EBI-UniProt-GOA-ACAP-ARAP_25.05.2022_00h00	0.00196453	0.0133689	3.23944e-05	9.51586e-05	[5, 6, 7, 8]	Group58	7.35294	5	[CD14, IL1B, LAPTM5, RHOA, TERF2IP]
GO:1900745	positive regulation of p38MAPK cascade	GO_BiologicalProcess-EBI-UniProt-GOA-ACAP-ARAP_25.05.2022_00h00	0.00692677	0.0332162	3.23944e-05	9.51586e-05	[7, 8, 9, 10]	Group58	10	3	[GADD45B, IL1B, SPI1]
KEGG:04657	IL-17 signaling pathway	KEGG_25.05.2022	0.00147347	0.0106539	3.30612e-05	9.41742e-05	[-1]	Group59	6.38298	6	[CEBPB, CXCL8, FOS, HSP90B1, IL1B, PTGS2]
KEGG:05133	Pertussis	KEGG_25.05.2022	0.000480747	0.00483621	3.30612e-05	9.41742e-05	[-1]	Group59	7.89474	6	[CD14, CXCL8, FOS, IL1B, PYCARD, RHOA]
KEGG:05208	Chemical carcinogenesis	KEGG_25.05.2022	0.000736801	0.00649437	3.30612e-05	9.41742e-05	[-1]	Group59	4.4843	10	[COX7A2, CYBA, FOS, MGST2, NDUFA1, NDUFA3, NDUFV3, NQO1, SOD2, UQCR11]
KEGG:05418	Fluid shear stress and atherosclerosis	KEGG_25.05.2022	0.000495411	0.00485188	3.30612e-05	9.41742e-05	[-1]	Group59	5.7554	8	[CYBA, FOS, HSP90B1, IL1B, KLF2, MGST2, NQO1, RHOA]
GO:0001101	response to acid chemical	GO_BiologicalProcess-EBI-UniProt-GOA-ACAP-ARAP_25.05.2022_00h00	0.000519611	0.00500938	3.30612e-05	9.41742e-05	[3]	Group59	5.71429	8	[CDKN1B, CEBPB, CYBA, KLF2, LAMTOR4, NQO1, RHOA, XBP1]
GO:0009410	response to xenobiotic stimulus	GO_BiologicalProcess-EBI-UniProt-GOA-ACAP-ARAP_25.05.2022_00h00	0.00351204	0.0202517	3.30612e-05	9.41742e-05	[3]	Group59	2.99786	14	[AURKAIP1, CDKN1B, CXCR4, CYBA, DAD1, FOS, IL1B, NQO1, PTGS2, RBM22, RHOA, RPN2, S100A12, SOD2]
GO:2001057	reactive nitrogen species metabolic process	GO_BiologicalProcess-EBI-UniProt-GOA-ACAP-ARAP_25.05.2022_00h00	0.00131862	0.00980224	3.30612e-05	9.41742e-05	[3]	Group59	6.52174	6	[GLA, IL1B, KLF2, NQO1, PTGS2, SOD2]
GO:0009743	response to carbohydrate	GO_BiologicalProcess-EBI-UniProt-GOA-ACAP-ARAP_25.05.2022_00h00	0.0044682	0.0241832	3.30612e-05	9.41742e-05	[4]	Group59	3.75	9	[CDKN1B, CYBA, EGR1, IL1B, NQO1, PTGS2, RHOA, SOD2, XBP1]
GO:0046209	nitric oxide metabolic process	GO_BiologicalProcess-EBI-UniProt-GOA-ACAP-ARAP_25.05.2022_00h00	0.00124601	0.0093755	3.30612e-05	9.41742e-05	[4]	Group59	6.59341	6	[GLA, IL1B, KLF2, NQO1, PTGS2, SOD2]
GO:0097305	response to alcohol	GO_BiologicalProcess-EBI-UniProt-GOA-ACAP-ARAP_25.05.2022_00h00	0.00346652	0.0200517	3.30612e-05	9.41742e-05	[4]	Group59	3.63636	10	[CCL3, CD14, CYBA, FOS, IGFBP7, KLF2, NQO1, RGS2, RHOA, SOD2]
GO:1901654	response to ketone	GO_BiologicalProcess-EBI-UniProt-GOA-ACAP-ARAP_25.05.2022_00h00	0.00975276	0.0427781	3.30612e-05	9.41742e-05	[4]	Group59	3.55556	8	[CFLAR, CYBA, FOS, IGFBP7, KLF2, NQO1, PARK7, TIMP1]
GO:0006809	nitric oxide biosynthetic process	GO_BiologicalProcess-EBI-UniProt-GOA-ACAP-ARAP_25.05.2022_00h00	0.000769365	0.00665465	3.30612e-05	9.41742e-05	[5]	Group59	7.22892	6	[GLA, IL1B, KLF2, NQO1, PTGS2, SOD2]
GO:0010033	response to organic substance	GO_BiologicalProcess-EBI-UniProt-GOA-ACAP-ARAP_25.05.2022_00h00	0.000112555	0.00178068	0.000487286	0.000738789	[3]	Group60	2.03698	65	[ATF4, AUP1, B2M, BTG2, CCL3, CCL3L1, CD14, CDKN1B, CEBPB, CFLAR, CRK, CXCL8, CXCR1, CXCR4, CYBA, DDIT3, DERL1, DHFR, DKK1, EGLN2, EGR1, EGR2, FLOT1, FOS, GPS2, HERPUD1, HSP90B1, IER2, IFIT2, IFIT3, IFNGR2, IGFBP7, IL1B, KLF2, LAMTOR4, LAPTM5, MARS1, NQO1, NR4A2, OGT, OSM, PAFAH1B1, PARK7, PAX9, PDIA3, PTGES3, PTGS2, PYCARD, RGS2, RHOA, RNF139, S100P, SHARPIN, SLC3A2, SOCS3, SOD2, SPI1, SRSF4, TI…
GO:0033554	cellular response to stress	GO_BiologicalProcess-EBI-UniProt-GOA-ACAP-ARAP_25.05.2022_00h00	1.2144e-08	3.74643e-06	0.000487286	0.000738789	[3]	Group60	2.806	58	[ATF4, ATMIN, AUP1, B2M, BCL6, BTG2, CDKN1B, CEBPB, CEBPD, CFLAR, CRK, CXCL8, DDIT3, DERL1, DHFR, DKK1, EGLN2, EGR1, FLOT1, FOS, FUS, GABARAPL1, GADD45B, GPS2, HERPUD1, HSP90B1, IL1B, KLF2, MAP3K11, MORF4L1, NQO1, NR4A2, PAFAH1B1, PARK7, PAXX, PDIA3, PTGS2, PYCARD, RHOA, RHOB, RNASE6, RNF139, RNF167, SHISA5, SOD2, SPI1, SYF2, TERF2IP, TIMP1, TMED2, TMUB2, TOMM7, UBE2J1, VASN, WIPI1, XBP1, YPEL3, …
GO:0070887	cellular response to chemical stimulus	GO_BiologicalProcess-EBI-UniProt-GOA-ACAP-ARAP_25.05.2022_00h00	0.0002525	0.00293948	0.000487286	0.000738789	[3]	Group60	1.99067	64	[ATF4, AUP1, AURKAIP1, B2M, CCL3, CCL3L1, CD14, CDKN1B, CEBPB, CFLAR, CKLF, CRK, CXCL8, CXCR1, CXCR4, CYBA, DDIT3, DERL1, DHFR, DKK1, EGLN2, EGR1, EGR2, FLOT1, FOS, GPS2, GPSM3, HERPUD1, HSP90B1, IFIT2, IFIT3, IFNGR2, IGFBP7, IL1B, KLF2, LAMTOR4, LAPTM5, MARS1, MGST2, NQO1, NR4A2, OGT, OSM, PAFAH1B1, PARK7, PAX9, PDIA3, PTGES3, PTGS2, PYCARD, RBM22, RHOA, RHOB, S100A12, SHARPIN, SOCS3, SOD2, SPI1…
GO:1901698	response to nitrogen compound	GO_BiologicalProcess-EBI-UniProt-GOA-ACAP-ARAP_25.05.2022_00h00	1.15213e-05	0.000367687	0.000487286	0.000738789	[3]	Group60	2.8887	34	[ATF4, AUP1, BTG2, CDKN1B, CEBPB, CFLAR, CRK, CXCR4, CYBA, DERL1, DHFR, EGR1, EGR2, FLOT1, FOS, HERPUD1, HSP90B1, IL1B, KLF2, LAMTOR4, NQO1, NR4A2, OGT, PTGS2, RGS2, RHOA, RNF139, SLC3A2, SOCS3, SRSF4, TIMP1, TMUB2, UBE2J1, XBP1]
GO:1901700	response to oxygen-containing compound	GO_BiologicalProcess-EBI-UniProt-GOA-ACAP-ARAP_25.05.2022_00h00	0.00888709	0.0396385	0.000487286	0.000738789	[3]	Group60	1.9774	35	[ATF4, BTG2, CCL3, CD14, CDKN1B, CEBPB, CFLAR, CRK, CXCL8, CYBA, DHFR, DKK1, EGR1, EGR2, FOS, HSP90B1, IGFBP7, IL1B, KLF2, LAMTOR4, NQO1, NR4A2, OGT, PARK7, PTGS2, PYCARD, RGS2, RHOA, RHOB, SOCS3, SOD2, SPI1, SRSF4, TIMP1, XBP1]
GO:0010941	regulation of cell death	GO_BiologicalProcess-EBI-UniProt-GOA-ACAP-ARAP_25.05.2022_00h00	1.53083e-06	9.14054e-05	0.000487286	0.000738789	[3, 4]	Group60	2.67959	47	[ATF4, BCL6, BTG2, CCL3, CDKN1B, CEBPB, CFLAR, CXCR4, DAD1, DDIT3, DKK1, EGLN2, EGR1, FIS1, FOS, G0S2, GADD45B, HCAR2, HERPUD1, HSP90B1, HYPK, IFIT2, IFIT3, IL1B, IVNS1ABP, LAPTM5, LGALS1, MAP3K11, MORF4L1, NAA38, NME1, NQO1, NR4A2, OGT, PARK7, PDIA3, PIM2, PLAUR, PTGS2, PYCARD, RHOA, RHOB, SOCS3, SOD2, TIMP1, TSC22D3, XBP1]
GO:0010243	response to organonitrogen compound	GO_BiologicalProcess-EBI-UniProt-GOA-ACAP-ARAP_25.05.2022_00h00	1.39449e-05	0.000403312	0.000487286	0.000738789	[4]	Group60	2.95203	32	[ATF4, AUP1, BTG2, CDKN1B, CEBPB, CFLAR, CRK, CXCR4, CYBA, DERL1, DHFR, EGR1, EGR2, FOS, HERPUD1, HSP90B1, IL1B, KLF2, LAMTOR4, NQO1, NR4A2, OGT, PTGS2, RGS2, RHOA, RNF139, SOCS3, SRSF4, TIMP1, TMUB2, UBE2J1, XBP1]
GO:0051173	positive regulation of nitrogen compound metabolic process	GO_BiologicalProcess-EBI-UniProt-GOA-ACAP-ARAP_25.05.2022_00h00	0.0114724	0.0477199	0.000487286	0.000738789	[3, 4, 5]	Group60	1.74122	58	[ATF4, ATMIN, AURKAIP1, BCL6, BTG2, CCT4, CCT8, CDKN1B, CEBPB, CEBPD, CFLAR, CIRBP, COPS8, DDIT3, DERL1, DKK1, EGLN2, EGR1, EGR2, ELL2, FIS1, FLOT1, FOS, FUS, GPS2, HERPUD1, IER2, IL1B, JTB, KLF2, LAPTM5, MAP3K11, MARS1, MORF4L1, MSL1, NR4A2, OGT, OSM, PARK7, PAX9, PIM2, PLAUR, PSENEN, PTGES3, PTGS2, PYCARD, RBM22, RHOA, RNF139, S100A12, SOD2, SPI1, TERF2IP, TIMP1, TRMT10C, VEGFB, VSIR, XBP1]
GO:0071310	cellular response to organic substance	GO_BiologicalProcess-EBI-UniProt-GOA-ACAP-ARAP_25.05.2022_00h00	0.000318047	0.00352518	0.000487286	0.000738789	[4]	Group60	2.08908	53	[ATF4, AUP1, CCL3, CCL3L1, CD14, CDKN1B, CEBPB, CFLAR, CRK, CXCL8, CXCR1, CXCR4, CYBA, DDIT3, DERL1, DKK1, EGLN2, EGR1, EGR2, FLOT1, FOS, GPS2, HERPUD1, HSP90B1, IFIT2, IFIT3, IFNGR2, IGFBP7, IL1B, KLF2, LAMTOR4, LAPTM5, MARS1, NR4A2, OGT, OSM, PAFAH1B1, PARK7, PAX9, PDIA3, PTGES3, PTGS2, PYCARD, RHOA, SHARPIN, SOCS3, SOD2, SPI1, TIMP1, TMED2, VASN, VEGFB, XBP1]
GO:0080135	regulation of cellular response to stress	GO_BiologicalProcess-EBI-UniProt-GOA-ACAP-ARAP_25.05.2022_00h00	0.000405134	0.00426081	0.000487286	0.000738789	[3, 4, 5]	Group60	2.91005	22	[ATF4, CRK, DDIT3, DHFR, FUS, GADD45B, GPS2, HERPUD1, IL1B, MAP3K11, MORF4L1, PAFAH1B1, PARK7, PTGS2, PYCARD, SOD2, SPI1, TERF2IP, TIMP1, TMED2, XBP1, ZNHIT1]
GO:1901701	cellular response to oxygen-containing compound	GO_BiologicalProcess-EBI-UniProt-GOA-ACAP-ARAP_25.05.2022_00h00	0.0086808	0.0390953	0.000487286	0.000738789	[4]	Group60	2.12766	27	[ATF4, CCL3, CD14, CEBPB, CFLAR, CRK, CXCL8, CYBA, DHFR, EGR1, FOS, HSP90B1, IL1B, KLF2, LAMTOR4, NQO1, NR4A2, OGT, PARK7, PTGS2, PYCARD, RHOA, RHOB, SOCS3, SOD2, SPI1, XBP1]
GO:0042981	regulation of apoptotic process	GO_BiologicalProcess-EBI-UniProt-GOA-ACAP-ARAP_25.05.2022_00h00	1.98288e-06	0.00010795	0.000487286	0.000738789	[5, 6]	Group60	2.77062	43	[ATF4, BCL6, BTG2, CCL3, CDKN1B, CEBPB, CFLAR, DAD1, DDIT3, DKK1, EGLN2, EGR1, FIS1, G0S2, GADD45B, HCAR2, HERPUD1, HSP90B1, HYPK, IFIT2, IFIT3, IL1B, IVNS1ABP, LGALS1, MAP3K11, MORF4L1, NAA38, NME1, NQO1, NR4A2, PARK7, PDIA3, PIM2, PLAUR, PTGS2, PYCARD, RHOA, RHOB, SOCS3, SOD2, TIMP1, TSC22D3, XBP1]
GO:0002250	adaptive immune response	GO_BiologicalProcess-EBI-UniProt-GOA-ACAP-ARAP_25.05.2022_00h00	0.000844514	0.00717062	2.28328e-08	3.06611e-07	[3]	Group61	2.75344	22	[B2M, BCL6, HLA-A, HLA-B, HLA-C, HLA-DMA, HLA-DMB, HLA-DQA1, HLA-E, IGHV4-39, IGKC, IGKV1-16, IGKV1-33, IGKV1-6, IGKV1-9, IGKV3-20, IGKV5-2, IL1B, PSMA7, PYCARD, TAP1, TREM1]
GO:0006959	humoral immune response	GO_BiologicalProcess-EBI-UniProt-GOA-ACAP-ARAP_25.05.2022_00h00	0.00247236	0.0157263	2.28328e-08	3.06611e-07	[3]	Group61	3.39943	12	[CXCL8, HLA-A, HLA-E, IGHV4-39, IGKC, IGKV3-20, IL1B, PSMA7, PSMB10, RNASE6, S100A12, TREM1]
GO:0043207	response to external biotic stimulus	GO_BiologicalProcess-EBI-UniProt-GOA-ACAP-ARAP_25.05.2022_00h00	7.82679e-06	0.000263407	2.28328e-08	3.06611e-07	[3]	Group61	2.62515	43	[AUP1, B2M, CCDC88B, CCL3, CCL3L1, CD14, CEBPB, CRK, CXCL8, CXCR4, CYBA, FOS, FUCA2, HLA-A, HLA-B, HLA-C, HLA-E, IFIT2, IFIT3, IFNGR2, IGHV4-39, IGKC, IGKV3-20, IL1B, ISG20, IVNS1ABP, MPEG1, MSRB1, NAALADL2, PIM2, PSMA7, PTGS2, PYCARD, RHOA, RNASE6, S100A12, SHARPIN, SOD2, SPI1, TIMP1, TREM1, XBP1, ZDHHC5]
GO:0051707	response to other organism	GO_BiologicalProcess-EBI-UniProt-GOA-ACAP-ARAP_25.05.2022_00h00	7.14186e-06	0.000254223	2.28328e-08	3.06611e-07	[2, 4]	Group61	2.6348	43	[AUP1, B2M, CCDC88B, CCL3, CCL3L1, CD14, CEBPB, CRK, CXCL8, CXCR4, CYBA, FOS, FUCA2, HLA-A, HLA-B, HLA-C, HLA-E, IFIT2, IFIT3, IFNGR2, IGHV4-39, IGKC, IGKV3-20, IL1B, ISG20, IVNS1ABP, MPEG1, MSRB1, NAALADL2, PIM2, PSMA7, PTGS2, PYCARD, RHOA, RNASE6, S100A12, SHARPIN, SOD2, SPI1, TIMP1, TREM1, XBP1, ZDHHC5]
GO:0009617	response to bacterium	GO_BiologicalProcess-EBI-UniProt-GOA-ACAP-ARAP_25.05.2022_00h00	5.3334e-06	0.000224366	2.28328e-08	3.06611e-07	[3, 5]	Group61	3.34129	28	[B2M, CCL3, CD14, CEBPB, CXCL8, CYBA, FOS, FUCA2, HLA-A, HLA-B, HLA-E, IGHV4-39, IGKC, IGKV3-20, IL1B, MPEG1, NAALADL2, PTGS2, PYCARD, RHOA, RNASE6, S100A12, SHARPIN, SOD2, SPI1, TIMP1, TREM1, XBP1]
GO:0098542	defense response to other organism	GO_BiologicalProcess-EBI-UniProt-GOA-ACAP-ARAP_25.05.2022_00h00	0.000943067	0.00786314	2.28328e-08	3.06611e-07	[3, 4, 5]	Group61	2.40192	30	[CCDC88B, CCL3, CCL3L1, CD14, CEBPB, CRK, CXCL8, CYBA, HLA-A, HLA-B, HLA-C, HLA-E, IFIT2, IFIT3, IFNGR2, IGHV4-39, IGKC, IGKV3-20, IL1B, ISG20, MPEG1, MSRB1, PSMA7, PYCARD, RNASE6, S100A12, SHARPIN, SPI1, TREM1, ZDHHC5]
GO:0031347	regulation of defense response	GO_BiologicalProcess-EBI-UniProt-GOA-ACAP-ARAP_25.05.2022_00h00	0.000222672	0.0026764	2.28328e-08	3.06611e-07	[4, 5]	Group61	3.11573	21	[BCL6, CCL3, CEBPB, CRK, CYBA, GPS2, GPSM3, HLA-A, HLA-B, HLA-E, IL1B, LGALS1, MGST2, OSM, PARK7, PTGS2, PYCARD, S100A12, SHARPIN, SOCS3, SPI1]
GO:0045087	innate immune response	GO_BiologicalProcess-EBI-UniProt-GOA-ACAP-ARAP_25.05.2022_00h00	0.00240451	0.015454	2.28328e-08	3.06611e-07	[3, 4, 5, 6]	Group61	2.44898	24	[CCL3, CCL3L1, CD14, CRK, CYBA, HLA-A, HLA-B, HLA-C, HLA-E, IFIT2, IFIT3, IFNGR2, IGHV4-39, IGKC, ISG20, MPEG1, MSRB1, PSMA7, PYCARD, RNASE6, S100A12, SPI1, TREM1, ZDHHC5]
GO:0019730	antimicrobial humoral response	GO_BiologicalProcess-EBI-UniProt-GOA-ACAP-ARAP_25.05.2022_00h00	0.00815868	0.0372882	2.28328e-08	3.06611e-07	[4, 5, 6]	Group61	4.51128	6	[CXCL8, HLA-A, HLA-E, IGKV3-20, RNASE6, S100A12]
GO:0042742	defense response to bacterium	GO_BiologicalProcess-EBI-UniProt-GOA-ACAP-ARAP_25.05.2022_00h00	0.00119113	0.00911065	2.28328e-08	3.06611e-07	[4, 5, 6]	Group61	3.37349	14	[CEBPB, CYBA, HLA-A, HLA-E, IGHV4-39, IGKC, IGKV3-20, IL1B, MPEG1, PYCARD, RNASE6, S100A12, SHARPIN, TREM1]
GO:0019731	antibacterial humoral response	GO_BiologicalProcess-EBI-UniProt-GOA-ACAP-ARAP_25.05.2022_00h00	0.0121246	0.0495422	2.28328e-08	3.06611e-07	[5, 6, 7]	Group61	5.88235	4	[HLA-A, HLA-E, IGKV3-20, RNASE6]
GO:0050830	defense response to Gram-positive bacterium	GO_BiologicalProcess-EBI-UniProt-GOA-ACAP-ARAP_25.05.2022_00h00	0.00585113	0.0291926	2.28328e-08	3.06611e-07	[5, 6, 7]	Group61	4.83871	6	[HLA-A, HLA-E, IL1B, MPEG1, PYCARD, RNASE6]
KEGG:05418	Fluid shear stress and atherosclerosis	KEGG_25.05.2022	0.000495411	0.00485188	0.000342348	0.000564574	[-1]	Group62	5.7554	8	[CYBA, FOS, HSP90B1, IL1B, KLF2, MGST2, NQO1, RHOA]
GO:0001101	response to acid chemical	GO_BiologicalProcess-EBI-UniProt-GOA-ACAP-ARAP_25.05.2022_00h00	0.000519611	0.00500938	0.000342348	0.000564574	[3]	Group62	5.71429	8	[CDKN1B, CEBPB, CYBA, KLF2, LAMTOR4, NQO1, RHOA, XBP1]
GO:0009743	response to carbohydrate	GO_BiologicalProcess-EBI-UniProt-GOA-ACAP-ARAP_25.05.2022_00h00	0.0044682	0.0241832	0.000342348	0.000564574	[4]	Group62	3.75	9	[CDKN1B, CYBA, EGR1, IL1B, NQO1, PTGS2, RHOA, SOD2, XBP1]
GO:0071229	cellular response to acid chemical	GO_BiologicalProcess-EBI-UniProt-GOA-ACAP-ARAP_25.05.2022_00h00	0.00491672	0.0259284	0.000342348	0.000564574	[4]	Group62	5.95238	5	[CEBPB, CYBA, KLF2, LAMTOR4, XBP1]
GO:0097305	response to alcohol	GO_BiologicalProcess-EBI-UniProt-GOA-ACAP-ARAP_25.05.2022_00h00	0.00346652	0.0200517	0.000342348	0.000564574	[4]	Group62	3.63636	10	[CCL3, CD14, CYBA, FOS, IGFBP7, KLF2, NQO1, RGS2, RHOA, SOD2]
GO:0032635	interleukin-6 production	GO_BiologicalProcess-EBI-UniProt-GOA-ACAP-ARAP_25.05.2022_00h00	0.00553977	0.0282483	0.000342348	0.000564574	[3, 6]	Group62	4.32099	7	[CEBPB, CYBA, HLA-B, IL1B, KLF2, PYCARD, XBP1]
GO:0043200	response to amino acid	GO_BiologicalProcess-EBI-UniProt-GOA-ACAP-ARAP_25.05.2022_00h00	0.00118352	0.00909002	0.000342348	0.000564574	[4, 5]	Group62	5.69106	7	[CDKN1B, CEBPB, CYBA, LAMTOR4, NQO1, RHOA, XBP1]
GO:0032675	regulation of interleukin-6 production	GO_BiologicalProcess-EBI-UniProt-GOA-ACAP-ARAP_25.05.2022_00h00	0.00553977	0.0282483	0.000342348	0.000564574	[4, 5, 6, 7]	Group62	4.32099	7	[CEBPB, CYBA, HLA-B, IL1B, KLF2, PYCARD, XBP1]
GO:1904844	response to L-glutamine	GO_BiologicalProcess-EBI-UniProt-GOA-ACAP-ARAP_25.05.2022_00h00	0.00100602	0.0082396	0.000342348	0.000564574	[5, 6]	Group62	50	2	[CYBA, NQO1]
GO:0072576	liver morphogenesis	GO_BiologicalProcess-EBI-UniProt-GOA-ACAP-ARAP_25.05.2022_00h00	0.00460937	0.0245878	0.000342348	0.000564574	[5, 6, 7]	Group62	11.5385	3	[CEBPB, CFLAR, XBP1]
GO:0072575	epithelial cell proliferation involved in liver morphogenesis	GO_BiologicalProcess-EBI-UniProt-GOA-ACAP-ARAP_25.05.2022_00h00	0.00411689	0.022884	0.000342348	0.000564574	[4, 6, 7, 8]	Group62	12	3	[CEBPB, CFLAR, XBP1]
GO:0072574	hepatocyte proliferation	GO_BiologicalProcess-EBI-UniProt-GOA-ACAP-ARAP_25.05.2022_00h00	0.00411689	0.022884	0.000342348	0.000564574	[5, 7, 8, 9]	Group62	12	3	[CEBPB, CFLAR, XBP1]
GO:0036003	positive regulation of transcription from RNA polymerase II promoter in response to stress	GO_BiologicalProcess-EBI-UniProt-GOA-ACAP-ARAP_25.05.2022_00h00	0.000247533	0.00289989	0.000342348	0.000564574	[6, 8, 9, 10, 11, 12, 13]	Group62	16.6667	4	[ATF4, CEBPB, DDIT3, KLF2]
KEGG:04210	Apoptosis	KEGG_25.05.2022	0.00905573	0.0401009	0.000757326	0.00106252	[-1]	Group63	4.41176	6	[ATF4, CFLAR, DDIT3, FOS, GADD45B, TUBA1A]
KEGG:04668	TNF signaling pathway	KEGG_25.05.2022	0.000681299	0.00612177	0.000757326	0.00106252	[-1]	Group63	6.25	7	[ATF4, CEBPB, CFLAR, FOS, IL1B, PTGS2, SOCS3]
KEGG:04928	Parathyroid hormone synthesis, secretion and action	KEGG_25.05.2022	0.00271231	0.0166793	0.000757326	0.00106252	[-1]	Group63	5.66038	6	[ATF4, EGR1, FOS, MMP25, NR4A2, RHOA]
GO:0070482	response to oxygen levels	GO_BiologicalProcess-EBI-UniProt-GOA-ACAP-ARAP_25.05.2022_00h00	1.78003e-05	0.000484534	0.000757326	0.00106252	[3]	Group63	4.53258	16	[ATF4, CDKN1B, CFLAR, CXCR4, CYBA, EGLN2, EGR1, FOS, HSP90B1, NR4A2, PTGS2, RHOA, SOD2, TIMP1, VASN, VEGFB]
GO:0001666	response to hypoxia	GO_BiologicalProcess-EBI-UniProt-GOA-ACAP-ARAP_25.05.2022_00h00	1.46924e-05	0.000412054	0.000757326	0.00106252	[3, 5]	Group63	4.85437	15	[CDKN1B, CFLAR, CXCR4, CYBA, EGLN2, EGR1, FOS, HSP90B1, NR4A2, PTGS2, RHOA, SOD2, TIMP1, VASN, VEGFB]
GO:0036293	response to decreased oxygen levels	GO_BiologicalProcess-EBI-UniProt-GOA-ACAP-ARAP_25.05.2022_00h00	5.66175e-06	0.000209598	0.000757326	0.00106252	[4]	Group63	4.96894	16	[ATF4, CDKN1B, CFLAR, CXCR4, CYBA, EGLN2, EGR1, FOS, HSP90B1, NR4A2, PTGS2, RHOA, SOD2, TIMP1, VASN, VEGFB]
GO:0071453	cellular response to oxygen levels	GO_BiologicalProcess-EBI-UniProt-GOA-ACAP-ARAP_25.05.2022_00h00	0.00784986	0.0364163	0.000757326	0.00106252	[4]	Group63	4.04624	7	[ATF4, CFLAR, EGLN2, EGR1, FOS, PTGS2, VASN]
GO:0036294	cellular response to decreased oxygen levels	GO_BiologicalProcess-EBI-UniProt-GOA-ACAP-ARAP_25.05.2022_00h00	0.00436276	0.0238919	0.000757326	0.00106252	[5]	Group63	4.51613	7	[ATF4, CFLAR, EGLN2, EGR1, FOS, PTGS2, VASN]
GO:0071407	cellular response to organic cyclic compound	GO_BiologicalProcess-EBI-UniProt-GOA-ACAP-ARAP_25.05.2022_00h00	0.00767283	0.0358647	0.000757326	0.00106252	[5]	Group63	2.58481	16	[ATF4, CCL3, CDKN1B, CEBPB, CFLAR, CYBA, EGLN2, EGR1, FLOT1, HSP90B1, IL1B, KLF2, PARK7, PTGES3, PTGS2, RHOA]
GO:1901724	positive regulation of cell proliferation involved in kidney development	GO_BiologicalProcess-EBI-UniProt-GOA-ACAP-ARAP_25.05.2022_00h00	0.0057805	0.0290753	0.000757326	0.00106252	[4, 5, 6, 7, 8, 9, 10]	Group63	22.2222	2	[CFLAR, EGR1]
GO:0072110	glomerular mesangial cell proliferation	GO_BiologicalProcess-EBI-UniProt-GOA-ACAP-ARAP_25.05.2022_00h00	0.0103271	0.0446623	0.000757326	0.00106252	[4, 6, 7, 8, 9, 10, 11, 12]	Group63	16.6667	2	[CFLAR, EGR1]
GO:0072124	regulation of glomerular mesangial cell proliferation	GO_BiologicalProcess-EBI-UniProt-GOA-ACAP-ARAP_25.05.2022_00h00	0.00868032	0.0391885	0.000757326	0.00106252	[5, 6, 7, 8, 9, 10, 11, 12, 13]	Group63	18.1818	2	[CFLAR, EGR1]
GO:0072126	positive regulation of glomerular mesangial cell proliferation	GO_BiologicalProcess-EBI-UniProt-GOA-ACAP-ARAP_25.05.2022_00h00	0.00343074	0.0199069	0.000757326	0.00106252	[5, 6, 7, 8, 9, 10, 11, 12, 13, 14]	Group63	28.5714	2	[CFLAR, EGR1]
KEGG:04928	Parathyroid hormone synthesis, secretion and action	KEGG_25.05.2022	0.00271231	0.0166793	7.70856e-06	3.01919e-05	[-1]	Group64	5.66038	6	[ATF4, EGR1, FOS, MMP25, NR4A2, RHOA]
GO:0051602	response to electrical stimulus	GO_BiologicalProcess-EBI-UniProt-GOA-ACAP-ARAP_25.05.2022_00h00	0.000483053	0.00480715	7.70856e-06	3.01919e-05	[3]	Group64	10	5	[BTG2, CD14, NQO1, SOD2, TIMP1]
GO:0070997	neuron death	GO_BiologicalProcess-EBI-UniProt-GOA-ACAP-ARAP_25.05.2022_00h00	5.90884e-05	0.0011393	7.70856e-06	3.01919e-05	[3]	Group64	4.10256	16	[ATF4, BTG2, CCL3, CEBPB, DDIT3, DKK1, EGLN2, EGR1, FOS, MAP3K11, NQO1, NR4A2, PARK7, RHOA, SOD2, TIMP1]
GO:1903409	reactive oxygen species biosynthetic process	GO_BiologicalProcess-EBI-UniProt-GOA-ACAP-ARAP_25.05.2022_00h00	0.0012072	0.00915787	7.70856e-06	3.01919e-05	[3, 4]	Group64	8.19672	5	[CFLAR, CYBA, PARK7, RHOA, SOD2]
GO:0060548	negative regulation of cell death	GO_BiologicalProcess-EBI-UniProt-GOA-ACAP-ARAP_25.05.2022_00h00	0.000496624	0.00483816	7.70856e-06	3.01919e-05	[3, 4, 5]	Group64	2.57117	28	[ATF4, BCL6, BTG2, CDKN1B, CEBPB, CFLAR, DAD1, DKK1, HERPUD1, HSP90B1, HYPK, IFIT3, IL1B, IVNS1ABP, LAPTM5, NAA38, NQO1, NR4A2, PARK7, PIM2, PLAUR, PTGS2, RHOA, SOCS3, SOD2, TIMP1, TSC22D3, XBP1]
GO:0062197	cellular response to chemical stress	GO_BiologicalProcess-EBI-UniProt-GOA-ACAP-ARAP_25.05.2022_00h00	0.00106397	0.00848884	7.70856e-06	3.01919e-05	[4]	Group64	3.57143	13	[ATF4, DDIT3, DHFR, FOS, KLF2, NQO1, NR4A2, PARK7, PTGS2, PYCARD, RHOB, SOD2, TIMP1]
GO:0051402	neuron apoptotic process	GO_BiologicalProcess-EBI-UniProt-GOA-ACAP-ARAP_25.05.2022_00h00	0.00021754	0.00263181	7.70856e-06	3.01919e-05	[4, 5]	Group64	4.49438	12	[ATF4, BTG2, CCL3, CEBPB, DDIT3, EGLN2, MAP3K11, NQO1, NR4A2, PARK7, RHOA, SOD2]
GO:1901214	regulation of neuron death	GO_BiologicalProcess-EBI-UniProt-GOA-ACAP-ARAP_25.05.2022_00h00	1.2949e-05	0.000386591	7.70856e-06	3.01919e-05	[4, 5]	Group64	4.65116	16	[ATF4, BTG2, CCL3, CEBPB, DDIT3, DKK1, EGLN2, EGR1, FOS, MAP3K11, NQO1, NR4A2, PARK7, RHOA, SOD2, TIMP1]
GO:0097193	intrinsic apoptotic signaling pathway	GO_BiologicalProcess-EBI-UniProt-GOA-ACAP-ARAP_25.05.2022_00h00	7.13931e-05	0.00125856	7.70856e-06	3.01919e-05	[4, 5, 6]	Group64	4.4586	14	[ATF4, CEBPB, DDIT3, FIS1, HERPUD1, IVNS1ABP, PARK7, PLAUR, PTGS2, PYCARD, SHISA5, SOD2, TIMP1, XBP1]
GO:1901215	negative regulation of neuron death	GO_BiologicalProcess-EBI-UniProt-GOA-ACAP-ARAP_25.05.2022_00h00	0.0115833	0.0478586	7.70856e-06	3.01919e-05	[4, 5, 6]	Group64	3.44828	8	[ATF4, BTG2, CEBPB, NR4A2, PARK7, RHOA, SOD2, TIMP1]
GO:1903426	regulation of reactive oxygen species biosynthetic process	GO_BiologicalProcess-EBI-UniProt-GOA-ACAP-ARAP_25.05.2022_00h00	0.000361033	0.00386285	7.70856e-06	3.01919e-05	[4, 5, 6]	Group64	10.6383	5	[CFLAR, CYBA, PARK7, RHOA, SOD2]
GO:0043523	regulation of neuron apoptotic process	GO_BiologicalProcess-EBI-UniProt-GOA-ACAP-ARAP_25.05.2022_00h00	4.69111e-05	0.000954202	7.70856e-06	3.01919e-05	[5, 6, 7]	Group64	5.28634	12	[ATF4, BTG2, CCL3, CEBPB, DDIT3, EGLN2, MAP3K11, NQO1, NR4A2, PARK7, RHOA, SOD2]
GO:0070059	intrinsic apoptotic signaling pathway in response to endoplasmic reticulum stress	GO_BiologicalProcess-EBI-UniProt-GOA-ACAP-ARAP_25.05.2022_00h00	0.000262532	0.00303716	7.70856e-06	3.01919e-05	[5, 6, 7]	Group64	8.82353	6	[ATF4, CEBPB, DDIT3, HERPUD1, PARK7, XBP1]
GO:0036500	ATF6-mediated unfolded protein response	GO_BiologicalProcess-EBI-UniProt-GOA-ACAP-ARAP_25.05.2022_00h00	0.00716355	0.0341746	1.80452e-06	1.06016e-05	[4, 5, 6, 7, 8]	Group65	20	2	[DDIT3, XBP1]
GO:0072576	liver morphogenesis	GO_BiologicalProcess-EBI-UniProt-GOA-ACAP-ARAP_25.05.2022_00h00	0.00460937	0.0245878	1.80452e-06	1.06016e-05	[5, 6, 7]	Group65	11.5385	3	[CEBPB, CFLAR, XBP1]
GO:0072575	epithelial cell proliferation involved in liver morphogenesis	GO_BiologicalProcess-EBI-UniProt-GOA-ACAP-ARAP_25.05.2022_00h00	0.00411689	0.022884	1.80452e-06	1.06016e-05	[4, 6, 7, 8]	Group65	12	3	[CEBPB, CFLAR, XBP1]
GO:0009750	response to fructose	GO_BiologicalProcess-EBI-UniProt-GOA-ACAP-ARAP_25.05.2022_00h00	0.00453494	0.0243309	1.80452e-06	1.06016e-05	[7]	Group65	25	2	[PTGS2, XBP1]
GO:1901724	positive regulation of cell proliferation involved in kidney development	GO_BiologicalProcess-EBI-UniProt-GOA-ACAP-ARAP_25.05.2022_00h00	0.0057805	0.0290753	1.80452e-06	1.06016e-05	[4, 5, 6, 7, 8, 9, 10]	Group65	22.2222	2	[CFLAR, EGR1]
GO:0072574	hepatocyte proliferation	GO_BiologicalProcess-EBI-UniProt-GOA-ACAP-ARAP_25.05.2022_00h00	0.00411689	0.022884	1.80452e-06	1.06016e-05	[5, 7, 8, 9]	Group65	12	3	[CEBPB, CFLAR, XBP1]
GO:2000347	positive regulation of hepatocyte proliferation	GO_BiologicalProcess-EBI-UniProt-GOA-ACAP-ARAP_25.05.2022_00h00	0.0121003	0.0495521	1.80452e-06	1.06016e-05	[5, 6, 7, 8, 9, 10, 11]	Group65	15.3846	2	[CFLAR, XBP1]
GO:0072110	glomerular mesangial cell proliferation	GO_BiologicalProcess-EBI-UniProt-GOA-ACAP-ARAP_25.05.2022_00h00	0.0103271	0.0446623	1.80452e-06	1.06016e-05	[4, 6, 7, 8, 9, 10, 11, 12]	Group65	16.6667	2	[CFLAR, EGR1]
GO:0061043	regulation of vascular wound healing	GO_BiologicalProcess-EBI-UniProt-GOA-ACAP-ARAP_25.05.2022_00h00	0.00868032	0.0391885	1.80452e-06	1.06016e-05	[5, 6, 7, 8, 9, 10, 11, 12]	Group65	18.1818	2	[CXCR4, XBP1]
GO:0035470	positive regulation of vascular wound healing	GO_BiologicalProcess-EBI-UniProt-GOA-ACAP-ARAP_25.05.2022_00h00	0.00166223	0.0116988	1.80452e-06	1.06016e-05	[5, 6, 7, 8, 9, 10, 11, 12, 13]	Group65	40	2	[CXCR4, XBP1]
GO:0072124	regulation of glomerular mesangial cell proliferation	GO_BiologicalProcess-EBI-UniProt-GOA-ACAP-ARAP_25.05.2022_00h00	0.00868032	0.0391885	1.80452e-06	1.06016e-05	[5, 6, 7, 8, 9, 10, 11, 12, 13]	Group65	18.1818	2	[CFLAR, EGR1]
GO:0072126	positive regulation of glomerular mesangial cell proliferation	GO_BiologicalProcess-EBI-UniProt-GOA-ACAP-ARAP_25.05.2022_00h00	0.00343074	0.0199069	1.80452e-06	1.06016e-05	[5, 6, 7, 8, 9, 10, 11, 12, 13, 14]	Group65	28.5714	2	[CFLAR, EGR1]
GO:1900098	regulation of plasma cell differentiation	GO_BiologicalProcess-EBI-UniProt-GOA-ACAP-ARAP_25.05.2022_00h00	0.00247183	0.0157771	1.80452e-06	1.06016e-05	[4, 5, 7, 8, 9, 10, 11, 12, 13, 14, 15]	Group65	33.3333	2	[BCL6, XBP1]
KEGG:04060	Cytokine-cytokine receptor interaction	KEGG_25.05.2022	0.00565088	0.0287357	2.20543e-07	1.88464e-06	[-1]	Group66	3.38983	10	[CCL3, CCL3L1, CCL3L3, CXCL8, CXCR1, CXCR4, IFNGR2, IL1B, LTB, OSM]
KEGG:04061	Viral protein interaction with cytokine and cytokine receptor	KEGG_25.05.2022	0.00202194	0.0136095	2.20543e-07	1.88464e-06	[-1]	Group66	6	6	[CCL3, CCL3L1, CCL3L3, CXCL8, CXCR1, CXCR4]
KEGG:04620	Toll-like receptor signaling pathway	KEGG_25.05.2022	0.000436305	0.00451173	2.20543e-07	1.88464e-06	[-1]	Group66	6.73077	7	[CCL3, CCL3L1, CCL3L3, CD14, CXCL8, FOS, IL1B]
KEGG:04640	Hematopoietic cell lineage	KEGG_25.05.2022	0.00973577	0.042805	2.20543e-07	1.88464e-06	[-1]	Group66	5.05051	5	[CD14, HLA-DMA, HLA-DMB, HLA-DQA1, IL1B]
KEGG:04658	Th1 and Th2 cell differentiation	KEGG_25.05.2022	0.00720218	0.0342705	2.20543e-07	1.88464e-06	[-1]	Group66	5.43478	5	[FOS, HLA-DMA, HLA-DMB, HLA-DQA1, IFNGR2]
KEGG:04659	Th17 cell differentiation	KEGG_25.05.2022	0.00297764	0.0179531	2.20543e-07	1.88464e-06	[-1]	Group66	5.55556	6	[FOS, HLA-DMA, HLA-DMB, HLA-DQA1, IFNGR2, IL1B]
KEGG:05140	Leishmaniasis	KEGG_25.05.2022	7.22393e-07	4.95241e-05	2.20543e-07	1.88464e-06	[-1]	Group66	11.6883	9	[CYBA, FOS, HLA-DMA, HLA-DMB, HLA-DQA1, IFNGR2, IL1B, NCF4, PTGS2]
KEGG:05142	Chagas disease	KEGG_25.05.2022	5.83538e-05	0.00113698	2.20543e-07	1.88464e-06	[-1]	Group66	7.84314	8	[CCL3, CCL3L1, CCL3L3, CFLAR, CXCL8, FOS, IFNGR2, IL1B]
KEGG:05164	Influenza A	KEGG_25.05.2022	0.000430379	0.00447545	2.20543e-07	1.88464e-06	[-1]	Group66	5.26316	9	[CXCL8, HLA-DMA, HLA-DMB, HLA-DQA1, IFNGR2, IL1B, NXT1, PYCARD, SOCS3]
KEGG:05310	Asthma	KEGG_25.05.2022	0.00759583	0.0357758	2.20543e-07	1.88464e-06	[-1]	Group66	9.67742	3	[HLA-DMA, HLA-DMB, HLA-DQA1]
KEGG:05321	Inflammatory bowel disease	KEGG_25.05.2022	0.00160673	0.0113514	2.20543e-07	1.88464e-06	[-1]	Group66	7.69231	5	[HLA-DMA, HLA-DMB, HLA-DQA1, IFNGR2, IL1B]
KEGG:05323	Rheumatoid arthritis	KEGG_25.05.2022	3.64596e-08	6.74866e-06	2.20543e-07	1.88464e-06	[-1]	Group66	11.828	11	[ATP6V1B2, CCL3, CCL3L1, CCL3L3, CXCL8, FOS, HLA-DMA, HLA-DMB, HLA-DQA1, IL1B, LTB]
KEGG:05417	Lipid and atherosclerosis	KEGG_25.05.2022	2.51616e-08	5.1749e-06	2.20543e-07	1.88464e-06	[-1]	Group66	7.44186	16	[ATF4, CCL3, CCL3L1, CCL3L3, CD14, CXCL8, CYBA, DDIT3, FOS, HSP90B1, IL1B, NCF4, PYCARD, RHOA, SOD2, XBP1]
KEGG:05167	Kaposi sarcoma-associated herpesvirus infection	KEGG_25.05.2022	0.00410838	0.0229747	0.000180456	0.000339257	[-1]	Group67	4.12371	8	[CXCL8, FOS, HLA-A, HLA-B, HLA-C, HLA-E, PTGS2, UBA52]
GO:0006959	humoral immune response	GO_BiologicalProcess-EBI-UniProt-GOA-ACAP-ARAP_25.05.2022_00h00	0.00247236	0.0157263	0.000180456	0.000339257	[3]	Group67	3.39943	12	[CXCL8, HLA-A, HLA-E, IGHV4-39, IGKC, IGKV3-20, IL1B, PSMA7, PSMB10, RNASE6, S100A12, TREM1]
GO:0019730	antimicrobial humoral response	GO_BiologicalProcess-EBI-UniProt-GOA-ACAP-ARAP_25.05.2022_00h00	0.00815868	0.0372882	0.000180456	0.000339257	[4, 5, 6]	Group67	4.51128	6	[CXCL8, HLA-A, HLA-E, IGKV3-20, RNASE6, S100A12]
GO:0042742	defense response to bacterium	GO_BiologicalProcess-EBI-UniProt-GOA-ACAP-ARAP_25.05.2022_00h00	0.00119113	0.00911065	0.000180456	0.000339257	[4, 5, 6]	Group67	3.37349	14	[CEBPB, CYBA, HLA-A, HLA-E, IGHV4-39, IGKC, IGKV3-20, IL1B, MPEG1, PYCARD, RNASE6, S100A12, SHARPIN, TREM1]
GO:0019731	antibacterial humoral response	GO_BiologicalProcess-EBI-UniProt-GOA-ACAP-ARAP_25.05.2022_00h00	0.0121246	0.0495422	0.000180456	0.000339257	[5, 6, 7]	Group67	5.88235	4	[HLA-A, HLA-E, IGKV3-20, RNASE6]
GO:0050830	defense response to Gram-positive bacterium	GO_BiologicalProcess-EBI-UniProt-GOA-ACAP-ARAP_25.05.2022_00h00	0.00585113	0.0291926	0.000180456	0.000339257	[5, 6, 7]	Group67	4.83871	6	[HLA-A, HLA-E, IL1B, MPEG1, PYCARD, RNASE6]
GO:0036037	CD8-positive, alpha-beta T cell activation	GO_BiologicalProcess-EBI-UniProt-GOA-ACAP-ARAP_25.05.2022_00h00	0.00569738	0.0287353	0.000180456	0.000339257	[6, 7]	Group67	10.7143	3	[HLA-A, HLA-E, VSIR]
GO:0035740	CD8-positive, alpha-beta T cell proliferation	GO_BiologicalProcess-EBI-UniProt-GOA-ACAP-ARAP_25.05.2022_00h00	0.000118135	0.00174935	0.000180456	0.000339257	[7, 8]	Group67	37.5	3	[HLA-A, HLA-E, VSIR]
GO:2001185	regulation of CD8-positive, alpha-beta T cell activation	GO_BiologicalProcess-EBI-UniProt-GOA-ACAP-ARAP_25.05.2022_00h00	0.00183764	0.0128357	0.000180456	0.000339257	[7, 8, 9]	Group67	15.7895	3	[HLA-A, HLA-E, VSIR]
GO:0042270	protection from natural killer cell mediated cytotoxicity	GO_BiologicalProcess-EBI-UniProt-GOA-ACAP-ARAP_25.05.2022_00h00	4.30197e-05	0.00091528	0.000180456	0.000339257	[6, 7, 8, 9, 10, 11]	Group67	50	3	[HLA-A, HLA-B, HLA-E]
GO:2001187	positive regulation of CD8-positive, alpha-beta T cell activation	GO_BiologicalProcess-EBI-UniProt-GOA-ACAP-ARAP_25.05.2022_00h00	0.0057805	0.0290753	0.000180456	0.000339257	[7, 8, 9, 10]	Group67	22.2222	2	[HLA-A, HLA-E]
GO:2000564	regulation of CD8-positive, alpha-beta T cell proliferation	GO_BiologicalProcess-EBI-UniProt-GOA-ACAP-ARAP_25.05.2022_00h00	0.000118135	0.00174935	0.000180456	0.000339257	[8, 9, 10]	Group67	37.5	3	[HLA-A, HLA-E, VSIR]
GO:2000566	positive regulation of CD8-positive, alpha-beta T cell proliferation	GO_BiologicalProcess-EBI-UniProt-GOA-ACAP-ARAP_25.05.2022_00h00	0.00100602	0.0082396	0.000180456	0.000339257	[8, 9, 10, 11]	Group67	50	2	[HLA-A, HLA-E]
GO:0051409	response to nitrosative stress	GO_BiologicalProcess-EBI-UniProt-GOA-ACAP-ARAP_25.05.2022_00h00	0.00716355	0.0341746	1.50078e-05	5.64291e-05	[3]	Group68	20	2	[DDIT3, PARK7]
GO:0097190	apoptotic signaling pathway	GO_BiologicalProcess-EBI-UniProt-GOA-ACAP-ARAP_25.05.2022_00h00	0.00030901	0.00344565	1.50078e-05	5.64291e-05	[3, 4, 5]	Group68	3.12012	20	[ATF4, CEBPB, CFLAR, DDIT3, FIS1, G0S2, HERPUD1, IL1B, IVNS1ABP, NR4A2, PARK7, PDIA3, PLAUR, PTGS2, PYCARD, SHISA5, SOD2, SPI1, TIMP1, XBP1]
GO:0032637	interleukin-8 production	GO_BiologicalProcess-EBI-UniProt-GOA-ACAP-ARAP_25.05.2022_00h00	0.00787254	0.0363394	1.50078e-05	5.64291e-05	[3, 6]	Group68	5.31915	5	[CD14, DDIT3, IL1B, PARK7, PYCARD]
GO:0071500	cellular response to nitrosative stress	GO_BiologicalProcess-EBI-UniProt-GOA-ACAP-ARAP_25.05.2022_00h00	0.00247183	0.0157771	1.50078e-05	5.64291e-05	[4, 5]	Group68	33.3333	2	[DDIT3, PARK7]
GO:0043068	positive regulation of programmed cell death	GO_BiologicalProcess-EBI-UniProt-GOA-ACAP-ARAP_25.05.2022_00h00	2.82398e-05	0.000670152	1.50078e-05	5.64291e-05	[4, 5, 6]	Group68	3.72439	20	[ATF4, BCL6, CCL3, DDIT3, FIS1, G0S2, GADD45B, HCAR2, IFIT2, LAPTM5, LGALS1, MAP3K11, NQO1, PARK7, PDIA3, PTGS2, PYCARD, RHOA, RHOB, SOD2]
GO:0097153	cysteine-type endopeptidase activity involved in apoptotic process	GO_BiologicalProcess-EBI-UniProt-GOA-ACAP-ARAP_25.05.2022_00h00	0.0113074	0.0473528	1.50078e-05	5.64291e-05	[5]	Group68	3.4632	8	[CFLAR, FIS1, LAPTM5, PARK7, PLAUR, PTGS2, PYCARD, RHOA]
GO:0032677	regulation of interleukin-8 production	GO_BiologicalProcess-EBI-UniProt-GOA-ACAP-ARAP_25.05.2022_00h00	0.00787254	0.0363394	1.50078e-05	5.64291e-05	[4, 5, 6, 7]	Group68	5.31915	5	[CD14, DDIT3, IL1B, PARK7, PYCARD]
GO:2001233	regulation of apoptotic signaling pathway	GO_BiologicalProcess-EBI-UniProt-GOA-ACAP-ARAP_25.05.2022_00h00	8.18985e-05	0.00137813	1.50078e-05	5.64291e-05	[4, 5, 6, 7]	Group68	3.99003	16	[CFLAR, DDIT3, FIS1, G0S2, HERPUD1, IL1B, IVNS1ABP, NR4A2, PARK7, PDIA3, PLAUR, PTGS2, PYCARD, SOD2, TIMP1, XBP1]
GO:0032757	positive regulation of interleukin-8 production	GO_BiologicalProcess-EBI-UniProt-GOA-ACAP-ARAP_25.05.2022_00h00	0.00252797	0.0159159	1.50078e-05	5.64291e-05	[4, 5, 6, 7, 8]	Group68	6.94444	5	[CD14, DDIT3, IL1B, PARK7, PYCARD]
GO:0043065	positive regulation of apoptotic process	GO_BiologicalProcess-EBI-UniProt-GOA-ACAP-ARAP_25.05.2022_00h00	6.26792e-05	0.00117191	1.50078e-05	5.64291e-05	[5, 6, 7]	Group68	3.63289	19	[ATF4, BCL6, CCL3, DDIT3, FIS1, G0S2, GADD45B, HCAR2, IFIT2, LGALS1, MAP3K11, NQO1, PARK7, PDIA3, PTGS2, PYCARD, RHOA, RHOB, SOD2]
GO:1990442	intrinsic apoptotic signaling pathway in response to nitrosative stress	GO_BiologicalProcess-EBI-UniProt-GOA-ACAP-ARAP_25.05.2022_00h00	0.000507399	0.00491725	1.50078e-05	5.64291e-05	[5, 6, 7]	Group68	66.6667	2	[DDIT3, PARK7]
GO:2001235	positive regulation of apoptotic signaling pathway	GO_BiologicalProcess-EBI-UniProt-GOA-ACAP-ARAP_25.05.2022_00h00	0.00874924	0.0393079	1.50078e-05	5.64291e-05	[4, 5, 6, 7, 8]	Group68	4.44444	6	[DDIT3, FIS1, G0S2, PARK7, PDIA3, PYCARD]
GO:2001242	regulation of intrinsic apoptotic signaling pathway	GO_BiologicalProcess-EBI-UniProt-GOA-ACAP-ARAP_25.05.2022_00h00	2.7374e-05	0.000658042	1.50078e-05	5.64291e-05	[5, 6, 7, 8]	Group68	6.07735	11	[DDIT3, FIS1, HERPUD1, IVNS1ABP, PARK7, PLAUR, PTGS2, PYCARD, SOD2, TIMP1, XBP1]
GO:0043281	regulation of cysteine-type endopeptidase activity involved in apoptotic process	GO_BiologicalProcess-EBI-UniProt-GOA-ACAP-ARAP_25.05.2022_00h00	0.00975276	0.0427781	1.50078e-05	5.64291e-05	[6, 8, 9, 10]	Group68	3.55556	8	[CFLAR, FIS1, LAPTM5, PARK7, PLAUR, PTGS2, PYCARD, RHOA]
KEGG:04621	NOD-like receptor signaling pathway	KEGG_25.05.2022	0.0108042	0.0459739	0.00015166	0.000309914	[-1]	Group69	3.80435	7	[CXCL8, CYBA, GABARAPL1, IL1B, PYCARD, RHOA, SHARPIN]
GO:0001101	response to acid chemical	GO_BiologicalProcess-EBI-UniProt-GOA-ACAP-ARAP_25.05.2022_00h00	0.000519611	0.00500938	0.00015166	0.000309914	[3]	Group69	5.71429	8	[CDKN1B, CEBPB, CYBA, KLF2, LAMTOR4, NQO1, RHOA, XBP1]
GO:0071216	cellular response to biotic stimulus	GO_BiologicalProcess-EBI-UniProt-GOA-ACAP-ARAP_25.05.2022_00h00	0.00252039	0.0159223	0.00015166	0.000309914	[3]	Group69	3.80228	10	[CCL3, CD14, CEBPB, CXCL8, DDIT3, IL1B, PYCARD, RHOA, SPI1, XBP1]
GO:0002699	positive regulation of immune effector process	GO_BiologicalProcess-EBI-UniProt-GOA-ACAP-ARAP_25.05.2022_00h00	0.00434618	0.0238717	0.00015166	0.000309914	[3, 4, 5]	Group69	3.52113	10	[B2M, HLA-A, HLA-B, HLA-DMB, HLA-E, IL1B, LAPTM5, PYCARD, SPI1, XBP1]
GO:0014805	smooth muscle adaptation	GO_BiologicalProcess-EBI-UniProt-GOA-ACAP-ARAP_25.05.2022_00h00	0.00166223	0.0116988	0.00015166	0.000309914	[3, 5]	Group69	40	2	[CYBA, IL1B]
GO:0071229	cellular response to acid chemical	GO_BiologicalProcess-EBI-UniProt-GOA-ACAP-ARAP_25.05.2022_00h00	0.00491672	0.0259284	0.00015166	0.000309914	[4]	Group69	5.95238	5	[CEBPB, CYBA, KLF2, LAMTOR4, XBP1]
GO:0032635	interleukin-6 production	GO_BiologicalProcess-EBI-UniProt-GOA-ACAP-ARAP_25.05.2022_00h00	0.00553977	0.0282483	0.00015166	0.000309914	[3, 6]	Group69	4.32099	7	[CEBPB, CYBA, HLA-B, IL1B, KLF2, PYCARD, XBP1]
GO:0043200	response to amino acid	GO_BiologicalProcess-EBI-UniProt-GOA-ACAP-ARAP_25.05.2022_00h00	0.00118352	0.00909002	0.00015166	0.000309914	[4, 5]	Group69	5.69106	7	[CDKN1B, CEBPB, CYBA, LAMTOR4, NQO1, RHOA, XBP1]
GO:0002702	positive regulation of production of molecular mediator of immune response	GO_BiologicalProcess-EBI-UniProt-GOA-ACAP-ARAP_25.05.2022_00h00	0.00392084	0.0221264	0.00015166	0.000309914	[3, 4, 5, 6, 7]	Group69	4.60526	7	[B2M, HLA-A, HLA-E, IL1B, LAPTM5, PYCARD, XBP1]
GO:0002821	positive regulation of adaptive immune response	GO_BiologicalProcess-EBI-UniProt-GOA-ACAP-ARAP_25.05.2022_00h00	0.00608061	0.0300139	0.00015166	0.000309914	[4, 5, 6]	Group69	4.8	6	[B2M, HLA-A, HLA-B, HLA-E, IL1B, PYCARD]
GO:0070555	response to interleukin-1	GO_BiologicalProcess-EBI-UniProt-GOA-ACAP-ARAP_25.05.2022_00h00	2.02961e-05	0.000521779	0.00015166	0.000309914	[5]	Group69	6.94444	10	[CCL3, CCL3L1, CEBPB, CXCL8, CYBA, EGR1, IL1B, KLF2, PYCARD, TIMP1]
GO:0071219	cellular response to molecule of bacterial origin	GO_BiologicalProcess-EBI-UniProt-GOA-ACAP-ARAP_25.05.2022_00h00	0.0040058	0.0225372	0.00015166	0.000309914	[4, 5, 7]	Group69	3.81356	9	[CCL3, CD14, CEBPB, CXCL8, IL1B, PYCARD, RHOA, SPI1, XBP1]
GO:0032675	regulation of interleukin-6 production	GO_BiologicalProcess-EBI-UniProt-GOA-ACAP-ARAP_25.05.2022_00h00	0.00553977	0.0282483	0.00015166	0.000309914	[4, 5, 6, 7]	Group69	4.32099	7	[CEBPB, CYBA, HLA-B, IL1B, KLF2, PYCARD, XBP1]
GO:0071347	cellular response to interleukin-1	GO_BiologicalProcess-EBI-UniProt-GOA-ACAP-ARAP_25.05.2022_00h00	0.000136079	0.00192277	0.00015166	0.000309914	[6]	Group69	6.95652	8	[CCL3, CCL3L1, CEBPB, CXCL8, EGR1, IL1B, KLF2, PYCARD]
GO:0071222	cellular response to lipopolysaccharide	GO_BiologicalProcess-EBI-UniProt-GOA-ACAP-ARAP_25.05.2022_00h00	0.00301266	0.0180467	0.00015166	0.000309914	[5, 6, 8]	Group69	3.9823	9	[CCL3, CD14, CEBPB, CXCL8, IL1B, PYCARD, RHOA, SPI1, XBP1]
GO:0023057	negative regulation of signaling	GO_BiologicalProcess-EBI-UniProt-GOA-ACAP-ARAP_25.05.2022_00h00	0.00452363	0.0243408	0.0120917	0.0123545	[2, 3, 4]	Group70	2.14236	31	[BCL6, CFLAR, CXCL8, DDIT3, DKK1, EGR1, GPS2, HERPUD1, IL1B, IVNS1ABP, LAPTM5, MYADM, NR4A2, OGT, OSM, PAFAH1B1, PARK7, PFDN5, PLAUR, PTGS2, PYCARD, RGS2, RHOA, RNF167, SDHAF2, SOCS3, SOD2, SPI1, TIMP1, VASN, XBP1]
GO:0048585	negative regulation of response to stimulus	GO_BiologicalProcess-EBI-UniProt-GOA-ACAP-ARAP_25.05.2022_00h00	0.00490869	0.02596	0.0120917	0.0123545	[2, 3, 4]	Group70	2.0564	35	[BCL6, CFLAR, CRK, CXCL8, DDIT3, DKK1, EGR1, GPS2, HERPUD1, HLA-A, HLA-B, HLA-E, IL1B, IVNS1ABP, LAPTM5, MYADM, NR4A2, OGT, PAFAH1B1, PARK7, PFDN5, PLAUR, PTGS2, PYCARD, RGS2, RHOA, RNF167, SDHAF2, SHARPIN, SOCS3, SOD2, SPI1, TIMP1, VASN, XBP1]
GO:1901700	response to oxygen-containing compound	GO_BiologicalProcess-EBI-UniProt-GOA-ACAP-ARAP_25.05.2022_00h00	0.00888709	0.0396385	0.0120917	0.0123545	[3]	Group70	1.9774	35	[ATF4, BTG2, CCL3, CD14, CDKN1B, CEBPB, CFLAR, CRK, CXCL8, CYBA, DHFR, DKK1, EGR1, EGR2, FOS, HSP90B1, IGFBP7, IL1B, KLF2, LAMTOR4, NQO1, NR4A2, OGT, PARK7, PTGS2, PYCARD, RGS2, RHOA, RHOB, SOCS3, SOD2, SPI1, SRSF4, TIMP1, XBP1]
GO:0010648	negative regulation of cell communication	GO_BiologicalProcess-EBI-UniProt-GOA-ACAP-ARAP_25.05.2022_00h00	0.00430184	0.0236985	0.0120917	0.0123545	[3, 4, 5]	Group70	2.14979	31	[BCL6, CFLAR, CXCL8, DDIT3, DKK1, EGR1, GPS2, HERPUD1, IL1B, IVNS1ABP, LAPTM5, MYADM, NR4A2, OGT, OSM, PAFAH1B1, PARK7, PFDN5, PLAUR, PTGS2, PYCARD, RGS2, RHOA, RNF167, SDHAF2, SOCS3, SOD2, SPI1, TIMP1, VASN, XBP1]
GO:0080135	regulation of cellular response to stress	GO_BiologicalProcess-EBI-UniProt-GOA-ACAP-ARAP_25.05.2022_00h00	0.000405134	0.00426081	0.0120917	0.0123545	[3, 4, 5]	Group70	2.91005	22	[ATF4, CRK, DDIT3, DHFR, FUS, GADD45B, GPS2, HERPUD1, IL1B, MAP3K11, MORF4L1, PAFAH1B1, PARK7, PTGS2, PYCARD, SOD2, SPI1, TERF2IP, TIMP1, TMED2, XBP1, ZNHIT1]
GO:0009968	negative regulation of signal transduction	GO_BiologicalProcess-EBI-UniProt-GOA-ACAP-ARAP_25.05.2022_00h00	0.00231484	0.0150343	0.0120917	0.0123545	[3, 4, 5, 6]	Group70	2.26586	30	[BCL6, CFLAR, CXCL8, DDIT3, DKK1, EGR1, GPS2, HERPUD1, IL1B, IVNS1ABP, LAPTM5, MYADM, NR4A2, OGT, PAFAH1B1, PARK7, PFDN5, PLAUR, PTGS2, PYCARD, RGS2, RHOA, RNF167, SDHAF2, SOCS3, SOD2, SPI1, TIMP1, VASN, XBP1]
GO:0051246	regulation of protein metabolic process	GO_BiologicalProcess-EBI-UniProt-GOA-ACAP-ARAP_25.05.2022_00h00	0.00221553	0.0145941	0.0120917	0.0123545	[4, 5]	Group70	1.92168	53	[ABTB1, ATF4, AURKAIP1, BCL6, BTG2, CDKN1B, CFLAR, CIRBP, COPS8, DERL1, DHFR, DKK1, EEF1D, EGLN2, EGR1, FIS1, FLOT1, GADD45B, GPS2, HERPUD1, HSP90B1, IL1B, IVNS1ABP, JTB, KDELR2, KLF2, LAPTM5, MAP3K11, MYADM, NQO1, OGT, OSM, PARK7, PFDN5, PLAUR, PSENEN, PSMA3, PTGS2, PYCARD, RGS2, RHOA, RNF139, S100A12, SERPINA1, SOCS3, SPI1, TERF2IP, TIMP1, TMED10, TMED2, TRMT10C, VEGFB, VSIR]
GO:0031098	stress-activated protein kinase signaling cascade	GO_BiologicalProcess-EBI-UniProt-GOA-ACAP-ARAP_25.05.2022_00h00	0.00445389	0.0241764	0.0120917	0.0123545	[4, 5, 6]	Group70	3.50877	10	[CRK, DKK1, GADD45B, GPS2, IL1B, MAP3K11, PAFAH1B1, PYCARD, RHOA, SPI1]
GO:0051248	negative regulation of protein metabolic process	GO_BiologicalProcess-EBI-UniProt-GOA-ACAP-ARAP_25.05.2022_00h00	0.00138958	0.0102474	0.0120917	0.0123545	[4, 5, 6]	Group70	2.43682	27	[ATF4, BTG2, CDKN1B, CIRBP, DHFR, DKK1, GADD45B, GPS2, IL1B, IVNS1ABP, MYADM, NQO1, OGT, PARK7, PFDN5, PLAUR, PTGS2, PYCARD, RGS2, RNF139, SERPINA1, SOCS3, SPI1, TERF2IP, TIMP1, TMED10, TMED2]
GO:0070302	regulation of stress-activated protein kinase signaling cascade	GO_BiologicalProcess-EBI-UniProt-GOA-ACAP-ARAP_25.05.2022_00h00	0.0058666	0.0291911	0.0120917	0.0123545	[4, 5, 6, 7]	Group70	3.8835	8	[CRK, GADD45B, GPS2, IL1B, MAP3K11, PAFAH1B1, PYCARD, SPI1]
GO:1902532	negative regulation of intracellular signal transduction	GO_BiologicalProcess-EBI-UniProt-GOA-ACAP-ARAP_25.05.2022_00h00	0.000112938	0.00177159	0.0120917	0.0123545	[4, 5, 6, 7]	Group70	3.47349	19	[BCL6, DDIT3, GPS2, HERPUD1, IL1B, IVNS1ABP, MYADM, PAFAH1B1, PARK7, PLAUR, PTGS2, PYCARD, RGS2, RHOA, RNF167, SOD2, SPI1, TIMP1, XBP1]
GO:0031400	negative regulation of protein modification process	GO_BiologicalProcess-EBI-UniProt-GOA-ACAP-ARAP_25.05.2022_00h00	0.00427739	0.0236342	0.0120917	0.0123545	[5, 6, 7]	Group70	2.83554	15	[CDKN1B, DKK1, GADD45B, GPS2, IL1B, IVNS1ABP, MYADM, OGT, PARK7, PYCARD, RGS2, SOCS3, SPI1, TERF2IP, TMED2]
GO:0051403	stress-activated MAPK cascade	GO_BiologicalProcess-EBI-UniProt-GOA-ACAP-ARAP_25.05.2022_00h00	0.0112245	0.0471125	0.0120917	0.0123545	[5, 6, 7]	Group70	3.23741	9	[CRK, DKK1, GADD45B, GPS2, IL1B, MAP3K11, PAFAH1B1, PYCARD, SPI1]
GO:0032872	regulation of stress-activated MAPK cascade	GO_BiologicalProcess-EBI-UniProt-GOA-ACAP-ARAP_25.05.2022_00h00	0.00538146	0.0278243	0.0120917	0.0123545	[5, 6, 7, 8]	Group70	3.94089	8	[CRK, GADD45B, GPS2, IL1B, MAP3K11, PAFAH1B1, PYCARD, SPI1]
GO:0007254	JNK cascade	GO_BiologicalProcess-EBI-UniProt-GOA-ACAP-ARAP_25.05.2022_00h00	0.00638436	0.0310169	0.0120917	0.0123545	[6, 7, 8]	Group70	3.82775	8	[CRK, DKK1, GADD45B, GPS2, IL1B, MAP3K11, PAFAH1B1, PYCARD]
GO:0001933	negative regulation of protein phosphorylation	GO_BiologicalProcess-EBI-UniProt-GOA-ACAP-ARAP_25.05.2022_00h00	0.00619459	0.0303338	0.0120917	0.0123545	[6, 7, 8, 9]	Group70	3.17003	11	[CDKN1B, DKK1, GADD45B, IL1B, MYADM, PARK7, PYCARD, RGS2, SOCS3, TERF2IP, TMED2]
KEGG:04620	Toll-like receptor signaling pathway	KEGG_25.05.2022	0.000436305	0.00451173	6.31508e-08	6.59575e-07	[-1]	Group71	6.73077	7	[CCL3, CCL3L1, CCL3L3, CD14, CXCL8, FOS, IL1B]
KEGG:04621	NOD-like receptor signaling pathway	KEGG_25.05.2022	0.0108042	0.0459739	6.31508e-08	6.59575e-07	[-1]	Group71	3.80435	7	[CXCL8, CYBA, GABARAPL1, IL1B, PYCARD, RHOA, SHARPIN]
KEGG:05417	Lipid and atherosclerosis	KEGG_25.05.2022	2.51616e-08	5.1749e-06	6.31508e-08	6.59575e-07	[-1]	Group71	7.44186	16	[ATF4, CCL3, CCL3L1, CCL3L3, CD14, CXCL8, CYBA, DDIT3, FOS, HSP90B1, IL1B, NCF4, PYCARD, RHOA, SOD2, XBP1]
GO:0006954	inflammatory response	GO_BiologicalProcess-EBI-UniProt-GOA-ACAP-ARAP_25.05.2022_00h00	3.42179e-06	0.000162404	6.31508e-08	6.59575e-07	[4]	Group71	3.34873	29	[ADGRE5, APOL2, BCL6, CCL3, CCL3L1, CD14, CEBPB, CXCL8, CXCR4, CYBA, FOS, GPS2, GPSM3, HLA-E, IFNGR2, IL1B, LGALS1, MGST2, MMP25, OSM, PARK7, PTGS2, PYCARD, S100A12, SERPINA1, SHARPIN, SOCS3, TIMP1, TREM1]
GO:0034097	response to cytokine	GO_BiologicalProcess-EBI-UniProt-GOA-ACAP-ARAP_25.05.2022_00h00	4.88986e-05	0.000973239	6.31508e-08	6.59575e-07	[4]	Group71	2.95671	28	[CCL3, CCL3L1, CD14, CEBPB, CXCL8, CXCR1, CXCR4, CYBA, EGR1, FOS, GPS2, IFIT2, IFIT3, IFNGR2, IL1B, KLF2, LAPTM5, OSM, PAFAH1B1, PDIA3, PTGS2, PYCARD, RHOA, SHARPIN, SOCS3, SPI1, TIMP1, XBP1]
GO:0019221	cytokine-mediated signaling pathway	GO_BiologicalProcess-EBI-UniProt-GOA-ACAP-ARAP_25.05.2022_00h00	0.00100744	0.00821483	6.31508e-08	6.59575e-07	[4, 5, 6]	Group71	3.18091	16	[CCL3, CCL3L1, CXCL8, CXCR1, CXCR4, EGR1, GPS2, IFNGR2, IL1B, LAPTM5, OSM, PAFAH1B1, PYCARD, SHARPIN, SPI1, TIMP1]
GO:0034612	response to tumor necrosis factor	GO_BiologicalProcess-EBI-UniProt-GOA-ACAP-ARAP_25.05.2022_00h00	0.00052394	0.00502493	6.31508e-08	6.59575e-07	[5]	Group71	4.34783	11	[CCL3, CCL3L1, CD14, CXCL8, CYBA, GPS2, KLF2, LAPTM5, PTGS2, PYCARD, SHARPIN]
GO:0070555	response to interleukin-1	GO_BiologicalProcess-EBI-UniProt-GOA-ACAP-ARAP_25.05.2022_00h00	2.02961e-05	0.000521779	6.31508e-08	6.59575e-07	[5]	Group71	6.94444	10	[CCL3, CCL3L1, CEBPB, CXCL8, CYBA, EGR1, IL1B, KLF2, PYCARD, TIMP1]
GO:0071345	cellular response to cytokine stimulus	GO_BiologicalProcess-EBI-UniProt-GOA-ACAP-ARAP_25.05.2022_00h00	0.000150703	0.00208173	6.31508e-08	6.59575e-07	[5]	Group71	2.92398	25	[CCL3, CCL3L1, CEBPB, CXCL8, CXCR1, CXCR4, CYBA, EGR1, GPS2, IFIT2, IFIT3, IFNGR2, IL1B, KLF2, LAPTM5, OSM, PAFAH1B1, PDIA3, PYCARD, RHOA, SHARPIN, SOCS3, SPI1, TIMP1, XBP1]
GO:0032640	tumor necrosis factor production	GO_BiologicalProcess-EBI-UniProt-GOA-ACAP-ARAP_25.05.2022_00h00	0.00937557	0.0413195	6.31508e-08	6.59575e-07	[4, 7]	Group71	3.91061	7	[CCL3, CD14, CYBA, HLA-E, PYCARD, UBE2J1, VSIR]
GO:0008009	chemokine activity	GO_BiologicalProcess-EBI-UniProt-GOA-ACAP-ARAP_25.05.2022_00h00	0.00473833	0.0251308	6.31508e-08	6.59575e-07	[5, 6, 7]	Group71	7.69231	4	[CCL3, CCL3L1, CKLF, CXCL8]
GO:0070098	chemokine-mediated signaling pathway	GO_BiologicalProcess-EBI-UniProt-GOA-ACAP-ARAP_25.05.2022_00h00	0.00720218	0.0342705	6.31508e-08	6.59575e-07	[5, 6, 7]	Group71	5.43478	5	[CCL3, CCL3L1, CXCL8, CXCR1, CXCR4]
GO:0071347	cellular response to interleukin-1	GO_BiologicalProcess-EBI-UniProt-GOA-ACAP-ARAP_25.05.2022_00h00	0.000136079	0.00192277	6.31508e-08	6.59575e-07	[6]	Group71	6.95652	8	[CCL3, CCL3L1, CEBPB, CXCL8, EGR1, IL1B, KLF2, PYCARD]
GO:0071356	cellular response to tumor necrosis factor	GO_BiologicalProcess-EBI-UniProt-GOA-ACAP-ARAP_25.05.2022_00h00	0.00338339	0.0196939	6.31508e-08	6.59575e-07	[6]	Group71	3.91304	9	[CCL3, CCL3L1, CXCL8, CYBA, GPS2, KLF2, LAPTM5, PYCARD, SHARPIN]
GO:0010803	regulation of tumor necrosis factor-mediated signaling pathway	GO_BiologicalProcess-EBI-UniProt-GOA-ACAP-ARAP_25.05.2022_00h00	0.0057904	0.0290461	6.31508e-08	6.59575e-07	[5, 6, 7, 8]	Group71	7.27273	4	[GPS2, LAPTM5, PYCARD, SHARPIN]
GO:0032680	regulation of tumor necrosis factor production	GO_BiologicalProcess-EBI-UniProt-GOA-ACAP-ARAP_25.05.2022_00h00	0.00937557	0.0413195	6.31508e-08	6.59575e-07	[5, 6, 7, 8]	Group71	3.91061	7	[CCL3, CD14, CYBA, HLA-E, PYCARD, UBE2J1, VSIR]
KEGG:05417	Lipid and atherosclerosis	KEGG_25.05.2022	2.51616e-08	5.1749e-06	0.00787976	0.00832244	[-1]	Group72	7.44186	16	[ATF4, CCL3, CCL3L1, CCL3L3, CD14, CXCL8, CYBA, DDIT3, FOS, HSP90B1, IL1B, NCF4, PYCARD, RHOA, SOD2, XBP1]
KEGG:05418	Fluid shear stress and atherosclerosis	KEGG_25.05.2022	0.000495411	0.00485188	0.00787976	0.00832244	[-1]	Group72	5.7554	8	[CYBA, FOS, HSP90B1, IL1B, KLF2, MGST2, NQO1, RHOA]
GO:0001101	response to acid chemical	GO_BiologicalProcess-EBI-UniProt-GOA-ACAP-ARAP_25.05.2022_00h00	0.000519611	0.00500938	0.00787976	0.00832244	[3]	Group72	5.71429	8	[CDKN1B, CEBPB, CYBA, KLF2, LAMTOR4, NQO1, RHOA, XBP1]
GO:1901700	response to oxygen-containing compound	GO_BiologicalProcess-EBI-UniProt-GOA-ACAP-ARAP_25.05.2022_00h00	0.00888709	0.0396385	0.00787976	0.00832244	[3]	Group72	1.9774	35	[ATF4, BTG2, CCL3, CD14, CDKN1B, CEBPB, CFLAR, CRK, CXCL8, CYBA, DHFR, DKK1, EGR1, EGR2, FOS, HSP90B1, IGFBP7, IL1B, KLF2, LAMTOR4, NQO1, NR4A2, OGT, PARK7, PTGS2, PYCARD, RGS2, RHOA, RHOB, SOCS3, SOD2, SPI1, SRSF4, TIMP1, XBP1]
GO:0009725	response to hormone	GO_BiologicalProcess-EBI-UniProt-GOA-ACAP-ARAP_25.05.2022_00h00	0.00523432	0.0272922	0.00787976	0.00832244	[3, 4]	Group72	2.37325	22	[BTG2, CDKN1B, CFLAR, CRK, CYBA, EGLN2, EGR1, EGR2, FOS, IGFBP7, IL1B, NQO1, NR4A2, OGT, PARK7, PTGES3, PTGS2, RHOA, SOCS3, SRSF4, TIMP1, XBP1]
GO:1903409	reactive oxygen species biosynthetic process	GO_BiologicalProcess-EBI-UniProt-GOA-ACAP-ARAP_25.05.2022_00h00	0.0012072	0.00915787	0.00787976	0.00832244	[3, 4]	Group72	8.19672	5	[CFLAR, CYBA, PARK7, RHOA, SOD2]
GO:0000302	response to reactive oxygen species	GO_BiologicalProcess-EBI-UniProt-GOA-ACAP-ARAP_25.05.2022_00h00	0.00858381	0.0388475	0.00787976	0.00832244	[4]	Group72	3.63636	8	[CRK, DHFR, FOS, KLF2, NQO1, PARK7, RHOB, SOD2]
GO:0006801	superoxide metabolic process	GO_BiologicalProcess-EBI-UniProt-GOA-ACAP-ARAP_25.05.2022_00h00	0.000721521	0.00642085	0.00787976	0.00832244	[4]	Group72	7.31707	6	[CYBA, DHFR, NCF4, NQO1, PARK7, SOD2]
GO:0014070	response to organic cyclic compound	GO_BiologicalProcess-EBI-UniProt-GOA-ACAP-ARAP_25.05.2022_00h00	0.00145903	0.0105908	0.00787976	0.00832244	[4]	Group72	2.5025	25	[ATF4, BTG2, CCL3, CDKN1B, CEBPB, CFLAR, CXCR4, CYBA, DHFR, EGLN2, EGR1, FLOT1, FOS, HSP90B1, IGFBP7, IL1B, KLF2, NQO1, PARK7, PTGES3, PTGS2, RHOA, SLC3A2, SOD2, TIMP1]
GO:0033993	response to lipid	GO_BiologicalProcess-EBI-UniProt-GOA-ACAP-ARAP_25.05.2022_00h00	0.00891843	0.0396827	0.00787976	0.00832244	[4]	Group72	2.26337	22	[CCL3, CD14, CDKN1B, CEBPB, CFLAR, CXCL8, CYBA, DKK1, EGLN2, FOS, IGFBP7, IL1B, NQO1, PARK7, PTGES3, PTGS2, PYCARD, RHOA, SOD2, SPI1, TIMP1, XBP1]
GO:0062197	cellular response to chemical stress	GO_BiologicalProcess-EBI-UniProt-GOA-ACAP-ARAP_25.05.2022_00h00	0.00106397	0.00848884	0.00787976	0.00832244	[4]	Group72	3.57143	13	[ATF4, DDIT3, DHFR, FOS, KLF2, NQO1, NR4A2, PARK7, PTGS2, PYCARD, RHOB, SOD2, TIMP1]
GO:0097305	response to alcohol	GO_BiologicalProcess-EBI-UniProt-GOA-ACAP-ARAP_25.05.2022_00h00	0.00346652	0.0200517	0.00787976	0.00832244	[4]	Group72	3.63636	10	[CCL3, CD14, CYBA, FOS, IGFBP7, KLF2, NQO1, RGS2, RHOA, SOD2]
GO:1901654	response to ketone	GO_BiologicalProcess-EBI-UniProt-GOA-ACAP-ARAP_25.05.2022_00h00	0.00975276	0.0427781	0.00787976	0.00832244	[4]	Group72	3.55556	8	[CFLAR, CYBA, FOS, IGFBP7, KLF2, NQO1, PARK7, TIMP1]
GO:0042542	response to hydrogen peroxide	GO_BiologicalProcess-EBI-UniProt-GOA-ACAP-ARAP_25.05.2022_00h00	0.0100212	0.043543	0.00787976	0.00832244	[4, 5]	Group72	4.31655	6	[CRK, KLF2, NQO1, PARK7, RHOB, SOD2]
GO:1903426	regulation of reactive oxygen species biosynthetic process	GO_BiologicalProcess-EBI-UniProt-GOA-ACAP-ARAP_25.05.2022_00h00	0.000361033	0.00386285	0.00787976	0.00832244	[4, 5, 6]	Group72	10.6383	5	[CFLAR, CYBA, PARK7, RHOA, SOD2]
GO:0032496	response to lipopolysaccharide	GO_BiologicalProcess-EBI-UniProt-GOA-ACAP-ARAP_25.05.2022_00h00	0.000914831	0.00766223	0.00787976	0.00832244	[4, 5, 7]	Group72	3.63128	13	[CCL3, CD14, CEBPB, CXCL8, FOS, IL1B, PTGS2, PYCARD, RHOA, SOD2, SPI1, TIMP1, XBP1]
GO:0034614	cellular response to reactive oxygen species	GO_BiologicalProcess-EBI-UniProt-GOA-ACAP-ARAP_25.05.2022_00h00	0.00535851	0.0277832	0.00787976	0.00832244	[5, 6]	Group72	4.34783	7	[DHFR, FOS, KLF2, NQO1, PARK7, RHOB, SOD2]
GO:1990440	positive regulation of transcription from RNA polymerase II promoter in response to endoplasmic reticulum stress	GO_BiologicalProcess-EBI-UniProt-GOA-ACAP-ARAP_25.05.2022_00h00	0.000338087	0.00370296	5.24665e-06	2.46592e-05	[5, 7, 9, 10, 11, 12, 13, 14]	Group73	27.2727	3	[ATF4, CEBPB, DDIT3]
GO:0007584	response to nutrient	GO_BiologicalProcess-EBI-UniProt-GOA-ACAP-ARAP_25.05.2022_00h00	0.0105066	0.0449139	5.24665e-06	2.46592e-05	[3, 5]	Group73	3.82514	7	[DAD1, NQO1, OGT, PTGS2, SOD2, TIMP1, XBP1]
GO:0045444	fat cell differentiation	GO_BiologicalProcess-EBI-UniProt-GOA-ACAP-ARAP_25.05.2022_00h00	0.000474198	0.00482275	5.24665e-06	2.46592e-05	[4]	Group73	4.4	11	[BSCL2, CEBPB, CEBPD, DDIT3, EGR2, GPS2, NR4A2, PTGS2, RGS2, SOD2, XBP1]
GO:0032633	interleukin-4 production	GO_BiologicalProcess-EBI-UniProt-GOA-ACAP-ARAP_25.05.2022_00h00	0.0115024	0.0477377	5.24665e-06	2.46592e-05	[3, 6]	Group73	8.33333	3	[CEBPB, DDIT3, HLA-E]
GO:0045598	regulation of fat cell differentiation	GO_BiologicalProcess-EBI-UniProt-GOA-ACAP-ARAP_25.05.2022_00h00	0.0114197	0.0477151	5.24665e-06	2.46592e-05	[4, 5]	Group73	4.1958	6	[CEBPB, DDIT3, GPS2, PTGS2, SOD2, XBP1]
GO:0010042	response to manganese ion	GO_BiologicalProcess-EBI-UniProt-GOA-ACAP-ARAP_25.05.2022_00h00	0.00365786	0.0208329	5.24665e-06	2.46592e-05	[5]	Group73	12.5	3	[ATF4, PTGS2, SOD2]
GO:0097193	intrinsic apoptotic signaling pathway	GO_BiologicalProcess-EBI-UniProt-GOA-ACAP-ARAP_25.05.2022_00h00	7.13931e-05	0.00125856	5.24665e-06	2.46592e-05	[4, 5, 6]	Group73	4.4586	14	[ATF4, CEBPB, DDIT3, FIS1, HERPUD1, IVNS1ABP, PARK7, PLAUR, PTGS2, PYCARD, SHISA5, SOD2, TIMP1, XBP1]
GO:0032496	response to lipopolysaccharide	GO_BiologicalProcess-EBI-UniProt-GOA-ACAP-ARAP_25.05.2022_00h00	0.000914831	0.00766223	5.24665e-06	2.46592e-05	[4, 5, 7]	Group73	3.63128	13	[CCL3, CD14, CEBPB, CXCL8, FOS, IL1B, PTGS2, PYCARD, RHOA, SOD2, SPI1, TIMP1, XBP1]
GO:0032673	regulation of interleukin-4 production	GO_BiologicalProcess-EBI-UniProt-GOA-ACAP-ARAP_25.05.2022_00h00	0.0115024	0.0477377	5.24665e-06	2.46592e-05	[4, 5, 6, 7]	Group73	8.33333	3	[CEBPB, DDIT3, HLA-E]
GO:0036500	ATF6-mediated unfolded protein response	GO_BiologicalProcess-EBI-UniProt-GOA-ACAP-ARAP_25.05.2022_00h00	0.00716355	0.0341746	5.24665e-06	2.46592e-05	[4, 5, 6, 7, 8]	Group73	20	2	[DDIT3, XBP1]
GO:0070059	intrinsic apoptotic signaling pathway in response to endoplasmic reticulum stress	GO_BiologicalProcess-EBI-UniProt-GOA-ACAP-ARAP_25.05.2022_00h00	0.000262532	0.00303716	5.24665e-06	2.46592e-05	[5, 6, 7]	Group73	8.82353	6	[ATF4, CEBPB, DDIT3, HERPUD1, PARK7, XBP1]
GO:0072576	liver morphogenesis	GO_BiologicalProcess-EBI-UniProt-GOA-ACAP-ARAP_25.05.2022_00h00	0.00460937	0.0245878	5.24665e-06	2.46592e-05	[5, 6, 7]	Group73	11.5385	3	[CEBPB, CFLAR, XBP1]
GO:0072575	epithelial cell proliferation involved in liver morphogenesis	GO_BiologicalProcess-EBI-UniProt-GOA-ACAP-ARAP_25.05.2022_00h00	0.00411689	0.022884	5.24665e-06	2.46592e-05	[4, 6, 7, 8]	Group73	12	3	[CEBPB, CFLAR, XBP1]
GO:2001242	regulation of intrinsic apoptotic signaling pathway	GO_BiologicalProcess-EBI-UniProt-GOA-ACAP-ARAP_25.05.2022_00h00	2.7374e-05	0.000658042	5.24665e-06	2.46592e-05	[5, 6, 7, 8]	Group73	6.07735	11	[DDIT3, FIS1, HERPUD1, IVNS1ABP, PARK7, PLAUR, PTGS2, PYCARD, SOD2, TIMP1, XBP1]
GO:0009750	response to fructose	GO_BiologicalProcess-EBI-UniProt-GOA-ACAP-ARAP_25.05.2022_00h00	0.00453494	0.0243309	5.24665e-06	2.46592e-05	[7]	Group73	25	2	[PTGS2, XBP1]
GO:2001243	negative regulation of intrinsic apoptotic signaling pathway	GO_BiologicalProcess-EBI-UniProt-GOA-ACAP-ARAP_25.05.2022_00h00	0.000128037	0.00185153	5.24665e-06	2.46592e-05	[5, 6, 7, 8, 9]	Group73	7.01754	8	[HERPUD1, IVNS1ABP, PARK7, PLAUR, PTGS2, SOD2, TIMP1, XBP1]
GO:0072574	hepatocyte proliferation	GO_BiologicalProcess-EBI-UniProt-GOA-ACAP-ARAP_25.05.2022_00h00	0.00411689	0.022884	5.24665e-06	2.46592e-05	[5, 7, 8, 9]	Group73	12	3	[CEBPB, CFLAR, XBP1]
KEGG:04062	Chemokine signaling pathway	KEGG_25.05.2022	0.00386011	0.0218504	5.84529e-05	0.000148502	[-1]	Group74	4.16667	8	[CCL3, CCL3L1, CCL3L3, CRK, CXCL8, CXCR1, CXCR4, RHOA]
KEGG:04144	Endocytosis	KEGG_25.05.2022	0.00595629	0.0294789	5.84529e-05	0.000148502	[-1]	Group74	3.58566	9	[ARPC5, CXCR1, CXCR4, CYTH4, HLA-A, HLA-B, HLA-C, HLA-E, RHOA]
KEGG:04612	Antigen processing and presentation	KEGG_25.05.2022	3.89261e-10	2.40174e-07	5.84529e-05	0.000148502	[-1]	Group74	15.3846	12	[B2M, HLA-A, HLA-B, HLA-C, HLA-DMA, HLA-DMB, HLA-DQA1, HLA-E, IFI30, PDIA3, TAP1, TAPBP]
KEGG:05163	Human cytomegalovirus infection	KEGG_25.05.2022	1.03387e-09	4.78426e-07	5.84529e-05	0.000148502	[-1]	Group74	8	18	[ATF4, B2M, CCL3, CCL3L1, CCL3L3, CRK, CXCL8, CXCR4, HLA-A, HLA-B, HLA-C, HLA-E, IL1B, PDIA3, PTGS2, RHOA, TAP1, TAPBP]
KEGG:05167	Kaposi sarcoma-associated herpesvirus infection	KEGG_25.05.2022	0.00410838	0.0229747	5.84529e-05	0.000148502	[-1]	Group74	4.12371	8	[CXCL8, FOS, HLA-A, HLA-B, HLA-C, HLA-E, PTGS2, UBA52]
KEGG:05168	Herpes simplex virus 1 infection	KEGG_25.05.2022	0.00230143	0.0149998	5.84529e-05	0.000148502	[-1]	Group74	3.0303	15	[B2M, HLA-A, HLA-B, HLA-C, HLA-DMA, HLA-DMB, HLA-DQA1, HLA-E, IFNGR2, IL1B, PDIA3, SOCS3, SRSF4, TAP1, TAPBP]
KEGG:05169	Epstein-Barr virus infection	KEGG_25.05.2022	7.1509e-08	1.01818e-05	5.84529e-05	0.000148502	[-1]	Group74	7.42574	15	[B2M, CDKN1B, GADD45B, HLA-A, HLA-B, HLA-C, HLA-DMA, HLA-DMB, HLA-DQA1, HLA-E, PDIA3, PSMD13, PSMD7, TAP1, TAPBP]
KEGG:05170	Human immunodeficiency virus 1 infection	KEGG_25.05.2022	0.000114489	0.00173705	5.84529e-05	0.000148502	[-1]	Group74	5.18868	11	[B2M, CRK, CXCR4, FOS, HLA-A, HLA-B, HLA-C, HLA-E, PDIA3, TAP1, TAPBP]
KEGG:05203	Viral carcinogenesis	KEGG_25.05.2022	0.00553964	0.0283256	5.84529e-05	0.000148502	[-1]	Group74	3.92157	8	[ATF4, CDKN1B, EGR2, HLA-A, HLA-B, HLA-C, HLA-E, RHOA]
GO:0019883	antigen processing and presentation of endogenous antigen	GO_BiologicalProcess-EBI-UniProt-GOA-ACAP-ARAP_25.05.2022_00h00	5.64983e-08	9.50712e-06	5.84529e-05	0.000148502	[3]	Group74	25	7	[B2M, HLA-A, HLA-B, HLA-C, HLA-E, TAP1, TAPBP]
GO:0048002	antigen processing and presentation of peptide antigen	GO_BiologicalProcess-EBI-UniProt-GOA-ACAP-ARAP_25.05.2022_00h00	4.83248e-12	8.94491e-09	5.84529e-05	0.000148502	[3]	Group74	18.8406	13	[B2M, HLA-A, HLA-B, HLA-C, HLA-DMA, HLA-DMB, HLA-DQA1, HLA-E, IFI30, PDIA3, PYCARD, TAP1, TAPBP]
GO:0002474	antigen processing and presentation of peptide antigen via MHC class I	GO_BiologicalProcess-EBI-UniProt-GOA-ACAP-ARAP_25.05.2022_00h00	2.84848e-10	2.63627e-07	5.84529e-05	0.000148502	[4]	Group74	27.2727	9	[B2M, HLA-A, HLA-B, HLA-C, HLA-E, IFI30, PDIA3, TAP1, TAPBP]
GO:0002483	antigen processing and presentation of endogenous peptide antigen	GO_BiologicalProcess-EBI-UniProt-GOA-ACAP-ARAP_25.05.2022_00h00	5.99934e-09	2.22096e-06	5.84529e-05	0.000148502	[4]	Group74	33.3333	7	[B2M, HLA-A, HLA-B, HLA-C, HLA-E, TAP1, TAPBP]
GO:0019885	antigen processing and presentation of endogenous peptide antigen via MHC class I	GO_BiologicalProcess-EBI-UniProt-GOA-ACAP-ARAP_25.05.2022_00h00	1.29963e-08	3.4366e-06	5.84529e-05	0.000148502	[5]	Group74	42.8571	6	[B2M, HLA-A, HLA-B, HLA-C, TAP1, TAPBP]
GO:0002706	regulation of lymphocyte mediated immunity	GO_BiologicalProcess-EBI-UniProt-GOA-ACAP-ARAP_25.05.2022_00h00	0.0111079	0.0468355	5.84529e-05	0.000148502	[5, 6]	Group74	3.78378	7	[B2M, BCL6, CRK, HLA-A, HLA-B, HLA-E, IL1B]
GO:0002709	regulation of T cell mediated immunity	GO_BiologicalProcess-EBI-UniProt-GOA-ACAP-ARAP_25.05.2022_00h00	0.00753217	0.0356574	5.84529e-05	0.000148502	[6, 7]	Group74	5.37634	5	[B2M, HLA-A, HLA-B, HLA-E, IL1B]
GO:0002711	positive regulation of T cell mediated immunity	GO_BiologicalProcess-EBI-UniProt-GOA-ACAP-ARAP_25.05.2022_00h00	0.0012072	0.00915787	5.84529e-05	0.000148502	[6, 7, 8]	Group74	8.19672	5	[B2M, HLA-A, HLA-B, HLA-E, IL1B]
KEGG:03060	Protein export	KEGG_25.05.2022	1.02273e-05	0.000332117	1.59899e-05	5.78096e-05	[-1]	Group75	21.7391	5	[SEC11C, SPCS1, SPCS2, SPCS3, SRPRA]
GO:0006810	transport	GO_BiologicalProcess-EBI-UniProt-GOA-ACAP-ARAP_25.05.2022_00h00	2.48814e-05	0.000614072	1.59899e-05	5.78096e-05	[3]	Group75	1.91189	92	[APOBR, APOL2, ATF4, ATOX1, ATP6V1B2, AUP1, AURKAIP1, B2M, C1orf43, CCDC88B, CCL3, CCT4, CCT8, CD14, CDKN1B, CEBPB, CKLF, CXCL8, CXCR1, CXCR4, CYBA, DCTN2, DDIT3, DERL1, DKK1, EGR2, ESYT1, FCGRT, FIS1, FLOT1, FTL, GABRQ, GPS2, HCAR2, HERPUD1, HSP90B1, ICAM3, IFNGR2, IGHV4-39, IGKC, IL1B, ISCU, KDELR2, LAPTM5, LASP1, MMGT1, NCF4, NDUFA1, NDUFA3, NDUFV3, NME1, NXT1, OSM, PAFAH1B1, PARK7, PSAP, PTGS…
GO:0051649	establishment of localization in cell	GO_BiologicalProcess-EBI-UniProt-GOA-ACAP-ARAP_25.05.2022_00h00	0.00547962	0.0282529	1.59899e-05	5.78096e-05	[3]	Group75	1.93432	43	[AUP1, AURKAIP1, CCDC88B, CCL3, CYBA, DCTN2, DERL1, EGR2, FIS1, HERPUD1, HSP90B1, IL1B, ISCU, KDELR2, LAPTM5, NXT1, PAFAH1B1, PARK7, PSAP, PTGS2, RAB24, RBM22, RHOB, RNF139, SPCS1, SPCS2, SPCS3, SPI1, SRPRA, SYN1, TAP1, TIMM17A, TMCO6, TMED10, TMED2, TMEM50B, TOMM7, TUBA1A, UBE2J1, WIPI1, YIPF4, ZDHHC18, ZDHHC4]
GO:0070727	cellular macromolecule localization	GO_BiologicalProcess-EBI-UniProt-GOA-ACAP-ARAP_25.05.2022_00h00	0.00805508	0.0369974	1.59899e-05	5.78096e-05	[3]	Group75	1.84473	48	[AUP1, AURKAIP1, BCL6, CCT4, CCT8, CRK, DCTN2, DDIT3, DERL1, EGR2, FIS1, FLOT1, HCAR2, HERPUD1, HSP90B1, IL1B, KDELR2, LAMTOR4, LAPTM5, MMGT1, MYADM, NXT1, PAFAH1B1, PARK7, PTGS2, RAB24, RAB3D, RBM22, RHOB, SPCS1, SPCS2, SPCS3, SPI1, SRPRA, TAP1, TERF2IP, TIMM17A, TMCO6, TMED10, TMED2, TOMM7, TPP1, UBE2J1, WIPI1, XBP1, ZDHHC18, ZDHHC4, ZDHHC5]
GO:0046907	intracellular transport	GO_BiologicalProcess-EBI-UniProt-GOA-ACAP-ARAP_25.05.2022_00h00	0.00103059	0.00829404	1.59899e-05	5.78096e-05	[3, 4]	Group75	2.21823	37	[AUP1, AURKAIP1, CCDC88B, DERL1, EGR2, FIS1, HERPUD1, HSP90B1, IL1B, KDELR2, LAPTM5, NXT1, PAFAH1B1, PARK7, PSAP, PTGS2, RAB24, RBM22, RHOB, RNF139, SPCS1, SPCS2, SPCS3, SRPRA, TAP1, TIMM17A, TMCO6, TMED10, TMED2, TMEM50B, TOMM7, TUBA1A, UBE2J1, WIPI1, YIPF4, ZDHHC18, ZDHHC4]
GO:0008104	protein localization	GO_BiologicalProcess-EBI-UniProt-GOA-ACAP-ARAP_25.05.2022_00h00	0.00755951	0.0356955	1.59899e-05	5.78096e-05	[4]	Group75	1.85114	48	[AUP1, AURKAIP1, BCL6, CCT4, CCT8, CRK, DCTN2, DDIT3, DERL1, EGR2, FIS1, FLOT1, HCAR2, HERPUD1, HSP90B1, IL1B, KDELR2, LAMTOR4, LAPTM5, MMGT1, MYADM, NXT1, PAFAH1B1, PARK7, PTGS2, RAB24, RAB3D, RBM22, RHOB, SPCS1, SPCS2, SPCS3, SPI1, SRPRA, TAP1, TERF2IP, TIMM17A, TMCO6, TMED10, TMED2, TOMM7, TPP1, UBE2J1, WIPI1, XBP1, ZDHHC18, ZDHHC4, ZDHHC5]
GO:0045184	establishment of protein localization	GO_BiologicalProcess-EBI-UniProt-GOA-ACAP-ARAP_25.05.2022_00h00	0.00258997	0.0162509	1.59899e-05	5.78096e-05	[3, 5]	Group75	2.10466	37	[AUP1, AURKAIP1, CCT4, CCT8, DDIT3, DERL1, EGR2, FIS1, HCAR2, HERPUD1, HSP90B1, IL1B, KDELR2, LAPTM5, MMGT1, NXT1, PAFAH1B1, PARK7, PTGS2, RAB24, RAB3D, RBM22, RHOB, SPCS1, SPCS2, SPCS3, SRPRA, TAP1, TIMM17A, TMCO6, TMED10, TMED2, TOMM7, UBE2J1, XBP1, ZDHHC18, ZDHHC4]
GO:0051604	protein maturation	GO_BiologicalProcess-EBI-UniProt-GOA-ACAP-ARAP_25.05.2022_00h00	0.000180535	0.00237001	1.59899e-05	5.78096e-05	[4, 5]	Group75	4.08163	14	[AURKAIP1, BOLA2-SMG1P6, NAA10, NAA38, OGT, PLAUR, PSENEN, PYCARD, RNF139, SEC11C, SPCS1, SPCS2, SPCS3, VSIR]
GO:0015031	protein transport	GO_BiologicalProcess-EBI-UniProt-GOA-ACAP-ARAP_25.05.2022_00h00	0.00877382	0.0392279	1.59899e-05	5.78096e-05	[4, 5, 6]	Group75	2.00974	33	[AUP1, AURKAIP1, DERL1, EGR2, FIS1, HCAR2, HERPUD1, HSP90B1, IL1B, KDELR2, LAPTM5, NXT1, PAFAH1B1, PARK7, PTGS2, RAB24, RAB3D, RBM22, RHOB, SPCS1, SPCS2, SPCS3, SRPRA, TAP1, TIMM17A, TMCO6, TMED10, TMED2, TOMM7, UBE2J1, XBP1, ZDHHC18, ZDHHC4]
GO:0033365	protein localization to organelle	GO_BiologicalProcess-EBI-UniProt-GOA-ACAP-ARAP_25.05.2022_00h00	7.53771e-05	0.00129188	1.59899e-05	5.78096e-05	[5]	Group75	2.88363	28	[AUP1, AURKAIP1, CCT4, CCT8, DCTN2, DDIT3, FIS1, HERPUD1, KDELR2, LAMTOR4, LAPTM5, MMGT1, NXT1, PARK7, PTGS2, RBM22, SPCS1, SPCS2, SPCS3, SPI1, SRPRA, TERF2IP, TIMM17A, TMCO6, TMED10, TOMM7, TPP1, ZDHHC5]
GO:0072594	establishment of protein localization to organelle	GO_BiologicalProcess-EBI-UniProt-GOA-ACAP-ARAP_25.05.2022_00h00	0.000157301	0.00214092	1.59899e-05	5.78096e-05	[4, 6]	Group75	3.62473	17	[AURKAIP1, CCT4, CCT8, DDIT3, FIS1, HERPUD1, LAPTM5, NXT1, PTGS2, RBM22, SPCS1, SPCS2, SPCS3, SRPRA, TIMM17A, TMCO6, TOMM7]
GO:0006886	intracellular protein transport	GO_BiologicalProcess-EBI-UniProt-GOA-ACAP-ARAP_25.05.2022_00h00	6.95427e-05	0.00124974	1.59899e-05	5.78096e-05	[4, 5, 6, 7]	Group75	2.95082	27	[AUP1, AURKAIP1, DERL1, EGR2, FIS1, HERPUD1, HSP90B1, IL1B, LAPTM5, NXT1, PARK7, PTGS2, RAB24, RBM22, RHOB, SPCS1, SPCS2, SPCS3, SRPRA, TIMM17A, TMCO6, TMED10, TMED2, TOMM7, UBE2J1, ZDHHC18, ZDHHC4]
GO:0016485	protein processing	GO_BiologicalProcess-EBI-UniProt-GOA-ACAP-ARAP_25.05.2022_00h00	0.00280931	0.0171618	1.59899e-05	5.78096e-05	[5, 6]	Group75	3.74532	10	[OGT, PLAUR, PSENEN, PYCARD, RNF139, SEC11C, SPCS1, SPCS2, SPCS3, VSIR]
GO:0006465	signal peptide processing	GO_BiologicalProcess-EBI-UniProt-GOA-ACAP-ARAP_25.05.2022_00h00	2.58463e-05	0.000629494	1.59899e-05	5.78096e-05	[5, 6, 7]	Group75	28.5714	4	[SEC11C, SPCS1, SPCS2, SPCS3]
GO:0070972	protein localization to endoplasmic reticulum	GO_BiologicalProcess-EBI-UniProt-GOA-ACAP-ARAP_25.05.2022_00h00	0.000332506	0.0036635	1.59899e-05	5.78096e-05	[6]	Group75	8.4507	6	[HERPUD1, KDELR2, SPCS1, SPCS2, SPCS3, SRPRA]
GO:0072599	establishment of protein localization to endoplasmic reticulum	GO_BiologicalProcess-EBI-UniProt-GOA-ACAP-ARAP_25.05.2022_00h00	0.000187993	0.00243339	1.59899e-05	5.78096e-05	[5, 7]	Group75	12.1951	5	[HERPUD1, SPCS1, SPCS2, SPCS3, SRPRA]
GO:0006605	protein targeting	GO_BiologicalProcess-EBI-UniProt-GOA-ACAP-ARAP_25.05.2022_00h00	0.00152442	0.0108946	1.59899e-05	5.78096e-05	[5, 6, 7, 8]	Group75	3.6036	12	[AURKAIP1, FIS1, HERPUD1, LAPTM5, SPCS1, SPCS2, SPCS3, SRPRA, TIMM17A, TOMM7, ZDHHC18, ZDHHC4]
GO:0045047	protein targeting to ER	GO_BiologicalProcess-EBI-UniProt-GOA-ACAP-ARAP_25.05.2022_00h00	0.000114104	0.00176005	1.59899e-05	5.78096e-05	[6, 7, 8, 9]	Group75	13.5135	5	[HERPUD1, SPCS1, SPCS2, SPCS3, SRPRA]
GO:0048518	positive regulation of biological process	GO_BiologicalProcess-EBI-UniProt-GOA-ACAP-ARAP_25.05.2022_00h00	0.000210568	0.00259841	0.00629692	0.00713145	[1, 2, 3]	Group76	1.71942	113	[APOL2, ATF4, ATMIN, AURKAIP1, B2M, BCL6, BSCL2, BTG2, CCDC88B, CCL3, CCL3L1, CCT4, CCT8, CD14, CDKN1B, CEBPB, CEBPD, CFLAR, CIRBP, COLGALT1, COPS8, CRK, CXCL8, CXCR4, CYBA, DDIT3, DERL1, DKK1, EEF1D, EGLN2, EGR1, EGR2, ELL2, FIS1, FLOT1, FOS, FUS, G0S2, GADD45B, GPS2, GPSM3, HCAR2, HERPUD1, HLA-A, HLA-B, HLA-DMA, HLA-DMB, HLA-DQA1, HLA-E, IER2, IFIT2, IFNGR2, IGHV4-39, IGKC, IL1B, ISCU, JTB, KLF…
GO:0051239	regulation of multicellular organismal process	GO_BiologicalProcess-EBI-UniProt-GOA-ACAP-ARAP_25.05.2022_00h00	0.0117133	0.0482882	0.00629692	0.00713145	[2, 3]	Group76	1.77717	52	[ATF4, B2M, BCL6, BSCL2, CCDC88B, CCL3, CD14, CDKN1B, CEBPB, CXCL8, CXCR4, CYBA, DDIT3, DKK1, EGR1, EGR2, FLOT1, FOS, G0S2, GPSM3, HCAR2, HLA-A, HLA-B, HLA-E, IL1B, KLF2, LAPTM5, LGALS1, LTB, MMP25, NR4A2, OGT, OSM, PAFAH1B1, PARK7, PLAUR, PTGS2, PYCARD, RGS2, RHOA, RHOB, SDHAF2, SLC25A44, SPI1, TIMP1, TMED10, TYMP, UBE2J1, VASN, VEGFB, VSIR, XBP1]
GO:0009893	positive regulation of metabolic process	GO_BiologicalProcess-EBI-UniProt-GOA-ACAP-ARAP_25.05.2022_00h00	0.000352691	0.00379553	0.00629692	0.00713145	[2, 3, 4]	Group76	1.87654	76	[ATF4, ATMIN, AURKAIP1, B2M, BCL6, BSCL2, BTG2, CCDC88B, CCL3, CCT4, CCT8, CD14, CDKN1B, CEBPB, CEBPD, CFLAR, CIRBP, COPS8, CXCL8, CXCR4, CYBA, DDIT3, DERL1, DKK1, EGLN2, EGR1, EGR2, ELL2, FIS1, FLOT1, FOS, FUS, G0S2, GPS2, GPSM3, HERPUD1, HLA-A, HLA-E, IER2, IL1B, ISCU, JTB, KLF2, LAPTM5, LTB, MAP3K11, MARS1, MORF4L1, MSL1, NR4A2, OGT, OSM, PARK7, PAX9, PIM2, PLAUR, PSENEN, PTGES3, PTGS2, PYCARD…
GO:0010033	response to organic substance	GO_BiologicalProcess-EBI-UniProt-GOA-ACAP-ARAP_25.05.2022_00h00	0.000112555	0.00178068	0.00629692	0.00713145	[3]	Group76	2.03698	65	[ATF4, AUP1, B2M, BTG2, CCL3, CCL3L1, CD14, CDKN1B, CEBPB, CFLAR, CRK, CXCL8, CXCR1, CXCR4, CYBA, DDIT3, DERL1, DHFR, DKK1, EGLN2, EGR1, EGR2, FLOT1, FOS, GPS2, HERPUD1, HSP90B1, IER2, IFIT2, IFIT3, IFNGR2, IGFBP7, IL1B, KLF2, LAMTOR4, LAPTM5, MARS1, NQO1, NR4A2, OGT, OSM, PAFAH1B1, PARK7, PAX9, PDIA3, PTGES3, PTGS2, PYCARD, RGS2, RHOA, RNF139, S100P, SHARPIN, SLC3A2, SOCS3, SOD2, SPI1, SRSF4, TI…
GO:0033554	cellular response to stress	GO_BiologicalProcess-EBI-UniProt-GOA-ACAP-ARAP_25.05.2022_00h00	1.2144e-08	3.74643e-06	0.00629692	0.00713145	[3]	Group76	2.806	58	[ATF4, ATMIN, AUP1, B2M, BCL6, BTG2, CDKN1B, CEBPB, CEBPD, CFLAR, CRK, CXCL8, DDIT3, DERL1, DHFR, DKK1, EGLN2, EGR1, FLOT1, FOS, FUS, GABARAPL1, GADD45B, GPS2, HERPUD1, HSP90B1, IL1B, KLF2, MAP3K11, MORF4L1, NQO1, NR4A2, PAFAH1B1, PARK7, PAXX, PDIA3, PTGS2, PYCARD, RHOA, RHOB, RNASE6, RNF139, RNF167, SHISA5, SOD2, SPI1, SYF2, TERF2IP, TIMP1, TMED2, TMUB2, TOMM7, UBE2J1, VASN, WIPI1, XBP1, YPEL3, …
GO:0043170	macromolecule metabolic process	GO_BiologicalProcess-EBI-UniProt-GOA-ACAP-ARAP_25.05.2022_00h00	0.00997687	0.0434522	0.00629692	0.00713145	[3]	Group76	1.50194	143	[ABTB1, APOL2, ATF4, ATMIN, AUP1, AURKAIP1, B2M, BCL6, BOLA2-SMG1P6, BTG2, CCDC88B, CCL3, CCT4, CCT8, CD14, CDKN1B, CEBPB, CEBPD, CFLAR, CIRBP, COPS8, CRK, CXCL8, CXCR4, CYBA, DAD1, DDIT3, DERL1, DHFR, DKK1, EEF1D, EGLN2, EGR1, EGR2, ELL2, FIS1, FKBP11, FLOT1, FOS, FUS, GABARAPL1, GADD45B, GPS2, GPSM3, HERPUD1, HLA-A, HLA-B, HLA-E, HNRNPF, HSP90B1, IER2, IL1B, ISG20, IVNS1ABP, JOSD1, JTB, KDELR2,…
GO:0044093	positive regulation of molecular function	GO_BiologicalProcess-EBI-UniProt-GOA-ACAP-ARAP_25.05.2022_00h00	0.00082838	0.00709876	0.00629692	0.00713145	[3]	Group76	2.22482	38	[ARHGAP9, B2M, CCL3, CCL3L1, CCT4, CDKN1B, CFLAR, COPS8, CRK, CYBA, DDIT3, DERL1, DHFR, DKK1, EGR1, EGR2, FIS1, FLOT1, IFNGR2, IL1B, ISCU, JTB, LAPTM5, LPAR2, MAP3K11, NME1, NR4A2, PARK7, PLAUR, PSAP, PSENEN, PTGES3, PYCARD, RHOA, S100A12, TERF2IP, TIMP1, VSIR]
GO:0048522	positive regulation of cellular process	GO_BiologicalProcess-EBI-UniProt-GOA-ACAP-ARAP_25.05.2022_00h00	9.55002e-05	0.00153714	0.00629692	0.00713145	[2, 3, 4]	Group76	1.78389	105	[APOL2, ATF4, ATMIN, AURKAIP1, B2M, BCL6, BTG2, CCDC88B, CCL3, CCL3L1, CCT4, CCT8, CD14, CDKN1B, CEBPB, CEBPD, CFLAR, CIRBP, COLGALT1, COPS8, CRK, CXCL8, CXCR4, CYBA, DDIT3, DKK1, EEF1D, EGR1, EGR2, ELL2, FIS1, FLOT1, FOS, FUS, G0S2, GADD45B, GPS2, GPSM3, HCAR2, HERPUD1, HLA-A, HLA-B, HLA-DMA, HLA-DMB, HLA-DQA1, HLA-E, IER2, IFIT2, IFNGR2, IGHV4-39, IGKC, IL1B, ISCU, JTB, KLF2, LAMTOR4, LAPTM5, L…
GO:0051240	positive regulation of multicellular organismal process	GO_BiologicalProcess-EBI-UniProt-GOA-ACAP-ARAP_25.05.2022_00h00	0.00013771	0.00193108	0.00629692	0.00713145	[2, 3, 4]	Group76	2.41337	39	[ATF4, B2M, BCL6, BSCL2, CCDC88B, CCL3, CD14, CEBPB, CXCL8, CXCR4, CYBA, DDIT3, DKK1, EGR1, EGR2, FLOT1, FOS, G0S2, GPSM3, HCAR2, HLA-A, HLA-E, IL1B, LAPTM5, LGALS1, LTB, OGT, OSM, PAFAH1B1, PARK7, PTGS2, PYCARD, RGS2, RHOA, RHOB, TMED10, VEGFB, VSIR, XBP1]
GO:0070887	cellular response to chemical stimulus	GO_BiologicalProcess-EBI-UniProt-GOA-ACAP-ARAP_25.05.2022_00h00	0.0002525	0.00293948	0.00629692	0.00713145	[3]	Group76	1.99067	64	[ATF4, AUP1, AURKAIP1, B2M, CCL3, CCL3L1, CD14, CDKN1B, CEBPB, CFLAR, CKLF, CRK, CXCL8, CXCR1, CXCR4, CYBA, DDIT3, DERL1, DHFR, DKK1, EGLN2, EGR1, EGR2, FLOT1, FOS, GPS2, GPSM3, HERPUD1, HSP90B1, IFIT2, IFIT3, IFNGR2, IGFBP7, IL1B, KLF2, LAMTOR4, LAPTM5, MARS1, MGST2, NQO1, NR4A2, OGT, OSM, PAFAH1B1, PARK7, PAX9, PDIA3, PTGES3, PTGS2, PYCARD, RBM22, RHOA, RHOB, S100A12, SHARPIN, SOCS3, SOD2, SPI1…
GO:0001816	cytokine production	GO_BiologicalProcess-EBI-UniProt-GOA-ACAP-ARAP_25.05.2022_00h00	6.33066e-06	0.000229766	0.00629692	0.00713145	[2, 5]	Group76	3.38346	27	[ATF4, B2M, BCL6, CCDC88B, CCL3, CD14, CEBPB, CYBA, DDIT3, EGR1, FLOT1, GPSM3, HLA-A, HLA-B, HLA-E, IL1B, KLF2, LAPTM5, LTB, OSM, PARK7, PTGS2, PYCARD, TMED10, UBE2J1, VSIR, XBP1]
GO:0010941	regulation of cell death	GO_BiologicalProcess-EBI-UniProt-GOA-ACAP-ARAP_25.05.2022_00h00	1.53083e-06	9.14054e-05	0.00629692	0.00713145	[3, 4]	Group76	2.67959	47	[ATF4, BCL6, BTG2, CCL3, CDKN1B, CEBPB, CFLAR, CXCR4, DAD1, DDIT3, DKK1, EGLN2, EGR1, FIS1, FOS, G0S2, GADD45B, HCAR2, HERPUD1, HSP90B1, HYPK, IFIT2, IFIT3, IL1B, IVNS1ABP, LAPTM5, LGALS1, MAP3K11, MORF4L1, NAA38, NME1, NQO1, NR4A2, OGT, PARK7, PDIA3, PIM2, PLAUR, PTGS2, PYCARD, RHOA, RHOB, SOCS3, SOD2, TIMP1, TSC22D3, XBP1]
GO:0010604	positive regulation of macromolecule metabolic process	GO_BiologicalProcess-EBI-UniProt-GOA-ACAP-ARAP_25.05.2022_00h00	0.00107699	0.00848302	0.00629692	0.00713145	[3, 4, 5]	Group76	1.85235	69	[ATF4, ATMIN, AURKAIP1, B2M, BCL6, BTG2, CCDC88B, CCL3, CCT4, CCT8, CD14, CDKN1B, CEBPB, CEBPD, CFLAR, CIRBP, COPS8, CXCL8, CYBA, DDIT3, DERL1, DKK1, EGLN2, EGR1, EGR2, ELL2, FIS1, FLOT1, FOS, FUS, GPS2, GPSM3, HERPUD1, HLA-A, HLA-E, IER2, IL1B, JTB, KLF2, LAPTM5, LTB, MAP3K11, MARS1, MORF4L1, MSL1, NR4A2, OGT, OSM, PARK7, PAX9, PIM2, PLAUR, PSENEN, PTGES3, PTGS2, PYCARD, RBM22, RHOA, RNF139, S10…
GO:0051173	positive regulation of nitrogen compound metabolic process	GO_BiologicalProcess-EBI-UniProt-GOA-ACAP-ARAP_25.05.2022_00h00	0.0114724	0.0477199	0.00629692	0.00713145	[3, 4, 5]	Group76	1.74122	58	[ATF4, ATMIN, AURKAIP1, BCL6, BTG2, CCT4, CCT8, CDKN1B, CEBPB, CEBPD, CFLAR, CIRBP, COPS8, DDIT3, DERL1, DKK1, EGLN2, EGR1, EGR2, ELL2, FIS1, FLOT1, FOS, FUS, GPS2, HERPUD1, IER2, IL1B, JTB, KLF2, LAPTM5, MAP3K11, MARS1, MORF4L1, MSL1, NR4A2, OGT, OSM, PARK7, PAX9, PIM2, PLAUR, PSENEN, PTGES3, PTGS2, PYCARD, RBM22, RHOA, RNF139, S100A12, SOD2, SPI1, TERF2IP, TIMP1, TRMT10C, VEGFB, VSIR, XBP1]
GO:0071310	cellular response to organic substance	GO_BiologicalProcess-EBI-UniProt-GOA-ACAP-ARAP_25.05.2022_00h00	0.000318047	0.00352518	0.00629692	0.00713145	[4]	Group76	2.08908	53	[ATF4, AUP1, CCL3, CCL3L1, CD14, CDKN1B, CEBPB, CFLAR, CRK, CXCL8, CXCR1, CXCR4, CYBA, DDIT3, DERL1, DKK1, EGLN2, EGR1, EGR2, FLOT1, FOS, GPS2, HERPUD1, HSP90B1, IFIT2, IFIT3, IFNGR2, IGFBP7, IL1B, KLF2, LAMTOR4, LAPTM5, MARS1, NR4A2, OGT, OSM, PAFAH1B1, PARK7, PAX9, PDIA3, PTGES3, PTGS2, PYCARD, RHOA, SHARPIN, SOCS3, SOD2, SPI1, TIMP1, TMED2, VASN, VEGFB, XBP1]
GO:0001817	regulation of cytokine production	GO_BiologicalProcess-EBI-UniProt-GOA-ACAP-ARAP_25.05.2022_00h00	5.5158e-06	0.000221951	0.00629692	0.00713145	[3, 4, 5, 6]	Group76	3.40909	27	[ATF4, B2M, BCL6, CCDC88B, CCL3, CD14, CEBPB, CYBA, DDIT3, EGR1, FLOT1, GPSM3, HLA-A, HLA-B, HLA-E, IL1B, KLF2, LAPTM5, LTB, OSM, PARK7, PTGS2, PYCARD, TMED10, UBE2J1, VSIR, XBP1]
GO:0051246	regulation of protein metabolic process	GO_BiologicalProcess-EBI-UniProt-GOA-ACAP-ARAP_25.05.2022_00h00	0.00221553	0.0145941	0.00629692	0.00713145	[4, 5]	Group76	1.92168	53	[ABTB1, ATF4, AURKAIP1, BCL6, BTG2, CDKN1B, CFLAR, CIRBP, COPS8, DERL1, DHFR, DKK1, EEF1D, EGLN2, EGR1, FIS1, FLOT1, GADD45B, GPS2, HERPUD1, HSP90B1, IL1B, IVNS1ABP, JTB, KDELR2, KLF2, LAPTM5, MAP3K11, MYADM, NQO1, OGT, OSM, PARK7, PFDN5, PLAUR, PSENEN, PSMA3, PTGS2, PYCARD, RGS2, RHOA, RNF139, S100A12, SERPINA1, SOCS3, SPI1, TERF2IP, TIMP1, TMED10, TMED2, TRMT10C, VEGFB, VSIR]
GO:0010628	positive regulation of gene expression	GO_BiologicalProcess-EBI-UniProt-GOA-ACAP-ARAP_25.05.2022_00h00	6.36793e-05	0.0011787	0.00629692	0.00713145	[4, 5, 6]	Group76	2.69168	33	[ATF4, ATMIN, B2M, CCDC88B, CCL3, CD14, CEBPB, CIRBP, CXCL8, CYBA, DDIT3, DKK1, EGR1, FLOT1, FUS, GPSM3, HLA-A, HLA-E, IL1B, LAPTM5, LTB, OSM, PARK7, PTGS2, PYCARD, RBM22, RHOA, SPI1, TMED10, TMED2, TRMT10C, VSIR, XBP1]
GO:0051247	positive regulation of protein metabolic process	GO_BiologicalProcess-EBI-UniProt-GOA-ACAP-ARAP_25.05.2022_00h00	0.0064302	0.0311578	0.00629692	0.00713145	[4, 5, 6]	Group76	2.05352	33	[AURKAIP1, BCL6, CDKN1B, CFLAR, CIRBP, COPS8, DERL1, DKK1, EGLN2, EGR1, FIS1, FLOT1, HERPUD1, IL1B, JTB, KLF2, LAPTM5, MAP3K11, OGT, OSM, PARK7, PLAUR, PSENEN, PTGS2, PYCARD, RHOA, RNF139, S100A12, TERF2IP, TIMP1, TRMT10C, VEGFB, VSIR]
GO:0033554	cellular response to stress	GO_BiologicalProcess-EBI-UniProt-GOA-ACAP-ARAP_25.05.2022_00h00	1.2144e-08	3.74643e-06	3.98651e-08	4.68415e-07	[3]	Group77	2.806	58	[ATF4, ATMIN, AUP1, B2M, BCL6, BTG2, CDKN1B, CEBPB, CEBPD, CFLAR, CRK, CXCL8, DDIT3, DERL1, DHFR, DKK1, EGLN2, EGR1, FLOT1, FOS, FUS, GABARAPL1, GADD45B, GPS2, HERPUD1, HSP90B1, IL1B, KLF2, MAP3K11, MORF4L1, NQO1, NR4A2, PAFAH1B1, PARK7, PAXX, PDIA3, PTGS2, PYCARD, RHOA, RHOB, RNASE6, RNF139, RNF167, SHISA5, SOD2, SPI1, SYF2, TERF2IP, TIMP1, TMED2, TMUB2, TOMM7, UBE2J1, VASN, WIPI1, XBP1, YPEL3, …
GO:0080134	regulation of response to stress	GO_BiologicalProcess-EBI-UniProt-GOA-ACAP-ARAP_25.05.2022_00h00	3.46789e-05	0.000792478	3.98651e-08	4.68415e-07	[3, 4]	Group77	2.60274	38	[ATF4, BCL6, CCL3, CEBPB, CRK, CXCR4, CYBA, DDIT3, DHFR, FUS, GADD45B, GPS2, GPSM3, HERPUD1, HLA-A, HLA-B, HLA-E, IL1B, LGALS1, MAP3K11, MGST2, MORF4L1, OSM, PAFAH1B1, PARK7, PLAUR, PTGS2, PYCARD, S100A12, SHARPIN, SOCS3, SOD2, SPI1, TERF2IP, TIMP1, TMED2, XBP1, ZNHIT1]
GO:0062197	cellular response to chemical stress	GO_BiologicalProcess-EBI-UniProt-GOA-ACAP-ARAP_25.05.2022_00h00	0.00106397	0.00848884	3.98651e-08	4.68415e-07	[4]	Group77	3.57143	13	[ATF4, DDIT3, DHFR, FOS, KLF2, NQO1, NR4A2, PARK7, PTGS2, PYCARD, RHOB, SOD2, TIMP1]
GO:0080135	regulation of cellular response to stress	GO_BiologicalProcess-EBI-UniProt-GOA-ACAP-ARAP_25.05.2022_00h00	0.000405134	0.00426081	3.98651e-08	4.68415e-07	[3, 4, 5]	Group77	2.91005	22	[ATF4, CRK, DDIT3, DHFR, FUS, GADD45B, GPS2, HERPUD1, IL1B, MAP3K11, MORF4L1, PAFAH1B1, PARK7, PTGS2, PYCARD, SOD2, SPI1, TERF2IP, TIMP1, TMED2, XBP1, ZNHIT1]
GO:0097190	apoptotic signaling pathway	GO_BiologicalProcess-EBI-UniProt-GOA-ACAP-ARAP_25.05.2022_00h00	0.00030901	0.00344565	3.98651e-08	4.68415e-07	[3, 4, 5]	Group77	3.12012	20	[ATF4, CEBPB, CFLAR, DDIT3, FIS1, G0S2, HERPUD1, IL1B, IVNS1ABP, NR4A2, PARK7, PDIA3, PLAUR, PTGS2, PYCARD, SHISA5, SOD2, SPI1, TIMP1, XBP1]
GO:0031098	stress-activated protein kinase signaling cascade	GO_BiologicalProcess-EBI-UniProt-GOA-ACAP-ARAP_25.05.2022_00h00	0.00445389	0.0241764	3.98651e-08	4.68415e-07	[4, 5, 6]	Group77	3.50877	10	[CRK, DKK1, GADD45B, GPS2, IL1B, MAP3K11, PAFAH1B1, PYCARD, RHOA, SPI1]
GO:0051248	negative regulation of protein metabolic process	GO_BiologicalProcess-EBI-UniProt-GOA-ACAP-ARAP_25.05.2022_00h00	0.00138958	0.0102474	3.98651e-08	4.68415e-07	[4, 5, 6]	Group77	2.43682	27	[ATF4, BTG2, CDKN1B, CIRBP, DHFR, DKK1, GADD45B, GPS2, IL1B, IVNS1ABP, MYADM, NQO1, OGT, PARK7, PFDN5, PLAUR, PTGS2, PYCARD, RGS2, RNF139, SERPINA1, SOCS3, SPI1, TERF2IP, TIMP1, TMED10, TMED2]
GO:0097193	intrinsic apoptotic signaling pathway	GO_BiologicalProcess-EBI-UniProt-GOA-ACAP-ARAP_25.05.2022_00h00	7.13931e-05	0.00125856	3.98651e-08	4.68415e-07	[4, 5, 6]	Group77	4.4586	14	[ATF4, CEBPB, DDIT3, FIS1, HERPUD1, IVNS1ABP, PARK7, PLAUR, PTGS2, PYCARD, SHISA5, SOD2, TIMP1, XBP1]
GO:1902531	regulation of intracellular signal transduction	GO_BiologicalProcess-EBI-UniProt-GOA-ACAP-ARAP_25.05.2022_00h00	4.96299e-06	0.00021364	3.98651e-08	4.68415e-07	[4, 5, 6]	Group77	2.5669	47	[APOL2, ARHGAP9, AURKAIP1, BCL6, CCL3, CCL3L1, CD14, CFLAR, CRK, CYTH4, DDIT3, DKK1, EEF1D, EGR2, FIS1, FLOT1, GADD45B, GPS2, HERPUD1, IL1B, IVNS1ABP, LAMTOR4, LAPTM5, LGALS1, MAP3K11, MYADM, OGT, OSM, PAFAH1B1, PARK7, PIM2, PLAUR, PTGS2, PYCARD, RGS2, RHOA, RNF167, S100A12, S100A4, SHARPIN, SHISA5, SOD2, SPI1, TERF2IP, TIMP1, XBP1, ZNHIT1]
GO:0070302	regulation of stress-activated protein kinase signaling cascade	GO_BiologicalProcess-EBI-UniProt-GOA-ACAP-ARAP_25.05.2022_00h00	0.0058666	0.0291911	3.98651e-08	4.68415e-07	[4, 5, 6, 7]	Group77	3.8835	8	[CRK, GADD45B, GPS2, IL1B, MAP3K11, PAFAH1B1, PYCARD, SPI1]
GO:1902532	negative regulation of intracellular signal transduction	GO_BiologicalProcess-EBI-UniProt-GOA-ACAP-ARAP_25.05.2022_00h00	0.000112938	0.00177159	3.98651e-08	4.68415e-07	[4, 5, 6, 7]	Group77	3.47349	19	[BCL6, DDIT3, GPS2, HERPUD1, IL1B, IVNS1ABP, MYADM, PAFAH1B1, PARK7, PLAUR, PTGS2, PYCARD, RGS2, RHOA, RNF167, SOD2, SPI1, TIMP1, XBP1]
GO:2001233	regulation of apoptotic signaling pathway	GO_BiologicalProcess-EBI-UniProt-GOA-ACAP-ARAP_25.05.2022_00h00	8.18985e-05	0.00137813	3.98651e-08	4.68415e-07	[4, 5, 6, 7]	Group77	3.99003	16	[CFLAR, DDIT3, FIS1, G0S2, HERPUD1, IL1B, IVNS1ABP, NR4A2, PARK7, PDIA3, PLAUR, PTGS2, PYCARD, SOD2, TIMP1, XBP1]
GO:0051403	stress-activated MAPK cascade	GO_BiologicalProcess-EBI-UniProt-GOA-ACAP-ARAP_25.05.2022_00h00	0.0112245	0.0471125	3.98651e-08	4.68415e-07	[5, 6, 7]	Group77	3.23741	9	[CRK, DKK1, GADD45B, GPS2, IL1B, MAP3K11, PAFAH1B1, PYCARD, SPI1]
GO:0032872	regulation of stress-activated MAPK cascade	GO_BiologicalProcess-EBI-UniProt-GOA-ACAP-ARAP_25.05.2022_00h00	0.00538146	0.0278243	3.98651e-08	4.68415e-07	[5, 6, 7, 8]	Group77	3.94089	8	[CRK, GADD45B, GPS2, IL1B, MAP3K11, PAFAH1B1, PYCARD, SPI1]
GO:0070304	positive regulation of stress-activated protein kinase signaling cascade	GO_BiologicalProcess-EBI-UniProt-GOA-ACAP-ARAP_25.05.2022_00h00	0.00815868	0.0372882	3.98651e-08	4.68415e-07	[5, 6, 7, 8]	Group77	4.51128	6	[CRK, GADD45B, IL1B, MAP3K11, PYCARD, SPI1]
GO:2001242	regulation of intrinsic apoptotic signaling pathway	GO_BiologicalProcess-EBI-UniProt-GOA-ACAP-ARAP_25.05.2022_00h00	2.7374e-05	0.000658042	3.98651e-08	4.68415e-07	[5, 6, 7, 8]	Group77	6.07735	11	[DDIT3, FIS1, HERPUD1, IVNS1ABP, PARK7, PLAUR, PTGS2, PYCARD, SOD2, TIMP1, XBP1]
GO:0007254	JNK cascade	GO_BiologicalProcess-EBI-UniProt-GOA-ACAP-ARAP_25.05.2022_00h00	0.00638436	0.0310169	3.98651e-08	4.68415e-07	[6, 7, 8]	Group77	3.82775	8	[CRK, DKK1, GADD45B, GPS2, IL1B, MAP3K11, PAFAH1B1, PYCARD]
GO:0032874	positive regulation of stress-activated MAPK cascade	GO_BiologicalProcess-EBI-UniProt-GOA-ACAP-ARAP_25.05.2022_00h00	0.00759735	0.0356921	3.98651e-08	4.68415e-07	[6, 7, 8, 9]	Group77	4.58015	6	[CRK, GADD45B, IL1B, MAP3K11, PYCARD, SPI1]
GO:0046328	regulation of JNK cascade	GO_BiologicalProcess-EBI-UniProt-GOA-ACAP-ARAP_25.05.2022_00h00	0.00302204	0.0180445	3.98651e-08	4.68415e-07	[6, 7, 8, 9]	Group77	4.82759	7	[CRK, GADD45B, GPS2, IL1B, MAP3K11, PAFAH1B1, PYCARD]
GO:0009991	response to extracellular stimulus	GO_BiologicalProcess-EBI-UniProt-GOA-ACAP-ARAP_25.05.2022_00h00	0.00569203	0.0287868	6.23837e-05	0.000154318	[3]	Group78	2.74725	15	[ATF4, CYBA, DAD1, DDIT3, FOS, GABARAPL1, NQO1, NR4A2, OGT, PTGS2, RNF167, SOD2, TIMP1, WIPI1, XBP1]
GO:0051602	response to electrical stimulus	GO_BiologicalProcess-EBI-UniProt-GOA-ACAP-ARAP_25.05.2022_00h00	0.000483053	0.00480715	6.23837e-05	0.000154318	[3]	Group78	10	5	[BTG2, CD14, NQO1, SOD2, TIMP1]
GO:2001057	reactive nitrogen species metabolic process	GO_BiologicalProcess-EBI-UniProt-GOA-ACAP-ARAP_25.05.2022_00h00	0.00131862	0.00980224	6.23837e-05	0.000154318	[3]	Group78	6.52174	6	[GLA, IL1B, KLF2, NQO1, PTGS2, SOD2]
GO:1990748	cellular detoxification	GO_BiologicalProcess-EBI-UniProt-GOA-ACAP-ARAP_25.05.2022_00h00	0.00787442	0.0362576	6.23837e-05	0.000154318	[2, 5]	Group78	4.54545	6	[DHFR, MGST2, NQO1, PARK7, PTGS2, SOD2]
GO:0007584	response to nutrient	GO_BiologicalProcess-EBI-UniProt-GOA-ACAP-ARAP_25.05.2022_00h00	0.0105066	0.0449139	6.23837e-05	0.000154318	[3, 5]	Group78	3.82514	7	[DAD1, NQO1, OGT, PTGS2, SOD2, TIMP1, XBP1]
GO:0009743	response to carbohydrate	GO_BiologicalProcess-EBI-UniProt-GOA-ACAP-ARAP_25.05.2022_00h00	0.0044682	0.0241832	6.23837e-05	0.000154318	[4]	Group78	3.75	9	[CDKN1B, CYBA, EGR1, IL1B, NQO1, PTGS2, RHOA, SOD2, XBP1]
GO:0046209	nitric oxide metabolic process	GO_BiologicalProcess-EBI-UniProt-GOA-ACAP-ARAP_25.05.2022_00h00	0.00124601	0.0093755	6.23837e-05	0.000154318	[4]	Group78	6.59341	6	[GLA, IL1B, KLF2, NQO1, PTGS2, SOD2]
GO:0097237	cellular response to toxic substance	GO_BiologicalProcess-EBI-UniProt-GOA-ACAP-ARAP_25.05.2022_00h00	0.0103587	0.0445908	6.23837e-05	0.000154318	[4]	Group78	4.28571	6	[DHFR, MGST2, NQO1, PARK7, PTGS2, SOD2]
GO:0045598	regulation of fat cell differentiation	GO_BiologicalProcess-EBI-UniProt-GOA-ACAP-ARAP_25.05.2022_00h00	0.0114197	0.0477151	6.23837e-05	0.000154318	[4, 5]	Group78	4.1958	6	[CEBPB, DDIT3, GPS2, PTGS2, SOD2, XBP1]
GO:0098869	cellular oxidant detoxification	GO_BiologicalProcess-EBI-UniProt-GOA-ACAP-ARAP_25.05.2022_00h00	0.00406081	0.0227775	6.23837e-05	0.000154318	[3, 6]	Group78	5.21739	6	[DHFR, MGST2, NQO1, PARK7, PTGS2, SOD2]
GO:0006809	nitric oxide biosynthetic process	GO_BiologicalProcess-EBI-UniProt-GOA-ACAP-ARAP_25.05.2022_00h00	0.000769365	0.00665465	6.23837e-05	0.000154318	[5]	Group78	7.22892	6	[GLA, IL1B, KLF2, NQO1, PTGS2, SOD2]
GO:0016209	antioxidant activity	GO_BiologicalProcess-EBI-UniProt-GOA-ACAP-ARAP_25.05.2022_00h00	0.0118818	0.048874	6.23837e-05	0.000154318	[4, 7]	Group78	4.80769	5	[MGST2, NQO1, PARK7, PTGS2, SOD2]
GO:0008627	intrinsic apoptotic signaling pathway in response to osmotic stress	GO_BiologicalProcess-EBI-UniProt-GOA-ACAP-ARAP_25.05.2022_00h00	0.00868032	0.0391885	6.23837e-05	0.000154318	[5, 6, 7]	Group78	18.1818	2	[PTGS2, TIMP1]
GO:2001234	negative regulation of apoptotic signaling pathway	GO_BiologicalProcess-EBI-UniProt-GOA-ACAP-ARAP_25.05.2022_00h00	0.00063658	0.00577603	6.23837e-05	0.000154318	[4, 5, 6, 7, 8]	Group78	4.2471	11	[CFLAR, HERPUD1, IL1B, IVNS1ABP, NR4A2, PARK7, PLAUR, PTGS2, SOD2, TIMP1, XBP1]
GO:2001242	regulation of intrinsic apoptotic signaling pathway	GO_BiologicalProcess-EBI-UniProt-GOA-ACAP-ARAP_25.05.2022_00h00	2.7374e-05	0.000658042	6.23837e-05	0.000154318	[5, 6, 7, 8]	Group78	6.07735	11	[DDIT3, FIS1, HERPUD1, IVNS1ABP, PARK7, PLAUR, PTGS2, PYCARD, SOD2, TIMP1, XBP1]
GO:0009750	response to fructose	GO_BiologicalProcess-EBI-UniProt-GOA-ACAP-ARAP_25.05.2022_00h00	0.00453494	0.0243309	6.23837e-05	0.000154318	[7]	Group78	25	2	[PTGS2, XBP1]
GO:1902218	regulation of intrinsic apoptotic signaling pathway in response to osmotic stress	GO_BiologicalProcess-EBI-UniProt-GOA-ACAP-ARAP_25.05.2022_00h00	0.0057805	0.0290753	6.23837e-05	0.000154318	[5, 6, 7, 8, 9]	Group78	22.2222	2	[PTGS2, TIMP1]
GO:2001243	negative regulation of intrinsic apoptotic signaling pathway	GO_BiologicalProcess-EBI-UniProt-GOA-ACAP-ARAP_25.05.2022_00h00	0.000128037	0.00185153	6.23837e-05	0.000154318	[5, 6, 7, 8, 9]	Group78	7.01754	8	[HERPUD1, IVNS1ABP, PARK7, PLAUR, PTGS2, SOD2, TIMP1, XBP1]
GO:1902219	negative regulation of intrinsic apoptotic signaling pathway in response to osmotic stress	GO_BiologicalProcess-EBI-UniProt-GOA-ACAP-ARAP_25.05.2022_00h00	0.00453494	0.0243309	6.23837e-05	0.000154318	[6, 7, 8, 9, 10]	Group78	25	2	[PTGS2, TIMP1]
GO:0009636	response to toxic substance	GO_BiologicalProcess-EBI-UniProt-GOA-ACAP-ARAP_25.05.2022_00h00	0.00837235	0.0380767	0.00131239	0.00176235	[3]	Group79	3.39623	9	[ATF4, CCL3, DHFR, FOS, MGST2, NQO1, PARK7, PTGS2, SOD2]
GO:2001057	reactive nitrogen species metabolic process	GO_BiologicalProcess-EBI-UniProt-GOA-ACAP-ARAP_25.05.2022_00h00	0.00131862	0.00980224	0.00131239	0.00176235	[3]	Group79	6.52174	6	[GLA, IL1B, KLF2, NQO1, PTGS2, SOD2]
GO:1990748	cellular detoxification	GO_BiologicalProcess-EBI-UniProt-GOA-ACAP-ARAP_25.05.2022_00h00	0.00787442	0.0362576	0.00131239	0.00176235	[2, 5]	Group79	4.54545	6	[DHFR, MGST2, NQO1, PARK7, PTGS2, SOD2]
GO:0046209	nitric oxide metabolic process	GO_BiologicalProcess-EBI-UniProt-GOA-ACAP-ARAP_25.05.2022_00h00	0.00124601	0.0093755	0.00131239	0.00176235	[4]	Group79	6.59341	6	[GLA, IL1B, KLF2, NQO1, PTGS2, SOD2]
GO:0097237	cellular response to toxic substance	GO_BiologicalProcess-EBI-UniProt-GOA-ACAP-ARAP_25.05.2022_00h00	0.0103587	0.0445908	0.00131239	0.00176235	[4]	Group79	4.28571	6	[DHFR, MGST2, NQO1, PARK7, PTGS2, SOD2]
GO:0045598	regulation of fat cell differentiation	GO_BiologicalProcess-EBI-UniProt-GOA-ACAP-ARAP_25.05.2022_00h00	0.0114197	0.0477151	0.00131239	0.00176235	[4, 5]	Group79	4.1958	6	[CEBPB, DDIT3, GPS2, PTGS2, SOD2, XBP1]
GO:0080164	regulation of nitric oxide metabolic process	GO_BiologicalProcess-EBI-UniProt-GOA-ACAP-ARAP_25.05.2022_00h00	0.00196453	0.0133689	0.00131239	0.00176235	[4, 5]	Group79	7.35294	5	[GLA, IL1B, KLF2, PTGS2, SOD2]
GO:0098869	cellular oxidant detoxification	GO_BiologicalProcess-EBI-UniProt-GOA-ACAP-ARAP_25.05.2022_00h00	0.00406081	0.0227775	0.00131239	0.00176235	[3, 6]	Group79	5.21739	6	[DHFR, MGST2, NQO1, PARK7, PTGS2, SOD2]
GO:0006809	nitric oxide biosynthetic process	GO_BiologicalProcess-EBI-UniProt-GOA-ACAP-ARAP_25.05.2022_00h00	0.000769365	0.00665465	0.00131239	0.00176235	[5]	Group79	7.22892	6	[GLA, IL1B, KLF2, NQO1, PTGS2, SOD2]
GO:0010042	response to manganese ion	GO_BiologicalProcess-EBI-UniProt-GOA-ACAP-ARAP_25.05.2022_00h00	0.00365786	0.0208329	0.00131239	0.00176235	[5]	Group79	12.5	3	[ATF4, PTGS2, SOD2]
GO:1904407	positive regulation of nitric oxide metabolic process	GO_BiologicalProcess-EBI-UniProt-GOA-ACAP-ARAP_25.05.2022_00h00	0.00354683	0.0203888	0.00131239	0.00176235	[4, 5, 6]	Group79	8.33333	4	[IL1B, KLF2, PTGS2, SOD2]
GO:0010574	regulation of vascular endothelial growth factor production	GO_BiologicalProcess-EBI-UniProt-GOA-ACAP-ARAP_25.05.2022_00h00	0.00904503	0.0401495	0.00131239	0.00176235	[4, 5, 6, 7]	Group79	9.09091	3	[ATF4, IL1B, PTGS2]
GO:0016209	antioxidant activity	GO_BiologicalProcess-EBI-UniProt-GOA-ACAP-ARAP_25.05.2022_00h00	0.0118818	0.048874	0.00131239	0.00176235	[4, 7]	Group79	4.80769	5	[MGST2, NQO1, PARK7, PTGS2, SOD2]
GO:0045428	regulation of nitric oxide biosynthetic process	GO_BiologicalProcess-EBI-UniProt-GOA-ACAP-ARAP_25.05.2022_00h00	0.00160673	0.0113514	0.00131239	0.00176235	[5, 6]	Group79	7.69231	5	[GLA, IL1B, KLF2, PTGS2, SOD2]
GO:0010575	positive regulation of vascular endothelial growth factor production	GO_BiologicalProcess-EBI-UniProt-GOA-ACAP-ARAP_25.05.2022_00h00	0.00629412	0.030659	0.00131239	0.00176235	[4, 5, 6, 7, 8]	Group79	10.3448	3	[ATF4, IL1B, PTGS2]
GO:0045429	positive regulation of nitric oxide biosynthetic process	GO_BiologicalProcess-EBI-UniProt-GOA-ACAP-ARAP_25.05.2022_00h00	0.00303568	0.0180677	0.00131239	0.00176235	[5, 6, 7]	Group79	8.69565	4	[IL1B, KLF2, PTGS2, SOD2]
GO:1905288	vascular associated smooth muscle cell apoptotic process	GO_BiologicalProcess-EBI-UniProt-GOA-ACAP-ARAP_25.05.2022_00h00	0.00868032	0.0391885	0.00131239	0.00176235	[7]	Group79	18.1818	2	[ATF4, SOD2]
GO:0034393	positive regulation of smooth muscle cell apoptotic process	GO_BiologicalProcess-EBI-UniProt-GOA-ACAP-ARAP_25.05.2022_00h00	0.0121003	0.0495521	0.00131239	0.00176235	[7, 8, 9]	Group79	15.3846	2	[ATF4, SOD2]
GO:1905459	regulation of vascular associated smooth muscle cell apoptotic process	GO_BiologicalProcess-EBI-UniProt-GOA-ACAP-ARAP_25.05.2022_00h00	0.00868032	0.0391885	0.00131239	0.00176235	[8, 9]	Group79	18.1818	2	[ATF4, SOD2]
GO:1905461	positive regulation of vascular associated smooth muscle cell apoptotic process	GO_BiologicalProcess-EBI-UniProt-GOA-ACAP-ARAP_25.05.2022_00h00	0.00453494	0.0243309	0.00131239	0.00176235	[8, 9, 10]	Group79	25	2	[ATF4, SOD2]
KEGG:04620	Toll-like receptor signaling pathway	KEGG_25.05.2022	0.000436305	0.00451173	1.45932e-07	1.37176e-06	[-1]	Group80	6.73077	7	[CCL3, CCL3L1, CCL3L3, CD14, CXCL8, FOS, IL1B]
KEGG:04621	NOD-like receptor signaling pathway	KEGG_25.05.2022	0.0108042	0.0459739	1.45932e-07	1.37176e-06	[-1]	Group80	3.80435	7	[CXCL8, CYBA, GABARAPL1, IL1B, PYCARD, RHOA, SHARPIN]
KEGG:05132	Salmonella infection	KEGG_25.05.2022	0.000113589	0.00176683	1.45932e-07	1.37176e-06	[-1]	Group80	4.81928	12	[ARPC5, CD14, CXCL8, CYTH4, DCTN2, FOS, HSP90B1, IL1B, PYCARD, RHOA, RHOB, TUBA1A]
KEGG:05133	Pertussis	KEGG_25.05.2022	0.000480747	0.00483621	1.45932e-07	1.37176e-06	[-1]	Group80	7.89474	6	[CD14, CXCL8, FOS, IL1B, PYCARD, RHOA]
KEGG:05135	Yersinia infection	KEGG_25.05.2022	0.00219794	0.01453	1.45932e-07	1.37176e-06	[-1]	Group80	5.10949	7	[ARPC5, CRK, CXCL8, FOS, IL1B, PYCARD, RHOA]
KEGG:05142	Chagas disease	KEGG_25.05.2022	5.83538e-05	0.00113698	1.45932e-07	1.37176e-06	[-1]	Group80	7.84314	8	[CCL3, CCL3L1, CCL3L3, CFLAR, CXCL8, FOS, IFNGR2, IL1B]
KEGG:05323	Rheumatoid arthritis	KEGG_25.05.2022	3.64596e-08	6.74866e-06	1.45932e-07	1.37176e-06	[-1]	Group80	11.828	11	[ATP6V1B2, CCL3, CCL3L1, CCL3L3, CXCL8, FOS, HLA-DMA, HLA-DMB, HLA-DQA1, IL1B, LTB]
KEGG:05417	Lipid and atherosclerosis	KEGG_25.05.2022	2.51616e-08	5.1749e-06	1.45932e-07	1.37176e-06	[-1]	Group80	7.44186	16	[ATF4, CCL3, CCL3L1, CCL3L3, CD14, CXCL8, CYBA, DDIT3, FOS, HSP90B1, IL1B, NCF4, PYCARD, RHOA, SOD2, XBP1]
GO:0071216	cellular response to biotic stimulus	GO_BiologicalProcess-EBI-UniProt-GOA-ACAP-ARAP_25.05.2022_00h00	0.00252039	0.0159223	1.45932e-07	1.37176e-06	[3]	Group80	3.80228	10	[CCL3, CD14, CEBPB, CXCL8, DDIT3, IL1B, PYCARD, RHOA, SPI1, XBP1]
GO:1901700	response to oxygen-containing compound	GO_BiologicalProcess-EBI-UniProt-GOA-ACAP-ARAP_25.05.2022_00h00	0.00888709	0.0396385	1.45932e-07	1.37176e-06	[3]	Group80	1.9774	35	[ATF4, BTG2, CCL3, CD14, CDKN1B, CEBPB, CFLAR, CRK, CXCL8, CYBA, DHFR, DKK1, EGR1, EGR2, FOS, HSP90B1, IGFBP7, IL1B, KLF2, LAMTOR4, NQO1, NR4A2, OGT, PARK7, PTGS2, PYCARD, RGS2, RHOA, RHOB, SOCS3, SOD2, SPI1, SRSF4, TIMP1, XBP1]
GO:0009617	response to bacterium	GO_BiologicalProcess-EBI-UniProt-GOA-ACAP-ARAP_25.05.2022_00h00	5.3334e-06	0.000224366	1.45932e-07	1.37176e-06	[3, 5]	Group80	3.34129	28	[B2M, CCL3, CD14, CEBPB, CXCL8, CYBA, FOS, FUCA2, HLA-A, HLA-B, HLA-E, IGHV4-39, IGKC, IGKV3-20, IL1B, MPEG1, NAALADL2, PTGS2, PYCARD, RHOA, RNASE6, S100A12, SHARPIN, SOD2, SPI1, TIMP1, TREM1, XBP1]
GO:0033993	response to lipid	GO_BiologicalProcess-EBI-UniProt-GOA-ACAP-ARAP_25.05.2022_00h00	0.00891843	0.0396827	1.45932e-07	1.37176e-06	[4]	Group80	2.26337	22	[CCL3, CD14, CDKN1B, CEBPB, CFLAR, CXCL8, CYBA, DKK1, EGLN2, FOS, IGFBP7, IL1B, NQO1, PARK7, PTGES3, PTGS2, PYCARD, RHOA, SOD2, SPI1, TIMP1, XBP1]
GO:0034097	response to cytokine	GO_BiologicalProcess-EBI-UniProt-GOA-ACAP-ARAP_25.05.2022_00h00	4.88986e-05	0.000973239	1.45932e-07	1.37176e-06	[4]	Group80	2.95671	28	[CCL3, CCL3L1, CD14, CEBPB, CXCL8, CXCR1, CXCR4, CYBA, EGR1, FOS, GPS2, IFIT2, IFIT3, IFNGR2, IL1B, KLF2, LAPTM5, OSM, PAFAH1B1, PDIA3, PTGS2, PYCARD, RHOA, SHARPIN, SOCS3, SPI1, TIMP1, XBP1]
GO:0097305	response to alcohol	GO_BiologicalProcess-EBI-UniProt-GOA-ACAP-ARAP_25.05.2022_00h00	0.00346652	0.0200517	1.45932e-07	1.37176e-06	[4]	Group80	3.63636	10	[CCL3, CD14, CYBA, FOS, IGFBP7, KLF2, NQO1, RGS2, RHOA, SOD2]
GO:1901701	cellular response to oxygen-containing compound	GO_BiologicalProcess-EBI-UniProt-GOA-ACAP-ARAP_25.05.2022_00h00	0.0086808	0.0390953	1.45932e-07	1.37176e-06	[4]	Group80	2.12766	27	[ATF4, CCL3, CD14, CEBPB, CFLAR, CRK, CXCL8, CYBA, DHFR, EGR1, FOS, HSP90B1, IL1B, KLF2, LAMTOR4, NQO1, NR4A2, OGT, PARK7, PTGS2, PYCARD, RHOA, RHOB, SOCS3, SOD2, SPI1, XBP1]
GO:0002237	response to molecule of bacterial origin	GO_BiologicalProcess-EBI-UniProt-GOA-ACAP-ARAP_25.05.2022_00h00	0.000482294	0.00482554	1.45932e-07	1.37176e-06	[4, 6]	Group80	3.7037	14	[B2M, CCL3, CD14, CEBPB, CXCL8, FOS, IL1B, PTGS2, PYCARD, RHOA, SOD2, SPI1, TIMP1, XBP1]
GO:0034612	response to tumor necrosis factor	GO_BiologicalProcess-EBI-UniProt-GOA-ACAP-ARAP_25.05.2022_00h00	0.00052394	0.00502493	1.45932e-07	1.37176e-06	[5]	Group80	4.34783	11	[CCL3, CCL3L1, CD14, CXCL8, CYBA, GPS2, KLF2, LAPTM5, PTGS2, PYCARD, SHARPIN]
GO:0070555	response to interleukin-1	GO_BiologicalProcess-EBI-UniProt-GOA-ACAP-ARAP_25.05.2022_00h00	2.02961e-05	0.000521779	1.45932e-07	1.37176e-06	[5]	Group80	6.94444	10	[CCL3, CCL3L1, CEBPB, CXCL8, CYBA, EGR1, IL1B, KLF2, PYCARD, TIMP1]
GO:0032496	response to lipopolysaccharide	GO_BiologicalProcess-EBI-UniProt-GOA-ACAP-ARAP_25.05.2022_00h00	0.000914831	0.00766223	1.45932e-07	1.37176e-06	[4, 5, 7]	Group80	3.63128	13	[CCL3, CD14, CEBPB, CXCL8, FOS, IL1B, PTGS2, PYCARD, RHOA, SOD2, SPI1, TIMP1, XBP1]
GO:0071219	cellular response to molecule of bacterial origin	GO_BiologicalProcess-EBI-UniProt-GOA-ACAP-ARAP_25.05.2022_00h00	0.0040058	0.0225372	1.45932e-07	1.37176e-06	[4, 5, 7]	Group80	3.81356	9	[CCL3, CD14, CEBPB, CXCL8, IL1B, PYCARD, RHOA, SPI1, XBP1]
GO:0071222	cellular response to lipopolysaccharide	GO_BiologicalProcess-EBI-UniProt-GOA-ACAP-ARAP_25.05.2022_00h00	0.00301266	0.0180467	1.45932e-07	1.37176e-06	[5, 6, 8]	Group80	3.9823	9	[CCL3, CD14, CEBPB, CXCL8, IL1B, PYCARD, RHOA, SPI1, XBP1]
KEGG:05133	Pertussis	KEGG_25.05.2022	0.000480747	0.00483621	3.80682e-05	0.000105247	[-1]	Group81	7.89474	6	[CD14, CXCL8, FOS, IL1B, PYCARD, RHOA]
KEGG:05134	Legionellosis	KEGG_25.05.2022	0.00657194	0.0317615	3.80682e-05	0.000105247	[-1]	Group81	7.01754	4	[CD14, CXCL8, IL1B, PYCARD]
GO:0051409	response to nitrosative stress	GO_BiologicalProcess-EBI-UniProt-GOA-ACAP-ARAP_25.05.2022_00h00	0.00716355	0.0341746	3.80682e-05	0.000105247	[3]	Group81	20	2	[DDIT3, PARK7]
GO:0071216	cellular response to biotic stimulus	GO_BiologicalProcess-EBI-UniProt-GOA-ACAP-ARAP_25.05.2022_00h00	0.00252039	0.0159223	3.80682e-05	0.000105247	[3]	Group81	3.80228	10	[CCL3, CD14, CEBPB, CXCL8, DDIT3, IL1B, PYCARD, RHOA, SPI1, XBP1]
GO:0032609	interferon-gamma production	GO_BiologicalProcess-EBI-UniProt-GOA-ACAP-ARAP_25.05.2022_00h00	0.0011285	0.00877666	3.80682e-05	0.000105247	[3, 6]	Group81	5.7377	7	[CD14, DDIT3, HLA-A, IL1B, LAPTM5, PYCARD, VSIR]
GO:0032637	interleukin-8 production	GO_BiologicalProcess-EBI-UniProt-GOA-ACAP-ARAP_25.05.2022_00h00	0.00787254	0.0363394	3.80682e-05	0.000105247	[3, 6]	Group81	5.31915	5	[CD14, DDIT3, IL1B, PARK7, PYCARD]
GO:0071500	cellular response to nitrosative stress	GO_BiologicalProcess-EBI-UniProt-GOA-ACAP-ARAP_25.05.2022_00h00	0.00247183	0.0157771	3.80682e-05	0.000105247	[4, 5]	Group81	33.3333	2	[DDIT3, PARK7]
GO:0071706	tumor necrosis factor superfamily cytokine production	GO_BiologicalProcess-EBI-UniProt-GOA-ACAP-ARAP_25.05.2022_00h00	0.00298091	0.0179145	3.80682e-05	0.000105247	[3, 6]	Group81	4.34783	8	[CCL3, CD14, CYBA, HLA-E, PARK7, PYCARD, UBE2J1, VSIR]
GO:0032768	regulation of monooxygenase activity	GO_BiologicalProcess-EBI-UniProt-GOA-ACAP-ARAP_25.05.2022_00h00	0.00698765	0.0334216	3.80682e-05	0.000105247	[5]	Group81	6.89655	4	[DHFR, GLA, IL1B, PARK7]
GO:0051353	positive regulation of oxidoreductase activity	GO_BiologicalProcess-EBI-UniProt-GOA-ACAP-ARAP_25.05.2022_00h00	0.0115269	0.0477324	3.80682e-05	0.000105247	[5]	Group81	5.97015	4	[CYBA, DHFR, IL1B, PARK7]
GO:0071219	cellular response to molecule of bacterial origin	GO_BiologicalProcess-EBI-UniProt-GOA-ACAP-ARAP_25.05.2022_00h00	0.0040058	0.0225372	3.80682e-05	0.000105247	[4, 5, 7]	Group81	3.81356	9	[CCL3, CD14, CEBPB, CXCL8, IL1B, PYCARD, RHOA, SPI1, XBP1]
GO:0032649	regulation of interferon-gamma production	GO_BiologicalProcess-EBI-UniProt-GOA-ACAP-ARAP_25.05.2022_00h00	0.0011285	0.00877666	3.80682e-05	0.000105247	[4, 5, 6, 7]	Group81	5.7377	7	[CD14, DDIT3, HLA-A, IL1B, LAPTM5, PYCARD, VSIR]
GO:0032677	regulation of interleukin-8 production	GO_BiologicalProcess-EBI-UniProt-GOA-ACAP-ARAP_25.05.2022_00h00	0.00787254	0.0363394	3.80682e-05	0.000105247	[4, 5, 6, 7]	Group81	5.31915	5	[CD14, DDIT3, IL1B, PARK7, PYCARD]
GO:1903555	regulation of tumor necrosis factor superfamily cytokine production	GO_BiologicalProcess-EBI-UniProt-GOA-ACAP-ARAP_25.05.2022_00h00	0.00298091	0.0179145	3.80682e-05	0.000105247	[4, 5, 6, 7]	Group81	4.34783	8	[CCL3, CD14, CYBA, HLA-E, PARK7, PYCARD, UBE2J1, VSIR]
GO:0032757	positive regulation of interleukin-8 production	GO_BiologicalProcess-EBI-UniProt-GOA-ACAP-ARAP_25.05.2022_00h00	0.00252797	0.0159159	3.80682e-05	0.000105247	[4, 5, 6, 7, 8]	Group81	6.94444	5	[CD14, DDIT3, IL1B, PARK7, PYCARD]
GO:0032770	positive regulation of monooxygenase activity	GO_BiologicalProcess-EBI-UniProt-GOA-ACAP-ARAP_25.05.2022_00h00	0.0115024	0.0477377	3.80682e-05	0.000105247	[6]	Group81	8.33333	3	[DHFR, IL1B, PARK7]
GO:1990442	intrinsic apoptotic signaling pathway in response to nitrosative stress	GO_BiologicalProcess-EBI-UniProt-GOA-ACAP-ARAP_25.05.2022_00h00	0.000507399	0.00491725	3.80682e-05	0.000105247	[5, 6, 7]	Group81	66.6667	2	[DDIT3, PARK7]
GO:2001235	positive regulation of apoptotic signaling pathway	GO_BiologicalProcess-EBI-UniProt-GOA-ACAP-ARAP_25.05.2022_00h00	0.00874924	0.0393079	3.80682e-05	0.000105247	[4, 5, 6, 7, 8]	Group81	4.44444	6	[DDIT3, FIS1, G0S2, PARK7, PDIA3, PYCARD]
GO:0071222	cellular response to lipopolysaccharide	GO_BiologicalProcess-EBI-UniProt-GOA-ACAP-ARAP_25.05.2022_00h00	0.00301266	0.0180467	3.80682e-05	0.000105247	[5, 6, 8]	Group81	3.9823	9	[CCL3, CD14, CEBPB, CXCL8, IL1B, PYCARD, RHOA, SPI1, XBP1]
GO:1902235	regulation of endoplasmic reticulum stress-induced intrinsic apoptotic signaling pathway	GO_BiologicalProcess-EBI-UniProt-GOA-ACAP-ARAP_25.05.2022_00h00	0.00134669	0.00997089	3.80682e-05	0.000105247	[5, 6, 7, 8, 9]	Group81	10.8108	4	[DDIT3, HERPUD1, PARK7, XBP1]
GO:0046825	regulation of protein export from nucleus	GO_BiologicalProcess-EBI-UniProt-GOA-ACAP-ARAP_25.05.2022_00h00	0.010645	0.0454008	3.80682e-05	0.000105247	[6, 7, 8, 9]	Group81	8.57143	3	[IL1B, PARK7, RBM22]
GO:0009893	positive regulation of metabolic process	GO_BiologicalProcess-EBI-UniProt-GOA-ACAP-ARAP_25.05.2022_00h00	0.000352691	0.00379553	6.19771e-06	2.53298e-05	[2, 3, 4]	Group82	1.87654	76	[ATF4, ATMIN, AURKAIP1, B2M, BCL6, BSCL2, BTG2, CCDC88B, CCL3, CCT4, CCT8, CD14, CDKN1B, CEBPB, CEBPD, CFLAR, CIRBP, COPS8, CXCL8, CXCR4, CYBA, DDIT3, DERL1, DKK1, EGLN2, EGR1, EGR2, ELL2, FIS1, FLOT1, FOS, FUS, G0S2, GPS2, GPSM3, HERPUD1, HLA-A, HLA-E, IER2, IL1B, ISCU, JTB, KLF2, LAPTM5, LTB, MAP3K11, MARS1, MORF4L1, MSL1, NR4A2, OGT, OSM, PARK7, PAX9, PIM2, PLAUR, PSENEN, PTGES3, PTGS2, PYCARD…
GO:0023057	negative regulation of signaling	GO_BiologicalProcess-EBI-UniProt-GOA-ACAP-ARAP_25.05.2022_00h00	0.00452363	0.0243408	6.19771e-06	2.53298e-05	[2, 3, 4]	Group82	2.14236	31	[BCL6, CFLAR, CXCL8, DDIT3, DKK1, EGR1, GPS2, HERPUD1, IL1B, IVNS1ABP, LAPTM5, MYADM, NR4A2, OGT, OSM, PAFAH1B1, PARK7, PFDN5, PLAUR, PTGS2, PYCARD, RGS2, RHOA, RNF167, SDHAF2, SOCS3, SOD2, SPI1, TIMP1, VASN, XBP1]
GO:0044093	positive regulation of molecular function	GO_BiologicalProcess-EBI-UniProt-GOA-ACAP-ARAP_25.05.2022_00h00	0.00082838	0.00709876	6.19771e-06	2.53298e-05	[3]	Group82	2.22482	38	[ARHGAP9, B2M, CCL3, CCL3L1, CCT4, CDKN1B, CFLAR, COPS8, CRK, CYBA, DDIT3, DERL1, DHFR, DKK1, EGR1, EGR2, FIS1, FLOT1, IFNGR2, IL1B, ISCU, JTB, LAPTM5, LPAR2, MAP3K11, NME1, NR4A2, PARK7, PLAUR, PSAP, PSENEN, PTGES3, PYCARD, RHOA, S100A12, TERF2IP, TIMP1, VSIR]
GO:0050790	regulation of catalytic activity	GO_BiologicalProcess-EBI-UniProt-GOA-ACAP-ARAP_25.05.2022_00h00	4.50537e-05	0.000926605	6.19771e-06	2.53298e-05	[3]	Group82	2.20907	56	[ARHGAP9, AUP1, AURKAIP1, BCL6, CCL3, CCL3L1, CCT4, CDKN1B, CFLAR, COPS8, CRK, CYBA, CYTH4, DAD1, DHFR, DKK1, EEF1D, EGR1, EGR2, FIS1, GADD45B, GLA, GPS2, GPSM3, HSP90B1, IL1B, ISCU, JTB, LAMTOR4, LAPTM5, LPAR2, MAP3K11, MGST2, NCF4, NQO1, NR4A2, PAFAH1B1, PARK7, PLAUR, PSAP, PSENEN, PSMA3, PTGES3, PTGS2, PYCARD, RGS2, RHOA, RING1, S100A12, SERPINA1, SOCS3, SOD2, TIMP1, TMED10, TMED2, VSIR]
GO:1901564	organonitrogen compound metabolic process	GO_BiologicalProcess-EBI-UniProt-GOA-ACAP-ARAP_25.05.2022_00h00	2.01101e-05	0.000524278	6.19771e-06	2.53298e-05	[3]	Group82	1.77984	119	[ABTB1, APOL2, ATF4, ATP6V1B2, AUP1, AURKAIP1, B2M, BCL6, BOLA2-SMG1P6, BTG2, CDKN1B, CFLAR, CIRBP, COPS8, CXCR4, DAD1, DDIT3, DERL1, DHFR, DKK1, EEF1D, EGLN2, EGR1, EGR2, FIS1, FKBP11, FLOT1, GADD45B, GLA, GPS2, HERPUD1, HSP90B1, IL1B, IVNS1ABP, JOSD1, JTB, KDELR2, KLF2, LAPTM5, LORICRIN, MAP3K11, MARS1, MBOAT7, MGST2, MMP25, MMP7, MORF4L1, MRPL52, MSL1, MSRB1, MYADM, NAA10, NAA38, NADK, NDUFA1,…
GO:0019538	protein metabolic process	GO_BiologicalProcess-EBI-UniProt-GOA-ACAP-ARAP_25.05.2022_00h00	6.45197e-05	0.00118244	6.19771e-06	2.53298e-05	[3, 4]	Group82	1.8143	102	[ABTB1, APOL2, ATF4, AUP1, AURKAIP1, B2M, BCL6, BOLA2-SMG1P6, BTG2, CDKN1B, CFLAR, CIRBP, COPS8, CXCR4, DAD1, DDIT3, DERL1, DHFR, DKK1, EEF1D, EGLN2, EGR1, EGR2, FIS1, FKBP11, FLOT1, GADD45B, GPS2, HERPUD1, HSP90B1, IL1B, IVNS1ABP, JOSD1, JTB, KDELR2, KLF2, LAPTM5, LORICRIN, MAP3K11, MARS1, MMP25, MMP7, MORF4L1, MRPL52, MSL1, MSRB1, MYADM, NAA10, NAA38, NQO1, OGT, OSM, PARK7, PFDN5, PIGX, PIM2, P…
GO:0009966	regulation of signal transduction	GO_BiologicalProcess-EBI-UniProt-GOA-ACAP-ARAP_25.05.2022_00h00	0.000268357	0.00306623	6.19771e-06	2.53298e-05	[3, 4, 5]	Group82	1.99557	63	[APOL2, ARHGAP9, AURKAIP1, BCL6, CCL3, CCL3L1, CD14, CFLAR, CRK, CXCL8, CXCR4, CYBA, CYTH4, DDIT3, DKK1, EEF1D, EGR1, EGR2, FIS1, FLOT1, G0S2, GADD45B, GPS2, HERPUD1, IFNGR2, IGFBP7, IL1B, IVNS1ABP, KLF2, LAMTOR4, LAPTM5, LGALS1, MAP3K11, MYADM, NR4A2, OGT, OSM, PAFAH1B1, PARK7, PDIA3, PFDN5, PIM2, PLAUR, PTGS2, PYCARD, RGS2, RHOA, RNF167, S100A12, S100A4, SDHAF2, SHARPIN, SHISA5, SOCS3, SOD2, SP…
GO:0010604	positive regulation of macromolecule metabolic process	GO_BiologicalProcess-EBI-UniProt-GOA-ACAP-ARAP_25.05.2022_00h00	0.00107699	0.00848302	6.19771e-06	2.53298e-05	[3, 4, 5]	Group82	1.85235	69	[ATF4, ATMIN, AURKAIP1, B2M, BCL6, BTG2, CCDC88B, CCL3, CCT4, CCT8, CD14, CDKN1B, CEBPB, CEBPD, CFLAR, CIRBP, COPS8, CXCL8, CYBA, DDIT3, DERL1, DKK1, EGLN2, EGR1, EGR2, ELL2, FIS1, FLOT1, FOS, FUS, GPS2, GPSM3, HERPUD1, HLA-A, HLA-E, IER2, IL1B, JTB, KLF2, LAPTM5, LTB, MAP3K11, MARS1, MORF4L1, MSL1, NR4A2, OGT, OSM, PARK7, PAX9, PIM2, PLAUR, PSENEN, PTGES3, PTGS2, PYCARD, RBM22, RHOA, RNF139, S10…
GO:0010648	negative regulation of cell communication	GO_BiologicalProcess-EBI-UniProt-GOA-ACAP-ARAP_25.05.2022_00h00	0.00430184	0.0236985	6.19771e-06	2.53298e-05	[3, 4, 5]	Group82	2.14979	31	[BCL6, CFLAR, CXCL8, DDIT3, DKK1, EGR1, GPS2, HERPUD1, IL1B, IVNS1ABP, LAPTM5, MYADM, NR4A2, OGT, OSM, PAFAH1B1, PARK7, PFDN5, PLAUR, PTGS2, PYCARD, RGS2, RHOA, RNF167, SDHAF2, SOCS3, SOD2, SPI1, TIMP1, VASN, XBP1]
GO:0035556	intracellular signal transduction	GO_BiologicalProcess-EBI-UniProt-GOA-ACAP-ARAP_25.05.2022_00h00	0.000118466	0.00172662	6.19771e-06	2.53298e-05	[3, 4, 5]	Group82	2.09666	59	[APOL2, ARHGAP9, ATF4, AURKAIP1, BCL6, CCL3, CCL3L1, CD14, CDKN1B, CEBPB, CFLAR, COPS8, CRK, CXCL8, CXCR1, CXCR4, CYTH4, DDIT3, DKK1, EEF1D, EGR2, FIS1, FLOT1, GADD45B, GPS2, HERPUD1, IL1B, IVNS1ABP, LAMTOR4, LAPTM5, LGALS1, MAP3K11, MYADM, OGT, OSM, PAFAH1B1, PARK7, PIM2, PLAUR, PTGS2, PYCARD, RGS2, RHOA, RHOB, RNASE6, RNF167, S100A12, S100A4, SHARPIN, SHISA5, SOCS3, SOD2, SPI1, SYF2, TERF2IP, T…
GO:0043085	positive regulation of catalytic activity	GO_BiologicalProcess-EBI-UniProt-GOA-ACAP-ARAP_25.05.2022_00h00	0.00156093	0.0111126	6.19771e-06	2.53298e-05	[4]	Group82	2.32558	30	[ARHGAP9, CCL3, CCL3L1, CCT4, CDKN1B, CFLAR, COPS8, CRK, CYBA, DHFR, DKK1, EGR1, EGR2, FIS1, IL1B, ISCU, JTB, LAPTM5, LPAR2, MAP3K11, NR4A2, PARK7, PSAP, PSENEN, PTGES3, PYCARD, RHOA, S100A12, TIMP1, VSIR]
GO:0051173	positive regulation of nitrogen compound metabolic process	GO_BiologicalProcess-EBI-UniProt-GOA-ACAP-ARAP_25.05.2022_00h00	0.0114724	0.0477199	6.19771e-06	2.53298e-05	[3, 4, 5]	Group82	1.74122	58	[ATF4, ATMIN, AURKAIP1, BCL6, BTG2, CCT4, CCT8, CDKN1B, CEBPB, CEBPD, CFLAR, CIRBP, COPS8, DDIT3, DERL1, DKK1, EGLN2, EGR1, EGR2, ELL2, FIS1, FLOT1, FOS, FUS, GPS2, HERPUD1, IER2, IL1B, JTB, KLF2, LAPTM5, MAP3K11, MARS1, MORF4L1, MSL1, NR4A2, OGT, OSM, PARK7, PAX9, PIM2, PLAUR, PSENEN, PTGES3, PTGS2, PYCARD, RBM22, RHOA, RNF139, S100A12, SOD2, SPI1, TERF2IP, TIMP1, TRMT10C, VEGFB, VSIR, XBP1]
GO:0051336	regulation of hydrolase activity	GO_BiologicalProcess-EBI-UniProt-GOA-ACAP-ARAP_25.05.2022_00h00	0.00106576	0.00846664	6.19771e-06	2.53298e-05	[4]	Group82	2.48162	27	[ARHGAP9, AURKAIP1, BCL6, CCL3, CCL3L1, CFLAR, CRK, EGR2, FIS1, HSP90B1, LAPTM5, LPAR2, PAFAH1B1, PARK7, PLAUR, PSAP, PSENEN, PSMA3, PTGS2, PYCARD, RGS2, RHOA, SERPINA1, TIMP1, TMED10, TMED2, VSIR]
GO:0009968	negative regulation of signal transduction	GO_BiologicalProcess-EBI-UniProt-GOA-ACAP-ARAP_25.05.2022_00h00	0.00231484	0.0150343	6.19771e-06	2.53298e-05	[3, 4, 5, 6]	Group82	2.26586	30	[BCL6, CFLAR, CXCL8, DDIT3, DKK1, EGR1, GPS2, HERPUD1, IL1B, IVNS1ABP, LAPTM5, MYADM, NR4A2, OGT, PAFAH1B1, PARK7, PFDN5, PLAUR, PTGS2, PYCARD, RGS2, RHOA, RNF167, SDHAF2, SOCS3, SOD2, SPI1, TIMP1, VASN, XBP1]
GO:0051246	regulation of protein metabolic process	GO_BiologicalProcess-EBI-UniProt-GOA-ACAP-ARAP_25.05.2022_00h00	0.00221553	0.0145941	6.19771e-06	2.53298e-05	[4, 5]	Group82	1.92168	53	[ABTB1, ATF4, AURKAIP1, BCL6, BTG2, CDKN1B, CFLAR, CIRBP, COPS8, DERL1, DHFR, DKK1, EEF1D, EGLN2, EGR1, FIS1, FLOT1, GADD45B, GPS2, HERPUD1, HSP90B1, IL1B, IVNS1ABP, JTB, KDELR2, KLF2, LAPTM5, MAP3K11, MYADM, NQO1, OGT, OSM, PARK7, PFDN5, PLAUR, PSENEN, PSMA3, PTGS2, PYCARD, RGS2, RHOA, RNF139, S100A12, SERPINA1, SOCS3, SPI1, TERF2IP, TIMP1, TMED10, TMED2, TRMT10C, VEGFB, VSIR]
GO:0051247	positive regulation of protein metabolic process	GO_BiologicalProcess-EBI-UniProt-GOA-ACAP-ARAP_25.05.2022_00h00	0.0064302	0.0311578	6.19771e-06	2.53298e-05	[4, 5, 6]	Group82	2.05352	33	[AURKAIP1, BCL6, CDKN1B, CFLAR, CIRBP, COPS8, DERL1, DKK1, EGLN2, EGR1, FIS1, FLOT1, HERPUD1, IL1B, JTB, KLF2, LAPTM5, MAP3K11, OGT, OSM, PARK7, PLAUR, PSENEN, PTGS2, PYCARD, RHOA, RNF139, S100A12, TERF2IP, TIMP1, TRMT10C, VEGFB, VSIR]
GO:0051248	negative regulation of protein metabolic process	GO_BiologicalProcess-EBI-UniProt-GOA-ACAP-ARAP_25.05.2022_00h00	0.00138958	0.0102474	6.19771e-06	2.53298e-05	[4, 5, 6]	Group82	2.43682	27	[ATF4, BTG2, CDKN1B, CIRBP, DHFR, DKK1, GADD45B, GPS2, IL1B, IVNS1ABP, MYADM, NQO1, OGT, PARK7, PFDN5, PLAUR, PTGS2, PYCARD, RGS2, RNF139, SERPINA1, SOCS3, SPI1, TERF2IP, TIMP1, TMED10, TMED2]
GO:1902531	regulation of intracellular signal transduction	GO_BiologicalProcess-EBI-UniProt-GOA-ACAP-ARAP_25.05.2022_00h00	4.96299e-06	0.00021364	6.19771e-06	2.53298e-05	[4, 5, 6]	Group82	2.5669	47	[APOL2, ARHGAP9, AURKAIP1, BCL6, CCL3, CCL3L1, CD14, CFLAR, CRK, CYTH4, DDIT3, DKK1, EEF1D, EGR2, FIS1, FLOT1, GADD45B, GPS2, HERPUD1, IL1B, IVNS1ABP, LAMTOR4, LAPTM5, LGALS1, MAP3K11, MYADM, OGT, OSM, PAFAH1B1, PARK7, PIM2, PLAUR, PTGS2, PYCARD, RGS2, RHOA, RNF167, S100A12, S100A4, SHARPIN, SHISA5, SOD2, SPI1, TERF2IP, TIMP1, XBP1, ZNHIT1]
GO:0030162	regulation of proteolysis	GO_BiologicalProcess-EBI-UniProt-GOA-ACAP-ARAP_25.05.2022_00h00	0.00806495	0.036951	6.19771e-06	2.53298e-05	[5, 6]	Group82	2.40506	19	[AURKAIP1, CFLAR, FIS1, HERPUD1, IL1B, LAPTM5, OGT, PARK7, PLAUR, PSENEN, PSMA3, PTGS2, PYCARD, RHOA, RNF139, SERPINA1, TIMP1, TMED10, VSIR]
GO:0045862	positive regulation of proteolysis	GO_BiologicalProcess-EBI-UniProt-GOA-ACAP-ARAP_25.05.2022_00h00	0.00568842	0.0288473	6.19771e-06	2.53298e-05	[5, 6, 7]	Group82	3.06122	12	[AURKAIP1, CFLAR, FIS1, HERPUD1, IL1B, LAPTM5, OGT, PSENEN, PYCARD, RHOA, RNF139, VSIR]
GO:0052547	regulation of peptidase activity	GO_BiologicalProcess-EBI-UniProt-GOA-ACAP-ARAP_25.05.2022_00h00	0.00524783	0.0272858	6.19771e-06	2.53298e-05	[5, 6, 7]	Group82	2.86299	14	[CFLAR, FIS1, LAPTM5, PARK7, PLAUR, PSENEN, PSMA3, PTGS2, PYCARD, RHOA, SERPINA1, TIMP1, TMED10, VSIR]
GO:0043410	positive regulation of MAPK cascade	GO_BiologicalProcess-EBI-UniProt-GOA-ACAP-ARAP_25.05.2022_00h00	0.00826157	0.0376654	6.19771e-06	2.53298e-05	[5, 6, 7, 8]	Group82	2.71318	14	[CCL3, CCL3L1, CFLAR, CRK, DKK1, GADD45B, IL1B, LAPTM5, MAP3K11, OSM, PYCARD, S100A12, SPI1, TIMP1]
GO:0052548	regulation of endopeptidase activity	GO_BiologicalProcess-EBI-UniProt-GOA-ACAP-ARAP_25.05.2022_00h00	0.00267601	0.0165662	6.19771e-06	2.53298e-05	[6, 7, 8]	Group82	3.09051	14	[CFLAR, FIS1, LAPTM5, PARK7, PLAUR, PSENEN, PSMA3, PTGS2, PYCARD, RHOA, SERPINA1, TIMP1, TMED10, VSIR]
GO:0031394	positive regulation of prostaglandin biosynthetic process	GO_BiologicalProcess-EBI-UniProt-GOA-ACAP-ARAP_25.05.2022_00h00	0.0057805	0.0290753	5.729e-06	2.56441e-05	[7, 8, 9, 10, 11, 12, 13]	Group83	22.2222	2	[IL1B, PTGS2]
GO:0007566	embryo implantation	GO_BiologicalProcess-EBI-UniProt-GOA-ACAP-ARAP_25.05.2022_00h00	0.00787041	0.0364203	5.729e-06	2.56441e-05	[2, 3, 4, 5]	Group83	6.66667	4	[IGFBP7, IL1B, PTGS2, TIMP1]
GO:0007584	response to nutrient	GO_BiologicalProcess-EBI-UniProt-GOA-ACAP-ARAP_25.05.2022_00h00	0.0105066	0.0449139	5.729e-06	2.56441e-05	[3, 5]	Group83	3.82514	7	[DAD1, NQO1, OGT, PTGS2, SOD2, TIMP1, XBP1]
GO:0045598	regulation of fat cell differentiation	GO_BiologicalProcess-EBI-UniProt-GOA-ACAP-ARAP_25.05.2022_00h00	0.0114197	0.0477151	5.729e-06	2.56441e-05	[4, 5]	Group83	4.1958	6	[CEBPB, DDIT3, GPS2, PTGS2, SOD2, XBP1]
GO:0031652	positive regulation of heat generation	GO_BiologicalProcess-EBI-UniProt-GOA-ACAP-ARAP_25.05.2022_00h00	0.00868032	0.0391885	5.729e-06	2.56441e-05	[3, 4, 5, 6, 7, 8]	Group83	18.1818	2	[IL1B, PTGS2]
GO:0001660	fever generation	GO_BiologicalProcess-EBI-UniProt-GOA-ACAP-ARAP_25.05.2022_00h00	0.0121003	0.0495521	5.729e-06	2.56441e-05	[5, 7]	Group83	15.3846	2	[IL1B, PTGS2]
GO:0006953	acute-phase response	GO_BiologicalProcess-EBI-UniProt-GOA-ACAP-ARAP_25.05.2022_00h00	0.000222721	0.00265972	5.729e-06	2.56441e-05	[6]	Group83	9.09091	6	[APOL2, CEBPB, IL1B, PTGS2, SERPINA1, TIMP1]
GO:0008627	intrinsic apoptotic signaling pathway in response to osmotic stress	GO_BiologicalProcess-EBI-UniProt-GOA-ACAP-ARAP_25.05.2022_00h00	0.00868032	0.0391885	5.729e-06	2.56441e-05	[5, 6, 7]	Group83	18.1818	2	[PTGS2, TIMP1]
GO:0031620	regulation of fever generation	GO_BiologicalProcess-EBI-UniProt-GOA-ACAP-ARAP_25.05.2022_00h00	0.00868032	0.0391885	5.729e-06	2.56441e-05	[4, 5, 6, 7, 8]	Group83	18.1818	2	[IL1B, PTGS2]
GO:0036500	ATF6-mediated unfolded protein response	GO_BiologicalProcess-EBI-UniProt-GOA-ACAP-ARAP_25.05.2022_00h00	0.00716355	0.0341746	5.729e-06	2.56441e-05	[4, 5, 6, 7, 8]	Group83	20	2	[DDIT3, XBP1]
GO:0031622	positive regulation of fever generation	GO_BiologicalProcess-EBI-UniProt-GOA-ACAP-ARAP_25.05.2022_00h00	0.0057805	0.0290753	5.729e-06	2.56441e-05	[4, 5, 6, 7, 8, 9]	Group83	22.2222	2	[IL1B, PTGS2]
GO:0009750	response to fructose	GO_BiologicalProcess-EBI-UniProt-GOA-ACAP-ARAP_25.05.2022_00h00	0.00453494	0.0243309	5.729e-06	2.56441e-05	[7]	Group83	25	2	[PTGS2, XBP1]
GO:0032225	regulation of synaptic transmission, dopaminergic	GO_BiologicalProcess-EBI-UniProt-GOA-ACAP-ARAP_25.05.2022_00h00	0.00453494	0.0243309	5.729e-06	2.56441e-05	[5, 6, 7, 8, 9]	Group83	25	2	[FLOT1, PTGS2]
GO:1902218	regulation of intrinsic apoptotic signaling pathway in response to osmotic stress	GO_BiologicalProcess-EBI-UniProt-GOA-ACAP-ARAP_25.05.2022_00h00	0.0057805	0.0290753	5.729e-06	2.56441e-05	[5, 6, 7, 8, 9]	Group83	22.2222	2	[PTGS2, TIMP1]
GO:0001963	synaptic transmission, dopaminergic	GO_BiologicalProcess-EBI-UniProt-GOA-ACAP-ARAP_25.05.2022_00h00	0.00513599	0.0268551	5.729e-06	2.56441e-05	[7, 8]	Group83	11.1111	3	[FLOT1, PARK7, PTGS2]
GO:1902219	negative regulation of intrinsic apoptotic signaling pathway in response to osmotic stress	GO_BiologicalProcess-EBI-UniProt-GOA-ACAP-ARAP_25.05.2022_00h00	0.00453494	0.0243309	5.729e-06	2.56441e-05	[6, 7, 8, 9, 10]	Group83	25	2	[PTGS2, TIMP1]
GO:2000347	positive regulation of hepatocyte proliferation	GO_BiologicalProcess-EBI-UniProt-GOA-ACAP-ARAP_25.05.2022_00h00	0.0121003	0.0495521	5.729e-06	2.56441e-05	[5, 6, 7, 8, 9, 10, 11]	Group83	15.3846	2	[CFLAR, XBP1]
GO:0061043	regulation of vascular wound healing	GO_BiologicalProcess-EBI-UniProt-GOA-ACAP-ARAP_25.05.2022_00h00	0.00868032	0.0391885	5.729e-06	2.56441e-05	[5, 6, 7, 8, 9, 10, 11, 12]	Group83	18.1818	2	[CXCR4, XBP1]
GO:2001280	positive regulation of unsaturated fatty acid biosynthetic process	GO_BiologicalProcess-EBI-UniProt-GOA-ACAP-ARAP_25.05.2022_00h00	0.00868032	0.0391885	5.729e-06	2.56441e-05	[6, 7, 8, 9, 10, 11]	Group83	18.1818	2	[IL1B, PTGS2]
GO:0019371	cyclooxygenase pathway	GO_BiologicalProcess-EBI-UniProt-GOA-ACAP-ARAP_25.05.2022_00h00	0.0057805	0.0290753	5.729e-06	2.56441e-05	[5, 7, 8, 9, 10, 11, 12]	Group83	22.2222	2	[PTGES3, PTGS2]
GO:0035470	positive regulation of vascular wound healing	GO_BiologicalProcess-EBI-UniProt-GOA-ACAP-ARAP_25.05.2022_00h00	0.00166223	0.0116988	5.729e-06	2.56441e-05	[5, 6, 7, 8, 9, 10, 11, 12, 13]	Group83	40	2	[CXCR4, XBP1]
GO:0031392	regulation of prostaglandin biosynthetic process	GO_BiologicalProcess-EBI-UniProt-GOA-ACAP-ARAP_25.05.2022_00h00	0.0121003	0.0495521	5.729e-06	2.56441e-05	[7, 8, 9, 10, 11, 12]	Group83	15.3846	2	[IL1B, PTGS2]
GO:1900098	regulation of plasma cell differentiation	GO_BiologicalProcess-EBI-UniProt-GOA-ACAP-ARAP_25.05.2022_00h00	0.00247183	0.0157771	5.729e-06	2.56441e-05	[4, 5, 7, 8, 9, 10, 11, 12, 13, 14, 15]	Group83	33.3333	2	[BCL6, XBP1]
GO:0019883	antigen processing and presentation of endogenous antigen	GO_BiologicalProcess-EBI-UniProt-GOA-ACAP-ARAP_25.05.2022_00h00	5.64983e-08	9.50712e-06	3.56137e-06	1.76194e-05	[3]	Group84	25	7	[B2M, HLA-A, HLA-B, HLA-C, HLA-E, TAP1, TAPBP]
GO:0001909	leukocyte mediated cytotoxicity	GO_BiologicalProcess-EBI-UniProt-GOA-ACAP-ARAP_25.05.2022_00h00	0.00290779	0.017705	3.56137e-06	1.76194e-05	[3, 4]	Group84	4.86111	7	[B2M, CRK, HLA-A, HLA-B, HLA-E, SPI1, TREM1]
GO:0031341	regulation of cell killing	GO_BiologicalProcess-EBI-UniProt-GOA-ACAP-ARAP_25.05.2022_00h00	0.00297764	0.0179531	3.56137e-06	1.76194e-05	[3, 4]	Group84	5.55556	6	[B2M, CRK, HLA-A, HLA-B, HLA-E, SPI1]
GO:0002428	antigen processing and presentation of peptide antigen via MHC class Ib	GO_BiologicalProcess-EBI-UniProt-GOA-ACAP-ARAP_25.05.2022_00h00	0.0057805	0.0290753	3.56137e-06	1.76194e-05	[4]	Group84	22.2222	2	[B2M, HLA-E]
GO:0002483	antigen processing and presentation of endogenous peptide antigen	GO_BiologicalProcess-EBI-UniProt-GOA-ACAP-ARAP_25.05.2022_00h00	5.99934e-09	2.22096e-06	3.56137e-06	1.76194e-05	[4]	Group84	33.3333	7	[B2M, HLA-A, HLA-B, HLA-C, HLA-E, TAP1, TAPBP]
GO:0031343	positive regulation of cell killing	GO_BiologicalProcess-EBI-UniProt-GOA-ACAP-ARAP_25.05.2022_00h00	0.00196453	0.0133689	3.56137e-06	1.76194e-05	[3, 4, 5]	Group84	7.35294	5	[B2M, HLA-A, HLA-B, HLA-E, SPI1]
GO:0001910	regulation of leukocyte mediated cytotoxicity	GO_BiologicalProcess-EBI-UniProt-GOA-ACAP-ARAP_25.05.2022_00h00	0.00111002	0.00870611	3.56137e-06	1.76194e-05	[4, 5, 6]	Group84	6.74157	6	[B2M, CRK, HLA-A, HLA-B, HLA-E, SPI1]
GO:0001913	T cell mediated cytotoxicity	GO_BiologicalProcess-EBI-UniProt-GOA-ACAP-ARAP_25.05.2022_00h00	0.00617295	0.030308	3.56137e-06	1.76194e-05	[4, 5, 6]	Group84	7.14286	4	[B2M, HLA-A, HLA-B, HLA-E]
GO:0002477	antigen processing and presentation of exogenous peptide antigen via MHC class Ib	GO_BiologicalProcess-EBI-UniProt-GOA-ACAP-ARAP_25.05.2022_00h00	0.00166223	0.0116988	3.56137e-06	1.76194e-05	[5]	Group84	40	2	[B2M, HLA-E]
GO:0002702	positive regulation of production of molecular mediator of immune response	GO_BiologicalProcess-EBI-UniProt-GOA-ACAP-ARAP_25.05.2022_00h00	0.00392084	0.0221264	3.56137e-06	1.76194e-05	[3, 4, 5, 6, 7]	Group84	4.60526	7	[B2M, HLA-A, HLA-E, IL1B, LAPTM5, PYCARD, XBP1]
GO:0002821	positive regulation of adaptive immune response	GO_BiologicalProcess-EBI-UniProt-GOA-ACAP-ARAP_25.05.2022_00h00	0.00608061	0.0300139	3.56137e-06	1.76194e-05	[4, 5, 6]	Group84	4.8	6	[B2M, HLA-A, HLA-B, HLA-E, IL1B, PYCARD]
GO:2000774	positive regulation of cellular senescence	GO_BiologicalProcess-EBI-UniProt-GOA-ACAP-ARAP_25.05.2022_00h00	0.0103271	0.0446623	3.56137e-06	1.76194e-05	[4, 5, 6]	Group84	16.6667	2	[B2M, YPEL3]
GO:0001912	positive regulation of leukocyte mediated cytotoxicity	GO_BiologicalProcess-EBI-UniProt-GOA-ACAP-ARAP_25.05.2022_00h00	0.00112003	0.00874755	3.56137e-06	1.76194e-05	[4, 5, 6, 7]	Group84	8.33333	5	[B2M, HLA-A, HLA-B, HLA-E, SPI1]
GO:0002706	regulation of lymphocyte mediated immunity	GO_BiologicalProcess-EBI-UniProt-GOA-ACAP-ARAP_25.05.2022_00h00	0.0111079	0.0468355	3.56137e-06	1.76194e-05	[5, 6]	Group84	3.78378	7	[B2M, BCL6, CRK, HLA-A, HLA-B, HLA-E, IL1B]
GO:0032639	TRAIL production	GO_BiologicalProcess-EBI-UniProt-GOA-ACAP-ARAP_25.05.2022_00h00	0.000507399	0.00491725	3.56137e-06	1.76194e-05	[4, 7]	Group84	66.6667	2	[HLA-E, PARK7]
GO:0002720	positive regulation of cytokine production involved in immune response	GO_BiologicalProcess-EBI-UniProt-GOA-ACAP-ARAP_25.05.2022_00h00	0.00117651	0.00907385	3.56137e-06	1.76194e-05	[4, 5, 6, 7, 8]	Group84	6.66667	6	[B2M, HLA-A, HLA-E, IL1B, LAPTM5, PYCARD]
GO:0001914	regulation of T cell mediated cytotoxicity	GO_BiologicalProcess-EBI-UniProt-GOA-ACAP-ARAP_25.05.2022_00h00	0.00198234	0.0133916	3.56137e-06	1.76194e-05	[5, 6, 7, 8]	Group84	9.7561	4	[B2M, HLA-A, HLA-B, HLA-E]
GO:0002709	regulation of T cell mediated immunity	GO_BiologicalProcess-EBI-UniProt-GOA-ACAP-ARAP_25.05.2022_00h00	0.00753217	0.0356574	3.56137e-06	1.76194e-05	[6, 7]	Group84	5.37634	5	[B2M, HLA-A, HLA-B, HLA-E, IL1B]
GO:0032679	regulation of TRAIL production	GO_BiologicalProcess-EBI-UniProt-GOA-ACAP-ARAP_25.05.2022_00h00	0.000507399	0.00491725	3.56137e-06	1.76194e-05	[5, 6, 7, 8]	Group84	66.6667	2	[HLA-E, PARK7]
GO:0001916	positive regulation of T cell mediated cytotoxicity	GO_BiologicalProcess-EBI-UniProt-GOA-ACAP-ARAP_25.05.2022_00h00	0.000600289	0.00552803	3.56137e-06	1.76194e-05	[5, 6, 7, 8, 9]	Group84	13.3333	4	[B2M, HLA-A, HLA-B, HLA-E]
GO:0002711	positive regulation of T cell mediated immunity	GO_BiologicalProcess-EBI-UniProt-GOA-ACAP-ARAP_25.05.2022_00h00	0.0012072	0.00915787	3.56137e-06	1.76194e-05	[6, 7, 8]	Group84	8.19672	5	[B2M, HLA-A, HLA-B, HLA-E, IL1B]
GO:0002866	positive regulation of acute inflammatory response to antigenic stimulus	GO_BiologicalProcess-EBI-UniProt-GOA-ACAP-ARAP_25.05.2022_00h00	0.00868032	0.0391885	3.56137e-06	1.76194e-05	[5, 6, 7, 8, 9]	Group84	18.1818	2	[HLA-E, PARK7]
GO:0034756	regulation of iron ion transport	GO_BiologicalProcess-EBI-UniProt-GOA-ACAP-ARAP_25.05.2022_00h00	0.00453494	0.0243309	3.56137e-06	1.76194e-05	[6, 7, 8, 9]	Group84	25	2	[B2M, ISCU]
GO:2001187	positive regulation of CD8-positive, alpha-beta T cell activation	GO_BiologicalProcess-EBI-UniProt-GOA-ACAP-ARAP_25.05.2022_00h00	0.0057805	0.0290753	3.56137e-06	1.76194e-05	[7, 8, 9, 10]	Group84	22.2222	2	[HLA-A, HLA-E]
GO:2000566	positive regulation of CD8-positive, alpha-beta T cell proliferation	GO_BiologicalProcess-EBI-UniProt-GOA-ACAP-ARAP_25.05.2022_00h00	0.00100602	0.0082396	3.56137e-06	1.76194e-05	[8, 9, 10, 11]	Group84	50	2	[HLA-A, HLA-E]
KEGG:04064	NF-kappa B signaling pathway	KEGG_25.05.2022	0.000436305	0.00451173	2.18615e-06	1.20881e-05	[-1]	Group85	6.73077	7	[CD14, CFLAR, CXCL8, GADD45B, IL1B, LTB, PTGS2]
KEGG:04210	Apoptosis	KEGG_25.05.2022	0.00905573	0.0401009	2.18615e-06	1.20881e-05	[-1]	Group85	4.41176	6	[ATF4, CFLAR, DDIT3, FOS, GADD45B, TUBA1A]
KEGG:04380	Osteoclast differentiation	KEGG_25.05.2022	0.00149096	0.0107384	2.18615e-06	1.20881e-05	[-1]	Group85	5.46875	7	[CYBA, FOS, IFNGR2, IL1B, NCF4, SOCS3, SPI1]
KEGG:04657	IL-17 signaling pathway	KEGG_25.05.2022	0.00147347	0.0106539	2.18615e-06	1.20881e-05	[-1]	Group85	6.38298	6	[CEBPB, CXCL8, FOS, HSP90B1, IL1B, PTGS2]
KEGG:04668	TNF signaling pathway	KEGG_25.05.2022	0.000681299	0.00612177	2.18615e-06	1.20881e-05	[-1]	Group85	6.25	7	[ATF4, CEBPB, CFLAR, FOS, IL1B, PTGS2, SOCS3]
GO:0031394	positive regulation of prostaglandin biosynthetic process	GO_BiologicalProcess-EBI-UniProt-GOA-ACAP-ARAP_25.05.2022_00h00	0.0057805	0.0290753	2.18615e-06	1.20881e-05	[7, 8, 9, 10, 11, 12, 13]	Group85	22.2222	2	[IL1B, PTGS2]
GO:0001659	temperature homeostasis	GO_BiologicalProcess-EBI-UniProt-GOA-ACAP-ARAP_25.05.2022_00h00	4.93118e-05	0.000971023	2.18615e-06	1.20881e-05	[3, 5]	Group85	5.69948	11	[ATF4, BSCL2, CEBPB, CXCR4, DDIT3, EGR1, G0S2, IL1B, OGT, PTGS2, SLC25A44]
GO:0071453	cellular response to oxygen levels	GO_BiologicalProcess-EBI-UniProt-GOA-ACAP-ARAP_25.05.2022_00h00	0.00784986	0.0364163	2.18615e-06	1.20881e-05	[4]	Group85	4.04624	7	[ATF4, CFLAR, EGLN2, EGR1, FOS, PTGS2, VASN]
GO:0140467	integrated stress response signaling	GO_BiologicalProcess-EBI-UniProt-GOA-ACAP-ARAP_25.05.2022_00h00	1.92018e-05	0.00050775	2.18615e-06	1.20881e-05	[4]	Group85	13.9535	6	[ATF4, CEBPB, CEBPD, DDIT3, FOS, TMED2]
GO:0036294	cellular response to decreased oxygen levels	GO_BiologicalProcess-EBI-UniProt-GOA-ACAP-ARAP_25.05.2022_00h00	0.00436276	0.0238919	2.18615e-06	1.20881e-05	[5]	Group85	4.51613	7	[ATF4, CFLAR, EGLN2, EGR1, FOS, PTGS2, VASN]
GO:0043434	response to peptide hormone	GO_BiologicalProcess-EBI-UniProt-GOA-ACAP-ARAP_25.05.2022_00h00	0.000202866	0.00257195	2.18615e-06	1.20881e-05	[4, 5, 6]	Group85	3.68664	16	[BTG2, CDKN1B, CFLAR, CRK, CYBA, EGR1, EGR2, FOS, IL1B, NR4A2, OGT, PTGS2, SOCS3, SRSF4, TIMP1, XBP1]
GO:0071407	cellular response to organic cyclic compound	GO_BiologicalProcess-EBI-UniProt-GOA-ACAP-ARAP_25.05.2022_00h00	0.00767283	0.0358647	2.18615e-06	1.20881e-05	[5]	Group85	2.58481	16	[ATF4, CCL3, CDKN1B, CEBPB, CFLAR, CYBA, EGLN2, EGR1, FLOT1, HSP90B1, IL1B, KLF2, PARK7, PTGES3, PTGS2, RHOA]
GO:0010574	regulation of vascular endothelial growth factor production	GO_BiologicalProcess-EBI-UniProt-GOA-ACAP-ARAP_25.05.2022_00h00	0.00904503	0.0401495	2.18615e-06	1.20881e-05	[4, 5, 6, 7]	Group85	9.09091	3	[ATF4, IL1B, PTGS2]
GO:0031652	positive regulation of heat generation	GO_BiologicalProcess-EBI-UniProt-GOA-ACAP-ARAP_25.05.2022_00h00	0.00868032	0.0391885	2.18615e-06	1.20881e-05	[3, 4, 5, 6, 7, 8]	Group85	18.1818	2	[IL1B, PTGS2]
GO:0001660	fever generation	GO_BiologicalProcess-EBI-UniProt-GOA-ACAP-ARAP_25.05.2022_00h00	0.0121003	0.0495521	2.18615e-06	1.20881e-05	[5, 7]	Group85	15.3846	2	[IL1B, PTGS2]
GO:0006953	acute-phase response	GO_BiologicalProcess-EBI-UniProt-GOA-ACAP-ARAP_25.05.2022_00h00	0.000222721	0.00265972	2.18615e-06	1.20881e-05	[6]	Group85	9.09091	6	[APOL2, CEBPB, IL1B, PTGS2, SERPINA1, TIMP1]
GO:0010575	positive regulation of vascular endothelial growth factor production	GO_BiologicalProcess-EBI-UniProt-GOA-ACAP-ARAP_25.05.2022_00h00	0.00629412	0.030659	2.18615e-06	1.20881e-05	[4, 5, 6, 7, 8]	Group85	10.3448	3	[ATF4, IL1B, PTGS2]
GO:0031620	regulation of fever generation	GO_BiologicalProcess-EBI-UniProt-GOA-ACAP-ARAP_25.05.2022_00h00	0.00868032	0.0391885	2.18615e-06	1.20881e-05	[4, 5, 6, 7, 8]	Group85	18.1818	2	[IL1B, PTGS2]
GO:0031622	positive regulation of fever generation	GO_BiologicalProcess-EBI-UniProt-GOA-ACAP-ARAP_25.05.2022_00h00	0.0057805	0.0290753	2.18615e-06	1.20881e-05	[4, 5, 6, 7, 8, 9]	Group85	22.2222	2	[IL1B, PTGS2]
GO:0010966	regulation of phosphate transport	GO_BiologicalProcess-EBI-UniProt-GOA-ACAP-ARAP_25.05.2022_00h00	0.00343074	0.0199069	2.18615e-06	1.20881e-05	[6, 7, 8]	Group85	28.5714	2	[ATF4, CEBPB]
GO:2000120	positive regulation of sodium-dependent phosphate transport	GO_BiologicalProcess-EBI-UniProt-GOA-ACAP-ARAP_25.05.2022_00h00	0.000507399	0.00491725	2.18615e-06	1.20881e-05	[5, 6, 7, 8, 9, 10]	Group85	66.6667	2	[ATF4, CEBPB]
GO:0044341	sodium-dependent phosphate transport	GO_BiologicalProcess-EBI-UniProt-GOA-ACAP-ARAP_25.05.2022_00h00	0.00716355	0.0341746	2.18615e-06	1.20881e-05	[8]	Group85	20	2	[ATF4, CEBPB]
GO:2000118	regulation of sodium-dependent phosphate transport	GO_BiologicalProcess-EBI-UniProt-GOA-ACAP-ARAP_25.05.2022_00h00	0.00166223	0.0116988	2.18615e-06	1.20881e-05	[7, 8, 9]	Group85	40	2	[ATF4, CEBPB]
GO:2001280	positive regulation of unsaturated fatty acid biosynthetic process	GO_BiologicalProcess-EBI-UniProt-GOA-ACAP-ARAP_25.05.2022_00h00	0.00868032	0.0391885	2.18615e-06	1.20881e-05	[6, 7, 8, 9, 10, 11]	Group85	18.1818	2	[IL1B, PTGS2]
GO:0031392	regulation of prostaglandin biosynthetic process	GO_BiologicalProcess-EBI-UniProt-GOA-ACAP-ARAP_25.05.2022_00h00	0.0121003	0.0495521	2.18615e-06	1.20881e-05	[7, 8, 9, 10, 11, 12]	Group85	15.3846	2	[IL1B, PTGS2]
KEGG:05134	Legionellosis	KEGG_25.05.2022	0.00657194	0.0317615	1.64597e-06	1.10515e-05	[-1]	Group86	7.01754	4	[CD14, CXCL8, IL1B, PYCARD]
KEGG:05135	Yersinia infection	KEGG_25.05.2022	0.00219794	0.01453	1.64597e-06	1.10515e-05	[-1]	Group86	5.10949	7	[ARPC5, CRK, CXCL8, FOS, IL1B, PYCARD, RHOA]
GO:0023056	positive regulation of signaling	GO_BiologicalProcess-EBI-UniProt-GOA-ACAP-ARAP_25.05.2022_00h00	0.000210814	0.00258422	1.64597e-06	1.10515e-05	[2, 3, 4]	Group86	2.30011	42	[APOL2, CCL3, CCL3L1, CD14, CFLAR, CRK, CXCR4, CYBA, DDIT3, DKK1, EEF1D, FIS1, FLOT1, G0S2, GADD45B, GPS2, HCAR2, IL1B, KLF2, LAMTOR4, LAPTM5, LGALS1, MAP3K11, OSM, PAFAH1B1, PARK7, PDIA3, PIM2, PLAUR, PTGS2, PYCARD, RHOA, S100A12, S100A4, SHARPIN, SHISA5, SPI1, TERF2IP, TIMP1, XBP1, ZDHHC5, ZNHIT1]
GO:0050900	leukocyte migration	GO_BiologicalProcess-EBI-UniProt-GOA-ACAP-ARAP_25.05.2022_00h00	0.000177975	0.00235308	1.64597e-06	1.10515e-05	[2, 4]	Group86	3.7296	16	[CCL3, CCL3L1, CKLF, CRK, CXCL8, CXCR1, CXCR4, GPSM3, IL1B, PAFAH1B1, PYCARD, RHOA, S100A12, SPI1, TREM1, VEGFB]
GO:0002697	regulation of immune effector process	GO_BiologicalProcess-EBI-UniProt-GOA-ACAP-ARAP_25.05.2022_00h00	0.00296462	0.0179331	1.64597e-06	1.10515e-05	[3, 4]	Group86	3.17848	13	[B2M, BCL6, CRK, HLA-A, HLA-B, HLA-DMB, HLA-E, IL1B, LAPTM5, PYCARD, SPI1, UBE2J1, XBP1]
GO:0010647	positive regulation of cell communication	GO_BiologicalProcess-EBI-UniProt-GOA-ACAP-ARAP_25.05.2022_00h00	0.000198735	0.00255458	1.64597e-06	1.10515e-05	[3, 4, 5]	Group86	2.30643	42	[APOL2, CCL3, CCL3L1, CD14, CFLAR, CRK, CXCR4, CYBA, DDIT3, DKK1, EEF1D, FIS1, FLOT1, G0S2, GADD45B, GPS2, HCAR2, IL1B, KLF2, LAMTOR4, LAPTM5, LGALS1, MAP3K11, OSM, PAFAH1B1, PARK7, PDIA3, PIM2, PLAUR, PTGS2, PYCARD, RHOA, S100A12, S100A4, SHARPIN, SHISA5, SPI1, TERF2IP, TIMP1, XBP1, ZDHHC5, ZNHIT1]
GO:0043085	positive regulation of catalytic activity	GO_BiologicalProcess-EBI-UniProt-GOA-ACAP-ARAP_25.05.2022_00h00	0.00156093	0.0111126	1.64597e-06	1.10515e-05	[4]	Group86	2.32558	30	[ARHGAP9, CCL3, CCL3L1, CCT4, CDKN1B, CFLAR, COPS8, CRK, CYBA, DHFR, DKK1, EGR1, EGR2, FIS1, IL1B, ISCU, JTB, LAPTM5, LPAR2, MAP3K11, NR4A2, PARK7, PSAP, PSENEN, PTGES3, PYCARD, RHOA, S100A12, TIMP1, VSIR]
GO:0071674	mononuclear cell migration	GO_BiologicalProcess-EBI-UniProt-GOA-ACAP-ARAP_25.05.2022_00h00	0.000640833	0.00578626	1.64597e-06	1.10515e-05	[3, 5]	Group86	4.56621	10	[CCL3, CCL3L1, CKLF, CRK, CXCR1, CXCR4, PYCARD, RHOA, S100A12, SPI1]
GO:0080135	regulation of cellular response to stress	GO_BiologicalProcess-EBI-UniProt-GOA-ACAP-ARAP_25.05.2022_00h00	0.000405134	0.00426081	1.64597e-06	1.10515e-05	[3, 4, 5]	Group86	2.91005	22	[ATF4, CRK, DDIT3, DHFR, FUS, GADD45B, GPS2, HERPUD1, IL1B, MAP3K11, MORF4L1, PAFAH1B1, PARK7, PTGS2, PYCARD, SOD2, SPI1, TERF2IP, TIMP1, TMED2, XBP1, ZNHIT1]
GO:0009967	positive regulation of signal transduction	GO_BiologicalProcess-EBI-UniProt-GOA-ACAP-ARAP_25.05.2022_00h00	7.37897e-05	0.00128853	1.64597e-06	1.10515e-05	[3, 4, 5, 6]	Group86	2.46002	40	[APOL2, CCL3, CCL3L1, CD14, CFLAR, CRK, CXCR4, CYBA, DDIT3, DKK1, EEF1D, FIS1, FLOT1, G0S2, GADD45B, GPS2, IL1B, KLF2, LAMTOR4, LAPTM5, LGALS1, MAP3K11, OSM, PAFAH1B1, PARK7, PDIA3, PIM2, PLAUR, PYCARD, RHOA, S100A12, S100A4, SHARPIN, SHISA5, SPI1, TERF2IP, TIMP1, XBP1, ZDHHC5, ZNHIT1]
GO:0060326	cell chemotaxis	GO_BiologicalProcess-EBI-UniProt-GOA-ACAP-ARAP_25.05.2022_00h00	0.00063366	0.00580646	1.64597e-06	1.10515e-05	[4, 5]	Group86	3.77907	13	[CCL3, CCL3L1, CKLF, CRK, CXCL8, CXCR1, CXCR4, GPSM3, IL1B, S100A12, SPI1, TREM1, VEGFB]
GO:0019221	cytokine-mediated signaling pathway	GO_BiologicalProcess-EBI-UniProt-GOA-ACAP-ARAP_25.05.2022_00h00	0.00100744	0.00821483	1.64597e-06	1.10515e-05	[4, 5, 6]	Group86	3.18091	16	[CCL3, CCL3L1, CXCL8, CXCR1, CXCR4, EGR1, GPS2, IFNGR2, IL1B, LAPTM5, OSM, PAFAH1B1, PYCARD, SHARPIN, SPI1, TIMP1]
GO:0031098	stress-activated protein kinase signaling cascade	GO_BiologicalProcess-EBI-UniProt-GOA-ACAP-ARAP_25.05.2022_00h00	0.00445389	0.0241764	1.64597e-06	1.10515e-05	[4, 5, 6]	Group86	3.50877	10	[CRK, DKK1, GADD45B, GPS2, IL1B, MAP3K11, PAFAH1B1, PYCARD, RHOA, SPI1]
GO:0038026	reelin-mediated signaling pathway	GO_BiologicalProcess-EBI-UniProt-GOA-ACAP-ARAP_25.05.2022_00h00	0.0057805	0.0290753	1.64597e-06	1.10515e-05	[4, 5, 6]	Group86	22.2222	2	[CRK, PAFAH1B1]
GO:1902531	regulation of intracellular signal transduction	GO_BiologicalProcess-EBI-UniProt-GOA-ACAP-ARAP_25.05.2022_00h00	4.96299e-06	0.00021364	1.64597e-06	1.10515e-05	[4, 5, 6]	Group86	2.5669	47	[APOL2, ARHGAP9, AURKAIP1, BCL6, CCL3, CCL3L1, CD14, CFLAR, CRK, CYTH4, DDIT3, DKK1, EEF1D, EGR2, FIS1, FLOT1, GADD45B, GPS2, HERPUD1, IL1B, IVNS1ABP, LAMTOR4, LAPTM5, LGALS1, MAP3K11, MYADM, OGT, OSM, PAFAH1B1, PARK7, PIM2, PLAUR, PTGS2, PYCARD, RGS2, RHOA, RNF167, S100A12, S100A4, SHARPIN, SHISA5, SOD2, SPI1, TERF2IP, TIMP1, XBP1, ZNHIT1]
GO:0070302	regulation of stress-activated protein kinase signaling cascade	GO_BiologicalProcess-EBI-UniProt-GOA-ACAP-ARAP_25.05.2022_00h00	0.0058666	0.0291911	1.64597e-06	1.10515e-05	[4, 5, 6, 7]	Group86	3.8835	8	[CRK, GADD45B, GPS2, IL1B, MAP3K11, PAFAH1B1, PYCARD, SPI1]
GO:1902533	positive regulation of intracellular signal transduction	GO_BiologicalProcess-EBI-UniProt-GOA-ACAP-ARAP_25.05.2022_00h00	0.000148428	0.00206571	1.64597e-06	1.10515e-05	[4, 5, 6, 7]	Group86	2.72556	29	[APOL2, CCL3, CCL3L1, CD14, CFLAR, CRK, DDIT3, DKK1, EEF1D, FIS1, GADD45B, IL1B, LAMTOR4, LAPTM5, LGALS1, MAP3K11, OSM, PARK7, PIM2, PYCARD, RHOA, S100A12, S100A4, SHARPIN, SHISA5, SPI1, TERF2IP, TIMP1, ZNHIT1]
GO:0031400	negative regulation of protein modification process	GO_BiologicalProcess-EBI-UniProt-GOA-ACAP-ARAP_25.05.2022_00h00	0.00427739	0.0236342	1.64597e-06	1.10515e-05	[5, 6, 7]	Group86	2.83554	15	[CDKN1B, DKK1, GADD45B, GPS2, IL1B, IVNS1ABP, MYADM, OGT, PARK7, PYCARD, RGS2, SOCS3, SPI1, TERF2IP, TMED2]
GO:0051403	stress-activated MAPK cascade	GO_BiologicalProcess-EBI-UniProt-GOA-ACAP-ARAP_25.05.2022_00h00	0.0112245	0.0471125	1.64597e-06	1.10515e-05	[5, 6, 7]	Group86	3.23741	9	[CRK, DKK1, GADD45B, GPS2, IL1B, MAP3K11, PAFAH1B1, PYCARD, SPI1]
GO:1901222	regulation of NIK/NF-kappaB signaling	GO_BiologicalProcess-EBI-UniProt-GOA-ACAP-ARAP_25.05.2022_00h00	0.00271231	0.0166793	1.64597e-06	1.10515e-05	[5, 6, 7]	Group86	5.66038	6	[CD14, IL1B, LAPTM5, RHOA, SPI1, TERF2IP]
GO:0032872	regulation of stress-activated MAPK cascade	GO_BiologicalProcess-EBI-UniProt-GOA-ACAP-ARAP_25.05.2022_00h00	0.00538146	0.0278243	1.64597e-06	1.10515e-05	[5, 6, 7, 8]	Group86	3.94089	8	[CRK, GADD45B, GPS2, IL1B, MAP3K11, PAFAH1B1, PYCARD, SPI1]
GO:0043410	positive regulation of MAPK cascade	GO_BiologicalProcess-EBI-UniProt-GOA-ACAP-ARAP_25.05.2022_00h00	0.00826157	0.0376654	1.64597e-06	1.10515e-05	[5, 6, 7, 8]	Group86	2.71318	14	[CCL3, CCL3L1, CFLAR, CRK, DKK1, GADD45B, IL1B, LAPTM5, MAP3K11, OSM, PYCARD, S100A12, SPI1, TIMP1]
GO:0070304	positive regulation of stress-activated protein kinase signaling cascade	GO_BiologicalProcess-EBI-UniProt-GOA-ACAP-ARAP_25.05.2022_00h00	0.00815868	0.0372882	1.64597e-06	1.10515e-05	[5, 6, 7, 8]	Group86	4.51128	6	[CRK, GADD45B, IL1B, MAP3K11, PYCARD, SPI1]
GO:0007254	JNK cascade	GO_BiologicalProcess-EBI-UniProt-GOA-ACAP-ARAP_25.05.2022_00h00	0.00638436	0.0310169	1.64597e-06	1.10515e-05	[6, 7, 8]	Group86	3.82775	8	[CRK, DKK1, GADD45B, GPS2, IL1B, MAP3K11, PAFAH1B1, PYCARD]
GO:0032874	positive regulation of stress-activated MAPK cascade	GO_BiologicalProcess-EBI-UniProt-GOA-ACAP-ARAP_25.05.2022_00h00	0.00759735	0.0356921	1.64597e-06	1.10515e-05	[6, 7, 8, 9]	Group86	4.58015	6	[CRK, GADD45B, IL1B, MAP3K11, PYCARD, SPI1]
GO:0046328	regulation of JNK cascade	GO_BiologicalProcess-EBI-UniProt-GOA-ACAP-ARAP_25.05.2022_00h00	0.00302204	0.0180445	1.64597e-06	1.10515e-05	[6, 7, 8, 9]	Group86	4.82759	7	[CRK, GADD45B, GPS2, IL1B, MAP3K11, PAFAH1B1, PYCARD]
GO:0046330	positive regulation of JNK cascade	GO_BiologicalProcess-EBI-UniProt-GOA-ACAP-ARAP_25.05.2022_00h00	0.00934109	0.0412658	1.64597e-06	1.10515e-05	[7, 8, 9, 10]	Group86	5.10204	5	[CRK, GADD45B, IL1B, MAP3K11, PYCARD]
GO:1900745	positive regulation of p38MAPK cascade	GO_BiologicalProcess-EBI-UniProt-GOA-ACAP-ARAP_25.05.2022_00h00	0.00692677	0.0332162	1.64597e-06	1.10515e-05	[7, 8, 9, 10]	Group86	10	3	[GADD45B, IL1B, SPI1]
KEGG:04064	NF-kappa B signaling pathway	KEGG_25.05.2022	0.000436305	0.00451173	1.93317e-11	6.05728e-10	[-1]	Group87	6.73077	7	[CD14, CFLAR, CXCL8, GADD45B, IL1B, LTB, PTGS2]
KEGG:04380	Osteoclast differentiation	KEGG_25.05.2022	0.00149096	0.0107384	1.93317e-11	6.05728e-10	[-1]	Group87	5.46875	7	[CYBA, FOS, IFNGR2, IL1B, NCF4, SOCS3, SPI1]
KEGG:04620	Toll-like receptor signaling pathway	KEGG_25.05.2022	0.000436305	0.00451173	1.93317e-11	6.05728e-10	[-1]	Group87	6.73077	7	[CCL3, CCL3L1, CCL3L3, CD14, CXCL8, FOS, IL1B]
KEGG:04621	NOD-like receptor signaling pathway	KEGG_25.05.2022	0.0108042	0.0459739	1.93317e-11	6.05728e-10	[-1]	Group87	3.80435	7	[CXCL8, CYBA, GABARAPL1, IL1B, PYCARD, RHOA, SHARPIN]
KEGG:04657	IL-17 signaling pathway	KEGG_25.05.2022	0.00147347	0.0106539	1.93317e-11	6.05728e-10	[-1]	Group87	6.38298	6	[CEBPB, CXCL8, FOS, HSP90B1, IL1B, PTGS2]
KEGG:04668	TNF signaling pathway	KEGG_25.05.2022	0.000681299	0.00612177	1.93317e-11	6.05728e-10	[-1]	Group87	6.25	7	[ATF4, CEBPB, CFLAR, FOS, IL1B, PTGS2, SOCS3]
KEGG:04933	AGE-RAGE signaling pathway in diabetic complications	KEGG_25.05.2022	0.0101418	0.0439635	1.93317e-11	6.05728e-10	[-1]	Group87	5	5	[CDKN1B, CXCL8, EGR1, IL1B, VEGFB]
KEGG:05133	Pertussis	KEGG_25.05.2022	0.000480747	0.00483621	1.93317e-11	6.05728e-10	[-1]	Group87	7.89474	6	[CD14, CXCL8, FOS, IL1B, PYCARD, RHOA]
KEGG:05134	Legionellosis	KEGG_25.05.2022	0.00657194	0.0317615	1.93317e-11	6.05728e-10	[-1]	Group87	7.01754	4	[CD14, CXCL8, IL1B, PYCARD]
KEGG:05135	Yersinia infection	KEGG_25.05.2022	0.00219794	0.01453	1.93317e-11	6.05728e-10	[-1]	Group87	5.10949	7	[ARPC5, CRK, CXCL8, FOS, IL1B, PYCARD, RHOA]
GO:0031394	positive regulation of prostaglandin biosynthetic process	GO_BiologicalProcess-EBI-UniProt-GOA-ACAP-ARAP_25.05.2022_00h00	0.0057805	0.0290753	1.93317e-11	6.05728e-10	[7, 8, 9, 10, 11, 12, 13]	Group87	22.2222	2	[IL1B, PTGS2]
GO:0060353	regulation of cell adhesion molecule production	GO_BiologicalProcess-EBI-UniProt-GOA-ACAP-ARAP_25.05.2022_00h00	0.0057805	0.0290753	1.93317e-11	6.05728e-10	[3, 4]	Group87	22.2222	2	[CXCL8, IL1B]
GO:0014805	smooth muscle adaptation	GO_BiologicalProcess-EBI-UniProt-GOA-ACAP-ARAP_25.05.2022_00h00	0.00166223	0.0116988	1.93317e-11	6.05728e-10	[3, 5]	Group87	40	2	[CYBA, IL1B]
GO:0032635	interleukin-6 production	GO_BiologicalProcess-EBI-UniProt-GOA-ACAP-ARAP_25.05.2022_00h00	0.00553977	0.0282483	1.93317e-11	6.05728e-10	[3, 6]	Group87	4.32099	7	[CEBPB, CYBA, HLA-B, IL1B, KLF2, PYCARD, XBP1]
GO:0033860	regulation of NAD(P)H oxidase activity	GO_BiologicalProcess-EBI-UniProt-GOA-ACAP-ARAP_25.05.2022_00h00	0.0103271	0.0446623	1.93317e-11	6.05728e-10	[5]	Group87	16.6667	2	[CYBA, PARK7]
GO:0051353	positive regulation of oxidoreductase activity	GO_BiologicalProcess-EBI-UniProt-GOA-ACAP-ARAP_25.05.2022_00h00	0.0115269	0.0477324	1.93317e-11	6.05728e-10	[5]	Group87	5.97015	4	[CYBA, DHFR, IL1B, PARK7]
GO:2000535	regulation of entry of bacterium into host cell	GO_BiologicalProcess-EBI-UniProt-GOA-ACAP-ARAP_25.05.2022_00h00	0.00343074	0.0199069	1.93317e-11	6.05728e-10	[4, 5, 7]	Group87	28.5714	2	[CXCL8, FUCA2]
GO:0031652	positive regulation of heat generation	GO_BiologicalProcess-EBI-UniProt-GOA-ACAP-ARAP_25.05.2022_00h00	0.00868032	0.0391885	1.93317e-11	6.05728e-10	[3, 4, 5, 6, 7, 8]	Group87	18.1818	2	[IL1B, PTGS2]
GO:0032675	regulation of interleukin-6 production	GO_BiologicalProcess-EBI-UniProt-GOA-ACAP-ARAP_25.05.2022_00h00	0.00553977	0.0282483	1.93317e-11	6.05728e-10	[4, 5, 6, 7]	Group87	4.32099	7	[CEBPB, CYBA, HLA-B, IL1B, KLF2, PYCARD, XBP1]
GO:0050995	negative regulation of lipid catabolic process	GO_BiologicalProcess-EBI-UniProt-GOA-ACAP-ARAP_25.05.2022_00h00	0.00692677	0.0332162	1.93317e-11	6.05728e-10	[4, 5, 6, 7]	Group87	10	3	[BSCL2, HCAR2, IL1B]
GO:1904844	response to L-glutamine	GO_BiologicalProcess-EBI-UniProt-GOA-ACAP-ARAP_25.05.2022_00h00	0.00100602	0.0082396	1.93317e-11	6.05728e-10	[5, 6]	Group87	50	2	[CYBA, NQO1]
GO:0001660	fever generation	GO_BiologicalProcess-EBI-UniProt-GOA-ACAP-ARAP_25.05.2022_00h00	0.0121003	0.0495521	1.93317e-11	6.05728e-10	[5, 7]	Group87	15.3846	2	[IL1B, PTGS2]
GO:0031620	regulation of fever generation	GO_BiologicalProcess-EBI-UniProt-GOA-ACAP-ARAP_25.05.2022_00h00	0.00868032	0.0391885	1.93317e-11	6.05728e-10	[4, 5, 6, 7, 8]	Group87	18.1818	2	[IL1B, PTGS2]
GO:0033864	positive regulation of NAD(P)H oxidase activity	GO_BiologicalProcess-EBI-UniProt-GOA-ACAP-ARAP_25.05.2022_00h00	0.00453494	0.0243309	1.93317e-11	6.05728e-10	[6]	Group87	25	2	[CYBA, PARK7]
GO:0035635	entry of bacterium into host cell	GO_BiologicalProcess-EBI-UniProt-GOA-ACAP-ARAP_25.05.2022_00h00	0.0057805	0.0290753	1.93317e-11	6.05728e-10	[6]	Group87	22.2222	2	[CXCL8, FUCA2]
GO:0070553	nicotinic acid receptor activity	GO_BiologicalProcess-EBI-UniProt-GOA-ACAP-ARAP_25.05.2022_00h00	0.000170609	0.00228839	1.93317e-11	6.05728e-10	[5, 6, 7]	Group87	100	2	[HCAR2, HCAR3]
GO:0031622	positive regulation of fever generation	GO_BiologicalProcess-EBI-UniProt-GOA-ACAP-ARAP_25.05.2022_00h00	0.0057805	0.0290753	1.93317e-11	6.05728e-10	[4, 5, 6, 7, 8, 9]	Group87	22.2222	2	[IL1B, PTGS2]
GO:0070162	adiponectin secretion	GO_BiologicalProcess-EBI-UniProt-GOA-ACAP-ARAP_25.05.2022_00h00	0.00343074	0.0199069	1.93317e-11	6.05728e-10	[5, 6, 7, 8, 9]	Group87	28.5714	2	[HCAR2, IL1B]
GO:0070163	regulation of adiponectin secretion	GO_BiologicalProcess-EBI-UniProt-GOA-ACAP-ARAP_25.05.2022_00h00	0.00343074	0.0199069	1.93317e-11	6.05728e-10	[4, 5, 6, 7, 8, 9, 10]	Group87	28.5714	2	[HCAR2, IL1B]
GO:2001280	positive regulation of unsaturated fatty acid biosynthetic process	GO_BiologicalProcess-EBI-UniProt-GOA-ACAP-ARAP_25.05.2022_00h00	0.00868032	0.0391885	1.93317e-11	6.05728e-10	[6, 7, 8, 9, 10, 11]	Group87	18.1818	2	[IL1B, PTGS2]
GO:0031392	regulation of prostaglandin biosynthetic process	GO_BiologicalProcess-EBI-UniProt-GOA-ACAP-ARAP_25.05.2022_00h00	0.0121003	0.0495521	1.93317e-11	6.05728e-10	[7, 8, 9, 10, 11, 12]	Group87	15.3846	2	[IL1B, PTGS2]
KEGG:04625	C-type lectin receptor signaling pathway	KEGG_25.05.2022	0.0118818	0.048874	0.00388094	0.00461782	[-1]	Group88	4.80769	5	[EGR2, IL1B, PTGS2, PYCARD, RHOA]
KEGG:04933	AGE-RAGE signaling pathway in diabetic complications	KEGG_25.05.2022	0.0101418	0.0439635	0.00388094	0.00461782	[-1]	Group88	5	5	[CDKN1B, CXCL8, EGR1, IL1B, VEGFB]
KEGG:05418	Fluid shear stress and atherosclerosis	KEGG_25.05.2022	0.000495411	0.00485188	0.00388094	0.00461782	[-1]	Group88	5.7554	8	[CYBA, FOS, HSP90B1, IL1B, KLF2, MGST2, NQO1, RHOA]
GO:0001101	response to acid chemical	GO_BiologicalProcess-EBI-UniProt-GOA-ACAP-ARAP_25.05.2022_00h00	0.000519611	0.00500938	0.00388094	0.00461782	[3]	Group88	5.71429	8	[CDKN1B, CEBPB, CYBA, KLF2, LAMTOR4, NQO1, RHOA, XBP1]
GO:0009410	response to xenobiotic stimulus	GO_BiologicalProcess-EBI-UniProt-GOA-ACAP-ARAP_25.05.2022_00h00	0.00351204	0.0202517	0.00388094	0.00461782	[3]	Group88	2.99786	14	[AURKAIP1, CDKN1B, CXCR4, CYBA, DAD1, FOS, IL1B, NQO1, PTGS2, RBM22, RHOA, RPN2, S100A12, SOD2]
GO:0070482	response to oxygen levels	GO_BiologicalProcess-EBI-UniProt-GOA-ACAP-ARAP_25.05.2022_00h00	1.78003e-05	0.000484534	0.00388094	0.00461782	[3]	Group88	4.53258	16	[ATF4, CDKN1B, CFLAR, CXCR4, CYBA, EGLN2, EGR1, FOS, HSP90B1, NR4A2, PTGS2, RHOA, SOD2, TIMP1, VASN, VEGFB]
GO:2001057	reactive nitrogen species metabolic process	GO_BiologicalProcess-EBI-UniProt-GOA-ACAP-ARAP_25.05.2022_00h00	0.00131862	0.00980224	0.00388094	0.00461782	[3]	Group88	6.52174	6	[GLA, IL1B, KLF2, NQO1, PTGS2, SOD2]
GO:0009725	response to hormone	GO_BiologicalProcess-EBI-UniProt-GOA-ACAP-ARAP_25.05.2022_00h00	0.00523432	0.0272922	0.00388094	0.00461782	[3, 4]	Group88	2.37325	22	[BTG2, CDKN1B, CFLAR, CRK, CYBA, EGLN2, EGR1, EGR2, FOS, IGFBP7, IL1B, NQO1, NR4A2, OGT, PARK7, PTGES3, PTGS2, RHOA, SOCS3, SRSF4, TIMP1, XBP1]
GO:1903409	reactive oxygen species biosynthetic process	GO_BiologicalProcess-EBI-UniProt-GOA-ACAP-ARAP_25.05.2022_00h00	0.0012072	0.00915787	0.00388094	0.00461782	[3, 4]	Group88	8.19672	5	[CFLAR, CYBA, PARK7, RHOA, SOD2]
GO:0001666	response to hypoxia	GO_BiologicalProcess-EBI-UniProt-GOA-ACAP-ARAP_25.05.2022_00h00	1.46924e-05	0.000412054	0.00388094	0.00461782	[3, 5]	Group88	4.85437	15	[CDKN1B, CFLAR, CXCR4, CYBA, EGLN2, EGR1, FOS, HSP90B1, NR4A2, PTGS2, RHOA, SOD2, TIMP1, VASN, VEGFB]
GO:0007584	response to nutrient	GO_BiologicalProcess-EBI-UniProt-GOA-ACAP-ARAP_25.05.2022_00h00	0.0105066	0.0449139	0.00388094	0.00461782	[3, 5]	Group88	3.82514	7	[DAD1, NQO1, OGT, PTGS2, SOD2, TIMP1, XBP1]
GO:0009743	response to carbohydrate	GO_BiologicalProcess-EBI-UniProt-GOA-ACAP-ARAP_25.05.2022_00h00	0.0044682	0.0241832	0.00388094	0.00461782	[4]	Group88	3.75	9	[CDKN1B, CYBA, EGR1, IL1B, NQO1, PTGS2, RHOA, SOD2, XBP1]
GO:0014070	response to organic cyclic compound	GO_BiologicalProcess-EBI-UniProt-GOA-ACAP-ARAP_25.05.2022_00h00	0.00145903	0.0105908	0.00388094	0.00461782	[4]	Group88	2.5025	25	[ATF4, BTG2, CCL3, CDKN1B, CEBPB, CFLAR, CXCR4, CYBA, DHFR, EGLN2, EGR1, FLOT1, FOS, HSP90B1, IGFBP7, IL1B, KLF2, NQO1, PARK7, PTGES3, PTGS2, RHOA, SLC3A2, SOD2, TIMP1]
GO:0033993	response to lipid	GO_BiologicalProcess-EBI-UniProt-GOA-ACAP-ARAP_25.05.2022_00h00	0.00891843	0.0396827	0.00388094	0.00461782	[4]	Group88	2.26337	22	[CCL3, CD14, CDKN1B, CEBPB, CFLAR, CXCL8, CYBA, DKK1, EGLN2, FOS, IGFBP7, IL1B, NQO1, PARK7, PTGES3, PTGS2, PYCARD, RHOA, SOD2, SPI1, TIMP1, XBP1]
GO:0036293	response to decreased oxygen levels	GO_BiologicalProcess-EBI-UniProt-GOA-ACAP-ARAP_25.05.2022_00h00	5.66175e-06	0.000209598	0.00388094	0.00461782	[4]	Group88	4.96894	16	[ATF4, CDKN1B, CFLAR, CXCR4, CYBA, EGLN2, EGR1, FOS, HSP90B1, NR4A2, PTGS2, RHOA, SOD2, TIMP1, VASN, VEGFB]
GO:0046209	nitric oxide metabolic process	GO_BiologicalProcess-EBI-UniProt-GOA-ACAP-ARAP_25.05.2022_00h00	0.00124601	0.0093755	0.00388094	0.00461782	[4]	Group88	6.59341	6	[GLA, IL1B, KLF2, NQO1, PTGS2, SOD2]
GO:1901701	cellular response to oxygen-containing compound	GO_BiologicalProcess-EBI-UniProt-GOA-ACAP-ARAP_25.05.2022_00h00	0.0086808	0.0390953	0.00388094	0.00461782	[4]	Group88	2.12766	27	[ATF4, CCL3, CD14, CEBPB, CFLAR, CRK, CXCL8, CYBA, DHFR, EGR1, FOS, HSP90B1, IL1B, KLF2, LAMTOR4, NQO1, NR4A2, OGT, PARK7, PTGS2, PYCARD, RHOA, RHOB, SOCS3, SOD2, SPI1, XBP1]
GO:0043200	response to amino acid	GO_BiologicalProcess-EBI-UniProt-GOA-ACAP-ARAP_25.05.2022_00h00	0.00118352	0.00909002	0.00388094	0.00461782	[4, 5]	Group88	5.69106	7	[CDKN1B, CEBPB, CYBA, LAMTOR4, NQO1, RHOA, XBP1]
GO:0080164	regulation of nitric oxide metabolic process	GO_BiologicalProcess-EBI-UniProt-GOA-ACAP-ARAP_25.05.2022_00h00	0.00196453	0.0133689	0.00388094	0.00461782	[4, 5]	Group88	7.35294	5	[GLA, IL1B, KLF2, PTGS2, SOD2]
GO:1901652	response to peptide	GO_BiologicalProcess-EBI-UniProt-GOA-ACAP-ARAP_25.05.2022_00h00	0.000553681	0.0052289	0.00388094	0.00461782	[4, 5]	Group88	3.25048	17	[BTG2, CDKN1B, CFLAR, CRK, CYBA, EGR1, EGR2, FOS, IL1B, KLF2, NR4A2, OGT, PTGS2, SOCS3, SRSF4, TIMP1, XBP1]
GO:0002237	response to molecule of bacterial origin	GO_BiologicalProcess-EBI-UniProt-GOA-ACAP-ARAP_25.05.2022_00h00	0.000482294	0.00482554	0.00388094	0.00461782	[4, 6]	Group88	3.7037	14	[B2M, CCL3, CD14, CEBPB, CXCL8, FOS, IL1B, PTGS2, PYCARD, RHOA, SOD2, SPI1, TIMP1, XBP1]
GO:0006809	nitric oxide biosynthetic process	GO_BiologicalProcess-EBI-UniProt-GOA-ACAP-ARAP_25.05.2022_00h00	0.000769365	0.00665465	0.00388094	0.00461782	[5]	Group88	7.22892	6	[GLA, IL1B, KLF2, NQO1, PTGS2, SOD2]
GO:0043434	response to peptide hormone	GO_BiologicalProcess-EBI-UniProt-GOA-ACAP-ARAP_25.05.2022_00h00	0.000202866	0.00257195	0.00388094	0.00461782	[4, 5, 6]	Group88	3.68664	16	[BTG2, CDKN1B, CFLAR, CRK, CYBA, EGR1, EGR2, FOS, IL1B, NR4A2, OGT, PTGS2, SOCS3, SRSF4, TIMP1, XBP1]
GO:0071407	cellular response to organic cyclic compound	GO_BiologicalProcess-EBI-UniProt-GOA-ACAP-ARAP_25.05.2022_00h00	0.00767283	0.0358647	0.00388094	0.00461782	[5]	Group88	2.58481	16	[ATF4, CCL3, CDKN1B, CEBPB, CFLAR, CYBA, EGLN2, EGR1, FLOT1, HSP90B1, IL1B, KLF2, PARK7, PTGES3, PTGS2, RHOA]
GO:1903426	regulation of reactive oxygen species biosynthetic process	GO_BiologicalProcess-EBI-UniProt-GOA-ACAP-ARAP_25.05.2022_00h00	0.000361033	0.00386285	0.00388094	0.00461782	[4, 5, 6]	Group88	10.6383	5	[CFLAR, CYBA, PARK7, RHOA, SOD2]
GO:1904407	positive regulation of nitric oxide metabolic process	GO_BiologicalProcess-EBI-UniProt-GOA-ACAP-ARAP_25.05.2022_00h00	0.00354683	0.0203888	0.00388094	0.00461782	[4, 5, 6]	Group88	8.33333	4	[IL1B, KLF2, PTGS2, SOD2]
GO:1990874	vascular associated smooth muscle cell proliferation	GO_BiologicalProcess-EBI-UniProt-GOA-ACAP-ARAP_25.05.2022_00h00	0.0103893	0.0446185	0.00388094	0.00461782	[5]	Group88	6.15385	4	[CDKN1B, DDIT3, RHOA, SOD2]
GO:0032496	response to lipopolysaccharide	GO_BiologicalProcess-EBI-UniProt-GOA-ACAP-ARAP_25.05.2022_00h00	0.000914831	0.00766223	0.00388094	0.00461782	[4, 5, 7]	Group88	3.63128	13	[CCL3, CD14, CEBPB, CXCL8, FOS, IL1B, PTGS2, PYCARD, RHOA, SOD2, SPI1, TIMP1, XBP1]
GO:0016209	antioxidant activity	GO_BiologicalProcess-EBI-UniProt-GOA-ACAP-ARAP_25.05.2022_00h00	0.0118818	0.048874	0.00388094	0.00461782	[4, 7]	Group88	4.80769	5	[MGST2, NQO1, PARK7, PTGS2, SOD2]
GO:0045428	regulation of nitric oxide biosynthetic process	GO_BiologicalProcess-EBI-UniProt-GOA-ACAP-ARAP_25.05.2022_00h00	0.00160673	0.0113514	0.00388094	0.00461782	[5, 6]	Group88	7.69231	5	[GLA, IL1B, KLF2, PTGS2, SOD2]
GO:0045429	positive regulation of nitric oxide biosynthetic process	GO_BiologicalProcess-EBI-UniProt-GOA-ACAP-ARAP_25.05.2022_00h00	0.00303568	0.0180677	0.00388094	0.00461782	[5, 6, 7]	Group88	8.69565	4	[IL1B, KLF2, PTGS2, SOD2]
GO:1904706	negative regulation of vascular associated smooth muscle cell proliferation	GO_BiologicalProcess-EBI-UniProt-GOA-ACAP-ARAP_25.05.2022_00h00	0.00460937	0.0245878	0.00388094	0.00461782	[5, 6, 7]	Group88	11.5385	3	[CDKN1B, RHOA, SOD2]
KEGG:05133	Pertussis	KEGG_25.05.2022	0.000480747	0.00483621	0.000272321	0.000465422	[-1]	Group89	7.89474	6	[CD14, CXCL8, FOS, IL1B, PYCARD, RHOA]
KEGG:05134	Legionellosis	KEGG_25.05.2022	0.00657194	0.0317615	0.000272321	0.000465422	[-1]	Group89	7.01754	4	[CD14, CXCL8, IL1B, PYCARD]
GO:0070661	leukocyte proliferation	GO_BiologicalProcess-EBI-UniProt-GOA-ACAP-ARAP_25.05.2022_00h00	0.0103468	0.0446431	0.000272321	0.000465422	[3]	Group89	2.94906	11	[BCL6, CCDC88B, CEBPB, HLA-A, HLA-DMB, HLA-E, IL1B, PSMB10, PYCARD, TIMP1, VSIR]
GO:0071216	cellular response to biotic stimulus	GO_BiologicalProcess-EBI-UniProt-GOA-ACAP-ARAP_25.05.2022_00h00	0.00252039	0.0159223	0.000272321	0.000465422	[3]	Group89	3.80228	10	[CCL3, CD14, CEBPB, CXCL8, DDIT3, IL1B, PYCARD, RHOA, SPI1, XBP1]
GO:0002440	production of molecular mediator of immune response	GO_BiologicalProcess-EBI-UniProt-GOA-ACAP-ARAP_25.05.2022_00h00	0.00580703	0.0290509	0.000272321	0.000465422	[2, 5]	Group89	3.6	9	[B2M, BCL6, HLA-A, HLA-E, IL1B, LAPTM5, PYCARD, UBE2J1, XBP1]
GO:0002699	positive regulation of immune effector process	GO_BiologicalProcess-EBI-UniProt-GOA-ACAP-ARAP_25.05.2022_00h00	0.00434618	0.0238717	0.000272321	0.000465422	[3, 4, 5]	Group89	3.52113	10	[B2M, HLA-A, HLA-B, HLA-DMB, HLA-E, IL1B, LAPTM5, PYCARD, SPI1, XBP1]
GO:0032943	mononuclear cell proliferation	GO_BiologicalProcess-EBI-UniProt-GOA-ACAP-ARAP_25.05.2022_00h00	0.00448036	0.0241783	0.000272321	0.000465422	[4]	Group89	3.31325	11	[BCL6, CCDC88B, CEBPB, HLA-A, HLA-DMB, HLA-E, IL1B, PSMB10, PYCARD, TIMP1, VSIR]
GO:0002367	cytokine production involved in immune response	GO_BiologicalProcess-EBI-UniProt-GOA-ACAP-ARAP_25.05.2022_00h00	0.000387713	0.00412447	0.000272321	0.000465422	[3, 6]	Group89	5.97015	8	[B2M, BCL6, HLA-A, HLA-E, IL1B, LAPTM5, PYCARD, UBE2J1]
GO:0002700	regulation of production of molecular mediator of immune response	GO_BiologicalProcess-EBI-UniProt-GOA-ACAP-ARAP_25.05.2022_00h00	0.00183765	0.0127876	0.000272321	0.000465422	[3, 4, 5, 6]	Group89	4.28571	9	[B2M, BCL6, HLA-A, HLA-E, IL1B, LAPTM5, PYCARD, UBE2J1, XBP1]
GO:0032609	interferon-gamma production	GO_BiologicalProcess-EBI-UniProt-GOA-ACAP-ARAP_25.05.2022_00h00	0.0011285	0.00877666	0.000272321	0.000465422	[3, 6]	Group89	5.7377	7	[CD14, DDIT3, HLA-A, IL1B, LAPTM5, PYCARD, VSIR]
GO:0032637	interleukin-8 production	GO_BiologicalProcess-EBI-UniProt-GOA-ACAP-ARAP_25.05.2022_00h00	0.00787254	0.0363394	0.000272321	0.000465422	[3, 6]	Group89	5.31915	5	[CD14, DDIT3, IL1B, PARK7, PYCARD]
GO:0046651	lymphocyte proliferation	GO_BiologicalProcess-EBI-UniProt-GOA-ACAP-ARAP_25.05.2022_00h00	0.00356483	0.0204288	0.000272321	0.000465422	[4, 5]	Group89	3.41615	11	[BCL6, CCDC88B, CEBPB, HLA-A, HLA-DMB, HLA-E, IL1B, PSMB10, PYCARD, TIMP1, VSIR]
GO:0070663	regulation of leukocyte proliferation	GO_BiologicalProcess-EBI-UniProt-GOA-ACAP-ARAP_25.05.2022_00h00	0.0045637	0.0244145	0.000272321	0.000465422	[4, 5]	Group89	3.4965	10	[BCL6, CCDC88B, CEBPB, HLA-A, HLA-DMB, HLA-E, IL1B, PYCARD, TIMP1, VSIR]
GO:0002702	positive regulation of production of molecular mediator of immune response	GO_BiologicalProcess-EBI-UniProt-GOA-ACAP-ARAP_25.05.2022_00h00	0.00392084	0.0221264	0.000272321	0.000465422	[3, 4, 5, 6, 7]	Group89	4.60526	7	[B2M, HLA-A, HLA-E, IL1B, LAPTM5, PYCARD, XBP1]
GO:0002821	positive regulation of adaptive immune response	GO_BiologicalProcess-EBI-UniProt-GOA-ACAP-ARAP_25.05.2022_00h00	0.00608061	0.0300139	0.000272321	0.000465422	[4, 5, 6]	Group89	4.8	6	[B2M, HLA-A, HLA-B, HLA-E, IL1B, PYCARD]
GO:0038061	NIK/NF-kappaB signaling	GO_BiologicalProcess-EBI-UniProt-GOA-ACAP-ARAP_25.05.2022_00h00	0.00210862	0.0140905	0.000272321	0.000465422	[4, 5, 6]	Group89	5.14706	7	[CD14, COPS8, IL1B, LAPTM5, RHOA, SPI1, TERF2IP]
GO:0002718	regulation of cytokine production involved in immune response	GO_BiologicalProcess-EBI-UniProt-GOA-ACAP-ARAP_25.05.2022_00h00	0.000387713	0.00412447	0.000272321	0.000465422	[4, 5, 6, 7]	Group89	5.97015	8	[B2M, BCL6, HLA-A, HLA-E, IL1B, LAPTM5, PYCARD, UBE2J1]
GO:0032640	tumor necrosis factor production	GO_BiologicalProcess-EBI-UniProt-GOA-ACAP-ARAP_25.05.2022_00h00	0.00937557	0.0413195	0.000272321	0.000465422	[4, 7]	Group89	3.91061	7	[CCL3, CD14, CYBA, HLA-E, PYCARD, UBE2J1, VSIR]
GO:0032649	regulation of interferon-gamma production	GO_BiologicalProcess-EBI-UniProt-GOA-ACAP-ARAP_25.05.2022_00h00	0.0011285	0.00877666	0.000272321	0.000465422	[4, 5, 6, 7]	Group89	5.7377	7	[CD14, DDIT3, HLA-A, IL1B, LAPTM5, PYCARD, VSIR]
GO:0032677	regulation of interleukin-8 production	GO_BiologicalProcess-EBI-UniProt-GOA-ACAP-ARAP_25.05.2022_00h00	0.00787254	0.0363394	0.000272321	0.000465422	[4, 5, 6, 7]	Group89	5.31915	5	[CD14, DDIT3, IL1B, PARK7, PYCARD]
GO:0032944	regulation of mononuclear cell proliferation	GO_BiologicalProcess-EBI-UniProt-GOA-ACAP-ARAP_25.05.2022_00h00	0.00231976	0.0150135	0.000272321	0.000465422	[5, 6]	Group89	3.84615	10	[BCL6, CCDC88B, CEBPB, HLA-A, HLA-DMB, HLA-E, IL1B, PYCARD, TIMP1, VSIR]
GO:0042098	T cell proliferation	GO_BiologicalProcess-EBI-UniProt-GOA-ACAP-ARAP_25.05.2022_00h00	0.000200498	0.00255946	0.000272321	0.000465422	[5, 6]	Group89	4.86726	11	[BCL6, CCDC88B, CEBPB, HLA-A, HLA-DMB, HLA-E, IL1B, PSMB10, PYCARD, TIMP1, VSIR]
GO:0002720	positive regulation of cytokine production involved in immune response	GO_BiologicalProcess-EBI-UniProt-GOA-ACAP-ARAP_25.05.2022_00h00	0.00117651	0.00907385	0.000272321	0.000465422	[4, 5, 6, 7, 8]	Group89	6.66667	6	[B2M, HLA-A, HLA-E, IL1B, LAPTM5, PYCARD]
GO:0032757	positive regulation of interleukin-8 production	GO_BiologicalProcess-EBI-UniProt-GOA-ACAP-ARAP_25.05.2022_00h00	0.00252797	0.0159159	0.000272321	0.000465422	[4, 5, 6, 7, 8]	Group89	6.94444	5	[CD14, DDIT3, IL1B, PARK7, PYCARD]
GO:0050670	regulation of lymphocyte proliferation	GO_BiologicalProcess-EBI-UniProt-GOA-ACAP-ARAP_25.05.2022_00h00	0.00195702	0.0134165	0.000272321	0.000465422	[5, 6, 7]	Group89	3.93701	10	[BCL6, CCDC88B, CEBPB, HLA-A, HLA-DMB, HLA-E, IL1B, PYCARD, TIMP1, VSIR]
GO:0050830	defense response to Gram-positive bacterium	GO_BiologicalProcess-EBI-UniProt-GOA-ACAP-ARAP_25.05.2022_00h00	0.00585113	0.0291926	0.000272321	0.000465422	[5, 6, 7]	Group89	4.83871	6	[HLA-A, HLA-E, IL1B, MPEG1, PYCARD, RNASE6]
GO:1901222	regulation of NIK/NF-kappaB signaling	GO_BiologicalProcess-EBI-UniProt-GOA-ACAP-ARAP_25.05.2022_00h00	0.00271231	0.0166793	0.000272321	0.000465422	[5, 6, 7]	Group89	5.66038	6	[CD14, IL1B, LAPTM5, RHOA, SPI1, TERF2IP]
GO:0032680	regulation of tumor necrosis factor production	GO_BiologicalProcess-EBI-UniProt-GOA-ACAP-ARAP_25.05.2022_00h00	0.00937557	0.0413195	0.000272321	0.000465422	[5, 6, 7, 8]	Group89	3.91061	7	[CCL3, CD14, CYBA, HLA-E, PYCARD, UBE2J1, VSIR]
GO:1901224	positive regulation of NIK/NF-kappaB signaling	GO_BiologicalProcess-EBI-UniProt-GOA-ACAP-ARAP_25.05.2022_00h00	0.00196453	0.0133689	0.000272321	0.000465422	[5, 6, 7, 8]	Group89	7.35294	5	[CD14, IL1B, LAPTM5, RHOA, TERF2IP]
GO:0042129	regulation of T cell proliferation	GO_BiologicalProcess-EBI-UniProt-GOA-ACAP-ARAP_25.05.2022_00h00	0.000246284	0.00290364	0.000272321	0.000465422	[6, 7, 8]	Group89	5.15464	10	[BCL6, CCDC88B, CEBPB, HLA-A, HLA-DMB, HLA-E, IL1B, PYCARD, TIMP1, VSIR]
GO:0042102	positive regulation of T cell proliferation	GO_BiologicalProcess-EBI-UniProt-GOA-ACAP-ARAP_25.05.2022_00h00	0.000681299	0.00612177	0.000272321	0.000465422	[6, 7, 8, 9]	Group89	6.25	7	[CCDC88B, HLA-A, HLA-DMB, HLA-E, IL1B, PYCARD, TIMP1]
GO:0010950	positive regulation of endopeptidase activity	GO_BiologicalProcess-EBI-UniProt-GOA-ACAP-ARAP_25.05.2022_00h00	0.0105066	0.0449139	0.000272321	0.000465422	[7, 8, 9]	Group89	3.82514	7	[CFLAR, FIS1, LAPTM5, PSENEN, PYCARD, RHOA, VSIR]
KEGG:03050	Proteasome	KEGG_25.05.2022	2.85513e-05	0.000660605	2.38705e-06	1.24657e-05	[-1]	Group90	13.0435	6	[PSMA3, PSMA7, PSMB10, PSMB3, PSMD13, PSMD7]
KEGG:04141	Protein processing in endoplasmic reticulum	KEGG_25.05.2022	1.6124e-05	0.000445457	2.38705e-06	1.24657e-05	[-1]	Group90	6.43275	11	[ATF4, DAD1, DDIT3, DERL1, HERPUD1, HSP90B1, PDIA3, RPN1, RPN2, UBE2J1, XBP1]
KEGG:05012	Parkinson disease	KEGG_25.05.2022	8.55191e-08	1.05531e-05	2.38705e-06	1.24657e-05	[-1]	Group90	6.39098	17	[ATF4, COX7A2, DDIT3, NDUFA1, NDUFA3, NDUFV3, PARK7, PSMA3, PSMA7, PSMB3, PSMD13, PSMD7, TUBA1A, UBA52, UBE2J1, UQCR11, XBP1]
KEGG:05017	Spinocerebellar ataxia	KEGG_25.05.2022	0.00279688	0.0171424	2.38705e-06	1.24657e-05	[-1]	Group90	4.8951	7	[PSMA3, PSMA7, PSMB3, PSMD13, PSMD7, WIPI1, XBP1]
KEGG:05022	Pathways of neurodegeneration	KEGG_25.05.2022	1.81583e-08	4.20138e-06	2.38705e-06	1.24657e-05	[-1]	Group90	5.04202	24	[ATF4, COX7A2, DCTN2, DDIT3, DERL1, DKK1, FUS, IL1B, NDUFA1, NDUFA3, NDUFV3, PARK7, PSMA3, PSMA7, PSMB3, PSMD13, PSMD7, PTGS2, TUBA1A, UBA52, UBE2J1, UQCR11, WIPI1, XBP1]
GO:0044248	cellular catabolic process	GO_BiologicalProcess-EBI-UniProt-GOA-ACAP-ARAP_25.05.2022_00h00	0.00412142	0.0228406	2.38705e-06	1.24657e-05	[3]	Group90	1.95382	44	[ATP6V1B2, AUP1, BTG2, CIRBP, DDIT3, DERL1, FIS1, FUS, GABARAPL1, GLA, HERPUD1, HSP90B1, IL1B, ISG20, LAPTM5, MGST2, NQO2, NUDT5, OGT, PARK7, PIM2, PSAP, PSMA3, PSMA7, PSMB3, PSMD13, PSMD7, PYCARD, RAB24, RNASE6, RNF114, RNF139, RNF167, SHARPIN, SLC25A44, TIMP1, TMUB2, TOMM7, TPP1, TYMP, UBA52, UBE2J1, WIPI1, XBP1]
GO:1901575	organic substance catabolic process	GO_BiologicalProcess-EBI-UniProt-GOA-ACAP-ARAP_25.05.2022_00h00	0.00207907	0.0139433	2.38705e-06	1.24657e-05	[3]	Group90	2.01342	45	[AUP1, BSCL2, BTG2, CDKN1B, CIRBP, DDIT3, DERL1, EGLN2, FUCA2, FUS, GABARAPL1, GLA, HCAR2, HERPUD1, HSP90B1, IL1B, ISG20, LAPTM5, MGST2, MMP25, NQO1, NQO2, NUDT5, OGT, PAFAH1B1, PARK7, PSMA3, PSMA7, PSMB10, PSMB3, PSMD13, PSMD7, RNASE6, RNF114, RNF139, RNF167, SHARPIN, SLC25A44, TIMP1, TMUB2, TPP1, TYMP, UBA52, UBE2J1, XBP1]
GO:0019538	protein metabolic process	GO_BiologicalProcess-EBI-UniProt-GOA-ACAP-ARAP_25.05.2022_00h00	6.45197e-05	0.00118244	2.38705e-06	1.24657e-05	[3, 4]	Group90	1.8143	102	[ABTB1, APOL2, ATF4, AUP1, AURKAIP1, B2M, BCL6, BOLA2-SMG1P6, BTG2, CDKN1B, CFLAR, CIRBP, COPS8, CXCR4, DAD1, DDIT3, DERL1, DHFR, DKK1, EEF1D, EGLN2, EGR1, EGR2, FIS1, FKBP11, FLOT1, GADD45B, GPS2, HERPUD1, HSP90B1, IL1B, IVNS1ABP, JOSD1, JTB, KDELR2, KLF2, LAPTM5, LORICRIN, MAP3K11, MARS1, MMP25, MMP7, MORF4L1, MRPL52, MSL1, MSRB1, MYADM, NAA10, NAA38, NQO1, OGT, OSM, PARK7, PFDN5, PIGX, PIM2, P…
GO:0035966	response to topologically incorrect protein	GO_BiologicalProcess-EBI-UniProt-GOA-ACAP-ARAP_25.05.2022_00h00	0.00591605	0.0293582	2.38705e-06	1.24657e-05	[3, 4]	Group90	4.26829	7	[ATF4, AUP1, DDIT3, DERL1, HERPUD1, TMED2, XBP1]
GO:0044260	cellular macromolecule metabolic process	GO_BiologicalProcess-EBI-UniProt-GOA-ACAP-ARAP_25.05.2022_00h00	0.00319959	0.0188014	2.38705e-06	1.24657e-05	[3, 4]	Group90	1.82744	61	[ABTB1, ATF4, AUP1, AURKAIP1, BCL6, BTG2, CCT4, CCT8, CIRBP, DAD1, DDIT3, DERL1, DHFR, EEF1D, FOS, FUS, GABARAPL1, HERPUD1, HSP90B1, ISG20, KDELR2, LAPTM5, MARS1, MORF4L1, MRPL52, NME1, OGT, PARK7, PAXX, PIGX, PSMA3, PSMA7, PSMB3, PSMD13, PSMD7, PTGES3, RAB3D, RGS2, RHOA, RNASE6, RNF114, RNF139, RNF167, RPL36A-HNRNPH2, RPN1, RPN2, SHARPIN, SPI1, TERF2IP, TIMP1, TMED2, TMUB2, TRMT10C, UBA52, UBE2J…
GO:0009057	macromolecule catabolic process	GO_BiologicalProcess-EBI-UniProt-GOA-ACAP-ARAP_25.05.2022_00h00	0.000209553	0.00262083	2.38705e-06	1.24657e-05	[4]	Group90	2.46653	35	[AUP1, BTG2, CDKN1B, CIRBP, DDIT3, DERL1, EGLN2, FUS, GABARAPL1, HERPUD1, HSP90B1, IL1B, ISG20, LAPTM5, MMP25, NQO1, OGT, PARK7, PSMA3, PSMA7, PSMB10, PSMB3, PSMD13, PSMD7, RNASE6, RNF114, RNF139, RNF167, SHARPIN, TIMP1, TMUB2, TPP1, UBA52, UBE2J1, XBP1]
GO:0034976	response to endoplasmic reticulum stress	GO_BiologicalProcess-EBI-UniProt-GOA-ACAP-ARAP_25.05.2022_00h00	4.69639e-07	3.62209e-05	2.38705e-06	1.24657e-05	[4]	Group90	6.01504	16	[ATF4, AUP1, CEBPB, CXCL8, DDIT3, DERL1, FLOT1, HERPUD1, HSP90B1, PARK7, PDIA3, RNF139, TMED2, TMUB2, UBE2J1, XBP1]
GO:1901565	organonitrogen compound catabolic process	GO_BiologicalProcess-EBI-UniProt-GOA-ACAP-ARAP_25.05.2022_00h00	0.00244372	0.0156516	2.38705e-06	1.24657e-05	[4]	Group90	2.20994	32	[AUP1, CDKN1B, DDIT3, DERL1, EGLN2, GLA, HERPUD1, HSP90B1, IL1B, LAPTM5, MMP25, NQO1, OGT, PARK7, PSMA3, PSMA7, PSMB10, PSMB3, PSMD13, PSMD7, RNF114, RNF139, RNF167, SHARPIN, SLC25A44, TIMP1, TMUB2, TPP1, TYMP, UBA52, UBE2J1, XBP1]
GO:0006508	proteolysis	GO_BiologicalProcess-EBI-UniProt-GOA-ACAP-ARAP_25.05.2022_00h00	4.12569e-05	0.00089843	2.38705e-06	1.24657e-05	[4, 5]	Group90	2.40642	45	[AUP1, AURKAIP1, CFLAR, COPS8, CXCR4, DDIT3, DERL1, FIS1, HERPUD1, HSP90B1, IL1B, JOSD1, LAPTM5, MMP25, MMP7, OGT, PARK7, PLAUR, PSENEN, PSMA3, PSMA7, PSMB10, PSMB3, PSMD13, PSMD7, PTGS2, PYCARD, RHOA, RNF114, RNF139, RNF167, SEC11C, SERPINA1, SHARPIN, SPCS1, SPCS2, SPCS3, TIMP1, TMED10, TMUB2, TPP1, UBA52, UBE2J1, VSIR, XBP1]
GO:0006986	response to unfolded protein	GO_BiologicalProcess-EBI-UniProt-GOA-ACAP-ARAP_25.05.2022_00h00	0.0110579	0.0467308	2.38705e-06	1.24657e-05	[4, 5]	Group90	4.22535	6	[ATF4, DDIT3, DERL1, HERPUD1, TMED2, XBP1]
GO:0030163	protein catabolic process	GO_BiologicalProcess-EBI-UniProt-GOA-ACAP-ARAP_25.05.2022_00h00	0.000118283	0.00173763	2.38705e-06	1.24657e-05	[4, 5]	Group90	2.7619	29	[AUP1, CDKN1B, DDIT3, DERL1, EGLN2, HERPUD1, HSP90B1, IL1B, LAPTM5, MMP25, NQO1, OGT, PARK7, PSMA3, PSMA7, PSMB10, PSMB3, PSMD13, PSMD7, RNF114, RNF139, RNF167, SHARPIN, TIMP1, TMUB2, TPP1, UBA52, UBE2J1, XBP1]
GO:0035967	cellular response to topologically incorrect protein	GO_BiologicalProcess-EBI-UniProt-GOA-ACAP-ARAP_25.05.2022_00h00	0.0011285	0.00877666	2.38705e-06	1.24657e-05	[4, 5]	Group90	5.7377	7	[ATF4, AUP1, DDIT3, DERL1, HERPUD1, TMED2, XBP1]
GO:0044265	cellular macromolecule catabolic process	GO_BiologicalProcess-EBI-UniProt-GOA-ACAP-ARAP_25.05.2022_00h00	0.00143721	0.0104735	2.38705e-06	1.24657e-05	[4, 5]	Group90	2.46679	26	[AUP1, BTG2, CIRBP, DDIT3, DERL1, FUS, HERPUD1, HSP90B1, ISG20, LAPTM5, OGT, PARK7, PSMA3, PSMA7, PSMB3, PSMD13, PSMD7, RNASE6, RNF114, RNF139, RNF167, SHARPIN, TMUB2, UBA52, UBE2J1, XBP1]
GO:1903513	endoplasmic reticulum to cytosol transport	GO_BiologicalProcess-EBI-UniProt-GOA-ACAP-ARAP_25.05.2022_00h00	2.83175e-05	0.00066349	2.38705e-06	1.24657e-05	[4, 5]	Group90	17.8571	5	[AUP1, DERL1, HERPUD1, HSP90B1, UBE2J1]
GO:0030968	endoplasmic reticulum unfolded protein response	GO_BiologicalProcess-EBI-UniProt-GOA-ACAP-ARAP_25.05.2022_00h00	0.000591679	0.0055313	2.38705e-06	1.24657e-05	[3, 4, 5, 6, 7]	Group90	7.59494	6	[ATF4, DDIT3, DERL1, HERPUD1, TMED2, XBP1]
GO:0030162	regulation of proteolysis	GO_BiologicalProcess-EBI-UniProt-GOA-ACAP-ARAP_25.05.2022_00h00	0.00806495	0.036951	2.38705e-06	1.24657e-05	[5, 6]	Group90	2.40506	19	[AURKAIP1, CFLAR, FIS1, HERPUD1, IL1B, LAPTM5, OGT, PARK7, PLAUR, PSENEN, PSMA3, PTGS2, PYCARD, RHOA, RNF139, SERPINA1, TIMP1, TMED10, VSIR]
GO:0034620	cellular response to unfolded protein	GO_BiologicalProcess-EBI-UniProt-GOA-ACAP-ARAP_25.05.2022_00h00	0.00223526	0.0146718	2.38705e-06	1.24657e-05	[5, 6]	Group90	5.88235	6	[ATF4, DDIT3, DERL1, HERPUD1, TMED2, XBP1]
GO:0043632	modification-dependent macromolecule catabolic process	GO_BiologicalProcess-EBI-UniProt-GOA-ACAP-ARAP_25.05.2022_00h00	0.000593272	0.00551833	2.38705e-06	1.24657e-05	[5, 6]	Group90	2.89256	21	[AUP1, DDIT3, DERL1, HERPUD1, HSP90B1, LAPTM5, OGT, PARK7, PSMA3, PSMA7, PSMB3, PSMD13, PSMD7, RNF114, RNF139, RNF167, SHARPIN, TMUB2, UBA52, UBE2J1, XBP1]
GO:0051603	proteolysis involved in protein catabolic process	GO_BiologicalProcess-EBI-UniProt-GOA-ACAP-ARAP_25.05.2022_00h00	0.00107409	0.00849635	2.38705e-06	1.24657e-05	[5, 6]	Group90	2.7027	22	[AUP1, DDIT3, DERL1, HERPUD1, HSP90B1, LAPTM5, OGT, PARK7, PSMA3, PSMA7, PSMB10, PSMB3, PSMD13, PSMD7, RNF114, RNF139, RNF167, SHARPIN, TMUB2, UBA52, UBE2J1, XBP1]
GO:0010498	proteasomal protein catabolic process	GO_BiologicalProcess-EBI-UniProt-GOA-ACAP-ARAP_25.05.2022_00h00	0.000264282	0.00303842	2.38705e-06	1.24657e-05	[5, 6, 7]	Group90	3.35196	18	[AUP1, DDIT3, DERL1, HERPUD1, HSP90B1, OGT, PARK7, PSMA3, PSMA7, PSMB10, PSMB3, PSMD13, PSMD7, RNF139, SHARPIN, TMUB2, UBE2J1, XBP1]
GO:0052547	regulation of peptidase activity	GO_BiologicalProcess-EBI-UniProt-GOA-ACAP-ARAP_25.05.2022_00h00	0.00524783	0.0272858	2.38705e-06	1.24657e-05	[5, 6, 7]	Group90	2.86299	14	[CFLAR, FIS1, LAPTM5, PARK7, PLAUR, PSENEN, PSMA3, PTGS2, PYCARD, RHOA, SERPINA1, TIMP1, TMED10, VSIR]
GO:0019941	modification-dependent protein catabolic process	GO_BiologicalProcess-EBI-UniProt-GOA-ACAP-ARAP_25.05.2022_00h00	0.000478165	0.00483652	2.38705e-06	1.24657e-05	[6, 7]	Group90	2.94118	21	[AUP1, DDIT3, DERL1, HERPUD1, HSP90B1, LAPTM5, OGT, PARK7, PSMA3, PSMA7, PSMB3, PSMD13, PSMD7, RNF114, RNF139, RNF167, SHARPIN, TMUB2, UBA52, UBE2J1, XBP1]
GO:0032527	protein exit from endoplasmic reticulum	GO_BiologicalProcess-EBI-UniProt-GOA-ACAP-ARAP_25.05.2022_00h00	0.000439384	0.00451833	2.38705e-06	1.24657e-05	[5, 6, 7, 8]	Group90	10.2041	5	[AUP1, DERL1, HERPUD1, HSP90B1, UBE2J1]
GO:0036503	ERAD pathway	GO_BiologicalProcess-EBI-UniProt-GOA-ACAP-ARAP_25.05.2022_00h00	0.000136079	0.00192277	2.38705e-06	1.24657e-05	[5, 6, 7, 8]	Group90	6.95652	8	[AUP1, DERL1, HERPUD1, HSP90B1, RNF139, TMUB2, UBE2J1, XBP1]
GO:0030970	retrograde protein transport, ER to cytosol	GO_BiologicalProcess-EBI-UniProt-GOA-ACAP-ARAP_25.05.2022_00h00	2.83175e-05	0.00066349	2.38705e-06	1.24657e-05	[5, 6, 7, 8, 9]	Group90	17.8571	5	[AUP1, DERL1, HERPUD1, HSP90B1, UBE2J1]
GO:0052548	regulation of endopeptidase activity	GO_BiologicalProcess-EBI-UniProt-GOA-ACAP-ARAP_25.05.2022_00h00	0.00267601	0.0165662	2.38705e-06	1.24657e-05	[6, 7, 8]	Group90	3.09051	14	[CFLAR, FIS1, LAPTM5, PARK7, PLAUR, PSENEN, PSMA3, PTGS2, PYCARD, RHOA, SERPINA1, TIMP1, TMED10, VSIR]
GO:0006511	ubiquitin-dependent protein catabolic process	GO_BiologicalProcess-EBI-UniProt-GOA-ACAP-ARAP_25.05.2022_00h00	0.000979925	0.0080975	2.38705e-06	1.24657e-05	[7, 8]	Group90	2.84495	20	[AUP1, DDIT3, DERL1, HERPUD1, HSP90B1, LAPTM5, OGT, PARK7, PSMA3, PSMA7, PSMB3, PSMD13, PSMD7, RNF114, RNF139, RNF167, SHARPIN, TMUB2, UBE2J1, XBP1]
GO:0043161	proteasome-mediated ubiquitin-dependent protein catabolic process	GO_BiologicalProcess-EBI-UniProt-GOA-ACAP-ARAP_25.05.2022_00h00	0.00122823	0.00927943	2.38705e-06	1.24657e-05	[6, 7, 8, 9]	Group90	3.23276	15	[AUP1, DDIT3, DERL1, HERPUD1, HSP90B1, OGT, PARK7, PSMA3, PSMA7, PSMB3, PSMD13, PSMD7, SHARPIN, TMUB2, UBE2J1]
GO:0030433	ubiquitin-dependent ERAD pathway	GO_BiologicalProcess-EBI-UniProt-GOA-ACAP-ARAP_25.05.2022_00h00	0.00104644	0.00838513	2.38705e-06	1.24657e-05	[6, 7, 8, 9, 10]	Group90	6.81818	6	[AUP1, DERL1, HERPUD1, HSP90B1, TMUB2, UBE2J1]
KEGG:00190	Oxidative phosphorylation	KEGG_25.05.2022	0.00845026	0.0383368	7.42647e-09	1.16348e-07	[-1]	Group91	4.47761	6	[ATP6V1B2, COX7A2, NDUFA1, NDUFA3, NDUFV3, UQCR11]
KEGG:03050	Proteasome	KEGG_25.05.2022	2.85513e-05	0.000660605	7.42647e-09	1.16348e-07	[-1]	Group91	13.0435	6	[PSMA3, PSMA7, PSMB10, PSMB3, PSMD13, PSMD7]
KEGG:04932	Non-alcoholic fatty liver disease	KEGG_25.05.2022	1.3205e-07	1.28644e-05	7.42647e-09	1.16348e-07	[-1]	Group91	8.3871	13	[ATF4, COX7A2, CXCL8, DDIT3, FOS, IL1B, MAP3K11, NDUFA1, NDUFA3, NDUFV3, SOCS3, UQCR11, XBP1]
KEGG:05010	Alzheimer disease	KEGG_25.05.2022	7.8561e-07	5.19344e-05	7.42647e-09	1.16348e-07	[-1]	Group91	4.94792	19	[ATF4, COX7A2, DDIT3, DKK1, IL1B, NDUFA1, NDUFA3, NDUFV3, PSENEN, PSMA3, PSMA7, PSMB3, PSMD13, PSMD7, PTGS2, TUBA1A, UQCR11, WIPI1, XBP1]
KEGG:05012	Parkinson disease	KEGG_25.05.2022	8.55191e-08	1.05531e-05	7.42647e-09	1.16348e-07	[-1]	Group91	6.39098	17	[ATF4, COX7A2, DDIT3, NDUFA1, NDUFA3, NDUFV3, PARK7, PSMA3, PSMA7, PSMB3, PSMD13, PSMD7, TUBA1A, UBA52, UBE2J1, UQCR11, XBP1]
KEGG:05014	Amyotrophic lateral sclerosis	KEGG_25.05.2022	3.49599e-07	2.81351e-05	7.42647e-09	1.16348e-07	[-1]	Group91	5.21978	19	[ATF4, COX7A2, DCTN2, DDIT3, DERL1, FUS, NDUFA1, NDUFA3, NDUFV3, NXT1, PSMA3, PSMA7, PSMB3, PSMD13, PSMD7, TUBA1A, UQCR11, WIPI1, XBP1]
KEGG:05016	Huntington disease	KEGG_25.05.2022	1.30951e-05	0.000384745	7.42647e-09	1.16348e-07	[-1]	Group91	4.90196	15	[COX7A2, DCTN2, NDUFA1, NDUFA3, NDUFV3, POLR2J, PSMA3, PSMA7, PSMB3, PSMD13, PSMD7, SOD2, TUBA1A, UQCR11, WIPI1]
KEGG:05017	Spinocerebellar ataxia	KEGG_25.05.2022	0.00279688	0.0171424	7.42647e-09	1.16348e-07	[-1]	Group91	4.8951	7	[PSMA3, PSMA7, PSMB3, PSMD13, PSMD7, WIPI1, XBP1]
KEGG:05020	Prion disease	KEGG_25.05.2022	1.24318e-07	1.27841e-05	7.42647e-09	1.16348e-07	[-1]	Group91	6.22711	17	[ATF4, COX7A2, CYBA, DDIT3, EGR1, IL1B, NCF4, NDUFA1, NDUFA3, NDUFV3, PSMA3, PSMA7, PSMB3, PSMD13, PSMD7, TUBA1A, UQCR11]
KEGG:05022	Pathways of neurodegeneration	KEGG_25.05.2022	1.81583e-08	4.20138e-06	7.42647e-09	1.16348e-07	[-1]	Group91	5.04202	24	[ATF4, COX7A2, DCTN2, DDIT3, DERL1, DKK1, FUS, IL1B, NDUFA1, NDUFA3, NDUFV3, PARK7, PSMA3, PSMA7, PSMB3, PSMD13, PSMD7, PTGS2, TUBA1A, UBA52, UBE2J1, UQCR11, WIPI1, XBP1]
KEGG:05208	Chemical carcinogenesis	KEGG_25.05.2022	0.000736801	0.00649437	7.42647e-09	1.16348e-07	[-1]	Group91	4.4843	10	[COX7A2, CYBA, FOS, MGST2, NDUFA1, NDUFA3, NDUFV3, NQO1, SOD2, UQCR11]
KEGG:05418	Fluid shear stress and atherosclerosis	KEGG_25.05.2022	0.000495411	0.00485188	7.42647e-09	1.16348e-07	[-1]	Group91	5.7554	8	[CYBA, FOS, HSP90B1, IL1B, KLF2, MGST2, NQO1, RHOA]
GO:0006091	generation of precursor metabolites and energy	GO_BiologicalProcess-EBI-UniProt-GOA-ACAP-ARAP_25.05.2022_00h00	0.00550819	0.0283213	7.42647e-09	1.16348e-07	[3]	Group91	2.75735	15	[COX7A2, CYBA, GABARAPL1, ISCU, NDUFA1, NDUFA3, NDUFV3, NQO2, OGT, PARK7, PTGES3, RHOA, SDHAF2, SOD2, UQCR11]
GO:1903409	reactive oxygen species biosynthetic process	GO_BiologicalProcess-EBI-UniProt-GOA-ACAP-ARAP_25.05.2022_00h00	0.0012072	0.00915787	7.42647e-09	1.16348e-07	[3, 4]	Group91	8.19672	5	[CFLAR, CYBA, PARK7, RHOA, SOD2]
GO:0015980	energy derivation by oxidation of organic compounds	GO_BiologicalProcess-EBI-UniProt-GOA-ACAP-ARAP_25.05.2022_00h00	0.00225189	0.0147288	7.42647e-09	1.16348e-07	[4]	Group91	3.4384	12	[COX7A2, GABARAPL1, ISCU, NDUFA1, NDUFA3, NDUFV3, PARK7, PTGES3, RHOA, SDHAF2, SOD2, UQCR11]
GO:0022900	electron transport chain	GO_BiologicalProcess-EBI-UniProt-GOA-ACAP-ARAP_25.05.2022_00h00	4.93118e-05	0.000971023	7.42647e-09	1.16348e-07	[4]	Group91	5.69948	11	[COX7A2, CYBA, ISCU, NDUFA1, NDUFA3, NDUFV3, NQO2, PARK7, SDHAF2, SOD2, UQCR11]
GO:0044265	cellular macromolecule catabolic process	GO_BiologicalProcess-EBI-UniProt-GOA-ACAP-ARAP_25.05.2022_00h00	0.00143721	0.0104735	7.42647e-09	1.16348e-07	[4, 5]	Group91	2.46679	26	[AUP1, BTG2, CIRBP, DDIT3, DERL1, FUS, HERPUD1, HSP90B1, ISG20, LAPTM5, OGT, PARK7, PSMA3, PSMA7, PSMB3, PSMD13, PSMD7, RNASE6, RNF114, RNF139, RNF167, SHARPIN, TMUB2, UBA52, UBE2J1, XBP1]
GO:0009055	electron transfer activity	GO_BiologicalProcess-EBI-UniProt-GOA-ACAP-ARAP_25.05.2022_00h00	0.00905573	0.0401009	7.42647e-09	1.16348e-07	[5]	Group91	4.41176	6	[CYBA, NDUFA1, NDUFA3, NDUFV3, NQO2, UQCR11]
GO:0045333	cellular respiration	GO_BiologicalProcess-EBI-UniProt-GOA-ACAP-ARAP_25.05.2022_00h00	0.00190129	0.0131317	7.42647e-09	1.16348e-07	[5]	Group91	3.95257	10	[COX7A2, ISCU, NDUFA1, NDUFA3, NDUFV3, PARK7, RHOA, SDHAF2, SOD2, UQCR11]
GO:1903426	regulation of reactive oxygen species biosynthetic process	GO_BiologicalProcess-EBI-UniProt-GOA-ACAP-ARAP_25.05.2022_00h00	0.000361033	0.00386285	7.42647e-09	1.16348e-07	[4, 5, 6]	Group91	10.6383	5	[CFLAR, CYBA, PARK7, RHOA, SOD2]
GO:0022904	respiratory electron transport chain	GO_BiologicalProcess-EBI-UniProt-GOA-ACAP-ARAP_25.05.2022_00h00	4.50427e-05	0.000936787	7.42647e-09	1.16348e-07	[5, 6]	Group91	7.08661	9	[COX7A2, ISCU, NDUFA1, NDUFA3, NDUFV3, PARK7, SDHAF2, SOD2, UQCR11]
GO:0043457	regulation of cellular respiration	GO_BiologicalProcess-EBI-UniProt-GOA-ACAP-ARAP_25.05.2022_00h00	0.00441847	0.0240546	7.42647e-09	1.16348e-07	[5, 6]	Group91	7.84314	4	[COX7A2, ISCU, PARK7, RHOA]
GO:0043632	modification-dependent macromolecule catabolic process	GO_BiologicalProcess-EBI-UniProt-GOA-ACAP-ARAP_25.05.2022_00h00	0.000593272	0.00551833	7.42647e-09	1.16348e-07	[5, 6]	Group91	2.89256	21	[AUP1, DDIT3, DERL1, HERPUD1, HSP90B1, LAPTM5, OGT, PARK7, PSMA3, PSMA7, PSMB3, PSMD13, PSMD7, RNF114, RNF139, RNF167, SHARPIN, TMUB2, UBA52, UBE2J1, XBP1]
GO:0051603	proteolysis involved in protein catabolic process	GO_BiologicalProcess-EBI-UniProt-GOA-ACAP-ARAP_25.05.2022_00h00	0.00107409	0.00849635	7.42647e-09	1.16348e-07	[5, 6]	Group91	2.7027	22	[AUP1, DDIT3, DERL1, HERPUD1, HSP90B1, LAPTM5, OGT, PARK7, PSMA3, PSMA7, PSMB10, PSMB3, PSMD13, PSMD7, RNF114, RNF139, RNF167, SHARPIN, TMUB2, UBA52, UBE2J1, XBP1]
GO:1901857	positive regulation of cellular respiration	GO_BiologicalProcess-EBI-UniProt-GOA-ACAP-ARAP_25.05.2022_00h00	0.0121003	0.0495521	7.42647e-09	1.16348e-07	[4, 5, 6, 7]	Group91	15.3846	2	[ISCU, PARK7]
GO:1903427	negative regulation of reactive oxygen species biosynthetic process	GO_BiologicalProcess-EBI-UniProt-GOA-ACAP-ARAP_25.05.2022_00h00	0.00183764	0.0128357	7.42647e-09	1.16348e-07	[4, 5, 6, 7]	Group91	15.7895	3	[CFLAR, PARK7, RHOA]
GO:1903428	positive regulation of reactive oxygen species biosynthetic process	GO_BiologicalProcess-EBI-UniProt-GOA-ACAP-ARAP_25.05.2022_00h00	0.00247407	0.0156832	7.42647e-09	1.16348e-07	[4, 5, 6, 7]	Group91	14.2857	3	[CYBA, PARK7, SOD2]
GO:0009060	aerobic respiration	GO_BiologicalProcess-EBI-UniProt-GOA-ACAP-ARAP_25.05.2022_00h00	0.00140716	0.0103359	7.42647e-09	1.16348e-07	[6]	Group91	4.45545	9	[COX7A2, ISCU, NDUFA1, NDUFA3, NDUFV3, PARK7, RHOA, SDHAF2, UQCR11]
GO:0009141	nucleoside triphosphate metabolic process	GO_BiologicalProcess-EBI-UniProt-GOA-ACAP-ARAP_25.05.2022_00h00	0.0045637	0.0244145	7.42647e-09	1.16348e-07	[5, 6, 7]	Group91	3.4965	10	[ATP6V1B2, FIS1, NADK, NDUFA1, NDUFA3, NDUFV3, NME1, NUDT5, OGT, RHOA]
GO:0010498	proteasomal protein catabolic process	GO_BiologicalProcess-EBI-UniProt-GOA-ACAP-ARAP_25.05.2022_00h00	0.000264282	0.00303842	7.42647e-09	1.16348e-07	[5, 6, 7]	Group91	3.35196	18	[AUP1, DDIT3, DERL1, HERPUD1, HSP90B1, OGT, PARK7, PSMA3, PSMA7, PSMB10, PSMB3, PSMD13, PSMD7, RNF139, SHARPIN, TMUB2, UBE2J1, XBP1]
GO:0019941	modification-dependent protein catabolic process	GO_BiologicalProcess-EBI-UniProt-GOA-ACAP-ARAP_25.05.2022_00h00	0.000478165	0.00483652	7.42647e-09	1.16348e-07	[6, 7]	Group91	2.94118	21	[AUP1, DDIT3, DERL1, HERPUD1, HSP90B1, LAPTM5, OGT, PARK7, PSMA3, PSMA7, PSMB3, PSMD13, PSMD7, RNF114, RNF139, RNF167, SHARPIN, TMUB2, UBA52, UBE2J1, XBP1]
GO:1903715	regulation of aerobic respiration	GO_BiologicalProcess-EBI-UniProt-GOA-ACAP-ARAP_25.05.2022_00h00	0.000682196	0.00610022	7.42647e-09	1.16348e-07	[6, 7]	Group91	12.9032	4	[COX7A2, ISCU, PARK7, RHOA]
GO:0006119	oxidative phosphorylation	GO_BiologicalProcess-EBI-UniProt-GOA-ACAP-ARAP_25.05.2022_00h00	0.00016261	0.00219702	7.42647e-09	1.16348e-07	[7]	Group91	6	9	[COX7A2, ISCU, NDUFA1, NDUFA3, NDUFV3, PARK7, RHOA, SDHAF2, UQCR11]
GO:0009144	purine nucleoside triphosphate metabolic process	GO_BiologicalProcess-EBI-UniProt-GOA-ACAP-ARAP_25.05.2022_00h00	0.00266171	0.016533	7.42647e-09	1.16348e-07	[6, 7, 8]	Group91	3.77358	10	[ATP6V1B2, FIS1, NADK, NDUFA1, NDUFA3, NDUFV3, NME1, NUDT5, OGT, RHOA]
GO:0009199	ribonucleoside triphosphate metabolic process	GO_BiologicalProcess-EBI-UniProt-GOA-ACAP-ARAP_25.05.2022_00h00	0.00296339	0.0179844	7.42647e-09	1.16348e-07	[6, 7, 8]	Group91	3.71747	10	[ATP6V1B2, FIS1, NADK, NDUFA1, NDUFA3, NDUFV3, NME1, NUDT5, OGT, RHOA]
GO:0019646	aerobic electron transport chain	GO_BiologicalProcess-EBI-UniProt-GOA-ACAP-ARAP_25.05.2022_00h00	3.77388e-05	0.000851884	7.42647e-09	1.16348e-07	[6, 7, 8]	Group91	8.33333	8	[COX7A2, ISCU, NDUFA1, NDUFA3, NDUFV3, PARK7, SDHAF2, UQCR11]
GO:0042773	ATP synthesis coupled electron transport	GO_BiologicalProcess-EBI-UniProt-GOA-ACAP-ARAP_25.05.2022_00h00	6.70218e-05	0.00121625	7.42647e-09	1.16348e-07	[6, 7, 8]	Group91	7.69231	8	[COX7A2, ISCU, NDUFA1, NDUFA3, NDUFV3, PARK7, SDHAF2, UQCR11]
GO:0006511	ubiquitin-dependent protein catabolic process	GO_BiologicalProcess-EBI-UniProt-GOA-ACAP-ARAP_25.05.2022_00h00	0.000979925	0.0080975	7.42647e-09	1.16348e-07	[7, 8]	Group91	2.84495	20	[AUP1, DDIT3, DERL1, HERPUD1, HSP90B1, LAPTM5, OGT, PARK7, PSMA3, PSMA7, PSMB3, PSMD13, PSMD7, RNF114, RNF139, RNF167, SHARPIN, TMUB2, UBE2J1, XBP1]
GO:0043161	proteasome-mediated ubiquitin-dependent protein catabolic process	GO_BiologicalProcess-EBI-UniProt-GOA-ACAP-ARAP_25.05.2022_00h00	0.00122823	0.00927943	7.42647e-09	1.16348e-07	[6, 7, 8, 9]	Group91	3.23276	15	[AUP1, DDIT3, DERL1, HERPUD1, HSP90B1, OGT, PARK7, PSMA3, PSMA7, PSMB3, PSMD13, PSMD7, SHARPIN, TMUB2, UBE2J1]
GO:0009205	purine ribonucleoside triphosphate metabolic process	GO_BiologicalProcess-EBI-UniProt-GOA-ACAP-ARAP_25.05.2022_00h00	0.00231976	0.0150135	7.42647e-09	1.16348e-07	[7, 8, 9]	Group91	3.84615	10	[ATP6V1B2, FIS1, NADK, NDUFA1, NDUFA3, NDUFV3, NME1, NUDT5, OGT, RHOA]
GO:0042775	mitochondrial ATP synthesis coupled electron transport	GO_BiologicalProcess-EBI-UniProt-GOA-ACAP-ARAP_25.05.2022_00h00	6.70218e-05	0.00121625	7.42647e-09	1.16348e-07	[7, 8, 9]	Group91	7.69231	8	[COX7A2, ISCU, NDUFA1, NDUFA3, NDUFV3, PARK7, SDHAF2, UQCR11]
GO:0006120	mitochondrial electron transport, NADH to ubiquinone	GO_BiologicalProcess-EBI-UniProt-GOA-ACAP-ARAP_25.05.2022_00h00	0.000633772	0.00577888	7.42647e-09	1.16348e-07	[7, 8, 9, 10]	Group91	9.43396	5	[ISCU, NDUFA1, NDUFA3, NDUFV3, PARK7]
GO:0046034	ATP metabolic process	GO_BiologicalProcess-EBI-UniProt-GOA-ACAP-ARAP_25.05.2022_00h00	0.0110363	0.0467466	7.42647e-09	1.16348e-07	[7, 8, 9, 10]	Group91	3.47826	8	[ATP6V1B2, FIS1, NADK, NDUFA1, NDUFA3, NDUFV3, NUDT5, OGT]
GO:1902958	positive regulation of mitochondrial electron transport, NADH to ubiquinone	GO_BiologicalProcess-EBI-UniProt-GOA-ACAP-ARAP_25.05.2022_00h00	0.000507399	0.00491725	7.42647e-09	1.16348e-07	[5, 6, 7, 8, 9, 10, 11, 12]	Group91	66.6667	2	[ISCU, PARK7]
GO:1902956	regulation of mitochondrial electron transport, NADH to ubiquinone	GO_BiologicalProcess-EBI-UniProt-GOA-ACAP-ARAP_25.05.2022_00h00	0.00166223	0.0116988	7.42647e-09	1.16348e-07	[7, 8, 9, 10, 11]	Group91	40	2	[ISCU, PARK7]
ds:H00049	Myxoid liposarcoma	KEGG-HUMAN-DISEASE_30.11.2017	0.000507399	0.00491725	7.33662e-12	3.44821e-10	[-1]	Group92	66.6667	2	[DDIT3, FUS]
GO:0051409	response to nitrosative stress	GO_BiologicalProcess-EBI-UniProt-GOA-ACAP-ARAP_25.05.2022_00h00	0.00716355	0.0341746	7.33662e-12	3.44821e-10	[3]	Group92	20	2	[DDIT3, PARK7]
GO:1903409	reactive oxygen species biosynthetic process	GO_BiologicalProcess-EBI-UniProt-GOA-ACAP-ARAP_25.05.2022_00h00	0.0012072	0.00915787	7.33662e-12	3.44821e-10	[3, 4]	Group92	8.19672	5	[CFLAR, CYBA, PARK7, RHOA, SOD2]
GO:1990748	cellular detoxification	GO_BiologicalProcess-EBI-UniProt-GOA-ACAP-ARAP_25.05.2022_00h00	0.00787442	0.0362576	7.33662e-12	3.44821e-10	[2, 5]	Group92	4.54545	6	[DHFR, MGST2, NQO1, PARK7, PTGS2, SOD2]
GO:0002428	antigen processing and presentation of peptide antigen via MHC class Ib	GO_BiologicalProcess-EBI-UniProt-GOA-ACAP-ARAP_25.05.2022_00h00	0.0057805	0.0290753	7.33662e-12	3.44821e-10	[4]	Group92	22.2222	2	[B2M, HLA-E]
GO:0006801	superoxide metabolic process	GO_BiologicalProcess-EBI-UniProt-GOA-ACAP-ARAP_25.05.2022_00h00	0.000721521	0.00642085	7.33662e-12	3.44821e-10	[4]	Group92	7.31707	6	[CYBA, DHFR, NCF4, NQO1, PARK7, SOD2]
GO:0014805	smooth muscle adaptation	GO_BiologicalProcess-EBI-UniProt-GOA-ACAP-ARAP_25.05.2022_00h00	0.00166223	0.0116988	7.33662e-12	3.44821e-10	[3, 5]	Group92	40	2	[CYBA, IL1B]
GO:0060081	membrane hyperpolarization	GO_BiologicalProcess-EBI-UniProt-GOA-ACAP-ARAP_25.05.2022_00h00	0.0103271	0.0446623	7.33662e-12	3.44821e-10	[4]	Group92	16.6667	2	[PARK7, SOD2]
GO:0097237	cellular response to toxic substance	GO_BiologicalProcess-EBI-UniProt-GOA-ACAP-ARAP_25.05.2022_00h00	0.0103587	0.0445908	7.33662e-12	3.44821e-10	[4]	Group92	4.28571	6	[DHFR, MGST2, NQO1, PARK7, PTGS2, SOD2]
GO:0000305	response to oxygen radical	GO_BiologicalProcess-EBI-UniProt-GOA-ACAP-ARAP_25.05.2022_00h00	0.00077171	0.00664388	7.33662e-12	3.44821e-10	[4, 5]	Group92	12.5	4	[DHFR, NQO1, PARK7, SOD2]
GO:0030091	protein repair	GO_BiologicalProcess-EBI-UniProt-GOA-ACAP-ARAP_25.05.2022_00h00	0.00343074	0.0199069	7.33662e-12	3.44821e-10	[4, 5]	Group92	28.5714	2	[MSRB1, PARK7]
GO:0032637	interleukin-8 production	GO_BiologicalProcess-EBI-UniProt-GOA-ACAP-ARAP_25.05.2022_00h00	0.00787254	0.0363394	7.33662e-12	3.44821e-10	[3, 6]	Group92	5.31915	5	[CD14, DDIT3, IL1B, PARK7, PYCARD]
GO:0042542	response to hydrogen peroxide	GO_BiologicalProcess-EBI-UniProt-GOA-ACAP-ARAP_25.05.2022_00h00	0.0100212	0.043543	7.33662e-12	3.44821e-10	[4, 5]	Group92	4.31655	6	[CRK, KLF2, NQO1, PARK7, RHOB, SOD2]
GO:0071500	cellular response to nitrosative stress	GO_BiologicalProcess-EBI-UniProt-GOA-ACAP-ARAP_25.05.2022_00h00	0.00247183	0.0157771	7.33662e-12	3.44821e-10	[4, 5]	Group92	33.3333	2	[DDIT3, PARK7]
GO:0098869	cellular oxidant detoxification	GO_BiologicalProcess-EBI-UniProt-GOA-ACAP-ARAP_25.05.2022_00h00	0.00406081	0.0227775	7.33662e-12	3.44821e-10	[3, 6]	Group92	5.21739	6	[DHFR, MGST2, NQO1, PARK7, PTGS2, SOD2]
GO:0002477	antigen processing and presentation of exogenous peptide antigen via MHC class Ib	GO_BiologicalProcess-EBI-UniProt-GOA-ACAP-ARAP_25.05.2022_00h00	0.00166223	0.0116988	7.33662e-12	3.44821e-10	[5]	Group92	40	2	[B2M, HLA-E]
GO:0033860	regulation of NAD(P)H oxidase activity	GO_BiologicalProcess-EBI-UniProt-GOA-ACAP-ARAP_25.05.2022_00h00	0.0103271	0.0446623	7.33662e-12	3.44821e-10	[5]	Group92	16.6667	2	[CYBA, PARK7]
GO:0051353	positive regulation of oxidoreductase activity	GO_BiologicalProcess-EBI-UniProt-GOA-ACAP-ARAP_25.05.2022_00h00	0.0115269	0.0477324	7.33662e-12	3.44821e-10	[5]	Group92	5.97015	4	[CYBA, DHFR, IL1B, PARK7]
GO:0097199	cysteine-type endopeptidase activity involved in apoptotic signaling pathway	GO_BiologicalProcess-EBI-UniProt-GOA-ACAP-ARAP_25.05.2022_00h00	0.00569738	0.0287353	7.33662e-12	3.44821e-10	[4, 5, 6]	Group92	10.7143	3	[CFLAR, PARK7, PLAUR]
GO:1903426	regulation of reactive oxygen species biosynthetic process	GO_BiologicalProcess-EBI-UniProt-GOA-ACAP-ARAP_25.05.2022_00h00	0.000361033	0.00386285	7.33662e-12	3.44821e-10	[4, 5, 6]	Group92	10.6383	5	[CFLAR, CYBA, PARK7, RHOA, SOD2]
GO:0000303	response to superoxide	GO_BiologicalProcess-EBI-UniProt-GOA-ACAP-ARAP_25.05.2022_00h00	0.000682196	0.00610022	7.33662e-12	3.44821e-10	[5, 6]	Group92	12.9032	4	[DHFR, NQO1, PARK7, SOD2]
GO:0016209	antioxidant activity	GO_BiologicalProcess-EBI-UniProt-GOA-ACAP-ARAP_25.05.2022_00h00	0.0118818	0.048874	7.33662e-12	3.44821e-10	[4, 7]	Group92	4.80769	5	[MGST2, NQO1, PARK7, PTGS2, SOD2]
GO:0032639	TRAIL production	GO_BiologicalProcess-EBI-UniProt-GOA-ACAP-ARAP_25.05.2022_00h00	0.000507399	0.00491725	7.33662e-12	3.44821e-10	[4, 7]	Group92	66.6667	2	[HLA-E, PARK7]
GO:0032677	regulation of interleukin-8 production	GO_BiologicalProcess-EBI-UniProt-GOA-ACAP-ARAP_25.05.2022_00h00	0.00787254	0.0363394	7.33662e-12	3.44821e-10	[4, 5, 6, 7]	Group92	5.31915	5	[CD14, DDIT3, IL1B, PARK7, PYCARD]
GO:0034614	cellular response to reactive oxygen species	GO_BiologicalProcess-EBI-UniProt-GOA-ACAP-ARAP_25.05.2022_00h00	0.00535851	0.0277832	7.33662e-12	3.44821e-10	[5, 6]	Group92	4.34783	7	[DHFR, FOS, KLF2, NQO1, PARK7, RHOB, SOD2]
GO:0043457	regulation of cellular respiration	GO_BiologicalProcess-EBI-UniProt-GOA-ACAP-ARAP_25.05.2022_00h00	0.00441847	0.0240546	7.33662e-12	3.44821e-10	[5, 6]	Group92	7.84314	4	[COX7A2, ISCU, PARK7, RHOA]
GO:1901857	positive regulation of cellular respiration	GO_BiologicalProcess-EBI-UniProt-GOA-ACAP-ARAP_25.05.2022_00h00	0.0121003	0.0495521	7.33662e-12	3.44821e-10	[4, 5, 6, 7]	Group92	15.3846	2	[ISCU, PARK7]
GO:1903428	positive regulation of reactive oxygen species biosynthetic process	GO_BiologicalProcess-EBI-UniProt-GOA-ACAP-ARAP_25.05.2022_00h00	0.00247407	0.0156832	7.33662e-12	3.44821e-10	[4, 5, 6, 7]	Group92	14.2857	3	[CYBA, PARK7, SOD2]
GO:1904844	response to L-glutamine	GO_BiologicalProcess-EBI-UniProt-GOA-ACAP-ARAP_25.05.2022_00h00	0.00100602	0.0082396	7.33662e-12	3.44821e-10	[5, 6]	Group92	50	2	[CYBA, NQO1]
GO:0002673	regulation of acute inflammatory response	GO_BiologicalProcess-EBI-UniProt-GOA-ACAP-ARAP_25.05.2022_00h00	0.000580098	0.00545057	7.33662e-12	3.44821e-10	[5, 6, 7]	Group92	9.61539	5	[HLA-E, IL1B, OSM, PARK7, PTGS2]
GO:0032757	positive regulation of interleukin-8 production	GO_BiologicalProcess-EBI-UniProt-GOA-ACAP-ARAP_25.05.2022_00h00	0.00252797	0.0159159	7.33662e-12	3.44821e-10	[4, 5, 6, 7, 8]	Group92	6.94444	5	[CD14, DDIT3, IL1B, PARK7, PYCARD]
GO:0033864	positive regulation of NAD(P)H oxidase activity	GO_BiologicalProcess-EBI-UniProt-GOA-ACAP-ARAP_25.05.2022_00h00	0.00453494	0.0243309	7.33662e-12	3.44821e-10	[6]	Group92	25	2	[CYBA, PARK7]
GO:0036500	ATF6-mediated unfolded protein response	GO_BiologicalProcess-EBI-UniProt-GOA-ACAP-ARAP_25.05.2022_00h00	0.00716355	0.0341746	7.33662e-12	3.44821e-10	[4, 5, 6, 7, 8]	Group92	20	2	[DDIT3, XBP1]
GO:0070059	intrinsic apoptotic signaling pathway in response to endoplasmic reticulum stress	GO_BiologicalProcess-EBI-UniProt-GOA-ACAP-ARAP_25.05.2022_00h00	0.000262532	0.00303716	7.33662e-12	3.44821e-10	[5, 6, 7]	Group92	8.82353	6	[ATF4, CEBPB, DDIT3, HERPUD1, PARK7, XBP1]
GO:0071450	cellular response to oxygen radical	GO_BiologicalProcess-EBI-UniProt-GOA-ACAP-ARAP_25.05.2022_00h00	0.000457781	0.0046815	7.33662e-12	3.44821e-10	[5, 6, 7]	Group92	14.2857	4	[DHFR, NQO1, PARK7, SOD2]
GO:1990442	intrinsic apoptotic signaling pathway in response to nitrosative stress	GO_BiologicalProcess-EBI-UniProt-GOA-ACAP-ARAP_25.05.2022_00h00	0.000507399	0.00491725	7.33662e-12	3.44821e-10	[5, 6, 7]	Group92	66.6667	2	[DDIT3, PARK7]
GO:2001235	positive regulation of apoptotic signaling pathway	GO_BiologicalProcess-EBI-UniProt-GOA-ACAP-ARAP_25.05.2022_00h00	0.00874924	0.0393079	7.33662e-12	3.44821e-10	[4, 5, 6, 7, 8]	Group92	4.44444	6	[DDIT3, FIS1, G0S2, PARK7, PDIA3, PYCARD]
GO:0019430	removal of superoxide radicals	GO_BiologicalProcess-EBI-UniProt-GOA-ACAP-ARAP_25.05.2022_00h00	0.000341182	0.00371487	7.33662e-12	3.44821e-10	[4, 5, 7, 8, 9]	Group92	15.3846	4	[DHFR, NQO1, PARK7, SOD2]
GO:0002675	positive regulation of acute inflammatory response	GO_BiologicalProcess-EBI-UniProt-GOA-ACAP-ARAP_25.05.2022_00h00	4.74142e-05	0.000953953	7.33662e-12	3.44821e-10	[5, 6, 7, 8]	Group92	16.129	5	[HLA-E, IL1B, OSM, PARK7, PTGS2]
GO:0032679	regulation of TRAIL production	GO_BiologicalProcess-EBI-UniProt-GOA-ACAP-ARAP_25.05.2022_00h00	0.000507399	0.00491725	7.33662e-12	3.44821e-10	[5, 6, 7, 8]	Group92	66.6667	2	[HLA-E, PARK7]
GO:1903715	regulation of aerobic respiration	GO_BiologicalProcess-EBI-UniProt-GOA-ACAP-ARAP_25.05.2022_00h00	0.000682196	0.00610022	7.33662e-12	3.44821e-10	[6, 7]	Group92	12.9032	4	[COX7A2, ISCU, PARK7, RHOA]
GO:0002866	positive regulation of acute inflammatory response to antigenic stimulus	GO_BiologicalProcess-EBI-UniProt-GOA-ACAP-ARAP_25.05.2022_00h00	0.00868032	0.0391885	7.33662e-12	3.44821e-10	[5, 6, 7, 8, 9]	Group92	18.1818	2	[HLA-E, PARK7]
GO:0036462	TRAIL-activated apoptotic signaling pathway	GO_BiologicalProcess-EBI-UniProt-GOA-ACAP-ARAP_25.05.2022_00h00	0.00868032	0.0391885	7.33662e-12	3.44821e-10	[6, 7, 8]	Group92	18.1818	2	[PARK7, SPI1]
GO:0071451	cellular response to superoxide	GO_BiologicalProcess-EBI-UniProt-GOA-ACAP-ARAP_25.05.2022_00h00	0.000457781	0.0046815	7.33662e-12	3.44821e-10	[6, 7, 8]	Group92	14.2857	4	[DHFR, NQO1, PARK7, SOD2]
GO:1902235	regulation of endoplasmic reticulum stress-induced intrinsic apoptotic signaling pathway	GO_BiologicalProcess-EBI-UniProt-GOA-ACAP-ARAP_25.05.2022_00h00	0.00134669	0.00997089	7.33662e-12	3.44821e-10	[5, 6, 7, 8, 9]	Group92	10.8108	4	[DDIT3, HERPUD1, PARK7, XBP1]
GO:1905288	vascular associated smooth muscle cell apoptotic process	GO_BiologicalProcess-EBI-UniProt-GOA-ACAP-ARAP_25.05.2022_00h00	0.00868032	0.0391885	7.33662e-12	3.44821e-10	[7]	Group92	18.1818	2	[ATF4, SOD2]
GO:0004784	superoxide dismutase activity	GO_BiologicalProcess-EBI-UniProt-GOA-ACAP-ARAP_25.05.2022_00h00	0.000338087	0.00370296	7.33662e-12	3.44821e-10	[5, 6, 8, 9, 10]	Group92	27.2727	3	[NQO1, PARK7, SOD2]
GO:0034756	regulation of iron ion transport	GO_BiologicalProcess-EBI-UniProt-GOA-ACAP-ARAP_25.05.2022_00h00	0.00453494	0.0243309	7.33662e-12	3.44821e-10	[6, 7, 8, 9]	Group92	25	2	[B2M, ISCU]
GO:0034393	positive regulation of smooth muscle cell apoptotic process	GO_BiologicalProcess-EBI-UniProt-GOA-ACAP-ARAP_25.05.2022_00h00	0.0121003	0.0495521	7.33662e-12	3.44821e-10	[7, 8, 9]	Group92	15.3846	2	[ATF4, SOD2]
GO:0006120	mitochondrial electron transport, NADH to ubiquinone	GO_BiologicalProcess-EBI-UniProt-GOA-ACAP-ARAP_25.05.2022_00h00	0.000633772	0.00577888	7.33662e-12	3.44821e-10	[7, 8, 9, 10]	Group92	9.43396	5	[ISCU, NDUFA1, NDUFA3, NDUFV3, PARK7]
GO:0042416	dopamine biosynthetic process	GO_BiologicalProcess-EBI-UniProt-GOA-ACAP-ARAP_25.05.2022_00h00	0.0121003	0.0495521	7.33662e-12	3.44821e-10	[8, 9]	Group92	15.3846	2	[NR4A2, PARK7]
GO:1902958	positive regulation of mitochondrial electron transport, NADH to ubiquinone	GO_BiologicalProcess-EBI-UniProt-GOA-ACAP-ARAP_25.05.2022_00h00	0.000507399	0.00491725	7.33662e-12	3.44821e-10	[5, 6, 7, 8, 9, 10, 11, 12]	Group92	66.6667	2	[ISCU, PARK7]
GO:1905459	regulation of vascular associated smooth muscle cell apoptotic process	GO_BiologicalProcess-EBI-UniProt-GOA-ACAP-ARAP_25.05.2022_00h00	0.00868032	0.0391885	7.33662e-12	3.44821e-10	[8, 9]	Group92	18.1818	2	[ATF4, SOD2]
GO:2001187	positive regulation of CD8-positive, alpha-beta T cell activation	GO_BiologicalProcess-EBI-UniProt-GOA-ACAP-ARAP_25.05.2022_00h00	0.0057805	0.0290753	7.33662e-12	3.44821e-10	[7, 8, 9, 10]	Group92	22.2222	2	[HLA-A, HLA-E]
GO:2001268	negative regulation of cysteine-type endopeptidase activity involved in apoptotic signaling pathway	GO_BiologicalProcess-EBI-UniProt-GOA-ACAP-ARAP_25.05.2022_00h00	0.00343074	0.0199069	7.33662e-12	3.44821e-10	[5, 6, 7, 8, 9, 10, 11, 12]	Group92	28.5714	2	[PARK7, PLAUR]
GO:1902956	regulation of mitochondrial electron transport, NADH to ubiquinone	GO_BiologicalProcess-EBI-UniProt-GOA-ACAP-ARAP_25.05.2022_00h00	0.00166223	0.0116988	7.33662e-12	3.44821e-10	[7, 8, 9, 10, 11]	Group92	40	2	[ISCU, PARK7]
GO:1905461	positive regulation of vascular associated smooth muscle cell apoptotic process	GO_BiologicalProcess-EBI-UniProt-GOA-ACAP-ARAP_25.05.2022_00h00	0.00453494	0.0243309	7.33662e-12	3.44821e-10	[8, 9, 10]	Group92	25	2	[ATF4, SOD2]
GO:2000566	positive regulation of CD8-positive, alpha-beta T cell proliferation	GO_BiologicalProcess-EBI-UniProt-GOA-ACAP-ARAP_25.05.2022_00h00	0.00100602	0.0082396	7.33662e-12	3.44821e-10	[8, 9, 10, 11]	Group92	50	2	[HLA-A, HLA-E]
KEGG:03050	Proteasome	KEGG_25.05.2022	2.85513e-05	0.000660605	1.52604e-09	3.58619e-08	[-1]	Group93	13.0435	6	[PSMA3, PSMA7, PSMB10, PSMB3, PSMD13, PSMD7]
KEGG:04141	Protein processing in endoplasmic reticulum	KEGG_25.05.2022	1.6124e-05	0.000445457	1.52604e-09	3.58619e-08	[-1]	Group93	6.43275	11	[ATF4, DAD1, DDIT3, DERL1, HERPUD1, HSP90B1, PDIA3, RPN1, RPN2, UBE2J1, XBP1]
KEGG:04210	Apoptosis	KEGG_25.05.2022	0.00905573	0.0401009	1.52604e-09	3.58619e-08	[-1]	Group93	4.41176	6	[ATF4, CFLAR, DDIT3, FOS, GADD45B, TUBA1A]
KEGG:04668	TNF signaling pathway	KEGG_25.05.2022	0.000681299	0.00612177	1.52604e-09	3.58619e-08	[-1]	Group93	6.25	7	[ATF4, CEBPB, CFLAR, FOS, IL1B, PTGS2, SOCS3]
KEGG:05012	Parkinson disease	KEGG_25.05.2022	8.55191e-08	1.05531e-05	1.52604e-09	3.58619e-08	[-1]	Group93	6.39098	17	[ATF4, COX7A2, DDIT3, NDUFA1, NDUFA3, NDUFV3, PARK7, PSMA3, PSMA7, PSMB3, PSMD13, PSMD7, TUBA1A, UBA52, UBE2J1, UQCR11, XBP1]
KEGG:05017	Spinocerebellar ataxia	KEGG_25.05.2022	0.00279688	0.0171424	1.52604e-09	3.58619e-08	[-1]	Group93	4.8951	7	[PSMA3, PSMA7, PSMB3, PSMD13, PSMD7, WIPI1, XBP1]
KEGG:05022	Pathways of neurodegeneration	KEGG_25.05.2022	1.81583e-08	4.20138e-06	1.52604e-09	3.58619e-08	[-1]	Group93	5.04202	24	[ATF4, COX7A2, DCTN2, DDIT3, DERL1, DKK1, FUS, IL1B, NDUFA1, NDUFA3, NDUFV3, PARK7, PSMA3, PSMA7, PSMB3, PSMD13, PSMD7, PTGS2, TUBA1A, UBA52, UBE2J1, UQCR11, WIPI1, XBP1]
ds:H00049	Myxoid liposarcoma	KEGG-HUMAN-DISEASE_30.11.2017	0.000507399	0.00491725	1.52604e-09	3.58619e-08	[-1]	Group93	66.6667	2	[DDIT3, FUS]
GO:1990440	positive regulation of transcription from RNA polymerase II promoter in response to endoplasmic reticulum stress	GO_BiologicalProcess-EBI-UniProt-GOA-ACAP-ARAP_25.05.2022_00h00	0.000338087	0.00370296	1.52604e-09	3.58619e-08	[5, 7, 9, 10, 11, 12, 13, 14]	Group93	27.2727	3	[ATF4, CEBPB, DDIT3]
GO:0044248	cellular catabolic process	GO_BiologicalProcess-EBI-UniProt-GOA-ACAP-ARAP_25.05.2022_00h00	0.00412142	0.0228406	1.52604e-09	3.58619e-08	[3]	Group93	1.95382	44	[ATP6V1B2, AUP1, BTG2, CIRBP, DDIT3, DERL1, FIS1, FUS, GABARAPL1, GLA, HERPUD1, HSP90B1, IL1B, ISG20, LAPTM5, MGST2, NQO2, NUDT5, OGT, PARK7, PIM2, PSAP, PSMA3, PSMA7, PSMB3, PSMD13, PSMD7, PYCARD, RAB24, RNASE6, RNF114, RNF139, RNF167, SHARPIN, SLC25A44, TIMP1, TMUB2, TOMM7, TPP1, TYMP, UBA52, UBE2J1, WIPI1, XBP1]
GO:0051409	response to nitrosative stress	GO_BiologicalProcess-EBI-UniProt-GOA-ACAP-ARAP_25.05.2022_00h00	0.00716355	0.0341746	1.52604e-09	3.58619e-08	[3]	Group93	20	2	[DDIT3, PARK7]
GO:1901575	organic substance catabolic process	GO_BiologicalProcess-EBI-UniProt-GOA-ACAP-ARAP_25.05.2022_00h00	0.00207907	0.0139433	1.52604e-09	3.58619e-08	[3]	Group93	2.01342	45	[AUP1, BSCL2, BTG2, CDKN1B, CIRBP, DDIT3, DERL1, EGLN2, FUCA2, FUS, GABARAPL1, GLA, HCAR2, HERPUD1, HSP90B1, IL1B, ISG20, LAPTM5, MGST2, MMP25, NQO1, NQO2, NUDT5, OGT, PAFAH1B1, PARK7, PSMA3, PSMA7, PSMB10, PSMB3, PSMD13, PSMD7, RNASE6, RNF114, RNF139, RNF167, SHARPIN, SLC25A44, TIMP1, TMUB2, TPP1, TYMP, UBA52, UBE2J1, XBP1]
GO:0035966	response to topologically incorrect protein	GO_BiologicalProcess-EBI-UniProt-GOA-ACAP-ARAP_25.05.2022_00h00	0.00591605	0.0293582	1.52604e-09	3.58619e-08	[3, 4]	Group93	4.26829	7	[ATF4, AUP1, DDIT3, DERL1, HERPUD1, TMED2, XBP1]
GO:0001659	temperature homeostasis	GO_BiologicalProcess-EBI-UniProt-GOA-ACAP-ARAP_25.05.2022_00h00	4.93118e-05	0.000971023	1.52604e-09	3.58619e-08	[3, 5]	Group93	5.69948	11	[ATF4, BSCL2, CEBPB, CXCR4, DDIT3, EGR1, G0S2, IL1B, OGT, PTGS2, SLC25A44]
GO:0006984	ER-nucleus signaling pathway	GO_BiologicalProcess-EBI-UniProt-GOA-ACAP-ARAP_25.05.2022_00h00	0.00382305	0.0217069	1.52604e-09	3.58619e-08	[3, 4, 5]	Group93	8.16327	4	[ATF4, DDIT3, TMED2, XBP1]
GO:0009057	macromolecule catabolic process	GO_BiologicalProcess-EBI-UniProt-GOA-ACAP-ARAP_25.05.2022_00h00	0.000209553	0.00262083	1.52604e-09	3.58619e-08	[4]	Group93	2.46653	35	[AUP1, BTG2, CDKN1B, CIRBP, DDIT3, DERL1, EGLN2, FUS, GABARAPL1, HERPUD1, HSP90B1, IL1B, ISG20, LAPTM5, MMP25, NQO1, OGT, PARK7, PSMA3, PSMA7, PSMB10, PSMB3, PSMD13, PSMD7, RNASE6, RNF114, RNF139, RNF167, SHARPIN, TIMP1, TMUB2, TPP1, UBA52, UBE2J1, XBP1]
GO:0034976	response to endoplasmic reticulum stress	GO_BiologicalProcess-EBI-UniProt-GOA-ACAP-ARAP_25.05.2022_00h00	4.69639e-07	3.62209e-05	1.52604e-09	3.58619e-08	[4]	Group93	6.01504	16	[ATF4, AUP1, CEBPB, CXCL8, DDIT3, DERL1, FLOT1, HERPUD1, HSP90B1, PARK7, PDIA3, RNF139, TMED2, TMUB2, UBE2J1, XBP1]
GO:0060081	membrane hyperpolarization	GO_BiologicalProcess-EBI-UniProt-GOA-ACAP-ARAP_25.05.2022_00h00	0.0103271	0.0446623	1.52604e-09	3.58619e-08	[4]	Group93	16.6667	2	[PARK7, SOD2]
GO:0071229	cellular response to acid chemical	GO_BiologicalProcess-EBI-UniProt-GOA-ACAP-ARAP_25.05.2022_00h00	0.00491672	0.0259284	1.52604e-09	3.58619e-08	[4]	Group93	5.95238	5	[CEBPB, CYBA, KLF2, LAMTOR4, XBP1]
GO:0097190	apoptotic signaling pathway	GO_BiologicalProcess-EBI-UniProt-GOA-ACAP-ARAP_25.05.2022_00h00	0.00030901	0.00344565	1.52604e-09	3.58619e-08	[3, 4, 5]	Group93	3.12012	20	[ATF4, CEBPB, CFLAR, DDIT3, FIS1, G0S2, HERPUD1, IL1B, IVNS1ABP, NR4A2, PARK7, PDIA3, PLAUR, PTGS2, PYCARD, SHISA5, SOD2, SPI1, TIMP1, XBP1]
GO:0140467	integrated stress response signaling	GO_BiologicalProcess-EBI-UniProt-GOA-ACAP-ARAP_25.05.2022_00h00	1.92018e-05	0.00050775	1.52604e-09	3.58619e-08	[4]	Group93	13.9535	6	[ATF4, CEBPB, CEBPD, DDIT3, FOS, TMED2]
GO:1901565	organonitrogen compound catabolic process	GO_BiologicalProcess-EBI-UniProt-GOA-ACAP-ARAP_25.05.2022_00h00	0.00244372	0.0156516	1.52604e-09	3.58619e-08	[4]	Group93	2.20994	32	[AUP1, CDKN1B, DDIT3, DERL1, EGLN2, GLA, HERPUD1, HSP90B1, IL1B, LAPTM5, MMP25, NQO1, OGT, PARK7, PSMA3, PSMA7, PSMB10, PSMB3, PSMD13, PSMD7, RNF114, RNF139, RNF167, SHARPIN, SLC25A44, TIMP1, TMUB2, TPP1, TYMP, UBA52, UBE2J1, XBP1]
GO:0106106	cold-induced thermogenesis	GO_BiologicalProcess-EBI-UniProt-GOA-ACAP-ARAP_25.05.2022_00h00	0.00119324	0.00908926	1.52604e-09	3.58619e-08	[3, 4, 6]	Group93	5.03145	8	[ATF4, BSCL2, CEBPB, CXCR4, DDIT3, G0S2, OGT, SLC25A44]
GO:0006508	proteolysis	GO_BiologicalProcess-EBI-UniProt-GOA-ACAP-ARAP_25.05.2022_00h00	4.12569e-05	0.00089843	1.52604e-09	3.58619e-08	[4, 5]	Group93	2.40642	45	[AUP1, AURKAIP1, CFLAR, COPS8, CXCR4, DDIT3, DERL1, FIS1, HERPUD1, HSP90B1, IL1B, JOSD1, LAPTM5, MMP25, MMP7, OGT, PARK7, PLAUR, PSENEN, PSMA3, PSMA7, PSMB10, PSMB3, PSMD13, PSMD7, PTGS2, PYCARD, RHOA, RNF114, RNF139, RNF167, SEC11C, SERPINA1, SHARPIN, SPCS1, SPCS2, SPCS3, TIMP1, TMED10, TMUB2, TPP1, UBA52, UBE2J1, VSIR, XBP1]
GO:0006986	response to unfolded protein	GO_BiologicalProcess-EBI-UniProt-GOA-ACAP-ARAP_25.05.2022_00h00	0.0110579	0.0467308	1.52604e-09	3.58619e-08	[4, 5]	Group93	4.22535	6	[ATF4, DDIT3, DERL1, HERPUD1, TMED2, XBP1]
GO:0030163	protein catabolic process	GO_BiologicalProcess-EBI-UniProt-GOA-ACAP-ARAP_25.05.2022_00h00	0.000118283	0.00173763	1.52604e-09	3.58619e-08	[4, 5]	Group93	2.7619	29	[AUP1, CDKN1B, DDIT3, DERL1, EGLN2, HERPUD1, HSP90B1, IL1B, LAPTM5, MMP25, NQO1, OGT, PARK7, PSMA3, PSMA7, PSMB10, PSMB3, PSMD13, PSMD7, RNF114, RNF139, RNF167, SHARPIN, TIMP1, TMUB2, TPP1, UBA52, UBE2J1, XBP1]
GO:0032633	interleukin-4 production	GO_BiologicalProcess-EBI-UniProt-GOA-ACAP-ARAP_25.05.2022_00h00	0.0115024	0.0477377	1.52604e-09	3.58619e-08	[3, 6]	Group93	8.33333	3	[CEBPB, DDIT3, HLA-E]
GO:0032637	interleukin-8 production	GO_BiologicalProcess-EBI-UniProt-GOA-ACAP-ARAP_25.05.2022_00h00	0.00787254	0.0363394	1.52604e-09	3.58619e-08	[3, 6]	Group93	5.31915	5	[CD14, DDIT3, IL1B, PARK7, PYCARD]
GO:0035967	cellular response to topologically incorrect protein	GO_BiologicalProcess-EBI-UniProt-GOA-ACAP-ARAP_25.05.2022_00h00	0.0011285	0.00877666	1.52604e-09	3.58619e-08	[4, 5]	Group93	5.7377	7	[ATF4, AUP1, DDIT3, DERL1, HERPUD1, TMED2, XBP1]
GO:0044265	cellular macromolecule catabolic process	GO_BiologicalProcess-EBI-UniProt-GOA-ACAP-ARAP_25.05.2022_00h00	0.00143721	0.0104735	1.52604e-09	3.58619e-08	[4, 5]	Group93	2.46679	26	[AUP1, BTG2, CIRBP, DDIT3, DERL1, FUS, HERPUD1, HSP90B1, ISG20, LAPTM5, OGT, PARK7, PSMA3, PSMA7, PSMB3, PSMD13, PSMD7, RNASE6, RNF114, RNF139, RNF167, SHARPIN, TMUB2, UBA52, UBE2J1, XBP1]
GO:0045598	regulation of fat cell differentiation	GO_BiologicalProcess-EBI-UniProt-GOA-ACAP-ARAP_25.05.2022_00h00	0.0114197	0.0477151	1.52604e-09	3.58619e-08	[4, 5]	Group93	4.1958	6	[CEBPB, DDIT3, GPS2, PTGS2, SOD2, XBP1]
GO:0051402	neuron apoptotic process	GO_BiologicalProcess-EBI-UniProt-GOA-ACAP-ARAP_25.05.2022_00h00	0.00021754	0.00263181	1.52604e-09	3.58619e-08	[4, 5]	Group93	4.49438	12	[ATF4, BTG2, CCL3, CEBPB, DDIT3, EGLN2, MAP3K11, NQO1, NR4A2, PARK7, RHOA, SOD2]
GO:0071500	cellular response to nitrosative stress	GO_BiologicalProcess-EBI-UniProt-GOA-ACAP-ARAP_25.05.2022_00h00	0.00247183	0.0157771	1.52604e-09	3.58619e-08	[4, 5]	Group93	33.3333	2	[DDIT3, PARK7]
GO:1903513	endoplasmic reticulum to cytosol transport	GO_BiologicalProcess-EBI-UniProt-GOA-ACAP-ARAP_25.05.2022_00h00	2.83175e-05	0.00066349	1.52604e-09	3.58619e-08	[4, 5]	Group93	17.8571	5	[AUP1, DERL1, HERPUD1, HSP90B1, UBE2J1]
GO:0120161	regulation of cold-induced thermogenesis	GO_BiologicalProcess-EBI-UniProt-GOA-ACAP-ARAP_25.05.2022_00h00	0.00119324	0.00908926	1.52604e-09	3.58619e-08	[3, 4, 5, 7]	Group93	5.03145	8	[ATF4, BSCL2, CEBPB, CXCR4, DDIT3, G0S2, OGT, SLC25A44]
GO:0010042	response to manganese ion	GO_BiologicalProcess-EBI-UniProt-GOA-ACAP-ARAP_25.05.2022_00h00	0.00365786	0.0208329	1.52604e-09	3.58619e-08	[5]	Group93	12.5	3	[ATF4, PTGS2, SOD2]
GO:0030968	endoplasmic reticulum unfolded protein response	GO_BiologicalProcess-EBI-UniProt-GOA-ACAP-ARAP_25.05.2022_00h00	0.000591679	0.0055313	1.52604e-09	3.58619e-08	[3, 4, 5, 6, 7]	Group93	7.59494	6	[ATF4, DDIT3, DERL1, HERPUD1, TMED2, XBP1]
GO:0097193	intrinsic apoptotic signaling pathway	GO_BiologicalProcess-EBI-UniProt-GOA-ACAP-ARAP_25.05.2022_00h00	7.13931e-05	0.00125856	1.52604e-09	3.58619e-08	[4, 5, 6]	Group93	4.4586	14	[ATF4, CEBPB, DDIT3, FIS1, HERPUD1, IVNS1ABP, PARK7, PLAUR, PTGS2, PYCARD, SHISA5, SOD2, TIMP1, XBP1]
GO:1901215	negative regulation of neuron death	GO_BiologicalProcess-EBI-UniProt-GOA-ACAP-ARAP_25.05.2022_00h00	0.0115833	0.0478586	1.52604e-09	3.58619e-08	[4, 5, 6]	Group93	3.44828	8	[ATF4, BTG2, CEBPB, NR4A2, PARK7, RHOA, SOD2, TIMP1]
GO:1901216	positive regulation of neuron death	GO_BiologicalProcess-EBI-UniProt-GOA-ACAP-ARAP_25.05.2022_00h00	3.92765e-06	0.000177319	1.52604e-09	3.58619e-08	[4, 5, 6]	Group93	9.57447	9	[ATF4, CCL3, DDIT3, DKK1, EGR1, FOS, MAP3K11, NQO1, RHOA]
GO:0032673	regulation of interleukin-4 production	GO_BiologicalProcess-EBI-UniProt-GOA-ACAP-ARAP_25.05.2022_00h00	0.0115024	0.0477377	1.52604e-09	3.58619e-08	[4, 5, 6, 7]	Group93	8.33333	3	[CEBPB, DDIT3, HLA-E]
GO:0032677	regulation of interleukin-8 production	GO_BiologicalProcess-EBI-UniProt-GOA-ACAP-ARAP_25.05.2022_00h00	0.00787254	0.0363394	1.52604e-09	3.58619e-08	[4, 5, 6, 7]	Group93	5.31915	5	[CD14, DDIT3, IL1B, PARK7, PYCARD]
GO:0034620	cellular response to unfolded protein	GO_BiologicalProcess-EBI-UniProt-GOA-ACAP-ARAP_25.05.2022_00h00	0.00223526	0.0146718	1.52604e-09	3.58619e-08	[5, 6]	Group93	5.88235	6	[ATF4, DDIT3, DERL1, HERPUD1, TMED2, XBP1]
GO:0043632	modification-dependent macromolecule catabolic process	GO_BiologicalProcess-EBI-UniProt-GOA-ACAP-ARAP_25.05.2022_00h00	0.000593272	0.00551833	1.52604e-09	3.58619e-08	[5, 6]	Group93	2.89256	21	[AUP1, DDIT3, DERL1, HERPUD1, HSP90B1, LAPTM5, OGT, PARK7, PSMA3, PSMA7, PSMB3, PSMD13, PSMD7, RNF114, RNF139, RNF167, SHARPIN, TMUB2, UBA52, UBE2J1, XBP1]
GO:0051603	proteolysis involved in protein catabolic process	GO_BiologicalProcess-EBI-UniProt-GOA-ACAP-ARAP_25.05.2022_00h00	0.00107409	0.00849635	1.52604e-09	3.58619e-08	[5, 6]	Group93	2.7027	22	[AUP1, DDIT3, DERL1, HERPUD1, HSP90B1, LAPTM5, OGT, PARK7, PSMA3, PSMA7, PSMB10, PSMB3, PSMD13, PSMD7, RNF114, RNF139, RNF167, SHARPIN, TMUB2, UBA52, UBE2J1, XBP1]
GO:0010498	proteasomal protein catabolic process	GO_BiologicalProcess-EBI-UniProt-GOA-ACAP-ARAP_25.05.2022_00h00	0.000264282	0.00303842	1.52604e-09	3.58619e-08	[5, 6, 7]	Group93	3.35196	18	[AUP1, DDIT3, DERL1, HERPUD1, HSP90B1, OGT, PARK7, PSMA3, PSMA7, PSMB10, PSMB3, PSMD13, PSMD7, RNF139, SHARPIN, TMUB2, UBE2J1, XBP1]
GO:0032757	positive regulation of interleukin-8 production	GO_BiologicalProcess-EBI-UniProt-GOA-ACAP-ARAP_25.05.2022_00h00	0.00252797	0.0159159	1.52604e-09	3.58619e-08	[4, 5, 6, 7, 8]	Group93	6.94444	5	[CD14, DDIT3, IL1B, PARK7, PYCARD]
GO:0036499	PERK-mediated unfolded protein response	GO_BiologicalProcess-EBI-UniProt-GOA-ACAP-ARAP_25.05.2022_00h00	0.00156249	0.0110811	1.52604e-09	3.58619e-08	[4, 5, 6, 7, 8]	Group93	16.6667	3	[ATF4, DDIT3, TMED2]
GO:0036500	ATF6-mediated unfolded protein response	GO_BiologicalProcess-EBI-UniProt-GOA-ACAP-ARAP_25.05.2022_00h00	0.00716355	0.0341746	1.52604e-09	3.58619e-08	[4, 5, 6, 7, 8]	Group93	20	2	[DDIT3, XBP1]
GO:0043523	regulation of neuron apoptotic process	GO_BiologicalProcess-EBI-UniProt-GOA-ACAP-ARAP_25.05.2022_00h00	4.69111e-05	0.000954202	1.52604e-09	3.58619e-08	[5, 6, 7]	Group93	5.28634	12	[ATF4, BTG2, CCL3, CEBPB, DDIT3, EGLN2, MAP3K11, NQO1, NR4A2, PARK7, RHOA, SOD2]
GO:0070059	intrinsic apoptotic signaling pathway in response to endoplasmic reticulum stress	GO_BiologicalProcess-EBI-UniProt-GOA-ACAP-ARAP_25.05.2022_00h00	0.000262532	0.00303716	1.52604e-09	3.58619e-08	[5, 6, 7]	Group93	8.82353	6	[ATF4, CEBPB, DDIT3, HERPUD1, PARK7, XBP1]
GO:0071347	cellular response to interleukin-1	GO_BiologicalProcess-EBI-UniProt-GOA-ACAP-ARAP_25.05.2022_00h00	0.000136079	0.00192277	1.52604e-09	3.58619e-08	[6]	Group93	6.95652	8	[CCL3, CCL3L1, CEBPB, CXCL8, EGR1, IL1B, KLF2, PYCARD]
GO:0072576	liver morphogenesis	GO_BiologicalProcess-EBI-UniProt-GOA-ACAP-ARAP_25.05.2022_00h00	0.00460937	0.0245878	1.52604e-09	3.58619e-08	[5, 6, 7]	Group93	11.5385	3	[CEBPB, CFLAR, XBP1]
GO:1990442	intrinsic apoptotic signaling pathway in response to nitrosative stress	GO_BiologicalProcess-EBI-UniProt-GOA-ACAP-ARAP_25.05.2022_00h00	0.000507399	0.00491725	1.52604e-09	3.58619e-08	[5, 6, 7]	Group93	66.6667	2	[DDIT3, PARK7]
GO:0072575	epithelial cell proliferation involved in liver morphogenesis	GO_BiologicalProcess-EBI-UniProt-GOA-ACAP-ARAP_25.05.2022_00h00	0.00411689	0.022884	1.52604e-09	3.58619e-08	[4, 6, 7, 8]	Group93	12	3	[CEBPB, CFLAR, XBP1]
GO:0018196	peptidyl-asparagine modification	GO_BiologicalProcess-EBI-UniProt-GOA-ACAP-ARAP_25.05.2022_00h00	0.000396429	0.00419309	1.52604e-09	3.58619e-08	[6, 7]	Group93	14.8148	4	[DAD1, RPN1, RPN2, UBE2J1]
GO:0019941	modification-dependent protein catabolic process	GO_BiologicalProcess-EBI-UniProt-GOA-ACAP-ARAP_25.05.2022_00h00	0.000478165	0.00483652	1.52604e-09	3.58619e-08	[6, 7]	Group93	2.94118	21	[AUP1, DDIT3, DERL1, HERPUD1, HSP90B1, LAPTM5, OGT, PARK7, PSMA3, PSMA7, PSMB3, PSMD13, PSMD7, RNF114, RNF139, RNF167, SHARPIN, TMUB2, UBA52, UBE2J1, XBP1]
GO:0032527	protein exit from endoplasmic reticulum	GO_BiologicalProcess-EBI-UniProt-GOA-ACAP-ARAP_25.05.2022_00h00	0.000439384	0.00451833	1.52604e-09	3.58619e-08	[5, 6, 7, 8]	Group93	10.2041	5	[AUP1, DERL1, HERPUD1, HSP90B1, UBE2J1]
GO:0036503	ERAD pathway	GO_BiologicalProcess-EBI-UniProt-GOA-ACAP-ARAP_25.05.2022_00h00	0.000136079	0.00192277	1.52604e-09	3.58619e-08	[5, 6, 7, 8]	Group93	6.95652	8	[AUP1, DERL1, HERPUD1, HSP90B1, RNF139, TMUB2, UBE2J1, XBP1]
GO:0043525	positive regulation of neuron apoptotic process	GO_BiologicalProcess-EBI-UniProt-GOA-ACAP-ARAP_25.05.2022_00h00	8.87411e-05	0.0014666	1.52604e-09	3.58619e-08	[5, 6, 7, 8]	Group93	10.7143	6	[ATF4, CCL3, DDIT3, MAP3K11, NQO1, RHOA]
GO:0061515	myeloid cell development	GO_BiologicalProcess-EBI-UniProt-GOA-ACAP-ARAP_25.05.2022_00h00	0.00688242	0.0330893	1.52604e-09	3.58619e-08	[4, 5, 6, 7, 8, 9]	Group93	5.49451	5	[BCL6, CEBPB, KLF2, PAFAH1B1, TIMP1]
GO:2001242	regulation of intrinsic apoptotic signaling pathway	GO_BiologicalProcess-EBI-UniProt-GOA-ACAP-ARAP_25.05.2022_00h00	2.7374e-05	0.000658042	1.52604e-09	3.58619e-08	[5, 6, 7, 8]	Group93	6.07735	11	[DDIT3, FIS1, HERPUD1, IVNS1ABP, PARK7, PLAUR, PTGS2, PYCARD, SOD2, TIMP1, XBP1]
GO:0009750	response to fructose	GO_BiologicalProcess-EBI-UniProt-GOA-ACAP-ARAP_25.05.2022_00h00	0.00453494	0.0243309	1.52604e-09	3.58619e-08	[7]	Group93	25	2	[PTGS2, XBP1]
GO:0010966	regulation of phosphate transport	GO_BiologicalProcess-EBI-UniProt-GOA-ACAP-ARAP_25.05.2022_00h00	0.00343074	0.0199069	1.52604e-09	3.58619e-08	[6, 7, 8]	Group93	28.5714	2	[ATF4, CEBPB]
GO:0030970	retrograde protein transport, ER to cytosol	GO_BiologicalProcess-EBI-UniProt-GOA-ACAP-ARAP_25.05.2022_00h00	2.83175e-05	0.00066349	1.52604e-09	3.58619e-08	[5, 6, 7, 8, 9]	Group93	17.8571	5	[AUP1, DERL1, HERPUD1, HSP90B1, UBE2J1]
GO:1902235	regulation of endoplasmic reticulum stress-induced intrinsic apoptotic signaling pathway	GO_BiologicalProcess-EBI-UniProt-GOA-ACAP-ARAP_25.05.2022_00h00	0.00134669	0.00997089	1.52604e-09	3.58619e-08	[5, 6, 7, 8, 9]	Group93	10.8108	4	[DDIT3, HERPUD1, PARK7, XBP1]
GO:1902236	negative regulation of endoplasmic reticulum stress-induced intrinsic apoptotic signaling pathway	GO_BiologicalProcess-EBI-UniProt-GOA-ACAP-ARAP_25.05.2022_00h00	0.00365786	0.0208329	1.52604e-09	3.58619e-08	[4, 5, 6, 7, 8, 9, 10]	Group93	12.5	3	[HERPUD1, PARK7, XBP1]
GO:1905288	vascular associated smooth muscle cell apoptotic process	GO_BiologicalProcess-EBI-UniProt-GOA-ACAP-ARAP_25.05.2022_00h00	0.00868032	0.0391885	1.52604e-09	3.58619e-08	[7]	Group93	18.1818	2	[ATF4, SOD2]
GO:2001243	negative regulation of intrinsic apoptotic signaling pathway	GO_BiologicalProcess-EBI-UniProt-GOA-ACAP-ARAP_25.05.2022_00h00	0.000128037	0.00185153	1.52604e-09	3.58619e-08	[5, 6, 7, 8, 9]	Group93	7.01754	8	[HERPUD1, IVNS1ABP, PARK7, PLAUR, PTGS2, SOD2, TIMP1, XBP1]
GO:0072574	hepatocyte proliferation	GO_BiologicalProcess-EBI-UniProt-GOA-ACAP-ARAP_25.05.2022_00h00	0.00411689	0.022884	1.52604e-09	3.58619e-08	[5, 7, 8, 9]	Group93	12	3	[CEBPB, CFLAR, XBP1]
GO:0006511	ubiquitin-dependent protein catabolic process	GO_BiologicalProcess-EBI-UniProt-GOA-ACAP-ARAP_25.05.2022_00h00	0.000979925	0.0080975	1.52604e-09	3.58619e-08	[7, 8]	Group93	2.84495	20	[AUP1, DDIT3, DERL1, HERPUD1, HSP90B1, LAPTM5, OGT, PARK7, PSMA3, PSMA7, PSMB3, PSMD13, PSMD7, RNF114, RNF139, RNF167, SHARPIN, TMUB2, UBE2J1, XBP1]
GO:0018279	protein N-linked glycosylation via asparagine	GO_BiologicalProcess-EBI-UniProt-GOA-ACAP-ARAP_25.05.2022_00h00	0.000341182	0.00371487	1.52604e-09	3.58619e-08	[6, 7, 8, 9]	Group93	15.3846	4	[DAD1, RPN1, RPN2, UBE2J1]
GO:0043161	proteasome-mediated ubiquitin-dependent protein catabolic process	GO_BiologicalProcess-EBI-UniProt-GOA-ACAP-ARAP_25.05.2022_00h00	0.00122823	0.00927943	1.52604e-09	3.58619e-08	[6, 7, 8, 9]	Group93	3.23276	15	[AUP1, DDIT3, DERL1, HERPUD1, HSP90B1, OGT, PARK7, PSMA3, PSMA7, PSMB3, PSMD13, PSMD7, SHARPIN, TMUB2, UBE2J1]
GO:0071712	ER-associated misfolded protein catabolic process	GO_BiologicalProcess-EBI-UniProt-GOA-ACAP-ARAP_25.05.2022_00h00	0.0103271	0.0446623	1.52604e-09	3.58619e-08	[6, 7, 8, 9]	Group93	16.6667	2	[AUP1, DERL1]
GO:2000120	positive regulation of sodium-dependent phosphate transport	GO_BiologicalProcess-EBI-UniProt-GOA-ACAP-ARAP_25.05.2022_00h00	0.000507399	0.00491725	1.52604e-09	3.58619e-08	[5, 6, 7, 8, 9, 10]	Group93	66.6667	2	[ATF4, CEBPB]
GO:0043620	regulation of DNA-templated transcription in response to stress	GO_BiologicalProcess-EBI-UniProt-GOA-ACAP-ARAP_25.05.2022_00h00	0.000752179	0.0065985	1.52604e-09	3.58619e-08	[4, 6, 7, 8, 9, 10, 11]	Group93	9.09091	5	[ATF4, CEBPB, DDIT3, EGR1, KLF2]
GO:0030433	ubiquitin-dependent ERAD pathway	GO_BiologicalProcess-EBI-UniProt-GOA-ACAP-ARAP_25.05.2022_00h00	0.00104644	0.00838513	1.52604e-09	3.58619e-08	[6, 7, 8, 9, 10]	Group93	6.81818	6	[AUP1, DERL1, HERPUD1, HSP90B1, TMUB2, UBE2J1]
GO:0034393	positive regulation of smooth muscle cell apoptotic process	GO_BiologicalProcess-EBI-UniProt-GOA-ACAP-ARAP_25.05.2022_00h00	0.0121003	0.0495521	1.52604e-09	3.58619e-08	[7, 8, 9]	Group93	15.3846	2	[ATF4, SOD2]
GO:0044341	sodium-dependent phosphate transport	GO_BiologicalProcess-EBI-UniProt-GOA-ACAP-ARAP_25.05.2022_00h00	0.00716355	0.0341746	1.52604e-09	3.58619e-08	[8]	Group93	20	2	[ATF4, CEBPB]
GO:2000118	regulation of sodium-dependent phosphate transport	GO_BiologicalProcess-EBI-UniProt-GOA-ACAP-ARAP_25.05.2022_00h00	0.00166223	0.0116988	1.52604e-09	3.58619e-08	[7, 8, 9]	Group93	40	2	[ATF4, CEBPB]
GO:2000347	positive regulation of hepatocyte proliferation	GO_BiologicalProcess-EBI-UniProt-GOA-ACAP-ARAP_25.05.2022_00h00	0.0121003	0.0495521	1.52604e-09	3.58619e-08	[5, 6, 7, 8, 9, 10, 11]	Group93	15.3846	2	[CFLAR, XBP1]
GO:0061043	regulation of vascular wound healing	GO_BiologicalProcess-EBI-UniProt-GOA-ACAP-ARAP_25.05.2022_00h00	0.00868032	0.0391885	1.52604e-09	3.58619e-08	[5, 6, 7, 8, 9, 10, 11, 12]	Group93	18.1818	2	[CXCR4, XBP1]
GO:1905459	regulation of vascular associated smooth muscle cell apoptotic process	GO_BiologicalProcess-EBI-UniProt-GOA-ACAP-ARAP_25.05.2022_00h00	0.00868032	0.0391885	1.52604e-09	3.58619e-08	[8, 9]	Group93	18.1818	2	[ATF4, SOD2]
GO:0043618	regulation of transcription from RNA polymerase II promoter in response to stress	GO_BiologicalProcess-EBI-UniProt-GOA-ACAP-ARAP_25.05.2022_00h00	0.000439384	0.00451833	1.52604e-09	3.58619e-08	[5, 7, 8, 9, 10, 11, 12]	Group93	10.2041	5	[ATF4, CEBPB, DDIT3, EGR1, KLF2]
GO:0035470	positive regulation of vascular wound healing	GO_BiologicalProcess-EBI-UniProt-GOA-ACAP-ARAP_25.05.2022_00h00	0.00166223	0.0116988	1.52604e-09	3.58619e-08	[5, 6, 7, 8, 9, 10, 11, 12, 13]	Group93	40	2	[CXCR4, XBP1]
GO:1905461	positive regulation of vascular associated smooth muscle cell apoptotic process	GO_BiologicalProcess-EBI-UniProt-GOA-ACAP-ARAP_25.05.2022_00h00	0.00453494	0.0243309	1.52604e-09	3.58619e-08	[8, 9, 10]	Group93	25	2	[ATF4, SOD2]
GO:1900098	regulation of plasma cell differentiation	GO_BiologicalProcess-EBI-UniProt-GOA-ACAP-ARAP_25.05.2022_00h00	0.00247183	0.0157771	1.52604e-09	3.58619e-08	[4, 5, 7, 8, 9, 10, 11, 12, 13, 14, 15]	Group93	33.3333	2	[BCL6, XBP1]
GO:0036003	positive regulation of transcription from RNA polymerase II promoter in response to stress	GO_BiologicalProcess-EBI-UniProt-GOA-ACAP-ARAP_25.05.2022_00h00	0.000247533	0.00289989	1.52604e-09	3.58619e-08	[6, 8, 9, 10, 11, 12, 13]	Group93	16.6667	4	[ATF4, CEBPB, DDIT3, KLF2]
KEGG:04060	Cytokine-cytokine receptor interaction	KEGG_25.05.2022	0.00565088	0.0287357	2.87136e-09	5.39816e-08	[-1]	Group94	3.38983	10	[CCL3, CCL3L1, CCL3L3, CXCL8, CXCR1, CXCR4, IFNGR2, IL1B, LTB, OSM]
KEGG:04061	Viral protein interaction with cytokine and cytokine receptor	KEGG_25.05.2022	0.00202194	0.0136095	2.87136e-09	5.39816e-08	[-1]	Group94	6	6	[CCL3, CCL3L1, CCL3L3, CXCL8, CXCR1, CXCR4]
KEGG:04062	Chemokine signaling pathway	KEGG_25.05.2022	0.00386011	0.0218504	2.87136e-09	5.39816e-08	[-1]	Group94	4.16667	8	[CCL3, CCL3L1, CCL3L3, CRK, CXCL8, CXCR1, CXCR4, RHOA]
KEGG:04064	NF-kappa B signaling pathway	KEGG_25.05.2022	0.000436305	0.00451173	2.87136e-09	5.39816e-08	[-1]	Group94	6.73077	7	[CD14, CFLAR, CXCL8, GADD45B, IL1B, LTB, PTGS2]
KEGG:04144	Endocytosis	KEGG_25.05.2022	0.00595629	0.0294789	2.87136e-09	5.39816e-08	[-1]	Group94	3.58566	9	[ARPC5, CXCR1, CXCR4, CYTH4, HLA-A, HLA-B, HLA-C, HLA-E, RHOA]
KEGG:04145	Phagosome	KEGG_25.05.2022	1.04924e-07	1.14243e-05	2.87136e-09	5.39816e-08	[-1]	Group94	8.55263	13	[ATP6V1B2, CD14, CYBA, HLA-A, HLA-B, HLA-C, HLA-DMA, HLA-DMB, HLA-DQA1, HLA-E, NCF4, TAP1, TUBA1A]
KEGG:04380	Osteoclast differentiation	KEGG_25.05.2022	0.00149096	0.0107384	2.87136e-09	5.39816e-08	[-1]	Group94	5.46875	7	[CYBA, FOS, IFNGR2, IL1B, NCF4, SOCS3, SPI1]
KEGG:04514	Cell adhesion molecules	KEGG_25.05.2022	0.000154587	0.00211956	2.87136e-09	5.39816e-08	[-1]	Group94	6.04027	9	[HLA-A, HLA-B, HLA-C, HLA-DMA, HLA-DMB, HLA-DQA1, HLA-E, ICAM3, VSIR]
KEGG:04612	Antigen processing and presentation	KEGG_25.05.2022	3.89261e-10	2.40174e-07	2.87136e-09	5.39816e-08	[-1]	Group94	15.3846	12	[B2M, HLA-A, HLA-B, HLA-C, HLA-DMA, HLA-DMB, HLA-DQA1, HLA-E, IFI30, PDIA3, TAP1, TAPBP]
KEGG:04620	Toll-like receptor signaling pathway	KEGG_25.05.2022	0.000436305	0.00451173	2.87136e-09	5.39816e-08	[-1]	Group94	6.73077	7	[CCL3, CCL3L1, CCL3L3, CD14, CXCL8, FOS, IL1B]
KEGG:04621	NOD-like receptor signaling pathway	KEGG_25.05.2022	0.0108042	0.0459739	2.87136e-09	5.39816e-08	[-1]	Group94	3.80435	7	[CXCL8, CYBA, GABARAPL1, IL1B, PYCARD, RHOA, SHARPIN]
KEGG:04625	C-type lectin receptor signaling pathway	KEGG_25.05.2022	0.0118818	0.048874	2.87136e-09	5.39816e-08	[-1]	Group94	4.80769	5	[EGR2, IL1B, PTGS2, PYCARD, RHOA]
KEGG:04640	Hematopoietic cell lineage	KEGG_25.05.2022	0.00973577	0.042805	2.87136e-09	5.39816e-08	[-1]	Group94	5.05051	5	[CD14, HLA-DMA, HLA-DMB, HLA-DQA1, IL1B]
KEGG:04657	IL-17 signaling pathway	KEGG_25.05.2022	0.00147347	0.0106539	2.87136e-09	5.39816e-08	[-1]	Group94	6.38298	6	[CEBPB, CXCL8, FOS, HSP90B1, IL1B, PTGS2]
KEGG:04658	Th1 and Th2 cell differentiation	KEGG_25.05.2022	0.00720218	0.0342705	2.87136e-09	5.39816e-08	[-1]	Group94	5.43478	5	[FOS, HLA-DMA, HLA-DMB, HLA-DQA1, IFNGR2]
KEGG:04659	Th17 cell differentiation	KEGG_25.05.2022	0.00297764	0.0179531	2.87136e-09	5.39816e-08	[-1]	Group94	5.55556	6	[FOS, HLA-DMA, HLA-DMB, HLA-DQA1, IFNGR2, IL1B]
KEGG:04668	TNF signaling pathway	KEGG_25.05.2022	0.000681299	0.00612177	2.87136e-09	5.39816e-08	[-1]	Group94	6.25	7	[ATF4, CEBPB, CFLAR, FOS, IL1B, PTGS2, SOCS3]
KEGG:04672	Intestinal immune network for IgA production	KEGG_25.05.2022	0.00382305	0.0217069	2.87136e-09	5.39816e-08	[-1]	Group94	8.16327	4	[CXCR4, HLA-DMA, HLA-DMB, HLA-DQA1]
KEGG:04928	Parathyroid hormone synthesis, secretion and action	KEGG_25.05.2022	0.00271231	0.0166793	2.87136e-09	5.39816e-08	[-1]	Group94	5.66038	6	[ATF4, EGR1, FOS, MMP25, NR4A2, RHOA]
KEGG:04933	AGE-RAGE signaling pathway in diabetic complications	KEGG_25.05.2022	0.0101418	0.0439635	2.87136e-09	5.39816e-08	[-1]	Group94	5	5	[CDKN1B, CXCL8, EGR1, IL1B, VEGFB]
KEGG:04940	Type I diabetes mellitus	KEGG_25.05.2022	7.48981e-08	9.9026e-06	2.87136e-09	5.39816e-08	[-1]	Group94	18.6047	8	[HLA-A, HLA-B, HLA-C, HLA-DMA, HLA-DMB, HLA-DQA1, HLA-E, IL1B]
KEGG:05130	Pathogenic Escherichia coli infection	KEGG_25.05.2022	0.000278544	0.0031631	2.87136e-09	5.39816e-08	[-1]	Group94	5.07614	10	[ARPC5, CXCL8, CYTH4, FOS, IL1B, LPAR2, PYCARD, RHOA, TMED10, TUBA1A]
KEGG:05131	Shigellosis	KEGG_25.05.2022	0.000428474	0.00448082	2.87136e-09	5.39816e-08	[-1]	Group94	4.45344	11	[ARPC5, CD14, CRK, CXCL8, CYTH4, IL1B, PYCARD, RHOA, SHARPIN, UBA52, WIPI1]
KEGG:05132	Salmonella infection	KEGG_25.05.2022	0.000113589	0.00176683	2.87136e-09	5.39816e-08	[-1]	Group94	4.81928	12	[ARPC5, CD14, CXCL8, CYTH4, DCTN2, FOS, HSP90B1, IL1B, PYCARD, RHOA, RHOB, TUBA1A]
KEGG:05133	Pertussis	KEGG_25.05.2022	0.000480747	0.00483621	2.87136e-09	5.39816e-08	[-1]	Group94	7.89474	6	[CD14, CXCL8, FOS, IL1B, PYCARD, RHOA]
KEGG:05134	Legionellosis	KEGG_25.05.2022	0.00657194	0.0317615	2.87136e-09	5.39816e-08	[-1]	Group94	7.01754	4	[CD14, CXCL8, IL1B, PYCARD]
KEGG:05135	Yersinia infection	KEGG_25.05.2022	0.00219794	0.01453	2.87136e-09	5.39816e-08	[-1]	Group94	5.10949	7	[ARPC5, CRK, CXCL8, FOS, IL1B, PYCARD, RHOA]
KEGG:05140	Leishmaniasis	KEGG_25.05.2022	7.22393e-07	4.95241e-05	2.87136e-09	5.39816e-08	[-1]	Group94	11.6883	9	[CYBA, FOS, HLA-DMA, HLA-DMB, HLA-DQA1, IFNGR2, IL1B, NCF4, PTGS2]
KEGG:05142	Chagas disease	KEGG_25.05.2022	5.83538e-05	0.00113698	2.87136e-09	5.39816e-08	[-1]	Group94	7.84314	8	[CCL3, CCL3L1, CCL3L3, CFLAR, CXCL8, FOS, IFNGR2, IL1B]
KEGG:05152	Tuberculosis	KEGG_25.05.2022	0.00260445	0.0162866	2.87136e-09	5.39816e-08	[-1]	Group94	4.44444	8	[CD14, CEBPB, HLA-DMA, HLA-DMB, HLA-DQA1, IFNGR2, IL1B, RHOA]
KEGG:05163	Human cytomegalovirus infection	KEGG_25.05.2022	1.03387e-09	4.78426e-07	2.87136e-09	5.39816e-08	[-1]	Group94	8	18	[ATF4, B2M, CCL3, CCL3L1, CCL3L3, CRK, CXCL8, CXCR4, HLA-A, HLA-B, HLA-C, HLA-E, IL1B, PDIA3, PTGS2, RHOA, TAP1, TAPBP]
KEGG:05164	Influenza A	KEGG_25.05.2022	0.000430379	0.00447545	2.87136e-09	5.39816e-08	[-1]	Group94	5.26316	9	[CXCL8, HLA-DMA, HLA-DMB, HLA-DQA1, IFNGR2, IL1B, NXT1, PYCARD, SOCS3]
KEGG:05166	Human T-cell leukemia virus 1 infection	KEGG_25.05.2022	2.45542e-07	2.0659e-05	2.87136e-09	5.39816e-08	[-1]	Group94	6.75676	15	[ATF4, B2M, EGR1, EGR2, FOS, GPS2, HLA-A, HLA-B, HLA-C, HLA-DMA, HLA-DMB, HLA-DQA1, HLA-E, MMP7, SPI1]
KEGG:05167	Kaposi sarcoma-associated herpesvirus infection	KEGG_25.05.2022	0.00410838	0.0229747	2.87136e-09	5.39816e-08	[-1]	Group94	4.12371	8	[CXCL8, FOS, HLA-A, HLA-B, HLA-C, HLA-E, PTGS2, UBA52]
KEGG:05168	Herpes simplex virus 1 infection	KEGG_25.05.2022	0.00230143	0.0149998	2.87136e-09	5.39816e-08	[-1]	Group94	3.0303	15	[B2M, HLA-A, HLA-B, HLA-C, HLA-DMA, HLA-DMB, HLA-DQA1, HLA-E, IFNGR2, IL1B, PDIA3, SOCS3, SRSF4, TAP1, TAPBP]
KEGG:05169	Epstein-Barr virus infection	KEGG_25.05.2022	7.1509e-08	1.01818e-05	2.87136e-09	5.39816e-08	[-1]	Group94	7.42574	15	[B2M, CDKN1B, GADD45B, HLA-A, HLA-B, HLA-C, HLA-DMA, HLA-DMB, HLA-DQA1, HLA-E, PDIA3, PSMD13, PSMD7, TAP1, TAPBP]
KEGG:05170	Human immunodeficiency virus 1 infection	KEGG_25.05.2022	0.000114489	0.00173705	2.87136e-09	5.39816e-08	[-1]	Group94	5.18868	11	[B2M, CRK, CXCR4, FOS, HLA-A, HLA-B, HLA-C, HLA-E, PDIA3, TAP1, TAPBP]
KEGG:05200	Pathways in cancer	KEGG_25.05.2022	0.00023067	0.00273698	2.87136e-09	5.39816e-08	[-1]	Group94	3.38983	18	[CDKN1B, CRK, CXCL8, CXCR4, EGLN2, FOS, GADD45B, HSP90B1, IFNGR2, LPAR2, MGST2, NQO1, PIM2, PTGS2, RHOA, SPI1, TPM3, VEGFB]
KEGG:05202	Transcriptional misregulation in cancer	KEGG_25.05.2022	0.00102403	0.00827724	2.87136e-09	5.39816e-08	[-1]	Group94	4.66321	9	[BCL6, CD14, CDKN1B, CEBPB, CXCL8, DDIT3, FUS, GADD45B, SPI1]
KEGG:05203	Viral carcinogenesis	KEGG_25.05.2022	0.00553964	0.0283256	2.87136e-09	5.39816e-08	[-1]	Group94	3.92157	8	[ATF4, CDKN1B, EGR2, HLA-A, HLA-B, HLA-C, HLA-E, RHOA]
KEGG:05310	Asthma	KEGG_25.05.2022	0.00759583	0.0357758	2.87136e-09	5.39816e-08	[-1]	Group94	9.67742	3	[HLA-DMA, HLA-DMB, HLA-DQA1]
KEGG:05320	Autoimmune thyroid disease	KEGG_25.05.2022	5.56788e-06	0.00021928	2.87136e-09	5.39816e-08	[-1]	Group94	13.2075	7	[HLA-A, HLA-B, HLA-C, HLA-DMA, HLA-DMB, HLA-DQA1, HLA-E]
KEGG:05321	Inflammatory bowel disease	KEGG_25.05.2022	0.00160673	0.0113514	2.87136e-09	5.39816e-08	[-1]	Group94	7.69231	5	[HLA-DMA, HLA-DMB, HLA-DQA1, IFNGR2, IL1B]
KEGG:05323	Rheumatoid arthritis	KEGG_25.05.2022	3.64596e-08	6.74866e-06	2.87136e-09	5.39816e-08	[-1]	Group94	11.828	11	[ATP6V1B2, CCL3, CCL3L1, CCL3L3, CXCL8, FOS, HLA-DMA, HLA-DMB, HLA-DQA1, IL1B, LTB]
KEGG:05330	Allograft rejection	KEGG_25.05.2022	5.38671e-07	3.83492e-05	2.87136e-09	5.39816e-08	[-1]	Group94	18.4211	7	[HLA-A, HLA-B, HLA-C, HLA-DMA, HLA-DMB, HLA-DQA1, HLA-E]
KEGG:05332	Graft-versus-host disease	KEGG_25.05.2022	6.1655e-08	9.51029e-06	2.87136e-09	5.39816e-08	[-1]	Group94	19.0476	8	[HLA-A, HLA-B, HLA-C, HLA-DMA, HLA-DMB, HLA-DQA1, HLA-E, IL1B]
KEGG:05416	Viral myocarditis	KEGG_25.05.2022	1.29066e-05	0.000391642	2.87136e-09	5.39816e-08	[-1]	Group94	11.6667	7	[HLA-A, HLA-B, HLA-C, HLA-DMA, HLA-DMB, HLA-DQA1, HLA-E]
KEGG:05417	Lipid and atherosclerosis	KEGG_25.05.2022	2.51616e-08	5.1749e-06	2.87136e-09	5.39816e-08	[-1]	Group94	7.44186	16	[ATF4, CCL3, CCL3L1, CCL3L3, CD14, CXCL8, CYBA, DDIT3, FOS, HSP90B1, IL1B, NCF4, PYCARD, RHOA, SOD2, XBP1]
KEGG:05418	Fluid shear stress and atherosclerosis	KEGG_25.05.2022	0.000495411	0.00485188	2.87136e-09	5.39816e-08	[-1]	Group94	5.7554	8	[CYBA, FOS, HSP90B1, IL1B, KLF2, MGST2, NQO1, RHOA]
ds:H00344	Leprosy; Hansen disease	KEGG-HUMAN-DISEASE_30.11.2017	5.65087e-06	0.000213465	2.87136e-09	5.39816e-08	[-1]	Group94	40	4	[HLA-A, HLA-B, HLA-C, HLA-E]
ds:H00984	Bare lymphocyte syndrome (BLS) type1	KEGG-HUMAN-DISEASE_30.11.2017	0.000507399	0.00491725	2.87136e-09	5.39816e-08	[-1]	Group94	66.6667	2	[TAP1, TAPBP]
ds:H01694	Stevens-Johnson syndrome and toxic epidermal necrolysis; Lyell's syndrome	KEGG-HUMAN-DISEASE_30.11.2017	0.000170609	0.00228839	2.87136e-09	5.39816e-08	[-1]	Group94	100	2	[HLA-A, HLA-B]
ds:H01713	Diffuse panbronchiolitis	KEGG-HUMAN-DISEASE_30.11.2017	8.77308e-06	0.000289981	2.87136e-09	5.39816e-08	[-1]	Group94	75	3	[HLA-A, HLA-B, MUC22]
GO:0031394	positive regulation of prostaglandin biosynthetic process	GO_BiologicalProcess-EBI-UniProt-GOA-ACAP-ARAP_25.05.2022_00h00	0.0057805	0.0290753	2.87136e-09	5.39816e-08	[7, 8, 9, 10, 11, 12, 13]	Group94	22.2222	2	[IL1B, PTGS2]
GO:1990440	positive regulation of transcription from RNA polymerase II promoter in response to endoplasmic reticulum stress	GO_BiologicalProcess-EBI-UniProt-GOA-ACAP-ARAP_25.05.2022_00h00	0.000338087	0.00370296	2.87136e-09	5.39816e-08	[5, 7, 9, 10, 11, 12, 13, 14]	Group94	27.2727	3	[ATF4, CEBPB, DDIT3]
GO:0048518	positive regulation of biological process	GO_BiologicalProcess-EBI-UniProt-GOA-ACAP-ARAP_25.05.2022_00h00	0.000210568	0.00259841	2.87136e-09	5.39816e-08	[1, 2, 3]	Group94	1.71942	113	[APOL2, ATF4, ATMIN, AURKAIP1, B2M, BCL6, BSCL2, BTG2, CCDC88B, CCL3, CCL3L1, CCT4, CCT8, CD14, CDKN1B, CEBPB, CEBPD, CFLAR, CIRBP, COLGALT1, COPS8, CRK, CXCL8, CXCR4, CYBA, DDIT3, DERL1, DKK1, EEF1D, EGLN2, EGR1, EGR2, ELL2, FIS1, FLOT1, FOS, FUS, G0S2, GADD45B, GPS2, GPSM3, HCAR2, HERPUD1, HLA-A, HLA-B, HLA-DMA, HLA-DMB, HLA-DQA1, HLA-E, IER2, IFIT2, IFNGR2, IGHV4-39, IGKC, IL1B, ISCU, JTB, KLF…
GO:0002682	regulation of immune system process	GO_BiologicalProcess-EBI-UniProt-GOA-ACAP-ARAP_25.05.2022_00h00	0.00013247	0.00190078	2.87136e-09	5.39816e-08	[2, 3]	Group94	2.41786	39	[B2M, BCL6, CCDC88B, CCL3, CD14, CEACAM3, CEBPB, CRK, CXCL8, CYBA, FLOT1, FOS, GPS2, GPSM3, HCAR2, HLA-A, HLA-B, HLA-DMA, HLA-DMB, HLA-DQA1, HLA-E, IGHV4-39, IGKC, IL1B, LAPTM5, LGALS1, PARK7, PSMA7, PYCARD, RHOA, SPI1, TAPBP, TIMP1, TSC22D3, UBE2J1, VEGFB, VSIR, XBP1, ZDHHC5]
GO:0023051	regulation of signaling	GO_BiologicalProcess-EBI-UniProt-GOA-ACAP-ARAP_25.05.2022_00h00	0.000839893	0.00716425	2.87136e-09	5.39816e-08	[2, 3]	Group94	1.88308	67	[APOL2, ARHGAP9, ATF4, AURKAIP1, BCL6, CCL3, CCL3L1, CD14, CFLAR, CRK, CXCL8, CXCR4, CYBA, CYTH4, DDIT3, DKK1, EEF1D, EGR1, EGR2, FIS1, FLOT1, G0S2, GADD45B, GPS2, HCAR2, HERPUD1, IFNGR2, IGFBP7, IL1B, IVNS1ABP, KLF2, LAMTOR4, LAPTM5, LGALS1, MAP3K11, MYADM, NR4A2, OGT, OSM, PAFAH1B1, PARK7, PDIA3, PFDN5, PIM2, PLAUR, PTGS2, PYCARD, RGS2, RHOA, RNF167, S100A12, S100A4, SDHAF2, SHARPIN, SHISA5, SO…
GO:0042330	taxis	GO_BiologicalProcess-EBI-UniProt-GOA-ACAP-ARAP_25.05.2022_00h00	0.00317518	0.0187772	2.87136e-09	5.39816e-08	[2, 3]	Group94	2.69058	18	[CCL3, CCL3L1, CKLF, CRK, CXCL8, CXCR1, CXCR4, EGR2, GPSM3, IL1B, PLAUR, RHOA, S100A12, SPI1, TREM1, TYMP, VASP, VEGFB]
GO:0044703	multi-organism reproductive process	GO_BiologicalProcess-EBI-UniProt-GOA-ACAP-ARAP_25.05.2022_00h00	0.00975276	0.0427781	2.87136e-09	5.39816e-08	[2, 3]	Group94	3.55556	8	[APOL2, FOS, IGFBP7, IL1B, PTGS2, RGS2, TIMP1, TMED2]
GO:0045321	leukocyte activation	GO_BiologicalProcess-EBI-UniProt-GOA-ACAP-ARAP_25.05.2022_00h00	0.00098244	0.0080822	2.87136e-09	5.39816e-08	[2, 3]	Group94	2.49538	27	[B2M, BCL6, CCDC88B, CCL3, CEBPB, CXCL8, EGR1, GPS2, HLA-A, HLA-DMA, HLA-DMB, HLA-DQA1, HLA-E, IFNGR2, IGHV4-39, IGKC, IL1B, LAPTM5, LGALS1, PSMB10, PYCARD, RHOA, S100A12, SPI1, TIMP1, VSIR, XBP1]
GO:0048583	regulation of response to stimulus	GO_BiologicalProcess-EBI-UniProt-GOA-ACAP-ARAP_25.05.2022_00h00	0.000106922	0.00170614	2.87136e-09	5.39816e-08	[2, 3]	Group94	1.91083	81	[APOL2, ARHGAP9, ATF4, AURKAIP1, B2M, BCL6, CCL3, CCL3L1, CD14, CEBPB, CFLAR, CRK, CXCL8, CXCR4, CYBA, CYTH4, DDIT3, DHFR, DKK1, EEF1D, EGR1, EGR2, FIS1, FLOT1, FUS, G0S2, GADD45B, GPS2, GPSM3, HERPUD1, HLA-A, HLA-B, HLA-DMB, HLA-E, IFNGR2, IGFBP7, IGHV4-39, IGKC, IL1B, IVNS1ABP, KLF2, LAMTOR4, LAPTM5, LGALS1, MAP3K11, MGST2, MORF4L1, MYADM, NR4A2, OGT, OSM, PAFAH1B1, PARK7, PDIA3, PFDN5, PIM2, P…
GO:0051239	regulation of multicellular organismal process	GO_BiologicalProcess-EBI-UniProt-GOA-ACAP-ARAP_25.05.2022_00h00	0.0117133	0.0482882	2.87136e-09	5.39816e-08	[2, 3]	Group94	1.77717	52	[ATF4, B2M, BCL6, BSCL2, CCDC88B, CCL3, CD14, CDKN1B, CEBPB, CXCL8, CXCR4, CYBA, DDIT3, DKK1, EGR1, EGR2, FLOT1, FOS, G0S2, GPSM3, HCAR2, HLA-A, HLA-B, HLA-E, IL1B, KLF2, LAPTM5, LGALS1, LTB, MMP25, NR4A2, OGT, OSM, PAFAH1B1, PARK7, PLAUR, PTGS2, PYCARD, RGS2, RHOA, RHOB, SDHAF2, SLC25A44, SPI1, TIMP1, TMED10, TYMP, UBE2J1, VASN, VEGFB, VSIR, XBP1]
GO:0002250	adaptive immune response	GO_BiologicalProcess-EBI-UniProt-GOA-ACAP-ARAP_25.05.2022_00h00	0.000844514	0.00717062	2.87136e-09	5.39816e-08	[3]	Group94	2.75344	22	[B2M, BCL6, HLA-A, HLA-B, HLA-C, HLA-DMA, HLA-DMB, HLA-DQA1, HLA-E, IGHV4-39, IGKC, IGKV1-16, IGKV1-33, IGKV1-6, IGKV1-9, IGKV3-20, IGKV5-2, IL1B, PSMA7, PYCARD, TAP1, TREM1]
GO:0002504	antigen processing and presentation of peptide or polysaccharide antigen via MHC class II	GO_BiologicalProcess-EBI-UniProt-GOA-ACAP-ARAP_25.05.2022_00h00	7.81868e-06	0.000268007	2.87136e-09	5.39816e-08	[3]	Group94	16.2162	6	[B2M, HLA-DMA, HLA-DMB, HLA-DQA1, IFI30, PYCARD]
GO:0002684	positive regulation of immune system process	GO_BiologicalProcess-EBI-UniProt-GOA-ACAP-ARAP_25.05.2022_00h00	0.000114458	0.00175093	2.87136e-09	5.39816e-08	[2, 3, 4]	Group94	2.76718	29	[B2M, BCL6, CCDC88B, CCL3, CXCL8, FOS, GPS2, GPSM3, HCAR2, HLA-A, HLA-B, HLA-DMA, HLA-DMB, HLA-DQA1, HLA-E, IGHV4-39, IGKC, IL1B, LAPTM5, LGALS1, PARK7, PSMA7, PYCARD, RHOA, SPI1, TIMP1, VEGFB, VSIR, XBP1]
GO:0006952	defense response	GO_BiologicalProcess-EBI-UniProt-GOA-ACAP-ARAP_25.05.2022_00h00	4.5834e-06	0.000201997	2.87136e-09	5.39816e-08	[3]	Group94	2.55048	48	[ADGRE5, APOL2, BCL6, CCDC88B, CCL3, CCL3L1, CD14, CEBPB, CRK, CXCL8, CXCR4, CYBA, FOS, GPS2, GPSM3, HLA-A, HLA-B, HLA-C, HLA-E, IFIT2, IFIT3, IFNGR2, IGHV4-39, IGKC, IGKV3-20, IL1B, ISG20, LAPTM5, LGALS1, MGST2, MMP25, MPEG1, MSRB1, OSM, PARK7, PSMA7, PTGS2, PYCARD, RNASE6, S100A12, SERPINA1, SHARPIN, SOCS3, SPI1, TAP1, TIMP1, TREM1, ZDHHC5]
GO:0006959	humoral immune response	GO_BiologicalProcess-EBI-UniProt-GOA-ACAP-ARAP_25.05.2022_00h00	0.00247236	0.0157263	2.87136e-09	5.39816e-08	[3]	Group94	3.39943	12	[CXCL8, HLA-A, HLA-E, IGHV4-39, IGKC, IGKV3-20, IL1B, PSMA7, PSMB10, RNASE6, S100A12, TREM1]
GO:0009410	response to xenobiotic stimulus	GO_BiologicalProcess-EBI-UniProt-GOA-ACAP-ARAP_25.05.2022_00h00	0.00351204	0.0202517	2.87136e-09	5.39816e-08	[3]	Group94	2.99786	14	[AURKAIP1, CDKN1B, CXCR4, CYBA, DAD1, FOS, IL1B, NQO1, PTGS2, RBM22, RHOA, RPN2, S100A12, SOD2]
GO:0009636	response to toxic substance	GO_BiologicalProcess-EBI-UniProt-GOA-ACAP-ARAP_25.05.2022_00h00	0.00837235	0.0380767	2.87136e-09	5.39816e-08	[3]	Group94	3.39623	9	[ATF4, CCL3, DHFR, FOS, MGST2, NQO1, PARK7, PTGS2, SOD2]
GO:0009893	positive regulation of metabolic process	GO_BiologicalProcess-EBI-UniProt-GOA-ACAP-ARAP_25.05.2022_00h00	0.000352691	0.00379553	2.87136e-09	5.39816e-08	[2, 3, 4]	Group94	1.87654	76	[ATF4, ATMIN, AURKAIP1, B2M, BCL6, BSCL2, BTG2, CCDC88B, CCL3, CCT4, CCT8, CD14, CDKN1B, CEBPB, CEBPD, CFLAR, CIRBP, COPS8, CXCL8, CXCR4, CYBA, DDIT3, DERL1, DKK1, EGLN2, EGR1, EGR2, ELL2, FIS1, FLOT1, FOS, FUS, G0S2, GPS2, GPSM3, HERPUD1, HLA-A, HLA-E, IER2, IL1B, ISCU, JTB, KLF2, LAPTM5, LTB, MAP3K11, MARS1, MORF4L1, MSL1, NR4A2, OGT, OSM, PARK7, PAX9, PIM2, PLAUR, PSENEN, PTGES3, PTGS2, PYCARD…
GO:0009991	response to extracellular stimulus	GO_BiologicalProcess-EBI-UniProt-GOA-ACAP-ARAP_25.05.2022_00h00	0.00569203	0.0287868	2.87136e-09	5.39816e-08	[3]	Group94	2.74725	15	[ATF4, CYBA, DAD1, DDIT3, FOS, GABARAPL1, NQO1, NR4A2, OGT, PTGS2, RNF167, SOD2, TIMP1, WIPI1, XBP1]
GO:0010033	response to organic substance	GO_BiologicalProcess-EBI-UniProt-GOA-ACAP-ARAP_25.05.2022_00h00	0.000112555	0.00178068	2.87136e-09	5.39816e-08	[3]	Group94	2.03698	65	[ATF4, AUP1, B2M, BTG2, CCL3, CCL3L1, CD14, CDKN1B, CEBPB, CFLAR, CRK, CXCL8, CXCR1, CXCR4, CYBA, DDIT3, DERL1, DHFR, DKK1, EGLN2, EGR1, EGR2, FLOT1, FOS, GPS2, HERPUD1, HSP90B1, IER2, IFIT2, IFIT3, IFNGR2, IGFBP7, IL1B, KLF2, LAMTOR4, LAPTM5, MARS1, NQO1, NR4A2, OGT, OSM, PAFAH1B1, PARK7, PAX9, PDIA3, PTGES3, PTGS2, PYCARD, RGS2, RHOA, RNF139, S100P, SHARPIN, SLC3A2, SOCS3, SOD2, SPI1, SRSF4, TI…
GO:0012501	programmed cell death	GO_BiologicalProcess-EBI-UniProt-GOA-ACAP-ARAP_25.05.2022_00h00	7.78625e-06	0.000271931	2.87136e-09	5.39816e-08	[3]	Group94	2.43786	51	[ATF4, BCL6, BTG2, CCL3, CD14, CDKN1B, CEBPB, CFLAR, CXCR4, DAD1, DDIT3, DKK1, EGLN2, EGR1, FIS1, G0S2, GADD45B, HCAR2, HERPUD1, HSP90B1, HYPK, IFIT2, IFIT3, IL1B, IVNS1ABP, JTB, LAPTM5, LGALS1, MAP3K11, MORF4L1, NAA38, NME1, NQO1, NR4A2, OGT, PARK7, PDIA3, PIM2, PLAUR, PTGS2, PYCARD, RHOA, RHOB, SHARPIN, SHISA5, SOCS3, SOD2, SPI1, TIMP1, TSC22D3, XBP1]
GO:0019883	antigen processing and presentation of endogenous antigen	GO_BiologicalProcess-EBI-UniProt-GOA-ACAP-ARAP_25.05.2022_00h00	5.64983e-08	9.50712e-06	2.87136e-09	5.39816e-08	[3]	Group94	25	7	[B2M, HLA-A, HLA-B, HLA-C, HLA-E, TAP1, TAPBP]
GO:0019884	antigen processing and presentation of exogenous antigen	GO_BiologicalProcess-EBI-UniProt-GOA-ACAP-ARAP_25.05.2022_00h00	4.74742e-07	3.51499e-05	2.87136e-09	5.39816e-08	[3]	Group94	14.8148	8	[B2M, HLA-A, HLA-DMA, HLA-DMB, HLA-DQA1, HLA-E, IFI30, TAP1]
GO:0023056	positive regulation of signaling	GO_BiologicalProcess-EBI-UniProt-GOA-ACAP-ARAP_25.05.2022_00h00	0.000210814	0.00258422	2.87136e-09	5.39816e-08	[2, 3, 4]	Group94	2.30011	42	[APOL2, CCL3, CCL3L1, CD14, CFLAR, CRK, CXCR4, CYBA, DDIT3, DKK1, EEF1D, FIS1, FLOT1, G0S2, GADD45B, GPS2, HCAR2, IL1B, KLF2, LAMTOR4, LAPTM5, LGALS1, MAP3K11, OSM, PAFAH1B1, PARK7, PDIA3, PIM2, PLAUR, PTGS2, PYCARD, RHOA, S100A12, S100A4, SHARPIN, SHISA5, SPI1, TERF2IP, TIMP1, XBP1, ZDHHC5, ZNHIT1]
GO:0023057	negative regulation of signaling	GO_BiologicalProcess-EBI-UniProt-GOA-ACAP-ARAP_25.05.2022_00h00	0.00452363	0.0243408	2.87136e-09	5.39816e-08	[2, 3, 4]	Group94	2.14236	31	[BCL6, CFLAR, CXCL8, DDIT3, DKK1, EGR1, GPS2, HERPUD1, IL1B, IVNS1ABP, LAPTM5, MYADM, NR4A2, OGT, OSM, PAFAH1B1, PARK7, PFDN5, PLAUR, PTGS2, PYCARD, RGS2, RHOA, RNF167, SDHAF2, SOCS3, SOD2, SPI1, TIMP1, VASN, XBP1]
GO:0033554	cellular response to stress	GO_BiologicalProcess-EBI-UniProt-GOA-ACAP-ARAP_25.05.2022_00h00	1.2144e-08	3.74643e-06	2.87136e-09	5.39816e-08	[3]	Group94	2.806	58	[ATF4, ATMIN, AUP1, B2M, BCL6, BTG2, CDKN1B, CEBPB, CEBPD, CFLAR, CRK, CXCL8, DDIT3, DERL1, DHFR, DKK1, EGLN2, EGR1, FLOT1, FOS, FUS, GABARAPL1, GADD45B, GPS2, HERPUD1, HSP90B1, IL1B, KLF2, MAP3K11, MORF4L1, NQO1, NR4A2, PAFAH1B1, PARK7, PAXX, PDIA3, PTGS2, PYCARD, RHOA, RHOB, RNASE6, RNF139, RNF167, SHISA5, SOD2, SPI1, SYF2, TERF2IP, TIMP1, TMED2, TMUB2, TOMM7, UBE2J1, VASN, WIPI1, XBP1, YPEL3, …
GO:0040017	positive regulation of locomotion	GO_BiologicalProcess-EBI-UniProt-GOA-ACAP-ARAP_25.05.2022_00h00	0.00264708	0.0164974	2.87136e-09	5.39816e-08	[2, 3, 4]	Group94	2.80992	17	[CCL3, CRK, CXCL8, CXCR4, GPSM3, IL1B, MMP7, MYADM, PTGS2, PYCARD, RHOA, RHOB, SOD2, SPI1, VEGFB, VSIR, XBP1]
GO:0042592	homeostatic process	GO_BiologicalProcess-EBI-UniProt-GOA-ACAP-ARAP_25.05.2022_00h00	0.0119998	0.0492499	2.87136e-09	5.39816e-08	[3]	Group94	1.93691	35	[ATF4, ATOX1, ATP6V1B2, B2M, BCL6, BSCL2, CCL3, CEBPB, CXCR4, CYBA, DDIT3, EGLN2, EGR1, FIS1, FTL, G0S2, HCAR2, HERPUD1, HSP90B1, IGKC, IL1B, ISCU, KLF2, NQO1, OGT, PARK7, PTGS2, RAB3D, SLC25A44, SOD2, SPI1, TIMP1, TPP1, TSC22D3, XBP1]
GO:0043207	response to external biotic stimulus	GO_BiologicalProcess-EBI-UniProt-GOA-ACAP-ARAP_25.05.2022_00h00	7.82679e-06	0.000263407	2.87136e-09	5.39816e-08	[3]	Group94	2.62515	43	[AUP1, B2M, CCDC88B, CCL3, CCL3L1, CD14, CEBPB, CRK, CXCL8, CXCR4, CYBA, FOS, FUCA2, HLA-A, HLA-B, HLA-C, HLA-E, IFIT2, IFIT3, IFNGR2, IGHV4-39, IGKC, IGKV3-20, IL1B, ISG20, IVNS1ABP, MPEG1, MSRB1, NAALADL2, PIM2, PSMA7, PTGS2, PYCARD, RHOA, RNASE6, S100A12, SHARPIN, SOD2, SPI1, TIMP1, TREM1, XBP1, ZDHHC5]
GO:0048002	antigen processing and presentation of peptide antigen	GO_BiologicalProcess-EBI-UniProt-GOA-ACAP-ARAP_25.05.2022_00h00	4.83248e-12	8.94491e-09	2.87136e-09	5.39816e-08	[3]	Group94	18.8406	13	[B2M, HLA-A, HLA-B, HLA-C, HLA-DMA, HLA-DMB, HLA-DQA1, HLA-E, IFI30, PDIA3, PYCARD, TAP1, TAPBP]
GO:0048522	positive regulation of cellular process	GO_BiologicalProcess-EBI-UniProt-GOA-ACAP-ARAP_25.05.2022_00h00	9.55002e-05	0.00153714	2.87136e-09	5.39816e-08	[2, 3, 4]	Group94	1.78389	105	[APOL2, ATF4, ATMIN, AURKAIP1, B2M, BCL6, BTG2, CCDC88B, CCL3, CCL3L1, CCT4, CCT8, CD14, CDKN1B, CEBPB, CEBPD, CFLAR, CIRBP, COLGALT1, COPS8, CRK, CXCL8, CXCR4, CYBA, DDIT3, DKK1, EEF1D, EGR1, EGR2, ELL2, FIS1, FLOT1, FOS, FUS, G0S2, GADD45B, GPS2, GPSM3, HCAR2, HERPUD1, HLA-A, HLA-B, HLA-DMA, HLA-DMB, HLA-DQA1, HLA-E, IER2, IFIT2, IFNGR2, IGHV4-39, IGKC, IL1B, ISCU, JTB, KLF2, LAMTOR4, LAPTM5, L…
GO:0048584	positive regulation of response to stimulus	GO_BiologicalProcess-EBI-UniProt-GOA-ACAP-ARAP_25.05.2022_00h00	3.15013e-06	0.000153444	2.87136e-09	5.39816e-08	[2, 3, 4]	Group94	2.4	57	[APOL2, B2M, CCL3, CCL3L1, CD14, CEBPB, CFLAR, CRK, CXCL8, CXCR4, CYBA, DDIT3, DKK1, EEF1D, FIS1, FLOT1, FUS, G0S2, GADD45B, GPS2, GPSM3, HERPUD1, HLA-A, HLA-B, HLA-DMB, HLA-E, IGHV4-39, IGKC, IL1B, KLF2, LAMTOR4, LAPTM5, LGALS1, MAP3K11, MGST2, MORF4L1, OSM, PAFAH1B1, PARK7, PDIA3, PIM2, PLAUR, PSMA7, PTGS2, PYCARD, RHOA, S100A12, S100A4, SHARPIN, SHISA5, SPI1, TERF2IP, TIMP1, VEGFB, XBP1, ZDHHC…
GO:0048585	negative regulation of response to stimulus	GO_BiologicalProcess-EBI-UniProt-GOA-ACAP-ARAP_25.05.2022_00h00	0.00490869	0.02596	2.87136e-09	5.39816e-08	[2, 3, 4]	Group94	2.0564	35	[BCL6, CFLAR, CRK, CXCL8, DDIT3, DKK1, EGR1, GPS2, HERPUD1, HLA-A, HLA-B, HLA-E, IL1B, IVNS1ABP, LAPTM5, MYADM, NR4A2, OGT, PAFAH1B1, PARK7, PFDN5, PLAUR, PTGS2, PYCARD, RGS2, RHOA, RNF167, SDHAF2, SHARPIN, SOCS3, SOD2, SPI1, TIMP1, VASN, XBP1]
GO:0050790	regulation of catalytic activity	GO_BiologicalProcess-EBI-UniProt-GOA-ACAP-ARAP_25.05.2022_00h00	4.50537e-05	0.000926605	2.87136e-09	5.39816e-08	[3]	Group94	2.20907	56	[ARHGAP9, AUP1, AURKAIP1, BCL6, CCL3, CCL3L1, CCT4, CDKN1B, CFLAR, COPS8, CRK, CYBA, CYTH4, DAD1, DHFR, DKK1, EEF1D, EGR1, EGR2, FIS1, GADD45B, GLA, GPS2, GPSM3, HSP90B1, IL1B, ISCU, JTB, LAMTOR4, LAPTM5, LPAR2, MAP3K11, MGST2, NCF4, NQO1, NR4A2, PAFAH1B1, PARK7, PLAUR, PSAP, PSENEN, PSMA3, PTGES3, PTGS2, PYCARD, RGS2, RHOA, RING1, S100A12, SERPINA1, SOCS3, SOD2, TIMP1, TMED10, TMED2, VSIR]
GO:0050900	leukocyte migration	GO_BiologicalProcess-EBI-UniProt-GOA-ACAP-ARAP_25.05.2022_00h00	0.000177975	0.00235308	2.87136e-09	5.39816e-08	[2, 4]	Group94	3.7296	16	[CCL3, CCL3L1, CKLF, CRK, CXCL8, CXCR1, CXCR4, GPSM3, IL1B, PAFAH1B1, PYCARD, RHOA, S100A12, SPI1, TREM1, VEGFB]
GO:0051240	positive regulation of multicellular organismal process	GO_BiologicalProcess-EBI-UniProt-GOA-ACAP-ARAP_25.05.2022_00h00	0.00013771	0.00193108	2.87136e-09	5.39816e-08	[2, 3, 4]	Group94	2.41337	39	[ATF4, B2M, BCL6, BSCL2, CCDC88B, CCL3, CD14, CEBPB, CXCL8, CXCR4, CYBA, DDIT3, DKK1, EGR1, EGR2, FLOT1, FOS, G0S2, GPSM3, HCAR2, HLA-A, HLA-E, IL1B, LAPTM5, LGALS1, LTB, OGT, OSM, PAFAH1B1, PARK7, PTGS2, PYCARD, RGS2, RHOA, RHOB, TMED10, VEGFB, VSIR, XBP1]
GO:0051409	response to nitrosative stress	GO_BiologicalProcess-EBI-UniProt-GOA-ACAP-ARAP_25.05.2022_00h00	0.00716355	0.0341746	2.87136e-09	5.39816e-08	[3]	Group94	20	2	[DDIT3, PARK7]
GO:0051602	response to electrical stimulus	GO_BiologicalProcess-EBI-UniProt-GOA-ACAP-ARAP_25.05.2022_00h00	0.000483053	0.00480715	2.87136e-09	5.39816e-08	[3]	Group94	10	5	[BTG2, CD14, NQO1, SOD2, TIMP1]
GO:0051707	response to other organism	GO_BiologicalProcess-EBI-UniProt-GOA-ACAP-ARAP_25.05.2022_00h00	7.14186e-06	0.000254223	2.87136e-09	5.39816e-08	[2, 4]	Group94	2.6348	43	[AUP1, B2M, CCDC88B, CCL3, CCL3L1, CD14, CEBPB, CRK, CXCL8, CXCR4, CYBA, FOS, FUCA2, HLA-A, HLA-B, HLA-C, HLA-E, IFIT2, IFIT3, IFNGR2, IGHV4-39, IGKC, IGKV3-20, IL1B, ISG20, IVNS1ABP, MPEG1, MSRB1, NAALADL2, PIM2, PSMA7, PTGS2, PYCARD, RHOA, RNASE6, S100A12, SHARPIN, SOD2, SPI1, TIMP1, TREM1, XBP1, ZDHHC5]
GO:0070482	response to oxygen levels	GO_BiologicalProcess-EBI-UniProt-GOA-ACAP-ARAP_25.05.2022_00h00	1.78003e-05	0.000484534	2.87136e-09	5.39816e-08	[3]	Group94	4.53258	16	[ATF4, CDKN1B, CFLAR, CXCR4, CYBA, EGLN2, EGR1, FOS, HSP90B1, NR4A2, PTGS2, RHOA, SOD2, TIMP1, VASN, VEGFB]
GO:0070661	leukocyte proliferation	GO_BiologicalProcess-EBI-UniProt-GOA-ACAP-ARAP_25.05.2022_00h00	0.0103468	0.0446431	2.87136e-09	5.39816e-08	[3]	Group94	2.94906	11	[BCL6, CCDC88B, CEBPB, HLA-A, HLA-DMB, HLA-E, IL1B, PSMB10, PYCARD, TIMP1, VSIR]
GO:0070887	cellular response to chemical stimulus	GO_BiologicalProcess-EBI-UniProt-GOA-ACAP-ARAP_25.05.2022_00h00	0.0002525	0.00293948	2.87136e-09	5.39816e-08	[3]	Group94	1.99067	64	[ATF4, AUP1, AURKAIP1, B2M, CCL3, CCL3L1, CD14, CDKN1B, CEBPB, CFLAR, CKLF, CRK, CXCL8, CXCR1, CXCR4, CYBA, DDIT3, DERL1, DHFR, DKK1, EGLN2, EGR1, EGR2, FLOT1, FOS, GPS2, GPSM3, HERPUD1, HSP90B1, IFIT2, IFIT3, IFNGR2, IGFBP7, IL1B, KLF2, LAMTOR4, LAPTM5, MARS1, MGST2, NQO1, NR4A2, OGT, OSM, PAFAH1B1, PARK7, PAX9, PDIA3, PTGES3, PTGS2, PYCARD, RBM22, RHOA, RHOB, S100A12, SHARPIN, SOCS3, SOD2, SPI1…
GO:0070997	neuron death	GO_BiologicalProcess-EBI-UniProt-GOA-ACAP-ARAP_25.05.2022_00h00	5.90884e-05	0.0011393	2.87136e-09	5.39816e-08	[3]	Group94	4.10256	16	[ATF4, BTG2, CCL3, CEBPB, DDIT3, DKK1, EGLN2, EGR1, FOS, MAP3K11, NQO1, NR4A2, PARK7, RHOA, SOD2, TIMP1]
GO:0071216	cellular response to biotic stimulus	GO_BiologicalProcess-EBI-UniProt-GOA-ACAP-ARAP_25.05.2022_00h00	0.00252039	0.0159223	2.87136e-09	5.39816e-08	[3]	Group94	3.80228	10	[CCL3, CD14, CEBPB, CXCL8, DDIT3, IL1B, PYCARD, RHOA, SPI1, XBP1]
GO:0098609	cell-cell adhesion	GO_BiologicalProcess-EBI-UniProt-GOA-ACAP-ARAP_25.05.2022_00h00	0.0104222	0.0446564	2.87136e-09	5.39816e-08	[3]	Group94	2.23124	22	[B2M, BCL6, CCDC88B, CEBPB, FLOT1, HLA-A, HLA-DMA, HLA-DMB, HLA-DQA1, HLA-E, ICAM3, IL1B, LAPTM5, LGALS1, MYADM, PLAUR, PYCARD, RHOA, SPI1, TIMP1, VSIR, XBP1]
GO:1901698	response to nitrogen compound	GO_BiologicalProcess-EBI-UniProt-GOA-ACAP-ARAP_25.05.2022_00h00	1.15213e-05	0.000367687	2.87136e-09	5.39816e-08	[3]	Group94	2.8887	34	[ATF4, AUP1, BTG2, CDKN1B, CEBPB, CFLAR, CRK, CXCR4, CYBA, DERL1, DHFR, EGR1, EGR2, FLOT1, FOS, HERPUD1, HSP90B1, IL1B, KLF2, LAMTOR4, NQO1, NR4A2, OGT, PTGS2, RGS2, RHOA, RNF139, SLC3A2, SOCS3, SRSF4, TIMP1, TMUB2, UBE2J1, XBP1]
GO:1901700	response to oxygen-containing compound	GO_BiologicalProcess-EBI-UniProt-GOA-ACAP-ARAP_25.05.2022_00h00	0.00888709	0.0396385	2.87136e-09	5.39816e-08	[3]	Group94	1.9774	35	[ATF4, BTG2, CCL3, CD14, CDKN1B, CEBPB, CFLAR, CRK, CXCL8, CYBA, DHFR, DKK1, EGR1, EGR2, FOS, HSP90B1, IGFBP7, IL1B, KLF2, LAMTOR4, NQO1, NR4A2, OGT, PARK7, PTGS2, PYCARD, RGS2, RHOA, RHOB, SOCS3, SOD2, SPI1, SRSF4, TIMP1, XBP1]
GO:2001057	reactive nitrogen species metabolic process	GO_BiologicalProcess-EBI-UniProt-GOA-ACAP-ARAP_25.05.2022_00h00	0.00131862	0.00980224	2.87136e-09	5.39816e-08	[3]	Group94	6.52174	6	[GLA, IL1B, KLF2, NQO1, PTGS2, SOD2]
GO:0001816	cytokine production	GO_BiologicalProcess-EBI-UniProt-GOA-ACAP-ARAP_25.05.2022_00h00	6.33066e-06	0.000229766	2.87136e-09	5.39816e-08	[2, 5]	Group94	3.38346	27	[ATF4, B2M, BCL6, CCDC88B, CCL3, CD14, CEBPB, CYBA, DDIT3, EGR1, FLOT1, GPSM3, HLA-A, HLA-B, HLA-E, IL1B, KLF2, LAPTM5, LTB, OSM, PARK7, PTGS2, PYCARD, TMED10, UBE2J1, VSIR, XBP1]
GO:0001909	leukocyte mediated cytotoxicity	GO_BiologicalProcess-EBI-UniProt-GOA-ACAP-ARAP_25.05.2022_00h00	0.00290779	0.017705	2.87136e-09	5.39816e-08	[3, 4]	Group94	4.86111	7	[B2M, CRK, HLA-A, HLA-B, HLA-E, SPI1, TREM1]
GO:0002440	production of molecular mediator of immune response	GO_BiologicalProcess-EBI-UniProt-GOA-ACAP-ARAP_25.05.2022_00h00	0.00580703	0.0290509	2.87136e-09	5.39816e-08	[2, 5]	Group94	3.6	9	[B2M, BCL6, HLA-A, HLA-E, IL1B, LAPTM5, PYCARD, UBE2J1, XBP1]
GO:0002697	regulation of immune effector process	GO_BiologicalProcess-EBI-UniProt-GOA-ACAP-ARAP_25.05.2022_00h00	0.00296462	0.0179331	2.87136e-09	5.39816e-08	[3, 4]	Group94	3.17848	13	[B2M, BCL6, CRK, HLA-A, HLA-B, HLA-DMB, HLA-E, IL1B, LAPTM5, PYCARD, SPI1, UBE2J1, XBP1]
GO:0006935	chemotaxis	GO_BiologicalProcess-EBI-UniProt-GOA-ACAP-ARAP_25.05.2022_00h00	0.00307677	0.0182535	2.87136e-09	5.39816e-08	[3, 4]	Group94	2.69865	18	[CCL3, CCL3L1, CKLF, CRK, CXCL8, CXCR1, CXCR4, EGR2, GPSM3, IL1B, PLAUR, RHOA, S100A12, SPI1, TREM1, TYMP, VASP, VEGFB]
GO:0007565	female pregnancy	GO_BiologicalProcess-EBI-UniProt-GOA-ACAP-ARAP_25.05.2022_00h00	0.00553964	0.0283256	2.87136e-09	5.39816e-08	[3, 4]	Group94	3.92157	8	[APOL2, FOS, IGFBP7, IL1B, PTGS2, RGS2, TIMP1, TMED2]
GO:0007566	embryo implantation	GO_BiologicalProcess-EBI-UniProt-GOA-ACAP-ARAP_25.05.2022_00h00	0.00787041	0.0364203	2.87136e-09	5.39816e-08	[2, 3, 4, 5]	Group94	6.66667	4	[IGFBP7, IL1B, PTGS2, TIMP1]
GO:0009725	response to hormone	GO_BiologicalProcess-EBI-UniProt-GOA-ACAP-ARAP_25.05.2022_00h00	0.00523432	0.0272922	2.87136e-09	5.39816e-08	[3, 4]	Group94	2.37325	22	[BTG2, CDKN1B, CFLAR, CRK, CYBA, EGLN2, EGR1, EGR2, FOS, IGFBP7, IL1B, NQO1, NR4A2, OGT, PARK7, PTGES3, PTGS2, RHOA, SOCS3, SRSF4, TIMP1, XBP1]
GO:0010646	regulation of cell communication	GO_BiologicalProcess-EBI-UniProt-GOA-ACAP-ARAP_25.05.2022_00h00	0.000765339	0.00668227	2.87136e-09	5.39816e-08	[3, 4]	Group94	1.88945	67	[APOL2, ARHGAP9, ATF4, AURKAIP1, BCL6, CCL3, CCL3L1, CD14, CFLAR, CRK, CXCL8, CXCR4, CYBA, CYTH4, DDIT3, DKK1, EEF1D, EGR1, EGR2, FIS1, FLOT1, G0S2, GADD45B, GPS2, HCAR2, HERPUD1, IFNGR2, IGFBP7, IL1B, IVNS1ABP, KLF2, LAMTOR4, LAPTM5, LGALS1, MAP3K11, MYADM, NR4A2, OGT, OSM, PAFAH1B1, PARK7, PDIA3, PFDN5, PIM2, PLAUR, PTGS2, PYCARD, RGS2, RHOA, RNF167, S100A12, S100A4, SDHAF2, SHARPIN, SHISA5, SO…
GO:0010941	regulation of cell death	GO_BiologicalProcess-EBI-UniProt-GOA-ACAP-ARAP_25.05.2022_00h00	1.53083e-06	9.14054e-05	2.87136e-09	5.39816e-08	[3, 4]	Group94	2.67959	47	[ATF4, BCL6, BTG2, CCL3, CDKN1B, CEBPB, CFLAR, CXCR4, DAD1, DDIT3, DKK1, EGLN2, EGR1, FIS1, FOS, G0S2, GADD45B, HCAR2, HERPUD1, HSP90B1, HYPK, IFIT2, IFIT3, IL1B, IVNS1ABP, LAPTM5, LGALS1, MAP3K11, MORF4L1, NAA38, NME1, NQO1, NR4A2, OGT, PARK7, PDIA3, PIM2, PLAUR, PTGS2, PYCARD, RHOA, RHOB, SOCS3, SOD2, TIMP1, TSC22D3, XBP1]
GO:0030155	regulation of cell adhesion	GO_BiologicalProcess-EBI-UniProt-GOA-ACAP-ARAP_25.05.2022_00h00	0.000209727	0.0026054	2.87136e-09	5.39816e-08	[3, 4]	Group94	2.91971	24	[B2M, BCL6, CCDC88B, CEBPB, CRK, CXCL8, CXCR4, FLOT1, HLA-A, HLA-DMA, HLA-DMB, HLA-DQA1, HLA-E, IL1B, LAPTM5, LGALS1, MYADM, PLAUR, PYCARD, RHOA, SPI1, TIMP1, VSIR, XBP1]
GO:0031341	regulation of cell killing	GO_BiologicalProcess-EBI-UniProt-GOA-ACAP-ARAP_25.05.2022_00h00	0.00297764	0.0179531	2.87136e-09	5.39816e-08	[3, 4]	Group94	5.55556	6	[B2M, CRK, HLA-A, HLA-B, HLA-E, SPI1]
GO:0032101	regulation of response to external stimulus	GO_BiologicalProcess-EBI-UniProt-GOA-ACAP-ARAP_25.05.2022_00h00	0.000952533	0.00790645	2.87136e-09	5.39816e-08	[3, 4]	Group94	2.53906	26	[BCL6, CCL3, CD14, CEBPB, CRK, CXCL8, CXCR4, CYBA, GPS2, GPSM3, HLA-A, HLA-B, HLA-E, IL1B, LGALS1, MGST2, OSM, PARK7, PLAUR, PTGS2, PYCARD, S100A12, SHARPIN, SOCS3, SPI1, VEGFB]
GO:0046649	lymphocyte activation	GO_BiologicalProcess-EBI-UniProt-GOA-ACAP-ARAP_25.05.2022_00h00	0.00193371	0.013306	2.87136e-09	5.39816e-08	[3, 4]	Group94	2.53304	23	[B2M, BCL6, CCDC88B, CEBPB, EGR1, GPS2, HLA-A, HLA-DMA, HLA-DMB, HLA-DQA1, HLA-E, IGHV4-39, IGKC, IL1B, LAPTM5, LGALS1, PSMB10, PYCARD, RHOA, SPI1, TIMP1, VSIR, XBP1]
GO:0050776	regulation of immune response	GO_BiologicalProcess-EBI-UniProt-GOA-ACAP-ARAP_25.05.2022_00h00	0.00465742	0.0247727	2.87136e-09	5.39816e-08	[3, 4]	Group94	2.35897	23	[B2M, BCL6, CD14, CRK, CYBA, FLOT1, GPS2, HLA-A, HLA-B, HLA-DMB, HLA-E, IGHV4-39, IGKC, IL1B, LAPTM5, PARK7, PSMA7, PYCARD, SPI1, TAPBP, VSIR, XBP1, ZDHHC5]
GO:0050865	regulation of cell activation	GO_BiologicalProcess-EBI-UniProt-GOA-ACAP-ARAP_25.05.2022_00h00	0.00143713	0.0105144	2.87136e-09	5.39816e-08	[3, 4]	Group94	2.69576	21	[B2M, BCL6, CCDC88B, CCL3, CEBPB, HLA-A, HLA-DMA, HLA-DMB, HLA-DQA1, HLA-E, IGHV4-39, IGKC, IL1B, LAPTM5, LGALS1, PYCARD, RHOA, SPI1, TIMP1, VSIR, XBP1]
GO:0060353	regulation of cell adhesion molecule production	GO_BiologicalProcess-EBI-UniProt-GOA-ACAP-ARAP_25.05.2022_00h00	0.0057805	0.0290753	2.87136e-09	5.39816e-08	[3, 4]	Group94	22.2222	2	[CXCL8, IL1B]
GO:0080134	regulation of response to stress	GO_BiologicalProcess-EBI-UniProt-GOA-ACAP-ARAP_25.05.2022_00h00	3.46789e-05	0.000792478	2.87136e-09	5.39816e-08	[3, 4]	Group94	2.60274	38	[ATF4, BCL6, CCL3, CEBPB, CRK, CXCR4, CYBA, DDIT3, DHFR, FUS, GADD45B, GPS2, GPSM3, HERPUD1, HLA-A, HLA-B, HLA-E, IL1B, LGALS1, MAP3K11, MGST2, MORF4L1, OSM, PAFAH1B1, PARK7, PLAUR, PTGS2, PYCARD, S100A12, SHARPIN, SOCS3, SOD2, SPI1, TERF2IP, TIMP1, TMED2, XBP1, ZNHIT1]
GO:1903409	reactive oxygen species biosynthetic process	GO_BiologicalProcess-EBI-UniProt-GOA-ACAP-ARAP_25.05.2022_00h00	0.0012072	0.00915787	2.87136e-09	5.39816e-08	[3, 4]	Group94	8.19672	5	[CFLAR, CYBA, PARK7, RHOA, SOD2]
GO:1990748	cellular detoxification	GO_BiologicalProcess-EBI-UniProt-GOA-ACAP-ARAP_25.05.2022_00h00	0.00787442	0.0362576	2.87136e-09	5.39816e-08	[2, 5]	Group94	4.54545	6	[DHFR, MGST2, NQO1, PARK7, PTGS2, SOD2]
GO:0002520	immune system development	GO_BiologicalProcess-EBI-UniProt-GOA-ACAP-ARAP_25.05.2022_00h00	0.00876891	0.0393008	2.87136e-09	5.39816e-08	[2, 4, 5]	Group94	2.20386	24	[ATF4, B2M, BCL6, CCL3, CEBPB, CEBPD, EGR1, FOS, GPS2, HLA-B, HLA-E, IL1B, KLF2, LGALS1, LTB, OGT, OSM, PAFAH1B1, RHOA, SOD2, SPI1, TIMP1, VSIR, XBP1]
GO:0000302	response to reactive oxygen species	GO_BiologicalProcess-EBI-UniProt-GOA-ACAP-ARAP_25.05.2022_00h00	0.00858381	0.0388475	2.87136e-09	5.39816e-08	[4]	Group94	3.63636	8	[CRK, DHFR, FOS, KLF2, NQO1, PARK7, RHOB, SOD2]
GO:0001659	temperature homeostasis	GO_BiologicalProcess-EBI-UniProt-GOA-ACAP-ARAP_25.05.2022_00h00	4.93118e-05	0.000971023	2.87136e-09	5.39816e-08	[3, 5]	Group94	5.69948	11	[ATF4, BSCL2, CEBPB, CXCR4, DDIT3, EGR1, G0S2, IL1B, OGT, PTGS2, SLC25A44]
GO:0001666	response to hypoxia	GO_BiologicalProcess-EBI-UniProt-GOA-ACAP-ARAP_25.05.2022_00h00	1.46924e-05	0.000412054	2.87136e-09	5.39816e-08	[3, 5]	Group94	4.85437	15	[CDKN1B, CFLAR, CXCR4, CYBA, EGLN2, EGR1, FOS, HSP90B1, NR4A2, PTGS2, RHOA, SOD2, TIMP1, VASN, VEGFB]
GO:0002428	antigen processing and presentation of peptide antigen via MHC class Ib	GO_BiologicalProcess-EBI-UniProt-GOA-ACAP-ARAP_25.05.2022_00h00	0.0057805	0.0290753	2.87136e-09	5.39816e-08	[4]	Group94	22.2222	2	[B2M, HLA-E]
GO:0002474	antigen processing and presentation of peptide antigen via MHC class I	GO_BiologicalProcess-EBI-UniProt-GOA-ACAP-ARAP_25.05.2022_00h00	2.84848e-10	2.63627e-07	2.87136e-09	5.39816e-08	[4]	Group94	27.2727	9	[B2M, HLA-A, HLA-B, HLA-C, HLA-E, IFI30, PDIA3, TAP1, TAPBP]
GO:0002478	antigen processing and presentation of exogenous peptide antigen	GO_BiologicalProcess-EBI-UniProt-GOA-ACAP-ARAP_25.05.2022_00h00	9.05155e-08	1.04715e-05	2.87136e-09	5.39816e-08	[4]	Group94	18.1818	8	[B2M, HLA-A, HLA-DMA, HLA-DMB, HLA-DQA1, HLA-E, IFI30, TAP1]
GO:0002483	antigen processing and presentation of endogenous peptide antigen	GO_BiologicalProcess-EBI-UniProt-GOA-ACAP-ARAP_25.05.2022_00h00	5.99934e-09	2.22096e-06	2.87136e-09	5.39816e-08	[4]	Group94	33.3333	7	[B2M, HLA-A, HLA-B, HLA-C, HLA-E, TAP1, TAPBP]
GO:0002495	antigen processing and presentation of peptide antigen via MHC class II	GO_BiologicalProcess-EBI-UniProt-GOA-ACAP-ARAP_25.05.2022_00h00	5.57976e-06	0.00021517	2.87136e-09	5.39816e-08	[4]	Group94	17.1429	6	[B2M, HLA-DMA, HLA-DMB, HLA-DQA1, IFI30, PYCARD]
GO:0002694	regulation of leukocyte activation	GO_BiologicalProcess-EBI-UniProt-GOA-ACAP-ARAP_25.05.2022_00h00	0.000478165	0.00483652	2.87136e-09	5.39816e-08	[3, 4, 5]	Group94	2.94118	21	[B2M, BCL6, CCDC88B, CCL3, CEBPB, HLA-A, HLA-DMA, HLA-DMB, HLA-DQA1, HLA-E, IGHV4-39, IGKC, IL1B, LAPTM5, LGALS1, PYCARD, RHOA, SPI1, TIMP1, VSIR, XBP1]
GO:0002698	negative regulation of immune effector process	GO_BiologicalProcess-EBI-UniProt-GOA-ACAP-ARAP_25.05.2022_00h00	0.00680839	0.0328186	2.87136e-09	5.39816e-08	[3, 4, 5]	Group94	4.6875	6	[BCL6, CRK, HLA-A, HLA-B, HLA-E, SPI1]
GO:0002699	positive regulation of immune effector process	GO_BiologicalProcess-EBI-UniProt-GOA-ACAP-ARAP_25.05.2022_00h00	0.00434618	0.0238717	2.87136e-09	5.39816e-08	[3, 4, 5]	Group94	3.52113	10	[B2M, HLA-A, HLA-B, HLA-DMB, HLA-E, IL1B, LAPTM5, PYCARD, SPI1, XBP1]
GO:0006801	superoxide metabolic process	GO_BiologicalProcess-EBI-UniProt-GOA-ACAP-ARAP_25.05.2022_00h00	0.000721521	0.00642085	2.87136e-09	5.39816e-08	[4]	Group94	7.31707	6	[CYBA, DHFR, NCF4, NQO1, PARK7, SOD2]
GO:0006915	apoptotic process	GO_BiologicalProcess-EBI-UniProt-GOA-ACAP-ARAP_25.05.2022_00h00	3.5021e-06	0.00016206	2.87136e-09	5.39816e-08	[4]	Group94	2.50737	51	[ATF4, BCL6, BTG2, CCL3, CD14, CDKN1B, CEBPB, CFLAR, CXCR4, DAD1, DDIT3, DKK1, EGLN2, EGR1, FIS1, G0S2, GADD45B, HCAR2, HERPUD1, HSP90B1, HYPK, IFIT2, IFIT3, IL1B, IVNS1ABP, JTB, LAPTM5, LGALS1, MAP3K11, MORF4L1, NAA38, NME1, NQO1, NR4A2, OGT, PARK7, PDIA3, PIM2, PLAUR, PTGS2, PYCARD, RHOA, RHOB, SHARPIN, SHISA5, SOCS3, SOD2, SPI1, TIMP1, TSC22D3, XBP1]
GO:0006954	inflammatory response	GO_BiologicalProcess-EBI-UniProt-GOA-ACAP-ARAP_25.05.2022_00h00	3.42179e-06	0.000162404	2.87136e-09	5.39816e-08	[4]	Group94	3.34873	29	[ADGRE5, APOL2, BCL6, CCL3, CCL3L1, CD14, CEBPB, CXCL8, CXCR4, CYBA, FOS, GPS2, GPSM3, HLA-E, IFNGR2, IL1B, LGALS1, MGST2, MMP25, OSM, PARK7, PTGS2, PYCARD, S100A12, SERPINA1, SHARPIN, SOCS3, TIMP1, TREM1]
GO:0007159	leukocyte cell-cell adhesion	GO_BiologicalProcess-EBI-UniProt-GOA-ACAP-ARAP_25.05.2022_00h00	3.98561e-05	0.000878257	2.87136e-09	5.39816e-08	[4]	Group94	4.05728	17	[B2M, BCL6, CCDC88B, CEBPB, HLA-A, HLA-DMA, HLA-DMB, HLA-DQA1, HLA-E, IL1B, LAPTM5, LGALS1, PYCARD, RHOA, TIMP1, VSIR, XBP1]
GO:0007584	response to nutrient	GO_BiologicalProcess-EBI-UniProt-GOA-ACAP-ARAP_25.05.2022_00h00	0.0105066	0.0449139	2.87136e-09	5.39816e-08	[3, 5]	Group94	3.82514	7	[DAD1, NQO1, OGT, PTGS2, SOD2, TIMP1, XBP1]
GO:0009617	response to bacterium	GO_BiologicalProcess-EBI-UniProt-GOA-ACAP-ARAP_25.05.2022_00h00	5.3334e-06	0.000224366	2.87136e-09	5.39816e-08	[3, 5]	Group94	3.34129	28	[B2M, CCL3, CD14, CEBPB, CXCL8, CYBA, FOS, FUCA2, HLA-A, HLA-B, HLA-E, IGHV4-39, IGKC, IGKV3-20, IL1B, MPEG1, NAALADL2, PTGS2, PYCARD, RHOA, RNASE6, S100A12, SHARPIN, SOD2, SPI1, TIMP1, TREM1, XBP1]
GO:0009743	response to carbohydrate	GO_BiologicalProcess-EBI-UniProt-GOA-ACAP-ARAP_25.05.2022_00h00	0.0044682	0.0241832	2.87136e-09	5.39816e-08	[4]	Group94	3.75	9	[CDKN1B, CYBA, EGR1, IL1B, NQO1, PTGS2, RHOA, SOD2, XBP1]
GO:0009966	regulation of signal transduction	GO_BiologicalProcess-EBI-UniProt-GOA-ACAP-ARAP_25.05.2022_00h00	0.000268357	0.00306623	2.87136e-09	5.39816e-08	[3, 4, 5]	Group94	1.99557	63	[APOL2, ARHGAP9, AURKAIP1, BCL6, CCL3, CCL3L1, CD14, CFLAR, CRK, CXCL8, CXCR4, CYBA, CYTH4, DDIT3, DKK1, EEF1D, EGR1, EGR2, FIS1, FLOT1, G0S2, GADD45B, GPS2, HERPUD1, IFNGR2, IGFBP7, IL1B, IVNS1ABP, KLF2, LAMTOR4, LAPTM5, LGALS1, MAP3K11, MYADM, NR4A2, OGT, OSM, PAFAH1B1, PARK7, PDIA3, PFDN5, PIM2, PLAUR, PTGS2, PYCARD, RGS2, RHOA, RNF167, S100A12, S100A4, SDHAF2, SHARPIN, SHISA5, SOCS3, SOD2, SP…
GO:0010243	response to organonitrogen compound	GO_BiologicalProcess-EBI-UniProt-GOA-ACAP-ARAP_25.05.2022_00h00	1.39449e-05	0.000403312	2.87136e-09	5.39816e-08	[4]	Group94	2.95203	32	[ATF4, AUP1, BTG2, CDKN1B, CEBPB, CFLAR, CRK, CXCR4, CYBA, DERL1, DHFR, EGR1, EGR2, FOS, HERPUD1, HSP90B1, IL1B, KLF2, LAMTOR4, NQO1, NR4A2, OGT, PTGS2, RGS2, RHOA, RNF139, SOCS3, SRSF4, TIMP1, TMUB2, UBE2J1, XBP1]
GO:0010604	positive regulation of macromolecule metabolic process	GO_BiologicalProcess-EBI-UniProt-GOA-ACAP-ARAP_25.05.2022_00h00	0.00107699	0.00848302	2.87136e-09	5.39816e-08	[3, 4, 5]	Group94	1.85235	69	[ATF4, ATMIN, AURKAIP1, B2M, BCL6, BTG2, CCDC88B, CCL3, CCT4, CCT8, CD14, CDKN1B, CEBPB, CEBPD, CFLAR, CIRBP, COPS8, CXCL8, CYBA, DDIT3, DERL1, DKK1, EGLN2, EGR1, EGR2, ELL2, FIS1, FLOT1, FOS, FUS, GPS2, GPSM3, HERPUD1, HLA-A, HLA-E, IER2, IL1B, JTB, KLF2, LAPTM5, LTB, MAP3K11, MARS1, MORF4L1, MSL1, NR4A2, OGT, OSM, PARK7, PAX9, PIM2, PLAUR, PSENEN, PTGES3, PTGS2, PYCARD, RBM22, RHOA, RNF139, S10…
GO:0010647	positive regulation of cell communication	GO_BiologicalProcess-EBI-UniProt-GOA-ACAP-ARAP_25.05.2022_00h00	0.000198735	0.00255458	2.87136e-09	5.39816e-08	[3, 4, 5]	Group94	2.30643	42	[APOL2, CCL3, CCL3L1, CD14, CFLAR, CRK, CXCR4, CYBA, DDIT3, DKK1, EEF1D, FIS1, FLOT1, G0S2, GADD45B, GPS2, HCAR2, IL1B, KLF2, LAMTOR4, LAPTM5, LGALS1, MAP3K11, OSM, PAFAH1B1, PARK7, PDIA3, PIM2, PLAUR, PTGS2, PYCARD, RHOA, S100A12, S100A4, SHARPIN, SHISA5, SPI1, TERF2IP, TIMP1, XBP1, ZDHHC5, ZNHIT1]
GO:0010648	negative regulation of cell communication	GO_BiologicalProcess-EBI-UniProt-GOA-ACAP-ARAP_25.05.2022_00h00	0.00430184	0.0236985	2.87136e-09	5.39816e-08	[3, 4, 5]	Group94	2.14979	31	[BCL6, CFLAR, CXCL8, DDIT3, DKK1, EGR1, GPS2, HERPUD1, IL1B, IVNS1ABP, LAPTM5, MYADM, NR4A2, OGT, OSM, PAFAH1B1, PARK7, PFDN5, PLAUR, PTGS2, PYCARD, RGS2, RHOA, RNF167, SDHAF2, SOCS3, SOD2, SPI1, TIMP1, VASN, XBP1]
GO:0010942	positive regulation of cell death	GO_BiologicalProcess-EBI-UniProt-GOA-ACAP-ARAP_25.05.2022_00h00	1.69254e-06	9.79029e-05	2.87136e-09	5.39816e-08	[3, 4, 5]	Group94	3.93443	24	[ATF4, BCL6, CCL3, CDKN1B, DDIT3, DKK1, EGR1, FIS1, FOS, G0S2, GADD45B, HCAR2, IFIT2, LAPTM5, LGALS1, MAP3K11, NQO1, PARK7, PDIA3, PTGS2, PYCARD, RHOA, RHOB, SOD2]
GO:0014070	response to organic cyclic compound	GO_BiologicalProcess-EBI-UniProt-GOA-ACAP-ARAP_25.05.2022_00h00	0.00145903	0.0105908	2.87136e-09	5.39816e-08	[4]	Group94	2.5025	25	[ATF4, BTG2, CCL3, CDKN1B, CEBPB, CFLAR, CXCR4, CYBA, DHFR, EGLN2, EGR1, FLOT1, FOS, HSP90B1, IGFBP7, IL1B, KLF2, NQO1, PARK7, PTGES3, PTGS2, RHOA, SLC3A2, SOD2, TIMP1]
GO:0014805	smooth muscle adaptation	GO_BiologicalProcess-EBI-UniProt-GOA-ACAP-ARAP_25.05.2022_00h00	0.00166223	0.0116988	2.87136e-09	5.39816e-08	[3, 5]	Group94	40	2	[CYBA, IL1B]
GO:0022900	electron transport chain	GO_BiologicalProcess-EBI-UniProt-GOA-ACAP-ARAP_25.05.2022_00h00	4.93118e-05	0.000971023	2.87136e-09	5.39816e-08	[4]	Group94	5.69948	11	[COX7A2, CYBA, ISCU, NDUFA1, NDUFA3, NDUFV3, NQO2, PARK7, SDHAF2, SOD2, UQCR11]
GO:0031342	negative regulation of cell killing	GO_BiologicalProcess-EBI-UniProt-GOA-ACAP-ARAP_25.05.2022_00h00	0.000457781	0.0046815	2.87136e-09	5.39816e-08	[3, 4, 5]	Group94	14.2857	4	[CRK, HLA-A, HLA-B, HLA-E]
GO:0031343	positive regulation of cell killing	GO_BiologicalProcess-EBI-UniProt-GOA-ACAP-ARAP_25.05.2022_00h00	0.00196453	0.0133689	2.87136e-09	5.39816e-08	[3, 4, 5]	Group94	7.35294	5	[B2M, HLA-A, HLA-B, HLA-E, SPI1]
GO:0032103	positive regulation of response to external stimulus	GO_BiologicalProcess-EBI-UniProt-GOA-ACAP-ARAP_25.05.2022_00h00	7.4818e-05	0.00129428	2.87136e-09	5.39816e-08	[3, 4, 5]	Group94	3.71134	18	[CCL3, CD14, CEBPB, CXCL8, CXCR4, CYBA, GPSM3, HLA-E, IL1B, LGALS1, MGST2, OSM, PARK7, PTGS2, PYCARD, S100A12, SPI1, VEGFB]
GO:0032943	mononuclear cell proliferation	GO_BiologicalProcess-EBI-UniProt-GOA-ACAP-ARAP_25.05.2022_00h00	0.00448036	0.0241783	2.87136e-09	5.39816e-08	[4]	Group94	3.31325	11	[BCL6, CCDC88B, CEBPB, HLA-A, HLA-DMB, HLA-E, IL1B, PSMB10, PYCARD, TIMP1, VSIR]
GO:0033993	response to lipid	GO_BiologicalProcess-EBI-UniProt-GOA-ACAP-ARAP_25.05.2022_00h00	0.00891843	0.0396827	2.87136e-09	5.39816e-08	[4]	Group94	2.26337	22	[CCL3, CD14, CDKN1B, CEBPB, CFLAR, CXCL8, CYBA, DKK1, EGLN2, FOS, IGFBP7, IL1B, NQO1, PARK7, PTGES3, PTGS2, PYCARD, RHOA, SOD2, SPI1, TIMP1, XBP1]
GO:0034097	response to cytokine	GO_BiologicalProcess-EBI-UniProt-GOA-ACAP-ARAP_25.05.2022_00h00	4.88986e-05	0.000973239	2.87136e-09	5.39816e-08	[4]	Group94	2.95671	28	[CCL3, CCL3L1, CD14, CEBPB, CXCL8, CXCR1, CXCR4, CYBA, EGR1, FOS, GPS2, IFIT2, IFIT3, IFNGR2, IL1B, KLF2, LAPTM5, OSM, PAFAH1B1, PDIA3, PTGS2, PYCARD, RHOA, SHARPIN, SOCS3, SPI1, TIMP1, XBP1]
GO:0035556	intracellular signal transduction	GO_BiologicalProcess-EBI-UniProt-GOA-ACAP-ARAP_25.05.2022_00h00	0.000118466	0.00172662	2.87136e-09	5.39816e-08	[3, 4, 5]	Group94	2.09666	59	[APOL2, ARHGAP9, ATF4, AURKAIP1, BCL6, CCL3, CCL3L1, CD14, CDKN1B, CEBPB, CFLAR, COPS8, CRK, CXCL8, CXCR1, CXCR4, CYTH4, DDIT3, DKK1, EEF1D, EGR2, FIS1, FLOT1, GADD45B, GPS2, HERPUD1, IL1B, IVNS1ABP, LAMTOR4, LAPTM5, LGALS1, MAP3K11, MYADM, OGT, OSM, PAFAH1B1, PARK7, PIM2, PLAUR, PTGS2, PYCARD, RGS2, RHOA, RHOB, RNASE6, RNF167, S100A12, S100A4, SHARPIN, SHISA5, SOCS3, SOD2, SPI1, SYF2, TERF2IP, T…
GO:0036293	response to decreased oxygen levels	GO_BiologicalProcess-EBI-UniProt-GOA-ACAP-ARAP_25.05.2022_00h00	5.66175e-06	0.000209598	2.87136e-09	5.39816e-08	[4]	Group94	4.96894	16	[ATF4, CDKN1B, CFLAR, CXCR4, CYBA, EGLN2, EGR1, FOS, HSP90B1, NR4A2, PTGS2, RHOA, SOD2, TIMP1, VASN, VEGFB]
GO:0045785	positive regulation of cell adhesion	GO_BiologicalProcess-EBI-UniProt-GOA-ACAP-ARAP_25.05.2022_00h00	4.36266e-05	0.000917647	2.87136e-09	5.39816e-08	[3, 4, 5]	Group94	3.73281	19	[B2M, BCL6, CCDC88B, CRK, FLOT1, HLA-A, HLA-DMA, HLA-DMB, HLA-DQA1, HLA-E, IL1B, LGALS1, MYADM, PLAUR, PYCARD, RHOA, TIMP1, VSIR, XBP1]
GO:0046209	nitric oxide metabolic process	GO_BiologicalProcess-EBI-UniProt-GOA-ACAP-ARAP_25.05.2022_00h00	0.00124601	0.0093755	2.87136e-09	5.39816e-08	[4]	Group94	6.59341	6	[GLA, IL1B, KLF2, NQO1, PTGS2, SOD2]
GO:0050867	positive regulation of cell activation	GO_BiologicalProcess-EBI-UniProt-GOA-ACAP-ARAP_25.05.2022_00h00	0.000115479	0.00173781	2.87136e-09	5.39816e-08	[3, 4, 5]	Group94	3.58566	18	[B2M, BCL6, CCDC88B, CCL3, HLA-A, HLA-DMA, HLA-DMB, HLA-DQA1, HLA-E, IGHV4-39, IGKC, IL1B, LGALS1, PYCARD, RHOA, TIMP1, VSIR, XBP1]
GO:0051173	positive regulation of nitrogen compound metabolic process	GO_BiologicalProcess-EBI-UniProt-GOA-ACAP-ARAP_25.05.2022_00h00	0.0114724	0.0477199	2.87136e-09	5.39816e-08	[3, 4, 5]	Group94	1.74122	58	[ATF4, ATMIN, AURKAIP1, BCL6, BTG2, CCT4, CCT8, CDKN1B, CEBPB, CEBPD, CFLAR, CIRBP, COPS8, DDIT3, DERL1, DKK1, EGLN2, EGR1, EGR2, ELL2, FIS1, FLOT1, FOS, FUS, GPS2, HERPUD1, IER2, IL1B, JTB, KLF2, LAPTM5, MAP3K11, MARS1, MORF4L1, MSL1, NR4A2, OGT, OSM, PARK7, PAX9, PIM2, PLAUR, PSENEN, PTGES3, PTGS2, PYCARD, RBM22, RHOA, RNF139, S100A12, SOD2, SPI1, TERF2IP, TIMP1, TRMT10C, VEGFB, VSIR, XBP1]
GO:0051336	regulation of hydrolase activity	GO_BiologicalProcess-EBI-UniProt-GOA-ACAP-ARAP_25.05.2022_00h00	0.00106576	0.00846664	2.87136e-09	5.39816e-08	[4]	Group94	2.48162	27	[ARHGAP9, AURKAIP1, BCL6, CCL3, CCL3L1, CFLAR, CRK, EGR2, FIS1, HSP90B1, LAPTM5, LPAR2, PAFAH1B1, PARK7, PLAUR, PSAP, PSENEN, PSMA3, PTGS2, PYCARD, RGS2, RHOA, SERPINA1, TIMP1, TMED10, TMED2, VSIR]
GO:0060081	membrane hyperpolarization	GO_BiologicalProcess-EBI-UniProt-GOA-ACAP-ARAP_25.05.2022_00h00	0.0103271	0.0446623	2.87136e-09	5.39816e-08	[4]	Group94	16.6667	2	[PARK7, SOD2]
GO:0060548	negative regulation of cell death	GO_BiologicalProcess-EBI-UniProt-GOA-ACAP-ARAP_25.05.2022_00h00	0.000496624	0.00483816	2.87136e-09	5.39816e-08	[3, 4, 5]	Group94	2.57117	28	[ATF4, BCL6, BTG2, CDKN1B, CEBPB, CFLAR, DAD1, DKK1, HERPUD1, HSP90B1, HYPK, IFIT3, IL1B, IVNS1ABP, LAPTM5, NAA38, NQO1, NR4A2, PARK7, PIM2, PLAUR, PTGS2, RHOA, SOCS3, SOD2, TIMP1, TSC22D3, XBP1]
GO:0062197	cellular response to chemical stress	GO_BiologicalProcess-EBI-UniProt-GOA-ACAP-ARAP_25.05.2022_00h00	0.00106397	0.00848884	2.87136e-09	5.39816e-08	[4]	Group94	3.57143	13	[ATF4, DDIT3, DHFR, FOS, KLF2, NQO1, NR4A2, PARK7, PTGS2, PYCARD, RHOB, SOD2, TIMP1]
GO:0071310	cellular response to organic substance	GO_BiologicalProcess-EBI-UniProt-GOA-ACAP-ARAP_25.05.2022_00h00	0.000318047	0.00352518	2.87136e-09	5.39816e-08	[4]	Group94	2.08908	53	[ATF4, AUP1, CCL3, CCL3L1, CD14, CDKN1B, CEBPB, CFLAR, CRK, CXCL8, CXCR1, CXCR4, CYBA, DDIT3, DERL1, DKK1, EGLN2, EGR1, EGR2, FLOT1, FOS, GPS2, HERPUD1, HSP90B1, IFIT2, IFIT3, IFNGR2, IGFBP7, IL1B, KLF2, LAMTOR4, LAPTM5, MARS1, NR4A2, OGT, OSM, PAFAH1B1, PARK7, PAX9, PDIA3, PTGES3, PTGS2, PYCARD, RHOA, SHARPIN, SOCS3, SOD2, SPI1, TIMP1, TMED2, VASN, VEGFB, XBP1]
GO:0071453	cellular response to oxygen levels	GO_BiologicalProcess-EBI-UniProt-GOA-ACAP-ARAP_25.05.2022_00h00	0.00784986	0.0364163	2.87136e-09	5.39816e-08	[4]	Group94	4.04624	7	[ATF4, CFLAR, EGLN2, EGR1, FOS, PTGS2, VASN]
GO:0071674	mononuclear cell migration	GO_BiologicalProcess-EBI-UniProt-GOA-ACAP-ARAP_25.05.2022_00h00	0.000640833	0.00578626	2.87136e-09	5.39816e-08	[3, 5]	Group94	4.56621	10	[CCL3, CCL3L1, CKLF, CRK, CXCR1, CXCR4, PYCARD, RHOA, S100A12, SPI1]
GO:0080135	regulation of cellular response to stress	GO_BiologicalProcess-EBI-UniProt-GOA-ACAP-ARAP_25.05.2022_00h00	0.000405134	0.00426081	2.87136e-09	5.39816e-08	[3, 4, 5]	Group94	2.91005	22	[ATF4, CRK, DDIT3, DHFR, FUS, GADD45B, GPS2, HERPUD1, IL1B, MAP3K11, MORF4L1, PAFAH1B1, PARK7, PTGS2, PYCARD, SOD2, SPI1, TERF2IP, TIMP1, TMED2, XBP1, ZNHIT1]
GO:0097190	apoptotic signaling pathway	GO_BiologicalProcess-EBI-UniProt-GOA-ACAP-ARAP_25.05.2022_00h00	0.00030901	0.00344565	2.87136e-09	5.39816e-08	[3, 4, 5]	Group94	3.12012	20	[ATF4, CEBPB, CFLAR, DDIT3, FIS1, G0S2, HERPUD1, IL1B, IVNS1ABP, NR4A2, PARK7, PDIA3, PLAUR, PTGS2, PYCARD, SHISA5, SOD2, SPI1, TIMP1, XBP1]
GO:0097237	cellular response to toxic substance	GO_BiologicalProcess-EBI-UniProt-GOA-ACAP-ARAP_25.05.2022_00h00	0.0103587	0.0445908	2.87136e-09	5.39816e-08	[4]	Group94	4.28571	6	[DHFR, MGST2, NQO1, PARK7, PTGS2, SOD2]
GO:0097305	response to alcohol	GO_BiologicalProcess-EBI-UniProt-GOA-ACAP-ARAP_25.05.2022_00h00	0.00346652	0.0200517	2.87136e-09	5.39816e-08	[4]	Group94	3.63636	10	[CCL3, CD14, CYBA, FOS, IGFBP7, KLF2, NQO1, RGS2, RHOA, SOD2]
GO:0097529	myeloid leukocyte migration	GO_BiologicalProcess-EBI-UniProt-GOA-ACAP-ARAP_25.05.2022_00h00	0.000768726	0.00668033	2.87136e-09	5.39816e-08	[3, 5]	Group94	4.15094	11	[CCL3, CCL3L1, CKLF, CXCL8, CXCR1, IL1B, PAFAH1B1, S100A12, SPI1, TREM1, VEGFB]
GO:0098542	defense response to other organism	GO_BiologicalProcess-EBI-UniProt-GOA-ACAP-ARAP_25.05.2022_00h00	0.000943067	0.00786314	2.87136e-09	5.39816e-08	[3, 4, 5]	Group94	2.40192	30	[CCDC88B, CCL3, CCL3L1, CD14, CEBPB, CRK, CXCL8, CYBA, HLA-A, HLA-B, HLA-C, HLA-E, IFIT2, IFIT3, IFNGR2, IGHV4-39, IGKC, IGKV3-20, IL1B, ISG20, MPEG1, MSRB1, PSMA7, PYCARD, RNASE6, S100A12, SHARPIN, SPI1, TREM1, ZDHHC5]
GO:1901654	response to ketone	GO_BiologicalProcess-EBI-UniProt-GOA-ACAP-ARAP_25.05.2022_00h00	0.00975276	0.0427781	2.87136e-09	5.39816e-08	[4]	Group94	3.55556	8	[CFLAR, CYBA, FOS, IGFBP7, KLF2, NQO1, PARK7, TIMP1]
GO:1901701	cellular response to oxygen-containing compound	GO_BiologicalProcess-EBI-UniProt-GOA-ACAP-ARAP_25.05.2022_00h00	0.0086808	0.0390953	2.87136e-09	5.39816e-08	[4]	Group94	2.12766	27	[ATF4, CCL3, CD14, CEBPB, CFLAR, CRK, CXCL8, CYBA, DHFR, EGR1, FOS, HSP90B1, IL1B, KLF2, LAMTOR4, NQO1, NR4A2, OGT, PARK7, PTGS2, PYCARD, RHOA, RHOB, SOCS3, SOD2, SPI1, XBP1]
GO:2000147	positive regulation of cell motility	GO_BiologicalProcess-EBI-UniProt-GOA-ACAP-ARAP_25.05.2022_00h00	0.00197097	0.0133636	2.87136e-09	5.39816e-08	[3, 4, 5]	Group94	2.89116	17	[CCL3, CRK, CXCL8, CXCR4, GPSM3, IL1B, MMP7, MYADM, PTGS2, PYCARD, RHOA, RHOB, SOD2, SPI1, VEGFB, VSIR, XBP1]
GO:0000305	response to oxygen radical	GO_BiologicalProcess-EBI-UniProt-GOA-ACAP-ARAP_25.05.2022_00h00	0.00077171	0.00664388	2.87136e-09	5.39816e-08	[4, 5]	Group94	12.5	4	[DHFR, NQO1, PARK7, SOD2]
GO:0001817	regulation of cytokine production	GO_BiologicalProcess-EBI-UniProt-GOA-ACAP-ARAP_25.05.2022_00h00	5.5158e-06	0.000221951	2.87136e-09	5.39816e-08	[3, 4, 5, 6]	Group94	3.40909	27	[ATF4, B2M, BCL6, CCDC88B, CCL3, CD14, CEBPB, CYBA, DDIT3, EGR1, FLOT1, GPSM3, HLA-A, HLA-B, HLA-E, IL1B, KLF2, LAPTM5, LTB, OSM, PARK7, PTGS2, PYCARD, TMED10, UBE2J1, VSIR, XBP1]
GO:0002367	cytokine production involved in immune response	GO_BiologicalProcess-EBI-UniProt-GOA-ACAP-ARAP_25.05.2022_00h00	0.000387713	0.00412447	2.87136e-09	5.39816e-08	[3, 6]	Group94	5.97015	8	[B2M, BCL6, HLA-A, HLA-E, IL1B, LAPTM5, PYCARD, UBE2J1]
GO:0002696	positive regulation of leukocyte activation	GO_BiologicalProcess-EBI-UniProt-GOA-ACAP-ARAP_25.05.2022_00h00	7.09888e-05	0.00126346	2.87136e-09	5.39816e-08	[3, 4, 5, 6]	Group94	3.72671	18	[B2M, BCL6, CCDC88B, CCL3, HLA-A, HLA-DMA, HLA-DMB, HLA-DQA1, HLA-E, IGHV4-39, IGKC, IL1B, LGALS1, PYCARD, RHOA, TIMP1, VSIR, XBP1]
GO:0002700	regulation of production of molecular mediator of immune response	GO_BiologicalProcess-EBI-UniProt-GOA-ACAP-ARAP_25.05.2022_00h00	0.00183765	0.0127876	2.87136e-09	5.39816e-08	[3, 4, 5, 6]	Group94	4.28571	9	[B2M, BCL6, HLA-A, HLA-E, IL1B, LAPTM5, PYCARD, UBE2J1, XBP1]
GO:0006508	proteolysis	GO_BiologicalProcess-EBI-UniProt-GOA-ACAP-ARAP_25.05.2022_00h00	4.12569e-05	0.00089843	2.87136e-09	5.39816e-08	[4, 5]	Group94	2.40642	45	[AUP1, AURKAIP1, CFLAR, COPS8, CXCR4, DDIT3, DERL1, FIS1, HERPUD1, HSP90B1, IL1B, JOSD1, LAPTM5, MMP25, MMP7, OGT, PARK7, PLAUR, PSENEN, PSMA3, PSMA7, PSMB10, PSMB3, PSMD13, PSMD7, PTGS2, PYCARD, RHOA, RNF114, RNF139, RNF167, SEC11C, SERPINA1, SHARPIN, SPCS1, SPCS2, SPCS3, TIMP1, TMED10, TMUB2, TPP1, UBA52, UBE2J1, VSIR, XBP1]
GO:0009967	positive regulation of signal transduction	GO_BiologicalProcess-EBI-UniProt-GOA-ACAP-ARAP_25.05.2022_00h00	7.37897e-05	0.00128853	2.87136e-09	5.39816e-08	[3, 4, 5, 6]	Group94	2.46002	40	[APOL2, CCL3, CCL3L1, CD14, CFLAR, CRK, CXCR4, CYBA, DDIT3, DKK1, EEF1D, FIS1, FLOT1, G0S2, GADD45B, GPS2, IL1B, KLF2, LAMTOR4, LAPTM5, LGALS1, MAP3K11, OSM, PAFAH1B1, PARK7, PDIA3, PIM2, PLAUR, PYCARD, RHOA, S100A12, S100A4, SHARPIN, SHISA5, SPI1, TERF2IP, TIMP1, XBP1, ZDHHC5, ZNHIT1]
GO:0009968	negative regulation of signal transduction	GO_BiologicalProcess-EBI-UniProt-GOA-ACAP-ARAP_25.05.2022_00h00	0.00231484	0.0150343	2.87136e-09	5.39816e-08	[3, 4, 5, 6]	Group94	2.26586	30	[BCL6, CFLAR, CXCL8, DDIT3, DKK1, EGR1, GPS2, HERPUD1, IL1B, IVNS1ABP, LAPTM5, MYADM, NR4A2, OGT, PAFAH1B1, PARK7, PFDN5, PLAUR, PTGS2, PYCARD, RGS2, RHOA, RNF167, SDHAF2, SOCS3, SOD2, SPI1, TIMP1, VASN, XBP1]
GO:0022407	regulation of cell-cell adhesion	GO_BiologicalProcess-EBI-UniProt-GOA-ACAP-ARAP_25.05.2022_00h00	2.92654e-06	0.000146406	2.87136e-09	5.39816e-08	[4, 5]	Group94	4.19162	21	[B2M, BCL6, CCDC88B, CEBPB, FLOT1, HLA-A, HLA-DMA, HLA-DMB, HLA-DQA1, HLA-E, IL1B, LAPTM5, LGALS1, MYADM, PLAUR, PYCARD, RHOA, SPI1, TIMP1, VSIR, XBP1]
GO:0030091	protein repair	GO_BiologicalProcess-EBI-UniProt-GOA-ACAP-ARAP_25.05.2022_00h00	0.00343074	0.0199069	2.87136e-09	5.39816e-08	[4, 5]	Group94	28.5714	2	[MSRB1, PARK7]
GO:0031347	regulation of defense response	GO_BiologicalProcess-EBI-UniProt-GOA-ACAP-ARAP_25.05.2022_00h00	0.000222672	0.0026764	2.87136e-09	5.39816e-08	[4, 5]	Group94	3.11573	21	[BCL6, CCL3, CEBPB, CRK, CYBA, GPS2, GPSM3, HLA-A, HLA-B, HLA-E, IL1B, LGALS1, MGST2, OSM, PARK7, PTGS2, PYCARD, S100A12, SHARPIN, SOCS3, SPI1]
GO:0031349	positive regulation of defense response	GO_BiologicalProcess-EBI-UniProt-GOA-ACAP-ARAP_25.05.2022_00h00	9.02589e-05	0.00147849	2.87136e-09	5.39816e-08	[3, 4, 5, 6]	Group94	4.36137	14	[CCL3, CEBPB, CYBA, GPSM3, HLA-E, IL1B, LGALS1, MGST2, OSM, PARK7, PTGS2, PYCARD, S100A12, SPI1]
GO:0032609	interferon-gamma production	GO_BiologicalProcess-EBI-UniProt-GOA-ACAP-ARAP_25.05.2022_00h00	0.0011285	0.00877666	2.87136e-09	5.39816e-08	[3, 6]	Group94	5.7377	7	[CD14, DDIT3, HLA-A, IL1B, LAPTM5, PYCARD, VSIR]
GO:0032635	interleukin-6 production	GO_BiologicalProcess-EBI-UniProt-GOA-ACAP-ARAP_25.05.2022_00h00	0.00553977	0.0282483	2.87136e-09	5.39816e-08	[3, 6]	Group94	4.32099	7	[CEBPB, CYBA, HLA-B, IL1B, KLF2, PYCARD, XBP1]
GO:0032637	interleukin-8 production	GO_BiologicalProcess-EBI-UniProt-GOA-ACAP-ARAP_25.05.2022_00h00	0.00787254	0.0363394	2.87136e-09	5.39816e-08	[3, 6]	Group94	5.31915	5	[CD14, DDIT3, IL1B, PARK7, PYCARD]
GO:0042110	T cell activation	GO_BiologicalProcess-EBI-UniProt-GOA-ACAP-ARAP_25.05.2022_00h00	8.22076e-05	0.00137087	2.87136e-09	5.39816e-08	[4, 5]	Group94	3.44828	20	[B2M, BCL6, CCDC88B, CEBPB, EGR1, HLA-A, HLA-DMA, HLA-DMB, HLA-DQA1, HLA-E, IL1B, LAPTM5, LGALS1, PSMB10, PYCARD, RHOA, SPI1, TIMP1, VSIR, XBP1]
GO:0042542	response to hydrogen peroxide	GO_BiologicalProcess-EBI-UniProt-GOA-ACAP-ARAP_25.05.2022_00h00	0.0100212	0.043543	2.87136e-09	5.39816e-08	[4, 5]	Group94	4.31655	6	[CRK, KLF2, NQO1, PARK7, RHOB, SOD2]
GO:0043067	regulation of programmed cell death	GO_BiologicalProcess-EBI-UniProt-GOA-ACAP-ARAP_25.05.2022_00h00	2.20119e-07	1.94019e-05	2.87136e-09	5.39816e-08	[4, 5]	Group94	2.90038	46	[ATF4, BCL6, BTG2, CCL3, CDKN1B, CEBPB, CFLAR, CXCR4, DAD1, DDIT3, DKK1, EGLN2, EGR1, FIS1, G0S2, GADD45B, HCAR2, HERPUD1, HSP90B1, HYPK, IFIT2, IFIT3, IL1B, IVNS1ABP, LAPTM5, LGALS1, MAP3K11, MORF4L1, NAA38, NME1, NQO1, NR4A2, OGT, PARK7, PDIA3, PIM2, PLAUR, PTGS2, PYCARD, RHOA, RHOB, SOCS3, SOD2, TIMP1, TSC22D3, XBP1]
GO:0045087	innate immune response	GO_BiologicalProcess-EBI-UniProt-GOA-ACAP-ARAP_25.05.2022_00h00	0.00240451	0.015454	2.87136e-09	5.39816e-08	[3, 4, 5, 6]	Group94	2.44898	24	[CCL3, CCL3L1, CD14, CRK, CYBA, HLA-A, HLA-B, HLA-C, HLA-E, IFIT2, IFIT3, IFNGR2, IGHV4-39, IGKC, ISG20, MPEG1, MSRB1, PSMA7, PYCARD, RNASE6, S100A12, SPI1, TREM1, ZDHHC5]
GO:0045598	regulation of fat cell differentiation	GO_BiologicalProcess-EBI-UniProt-GOA-ACAP-ARAP_25.05.2022_00h00	0.0114197	0.0477151	2.87136e-09	5.39816e-08	[4, 5]	Group94	4.1958	6	[CEBPB, DDIT3, GPS2, PTGS2, SOD2, XBP1]
GO:0046651	lymphocyte proliferation	GO_BiologicalProcess-EBI-UniProt-GOA-ACAP-ARAP_25.05.2022_00h00	0.00356483	0.0204288	2.87136e-09	5.39816e-08	[4, 5]	Group94	3.41615	11	[BCL6, CCDC88B, CEBPB, HLA-A, HLA-DMB, HLA-E, IL1B, PSMB10, PYCARD, TIMP1, VSIR]
GO:0048534	hematopoietic or lymphoid organ development	GO_BiologicalProcess-EBI-UniProt-GOA-ACAP-ARAP_25.05.2022_00h00	0.00762923	0.0357512	2.87136e-09	5.39816e-08	[3, 4, 5, 6]	Group94	2.26155	23	[ATF4, B2M, BCL6, CCL3, CEBPB, CEBPD, EGR1, FOS, GPS2, HLA-B, IL1B, KLF2, LGALS1, LTB, OGT, OSM, PAFAH1B1, RHOA, SOD2, SPI1, TIMP1, VSIR, XBP1]
GO:0051246	regulation of protein metabolic process	GO_BiologicalProcess-EBI-UniProt-GOA-ACAP-ARAP_25.05.2022_00h00	0.00221553	0.0145941	2.87136e-09	5.39816e-08	[4, 5]	Group94	1.92168	53	[ABTB1, ATF4, AURKAIP1, BCL6, BTG2, CDKN1B, CFLAR, CIRBP, COPS8, DERL1, DHFR, DKK1, EEF1D, EGLN2, EGR1, FIS1, FLOT1, GADD45B, GPS2, HERPUD1, HSP90B1, IL1B, IVNS1ABP, JTB, KDELR2, KLF2, LAPTM5, MAP3K11, MYADM, NQO1, OGT, OSM, PARK7, PFDN5, PLAUR, PSENEN, PSMA3, PTGS2, PYCARD, RGS2, RHOA, RNF139, S100A12, SERPINA1, SOCS3, SPI1, TERF2IP, TIMP1, TMED10, TMED2, TRMT10C, VEGFB, VSIR]
GO:0051402	neuron apoptotic process	GO_BiologicalProcess-EBI-UniProt-GOA-ACAP-ARAP_25.05.2022_00h00	0.00021754	0.00263181	2.87136e-09	5.39816e-08	[4, 5]	Group94	4.49438	12	[ATF4, BTG2, CCL3, CEBPB, DDIT3, EGLN2, MAP3K11, NQO1, NR4A2, PARK7, RHOA, SOD2]
GO:0051604	protein maturation	GO_BiologicalProcess-EBI-UniProt-GOA-ACAP-ARAP_25.05.2022_00h00	0.000180535	0.00237001	2.87136e-09	5.39816e-08	[4, 5]	Group94	4.08163	14	[AURKAIP1, BOLA2-SMG1P6, NAA10, NAA38, OGT, PLAUR, PSENEN, PYCARD, RNF139, SEC11C, SPCS1, SPCS2, SPCS3, VSIR]
GO:0060326	cell chemotaxis	GO_BiologicalProcess-EBI-UniProt-GOA-ACAP-ARAP_25.05.2022_00h00	0.00063366	0.00580646	2.87136e-09	5.39816e-08	[4, 5]	Group94	3.77907	13	[CCL3, CCL3L1, CKLF, CRK, CXCL8, CXCR1, CXCR4, GPSM3, IL1B, S100A12, SPI1, TREM1, VEGFB]
GO:0070663	regulation of leukocyte proliferation	GO_BiologicalProcess-EBI-UniProt-GOA-ACAP-ARAP_25.05.2022_00h00	0.0045637	0.0244145	2.87136e-09	5.39816e-08	[4, 5]	Group94	3.4965	10	[BCL6, CCDC88B, CEBPB, HLA-A, HLA-DMB, HLA-E, IL1B, PYCARD, TIMP1, VSIR]
GO:0071500	cellular response to nitrosative stress	GO_BiologicalProcess-EBI-UniProt-GOA-ACAP-ARAP_25.05.2022_00h00	0.00247183	0.0157771	2.87136e-09	5.39816e-08	[4, 5]	Group94	33.3333	2	[DDIT3, PARK7]
GO:0071706	tumor necrosis factor superfamily cytokine production	GO_BiologicalProcess-EBI-UniProt-GOA-ACAP-ARAP_25.05.2022_00h00	0.00298091	0.0179145	2.87136e-09	5.39816e-08	[3, 6]	Group94	4.34783	8	[CCL3, CD14, CYBA, HLA-E, PARK7, PYCARD, UBE2J1, VSIR]
GO:0080164	regulation of nitric oxide metabolic process	GO_BiologicalProcess-EBI-UniProt-GOA-ACAP-ARAP_25.05.2022_00h00	0.00196453	0.0133689	2.87136e-09	5.39816e-08	[4, 5]	Group94	7.35294	5	[GLA, IL1B, KLF2, PTGS2, SOD2]
GO:0098869	cellular oxidant detoxification	GO_BiologicalProcess-EBI-UniProt-GOA-ACAP-ARAP_25.05.2022_00h00	0.00406081	0.0227775	2.87136e-09	5.39816e-08	[3, 6]	Group94	5.21739	6	[DHFR, MGST2, NQO1, PARK7, PTGS2, SOD2]
GO:1901214	regulation of neuron death	GO_BiologicalProcess-EBI-UniProt-GOA-ACAP-ARAP_25.05.2022_00h00	1.2949e-05	0.000386591	2.87136e-09	5.39816e-08	[4, 5]	Group94	4.65116	16	[ATF4, BTG2, CCL3, CEBPB, DDIT3, DKK1, EGLN2, EGR1, FOS, MAP3K11, NQO1, NR4A2, PARK7, RHOA, SOD2, TIMP1]
GO:1901652	response to peptide	GO_BiologicalProcess-EBI-UniProt-GOA-ACAP-ARAP_25.05.2022_00h00	0.000553681	0.0052289	2.87136e-09	5.39816e-08	[4, 5]	Group94	3.25048	17	[BTG2, CDKN1B, CFLAR, CRK, CYBA, EGR1, EGR2, FOS, IL1B, KLF2, NR4A2, OGT, PTGS2, SOCS3, SRSF4, TIMP1, XBP1]
GO:0030595	leukocyte chemotaxis	GO_BiologicalProcess-EBI-UniProt-GOA-ACAP-ARAP_25.05.2022_00h00	0.000182714	0.00238172	2.87136e-09	5.39816e-08	[3, 5, 6]	Group94	4.58015	12	[CCL3, CCL3L1, CKLF, CXCL8, CXCR1, CXCR4, GPSM3, IL1B, S100A12, SPI1, TREM1, VEGFB]
GO:0001819	positive regulation of cytokine production	GO_BiologicalProcess-EBI-UniProt-GOA-ACAP-ARAP_25.05.2022_00h00	1.39974e-06	8.63637e-05	2.87136e-09	5.39816e-08	[3, 4, 5, 6, 7]	Group94	4.23892	22	[ATF4, B2M, CCDC88B, CCL3, CD14, CEBPB, CYBA, DDIT3, EGR1, FLOT1, GPSM3, HLA-A, HLA-E, IL1B, LAPTM5, LTB, OSM, PARK7, PTGS2, PYCARD, TMED10, XBP1]
GO:0001910	regulation of leukocyte mediated cytotoxicity	GO_BiologicalProcess-EBI-UniProt-GOA-ACAP-ARAP_25.05.2022_00h00	0.00111002	0.00870611	2.87136e-09	5.39816e-08	[4, 5, 6]	Group94	6.74157	6	[B2M, CRK, HLA-A, HLA-B, HLA-E, SPI1]
GO:0001913	T cell mediated cytotoxicity	GO_BiologicalProcess-EBI-UniProt-GOA-ACAP-ARAP_25.05.2022_00h00	0.00617295	0.030308	2.87136e-09	5.39816e-08	[4, 5, 6]	Group94	7.14286	4	[B2M, HLA-A, HLA-B, HLA-E]
GO:0002237	response to molecule of bacterial origin	GO_BiologicalProcess-EBI-UniProt-GOA-ACAP-ARAP_25.05.2022_00h00	0.000482294	0.00482554	2.87136e-09	5.39816e-08	[4, 6]	Group94	3.7037	14	[B2M, CCL3, CD14, CEBPB, CXCL8, FOS, IL1B, PTGS2, PYCARD, RHOA, SOD2, SPI1, TIMP1, XBP1]
GO:0002477	antigen processing and presentation of exogenous peptide antigen via MHC class Ib	GO_BiologicalProcess-EBI-UniProt-GOA-ACAP-ARAP_25.05.2022_00h00	0.00166223	0.0116988	2.87136e-09	5.39816e-08	[5]	Group94	40	2	[B2M, HLA-E]
GO:0002526	acute inflammatory response	GO_BiologicalProcess-EBI-UniProt-GOA-ACAP-ARAP_25.05.2022_00h00	1.39982e-05	0.000398627	2.87136e-09	5.39816e-08	[5]	Group94	7.24638	10	[APOL2, CEBPB, HLA-E, IL1B, OSM, PARK7, PTGS2, SERPINA1, TIMP1, TREM1]
GO:0002687	positive regulation of leukocyte migration	GO_BiologicalProcess-EBI-UniProt-GOA-ACAP-ARAP_25.05.2022_00h00	0.00500938	0.0263419	2.87136e-09	5.39816e-08	[3, 4, 5, 6, 7]	Group94	4.40252	7	[CCL3, CXCL8, GPSM3, PYCARD, RHOA, SPI1, VEGFB]
GO:0002702	positive regulation of production of molecular mediator of immune response	GO_BiologicalProcess-EBI-UniProt-GOA-ACAP-ARAP_25.05.2022_00h00	0.00392084	0.0221264	2.87136e-09	5.39816e-08	[3, 4, 5, 6, 7]	Group94	4.60526	7	[B2M, HLA-A, HLA-E, IL1B, LAPTM5, PYCARD, XBP1]
GO:0002704	negative regulation of leukocyte mediated immunity	GO_BiologicalProcess-EBI-UniProt-GOA-ACAP-ARAP_25.05.2022_00h00	0.000307731	0.00345218	2.87136e-09	5.39816e-08	[4, 5, 6]	Group94	8.57143	6	[BCL6, CRK, HLA-A, HLA-B, HLA-E, SPI1]
GO:0002821	positive regulation of adaptive immune response	GO_BiologicalProcess-EBI-UniProt-GOA-ACAP-ARAP_25.05.2022_00h00	0.00608061	0.0300139	2.87136e-09	5.39816e-08	[4, 5, 6]	Group94	4.8	6	[B2M, HLA-A, HLA-B, HLA-E, IL1B, PYCARD]
GO:0006809	nitric oxide biosynthetic process	GO_BiologicalProcess-EBI-UniProt-GOA-ACAP-ARAP_25.05.2022_00h00	0.000769365	0.00665465	2.87136e-09	5.39816e-08	[5]	Group94	7.22892	6	[GLA, IL1B, KLF2, NQO1, PTGS2, SOD2]
GO:0007249	I-kappaB kinase/NF-kappaB signaling	GO_BiologicalProcess-EBI-UniProt-GOA-ACAP-ARAP_25.05.2022_00h00	0.000135682	0.00193191	2.87136e-09	5.39816e-08	[4, 5, 6]	Group94	4.43686	13	[APOL2, CFLAR, EEF1D, IL1B, LGALS1, PIM2, PYCARD, RHOA, S100A12, S100A4, SHARPIN, SHISA5, TERF2IP]
GO:0010042	response to manganese ion	GO_BiologicalProcess-EBI-UniProt-GOA-ACAP-ARAP_25.05.2022_00h00	0.00365786	0.0208329	2.87136e-09	5.39816e-08	[5]	Group94	12.5	3	[ATF4, PTGS2, SOD2]
GO:0010628	positive regulation of gene expression	GO_BiologicalProcess-EBI-UniProt-GOA-ACAP-ARAP_25.05.2022_00h00	6.36793e-05	0.0011787	2.87136e-09	5.39816e-08	[4, 5, 6]	Group94	2.69168	33	[ATF4, ATMIN, B2M, CCDC88B, CCL3, CD14, CEBPB, CIRBP, CXCL8, CYBA, DDIT3, DKK1, EGR1, FLOT1, FUS, GPSM3, HLA-A, HLA-E, IL1B, LAPTM5, LTB, OSM, PARK7, PTGS2, PYCARD, RBM22, RHOA, SPI1, TMED10, TMED2, TRMT10C, VSIR, XBP1]
GO:0019221	cytokine-mediated signaling pathway	GO_BiologicalProcess-EBI-UniProt-GOA-ACAP-ARAP_25.05.2022_00h00	0.00100744	0.00821483	2.87136e-09	5.39816e-08	[4, 5, 6]	Group94	3.18091	16	[CCL3, CCL3L1, CXCL8, CXCR1, CXCR4, EGR1, GPS2, IFNGR2, IL1B, LAPTM5, OSM, PAFAH1B1, PYCARD, SHARPIN, SPI1, TIMP1]
GO:0019730	antimicrobial humoral response	GO_BiologicalProcess-EBI-UniProt-GOA-ACAP-ARAP_25.05.2022_00h00	0.00815868	0.0372882	2.87136e-09	5.39816e-08	[4, 5, 6]	Group94	4.51128	6	[CXCL8, HLA-A, HLA-E, IGKV3-20, RNASE6, S100A12]
GO:0019885	antigen processing and presentation of endogenous peptide antigen via MHC class I	GO_BiologicalProcess-EBI-UniProt-GOA-ACAP-ARAP_25.05.2022_00h00	1.29963e-08	3.4366e-06	2.87136e-09	5.39816e-08	[5]	Group94	42.8571	6	[B2M, HLA-A, HLA-B, HLA-C, TAP1, TAPBP]
GO:0019886	antigen processing and presentation of exogenous peptide antigen via MHC class II	GO_BiologicalProcess-EBI-UniProt-GOA-ACAP-ARAP_25.05.2022_00h00	4.74142e-05	0.000953953	2.87136e-09	5.39816e-08	[5]	Group94	16.129	5	[B2M, HLA-DMA, HLA-DMB, HLA-DQA1, IFI30]
GO:0022409	positive regulation of cell-cell adhesion	GO_BiologicalProcess-EBI-UniProt-GOA-ACAP-ARAP_25.05.2022_00h00	2.0767e-06	0.000109828	2.87136e-09	5.39816e-08	[4, 5, 6]	Group94	5.08982	17	[B2M, BCL6, CCDC88B, FLOT1, HLA-A, HLA-DMA, HLA-DMB, HLA-DQA1, HLA-E, IL1B, LGALS1, PLAUR, PYCARD, RHOA, TIMP1, VSIR, XBP1]
GO:0030335	positive regulation of cell migration	GO_BiologicalProcess-EBI-UniProt-GOA-ACAP-ARAP_25.05.2022_00h00	0.00126775	0.0095004	2.87136e-09	5.39816e-08	[4, 5, 6]	Group94	3.01418	17	[CCL3, CRK, CXCL8, CXCR4, GPSM3, IL1B, MMP7, MYADM, PTGS2, PYCARD, RHOA, RHOB, SOD2, SPI1, VEGFB, VSIR, XBP1]
GO:0031098	stress-activated protein kinase signaling cascade	GO_BiologicalProcess-EBI-UniProt-GOA-ACAP-ARAP_25.05.2022_00h00	0.00445389	0.0241764	2.87136e-09	5.39816e-08	[4, 5, 6]	Group94	3.50877	10	[CRK, DKK1, GADD45B, GPS2, IL1B, MAP3K11, PAFAH1B1, PYCARD, RHOA, SPI1]
GO:0032768	regulation of monooxygenase activity	GO_BiologicalProcess-EBI-UniProt-GOA-ACAP-ARAP_25.05.2022_00h00	0.00698765	0.0334216	2.87136e-09	5.39816e-08	[5]	Group94	6.89655	4	[DHFR, GLA, IL1B, PARK7]
GO:0033198	response to ATP	GO_BiologicalProcess-EBI-UniProt-GOA-ACAP-ARAP_25.05.2022_00h00	0.00982599	0.0429974	2.87136e-09	5.39816e-08	[4, 5, 6]	Group94	8.82353	3	[HSP90B1, IL1B, PTGS2]
GO:0033860	regulation of NAD(P)H oxidase activity	GO_BiologicalProcess-EBI-UniProt-GOA-ACAP-ARAP_25.05.2022_00h00	0.0103271	0.0446623	2.87136e-09	5.39816e-08	[5]	Group94	16.6667	2	[CYBA, PARK7]
GO:0034612	response to tumor necrosis factor	GO_BiologicalProcess-EBI-UniProt-GOA-ACAP-ARAP_25.05.2022_00h00	0.00052394	0.00502493	2.87136e-09	5.39816e-08	[5]	Group94	4.34783	11	[CCL3, CCL3L1, CD14, CXCL8, CYBA, GPS2, KLF2, LAPTM5, PTGS2, PYCARD, SHARPIN]
GO:0036294	cellular response to decreased oxygen levels	GO_BiologicalProcess-EBI-UniProt-GOA-ACAP-ARAP_25.05.2022_00h00	0.00436276	0.0238919	2.87136e-09	5.39816e-08	[5]	Group94	4.51613	7	[ATF4, CFLAR, EGLN2, EGR1, FOS, PTGS2, VASN]
GO:0036336	dendritic cell migration	GO_BiologicalProcess-EBI-UniProt-GOA-ACAP-ARAP_25.05.2022_00h00	0.010645	0.0454008	2.87136e-09	5.39816e-08	[4, 6]	Group94	8.57143	3	[CXCR1, CXCR4, SPI1]
GO:0038061	NIK/NF-kappaB signaling	GO_BiologicalProcess-EBI-UniProt-GOA-ACAP-ARAP_25.05.2022_00h00	0.00210862	0.0140905	2.87136e-09	5.39816e-08	[4, 5, 6]	Group94	5.14706	7	[CD14, COPS8, IL1B, LAPTM5, RHOA, SPI1, TERF2IP]
GO:0042590	antigen processing and presentation of exogenous peptide antigen via MHC class I	GO_BiologicalProcess-EBI-UniProt-GOA-ACAP-ARAP_25.05.2022_00h00	0.000338087	0.00370296	2.87136e-09	5.39816e-08	[5]	Group94	27.2727	3	[HLA-A, IFI30, TAP1]
GO:0042742	defense response to bacterium	GO_BiologicalProcess-EBI-UniProt-GOA-ACAP-ARAP_25.05.2022_00h00	0.00119113	0.00911065	2.87136e-09	5.39816e-08	[4, 5, 6]	Group94	3.37349	14	[CEBPB, CYBA, HLA-A, HLA-E, IGHV4-39, IGKC, IGKV3-20, IL1B, MPEG1, PYCARD, RNASE6, S100A12, SHARPIN, TREM1]
GO:0043068	positive regulation of programmed cell death	GO_BiologicalProcess-EBI-UniProt-GOA-ACAP-ARAP_25.05.2022_00h00	2.82398e-05	0.000670152	2.87136e-09	5.39816e-08	[4, 5, 6]	Group94	3.72439	20	[ATF4, BCL6, CCL3, DDIT3, FIS1, G0S2, GADD45B, HCAR2, IFIT2, LAPTM5, LGALS1, MAP3K11, NQO1, PARK7, PDIA3, PTGS2, PYCARD, RHOA, RHOB, SOD2]
GO:0043069	negative regulation of programmed cell death	GO_BiologicalProcess-EBI-UniProt-GOA-ACAP-ARAP_25.05.2022_00h00	0.000207299	0.00261028	2.87136e-09	5.39816e-08	[4, 5, 6]	Group94	2.76074	27	[BCL6, BTG2, CDKN1B, CEBPB, CFLAR, DAD1, DKK1, HERPUD1, HSP90B1, HYPK, IFIT3, IL1B, IVNS1ABP, LAPTM5, NAA38, NQO1, NR4A2, PARK7, PIM2, PLAUR, PTGS2, RHOA, SOCS3, SOD2, TIMP1, TSC22D3, XBP1]
GO:0043434	response to peptide hormone	GO_BiologicalProcess-EBI-UniProt-GOA-ACAP-ARAP_25.05.2022_00h00	0.000202866	0.00257195	2.87136e-09	5.39816e-08	[4, 5, 6]	Group94	3.68664	16	[BTG2, CDKN1B, CFLAR, CRK, CYBA, EGR1, EGR2, FOS, IL1B, NR4A2, OGT, PTGS2, SOCS3, SRSF4, TIMP1, XBP1]
GO:0050727	regulation of inflammatory response	GO_BiologicalProcess-EBI-UniProt-GOA-ACAP-ARAP_25.05.2022_00h00	7.72523e-05	0.00131187	2.87136e-09	5.39816e-08	[4, 5, 6]	Group94	4.01003	16	[BCL6, CCL3, CEBPB, GPS2, GPSM3, HLA-E, IL1B, LGALS1, MGST2, OSM, PARK7, PTGS2, PYCARD, S100A12, SHARPIN, SOCS3]
GO:0051247	positive regulation of protein metabolic process	GO_BiologicalProcess-EBI-UniProt-GOA-ACAP-ARAP_25.05.2022_00h00	0.0064302	0.0311578	2.87136e-09	5.39816e-08	[4, 5, 6]	Group94	2.05352	33	[AURKAIP1, BCL6, CDKN1B, CFLAR, CIRBP, COPS8, DERL1, DKK1, EGLN2, EGR1, FIS1, FLOT1, HERPUD1, IL1B, JTB, KLF2, LAPTM5, MAP3K11, OGT, OSM, PARK7, PLAUR, PSENEN, PTGS2, PYCARD, RHOA, RNF139, S100A12, TERF2IP, TIMP1, TRMT10C, VEGFB, VSIR]
GO:0051248	negative regulation of protein metabolic process	GO_BiologicalProcess-EBI-UniProt-GOA-ACAP-ARAP_25.05.2022_00h00	0.00138958	0.0102474	2.87136e-09	5.39816e-08	[4, 5, 6]	Group94	2.43682	27	[ATF4, BTG2, CDKN1B, CIRBP, DHFR, DKK1, GADD45B, GPS2, IL1B, IVNS1ABP, MYADM, NQO1, OGT, PARK7, PFDN5, PLAUR, PTGS2, PYCARD, RGS2, RNF139, SERPINA1, SOCS3, SPI1, TERF2IP, TIMP1, TMED10, TMED2]
GO:0051249	regulation of lymphocyte activation	GO_BiologicalProcess-EBI-UniProt-GOA-ACAP-ARAP_25.05.2022_00h00	0.000483102	0.00478193	2.87136e-09	5.39816e-08	[4, 5, 6]	Group94	3.09446	19	[B2M, BCL6, CCDC88B, CEBPB, HLA-A, HLA-DMA, HLA-DMB, HLA-DQA1, HLA-E, IGHV4-39, IGKC, IL1B, LAPTM5, LGALS1, PYCARD, RHOA, TIMP1, VSIR, XBP1]
GO:0051353	positive regulation of oxidoreductase activity	GO_BiologicalProcess-EBI-UniProt-GOA-ACAP-ARAP_25.05.2022_00h00	0.0115269	0.0477324	2.87136e-09	5.39816e-08	[5]	Group94	5.97015	4	[CYBA, DHFR, IL1B, PARK7]
GO:0070555	response to interleukin-1	GO_BiologicalProcess-EBI-UniProt-GOA-ACAP-ARAP_25.05.2022_00h00	2.02961e-05	0.000521779	2.87136e-09	5.39816e-08	[5]	Group94	6.94444	10	[CCL3, CCL3L1, CEBPB, CXCL8, CYBA, EGR1, IL1B, KLF2, PYCARD, TIMP1]
GO:0070665	positive regulation of leukocyte proliferation	GO_BiologicalProcess-EBI-UniProt-GOA-ACAP-ARAP_25.05.2022_00h00	0.00234738	0.0151394	2.87136e-09	5.39816e-08	[4, 5, 6]	Group94	4.51977	8	[BCL6, CCDC88B, HLA-A, HLA-DMB, HLA-E, IL1B, PYCARD, TIMP1]
GO:0071345	cellular response to cytokine stimulus	GO_BiologicalProcess-EBI-UniProt-GOA-ACAP-ARAP_25.05.2022_00h00	0.000150703	0.00208173	2.87136e-09	5.39816e-08	[5]	Group94	2.92398	25	[CCL3, CCL3L1, CEBPB, CXCL8, CXCR1, CXCR4, CYBA, EGR1, GPS2, IFIT2, IFIT3, IFNGR2, IL1B, KLF2, LAPTM5, OSM, PAFAH1B1, PDIA3, PYCARD, RHOA, SHARPIN, SOCS3, SPI1, TIMP1, XBP1]
GO:0071407	cellular response to organic cyclic compound	GO_BiologicalProcess-EBI-UniProt-GOA-ACAP-ARAP_25.05.2022_00h00	0.00767283	0.0358647	2.87136e-09	5.39816e-08	[5]	Group94	2.58481	16	[ATF4, CCL3, CDKN1B, CEBPB, CFLAR, CYBA, EGLN2, EGR1, FLOT1, HSP90B1, IL1B, KLF2, PARK7, PTGES3, PTGS2, RHOA]
GO:0072676	lymphocyte migration	GO_BiologicalProcess-EBI-UniProt-GOA-ACAP-ARAP_25.05.2022_00h00	0.0073274	0.034777	2.87136e-09	5.39816e-08	[4, 6]	Group94	4.61538	6	[CCL3, CCL3L1, CKLF, CRK, PYCARD, RHOA]
GO:0097153	cysteine-type endopeptidase activity involved in apoptotic process	GO_BiologicalProcess-EBI-UniProt-GOA-ACAP-ARAP_25.05.2022_00h00	0.0113074	0.0473528	2.87136e-09	5.39816e-08	[5]	Group94	3.4632	8	[CFLAR, FIS1, LAPTM5, PARK7, PLAUR, PTGS2, PYCARD, RHOA]
GO:0097193	intrinsic apoptotic signaling pathway	GO_BiologicalProcess-EBI-UniProt-GOA-ACAP-ARAP_25.05.2022_00h00	7.13931e-05	0.00125856	2.87136e-09	5.39816e-08	[4, 5, 6]	Group94	4.4586	14	[ATF4, CEBPB, DDIT3, FIS1, HERPUD1, IVNS1ABP, PARK7, PLAUR, PTGS2, PYCARD, SHISA5, SOD2, TIMP1, XBP1]
GO:0097199	cysteine-type endopeptidase activity involved in apoptotic signaling pathway	GO_BiologicalProcess-EBI-UniProt-GOA-ACAP-ARAP_25.05.2022_00h00	0.00569738	0.0287353	2.87136e-09	5.39816e-08	[4, 5, 6]	Group94	10.7143	3	[CFLAR, PARK7, PLAUR]
GO:0097530	granulocyte migration	GO_BiologicalProcess-EBI-UniProt-GOA-ACAP-ARAP_25.05.2022_00h00	0.00211065	0.0140533	2.87136e-09	5.39816e-08	[4, 6]	Group94	4.5977	8	[CCL3, CCL3L1, CKLF, CXCL8, CXCR1, IL1B, S100A12, TREM1]
GO:1901215	negative regulation of neuron death	GO_BiologicalProcess-EBI-UniProt-GOA-ACAP-ARAP_25.05.2022_00h00	0.0115833	0.0478586	2.87136e-09	5.39816e-08	[4, 5, 6]	Group94	3.44828	8	[ATF4, BTG2, CEBPB, NR4A2, PARK7, RHOA, SOD2, TIMP1]
GO:1901216	positive regulation of neuron death	GO_BiologicalProcess-EBI-UniProt-GOA-ACAP-ARAP_25.05.2022_00h00	3.92765e-06	0.000177319	2.87136e-09	5.39816e-08	[4, 5, 6]	Group94	9.57447	9	[ATF4, CCL3, DDIT3, DKK1, EGR1, FOS, MAP3K11, NQO1, RHOA]
GO:1902531	regulation of intracellular signal transduction	GO_BiologicalProcess-EBI-UniProt-GOA-ACAP-ARAP_25.05.2022_00h00	4.96299e-06	0.00021364	2.87136e-09	5.39816e-08	[4, 5, 6]	Group94	2.5669	47	[APOL2, ARHGAP9, AURKAIP1, BCL6, CCL3, CCL3L1, CD14, CFLAR, CRK, CYTH4, DDIT3, DKK1, EEF1D, EGR2, FIS1, FLOT1, GADD45B, GPS2, HERPUD1, IL1B, IVNS1ABP, LAMTOR4, LAPTM5, LGALS1, MAP3K11, MYADM, OGT, OSM, PAFAH1B1, PARK7, PIM2, PLAUR, PTGS2, PYCARD, RGS2, RHOA, RNF167, S100A12, S100A4, SHARPIN, SHISA5, SOD2, SPI1, TERF2IP, TIMP1, XBP1, ZNHIT1]
GO:1903426	regulation of reactive oxygen species biosynthetic process	GO_BiologicalProcess-EBI-UniProt-GOA-ACAP-ARAP_25.05.2022_00h00	0.000361033	0.00386285	2.87136e-09	5.39816e-08	[4, 5, 6]	Group94	10.6383	5	[CFLAR, CYBA, PARK7, RHOA, SOD2]
GO:1904407	positive regulation of nitric oxide metabolic process	GO_BiologicalProcess-EBI-UniProt-GOA-ACAP-ARAP_25.05.2022_00h00	0.00354683	0.0203888	2.87136e-09	5.39816e-08	[4, 5, 6]	Group94	8.33333	4	[IL1B, KLF2, PTGS2, SOD2]
GO:1990868	response to chemokine	GO_BiologicalProcess-EBI-UniProt-GOA-ACAP-ARAP_25.05.2022_00h00	0.00212658	0.0141086	2.87136e-09	5.39816e-08	[5]	Group94	5.94059	6	[CCL3, CCL3L1, CXCL8, CXCR1, CXCR4, RHOA]
GO:1990874	vascular associated smooth muscle cell proliferation	GO_BiologicalProcess-EBI-UniProt-GOA-ACAP-ARAP_25.05.2022_00h00	0.0103893	0.0446185	2.87136e-09	5.39816e-08	[5]	Group94	6.15385	4	[CDKN1B, DDIT3, RHOA, SOD2]
GO:0032496	response to lipopolysaccharide	GO_BiologicalProcess-EBI-UniProt-GOA-ACAP-ARAP_25.05.2022_00h00	0.000914831	0.00766223	2.87136e-09	5.39816e-08	[4, 5, 7]	Group94	3.63128	13	[CCL3, CD14, CEBPB, CXCL8, FOS, IL1B, PTGS2, PYCARD, RHOA, SOD2, SPI1, TIMP1, XBP1]
GO:0071219	cellular response to molecule of bacterial origin	GO_BiologicalProcess-EBI-UniProt-GOA-ACAP-ARAP_25.05.2022_00h00	0.0040058	0.0225372	2.87136e-09	5.39816e-08	[4, 5, 7]	Group94	3.81356	9	[CCL3, CD14, CEBPB, CXCL8, IL1B, PYCARD, RHOA, SPI1, XBP1]
GO:0000303	response to superoxide	GO_BiologicalProcess-EBI-UniProt-GOA-ACAP-ARAP_25.05.2022_00h00	0.000682196	0.00610022	2.87136e-09	5.39816e-08	[5, 6]	Group94	12.9032	4	[DHFR, NQO1, PARK7, SOD2]
GO:0001836	release of cytochrome c from mitochondria	GO_BiologicalProcess-EBI-UniProt-GOA-ACAP-ARAP_25.05.2022_00h00	0.00984882	0.0429957	2.87136e-09	5.39816e-08	[4, 5, 6, 7]	Group94	6.25	4	[FIS1, PLAUR, PYCARD, SOD2]
GO:0001911	negative regulation of leukocyte mediated cytotoxicity	GO_BiologicalProcess-EBI-UniProt-GOA-ACAP-ARAP_25.05.2022_00h00	0.000291671	0.00329197	2.87136e-09	5.39816e-08	[4, 5, 6, 7]	Group94	16	4	[CRK, HLA-A, HLA-B, HLA-E]
GO:0001912	positive regulation of leukocyte mediated cytotoxicity	GO_BiologicalProcess-EBI-UniProt-GOA-ACAP-ARAP_25.05.2022_00h00	0.00112003	0.00874755	2.87136e-09	5.39816e-08	[4, 5, 6, 7]	Group94	8.33333	5	[B2M, HLA-A, HLA-B, HLA-E, SPI1]
GO:0002407	dendritic cell chemotaxis	GO_BiologicalProcess-EBI-UniProt-GOA-ACAP-ARAP_25.05.2022_00h00	0.00569738	0.0287353	2.87136e-09	5.39816e-08	[4, 5, 6, 7]	Group94	10.7143	3	[CXCR1, CXCR4, SPI1]
GO:0002706	regulation of lymphocyte mediated immunity	GO_BiologicalProcess-EBI-UniProt-GOA-ACAP-ARAP_25.05.2022_00h00	0.0111079	0.0468355	2.87136e-09	5.39816e-08	[5, 6]	Group94	3.78378	7	[B2M, BCL6, CRK, HLA-A, HLA-B, HLA-E, IL1B]
GO:0002718	regulation of cytokine production involved in immune response	GO_BiologicalProcess-EBI-UniProt-GOA-ACAP-ARAP_25.05.2022_00h00	0.000387713	0.00412447	2.87136e-09	5.39816e-08	[4, 5, 6, 7]	Group94	5.97015	8	[B2M, BCL6, HLA-A, HLA-E, IL1B, LAPTM5, PYCARD, UBE2J1]
GO:0003159	morphogenesis of an endothelium	GO_BiologicalProcess-EBI-UniProt-GOA-ACAP-ARAP_25.05.2022_00h00	0.00131471	0.00981264	2.87136e-09	5.39816e-08	[5, 6]	Group94	17.6471	3	[CXCR4, RHOA, RHOB]
GO:0008637	apoptotic mitochondrial changes	GO_BiologicalProcess-EBI-UniProt-GOA-ACAP-ARAP_25.05.2022_00h00	0.00441783	0.0241221	2.87136e-09	5.39816e-08	[5, 6]	Group94	5.12821	6	[FIS1, IFIT2, JTB, PLAUR, PYCARD, SOD2]
GO:0010574	regulation of vascular endothelial growth factor production	GO_BiologicalProcess-EBI-UniProt-GOA-ACAP-ARAP_25.05.2022_00h00	0.00904503	0.0401495	2.87136e-09	5.39816e-08	[4, 5, 6, 7]	Group94	9.09091	3	[ATF4, IL1B, PTGS2]
GO:0016209	antioxidant activity	GO_BiologicalProcess-EBI-UniProt-GOA-ACAP-ARAP_25.05.2022_00h00	0.0118818	0.048874	2.87136e-09	5.39816e-08	[4, 7]	Group94	4.80769	5	[MGST2, NQO1, PARK7, PTGS2, SOD2]
GO:0016485	protein processing	GO_BiologicalProcess-EBI-UniProt-GOA-ACAP-ARAP_25.05.2022_00h00	0.00280931	0.0171618	2.87136e-09	5.39816e-08	[5, 6]	Group94	3.74532	10	[OGT, PLAUR, PSENEN, PYCARD, RNF139, SEC11C, SPCS1, SPCS2, SPCS3, VSIR]
GO:0030097	hemopoiesis	GO_BiologicalProcess-EBI-UniProt-GOA-ACAP-ARAP_25.05.2022_00h00	0.00891843	0.0396827	2.87136e-09	5.39816e-08	[4, 5, 6, 7]	Group94	2.26337	22	[ATF4, B2M, BCL6, CCL3, CEBPB, CEBPD, EGR1, FOS, GPS2, HLA-B, IL1B, KLF2, LGALS1, OGT, OSM, PAFAH1B1, RHOA, SOD2, SPI1, TIMP1, VSIR, XBP1]
GO:0030162	regulation of proteolysis	GO_BiologicalProcess-EBI-UniProt-GOA-ACAP-ARAP_25.05.2022_00h00	0.00806495	0.036951	2.87136e-09	5.39816e-08	[5, 6]	Group94	2.40506	19	[AURKAIP1, CFLAR, FIS1, HERPUD1, IL1B, LAPTM5, OGT, PARK7, PLAUR, PSENEN, PSMA3, PTGS2, PYCARD, RHOA, RNF139, SERPINA1, TIMP1, TMED10, VSIR]
GO:0031652	positive regulation of heat generation	GO_BiologicalProcess-EBI-UniProt-GOA-ACAP-ARAP_25.05.2022_00h00	0.00868032	0.0391885	2.87136e-09	5.39816e-08	[3, 4, 5, 6, 7, 8]	Group94	18.1818	2	[IL1B, PTGS2]
GO:0032639	TRAIL production	GO_BiologicalProcess-EBI-UniProt-GOA-ACAP-ARAP_25.05.2022_00h00	0.000507399	0.00491725	2.87136e-09	5.39816e-08	[4, 7]	Group94	66.6667	2	[HLA-E, PARK7]
GO:0032649	regulation of interferon-gamma production	GO_BiologicalProcess-EBI-UniProt-GOA-ACAP-ARAP_25.05.2022_00h00	0.0011285	0.00877666	2.87136e-09	5.39816e-08	[4, 5, 6, 7]	Group94	5.7377	7	[CD14, DDIT3, HLA-A, IL1B, LAPTM5, PYCARD, VSIR]
GO:0032675	regulation of interleukin-6 production	GO_BiologicalProcess-EBI-UniProt-GOA-ACAP-ARAP_25.05.2022_00h00	0.00553977	0.0282483	2.87136e-09	5.39816e-08	[4, 5, 6, 7]	Group94	4.32099	7	[CEBPB, CYBA, HLA-B, IL1B, KLF2, PYCARD, XBP1]
GO:0032677	regulation of interleukin-8 production	GO_BiologicalProcess-EBI-UniProt-GOA-ACAP-ARAP_25.05.2022_00h00	0.00787254	0.0363394	2.87136e-09	5.39816e-08	[4, 5, 6, 7]	Group94	5.31915	5	[CD14, DDIT3, IL1B, PARK7, PYCARD]
GO:0032944	regulation of mononuclear cell proliferation	GO_BiologicalProcess-EBI-UniProt-GOA-ACAP-ARAP_25.05.2022_00h00	0.00231976	0.0150135	2.87136e-09	5.39816e-08	[5, 6]	Group94	3.84615	10	[BCL6, CCDC88B, CEBPB, HLA-A, HLA-DMB, HLA-E, IL1B, PYCARD, TIMP1, VSIR]
GO:0033619	membrane protein proteolysis	GO_BiologicalProcess-EBI-UniProt-GOA-ACAP-ARAP_25.05.2022_00h00	0.00698765	0.0334216	2.87136e-09	5.39816e-08	[5, 6]	Group94	6.89655	4	[IL1B, MMP7, PSENEN, TIMP1]
GO:0034614	cellular response to reactive oxygen species	GO_BiologicalProcess-EBI-UniProt-GOA-ACAP-ARAP_25.05.2022_00h00	0.00535851	0.0277832	2.87136e-09	5.39816e-08	[5, 6]	Group94	4.34783	7	[DHFR, FOS, KLF2, NQO1, PARK7, RHOB, SOD2]
GO:0042098	T cell proliferation	GO_BiologicalProcess-EBI-UniProt-GOA-ACAP-ARAP_25.05.2022_00h00	0.000200498	0.00255946	2.87136e-09	5.39816e-08	[5, 6]	Group94	4.86726	11	[BCL6, CCDC88B, CEBPB, HLA-A, HLA-DMB, HLA-E, IL1B, PSMB10, PYCARD, TIMP1, VSIR]
GO:0042981	regulation of apoptotic process	GO_BiologicalProcess-EBI-UniProt-GOA-ACAP-ARAP_25.05.2022_00h00	1.98288e-06	0.00010795	2.87136e-09	5.39816e-08	[5, 6]	Group94	2.77062	43	[ATF4, BCL6, BTG2, CCL3, CDKN1B, CEBPB, CFLAR, DAD1, DDIT3, DKK1, EGLN2, EGR1, FIS1, G0S2, GADD45B, HCAR2, HERPUD1, HSP90B1, HYPK, IFIT2, IFIT3, IL1B, IVNS1ABP, LGALS1, MAP3K11, MORF4L1, NAA38, NME1, NQO1, NR4A2, PARK7, PDIA3, PIM2, PLAUR, PTGS2, PYCARD, RHOA, RHOB, SOCS3, SOD2, TIMP1, TSC22D3, XBP1]
GO:0043457	regulation of cellular respiration	GO_BiologicalProcess-EBI-UniProt-GOA-ACAP-ARAP_25.05.2022_00h00	0.00441847	0.0240546	2.87136e-09	5.39816e-08	[5, 6]	Group94	7.84314	4	[COX7A2, ISCU, PARK7, RHOA]
GO:0045428	regulation of nitric oxide biosynthetic process	GO_BiologicalProcess-EBI-UniProt-GOA-ACAP-ARAP_25.05.2022_00h00	0.00160673	0.0113514	2.87136e-09	5.39816e-08	[5, 6]	Group94	7.69231	5	[GLA, IL1B, KLF2, PTGS2, SOD2]
GO:0050729	positive regulation of inflammatory response	GO_BiologicalProcess-EBI-UniProt-GOA-ACAP-ARAP_25.05.2022_00h00	1.34153e-06	8.56267e-05	2.87136e-09	5.39816e-08	[4, 5, 6, 7]	Group94	7.5	12	[CCL3, CEBPB, GPSM3, HLA-E, IL1B, LGALS1, MGST2, OSM, PARK7, PTGS2, PYCARD, S100A12]
GO:0051251	positive regulation of lymphocyte activation	GO_BiologicalProcess-EBI-UniProt-GOA-ACAP-ARAP_25.05.2022_00h00	5.98962e-05	0.00113131	2.87136e-09	5.39816e-08	[4, 5, 6, 7]	Group94	3.9261	17	[B2M, BCL6, CCDC88B, HLA-A, HLA-DMA, HLA-DMB, HLA-DQA1, HLA-E, IGHV4-39, IGKC, IL1B, LGALS1, PYCARD, RHOA, TIMP1, VSIR, XBP1]
GO:0061082	myeloid leukocyte cytokine production	GO_BiologicalProcess-EBI-UniProt-GOA-ACAP-ARAP_25.05.2022_00h00	0.00657194	0.0317615	2.87136e-09	5.39816e-08	[4, 7]	Group94	7.01754	4	[BCL6, LAPTM5, PYCARD, UBE2J1]
GO:0071621	granulocyte chemotaxis	GO_BiologicalProcess-EBI-UniProt-GOA-ACAP-ARAP_25.05.2022_00h00	0.000598017	0.00553465	2.87136e-09	5.39816e-08	[4, 5, 6, 7]	Group94	5.59441	8	[CCL3, CCL3L1, CKLF, CXCL8, CXCR1, IL1B, S100A12, TREM1]
GO:1901857	positive regulation of cellular respiration	GO_BiologicalProcess-EBI-UniProt-GOA-ACAP-ARAP_25.05.2022_00h00	0.0121003	0.0495521	2.87136e-09	5.39816e-08	[4, 5, 6, 7]	Group94	15.3846	2	[ISCU, PARK7]
GO:1902532	negative regulation of intracellular signal transduction	GO_BiologicalProcess-EBI-UniProt-GOA-ACAP-ARAP_25.05.2022_00h00	0.000112938	0.00177159	2.87136e-09	5.39816e-08	[4, 5, 6, 7]	Group94	3.47349	19	[BCL6, DDIT3, GPS2, HERPUD1, IL1B, IVNS1ABP, MYADM, PAFAH1B1, PARK7, PLAUR, PTGS2, PYCARD, RGS2, RHOA, RNF167, SOD2, SPI1, TIMP1, XBP1]
GO:1902533	positive regulation of intracellular signal transduction	GO_BiologicalProcess-EBI-UniProt-GOA-ACAP-ARAP_25.05.2022_00h00	0.000148428	0.00206571	2.87136e-09	5.39816e-08	[4, 5, 6, 7]	Group94	2.72556	29	[APOL2, CCL3, CCL3L1, CD14, CFLAR, CRK, DDIT3, DKK1, EEF1D, FIS1, GADD45B, IL1B, LAMTOR4, LAPTM5, LGALS1, MAP3K11, OSM, PARK7, PIM2, PYCARD, RHOA, S100A12, S100A4, SHARPIN, SHISA5, SPI1, TERF2IP, TIMP1, ZNHIT1]
GO:1903037	regulation of leukocyte cell-cell adhesion	GO_BiologicalProcess-EBI-UniProt-GOA-ACAP-ARAP_25.05.2022_00h00	1.18943e-05	0.000373159	2.87136e-09	5.39816e-08	[5, 6]	Group94	4.46194	17	[B2M, BCL6, CCDC88B, CEBPB, HLA-A, HLA-DMA, HLA-DMB, HLA-DQA1, HLA-E, IL1B, LAPTM5, LGALS1, PYCARD, RHOA, TIMP1, VSIR, XBP1]
GO:1903427	negative regulation of reactive oxygen species biosynthetic process	GO_BiologicalProcess-EBI-UniProt-GOA-ACAP-ARAP_25.05.2022_00h00	0.00183764	0.0128357	2.87136e-09	5.39816e-08	[4, 5, 6, 7]	Group94	15.7895	3	[CFLAR, PARK7, RHOA]
GO:1903428	positive regulation of reactive oxygen species biosynthetic process	GO_BiologicalProcess-EBI-UniProt-GOA-ACAP-ARAP_25.05.2022_00h00	0.00247407	0.0156832	2.87136e-09	5.39816e-08	[4, 5, 6, 7]	Group94	14.2857	3	[CYBA, PARK7, SOD2]
GO:1903555	regulation of tumor necrosis factor superfamily cytokine production	GO_BiologicalProcess-EBI-UniProt-GOA-ACAP-ARAP_25.05.2022_00h00	0.00298091	0.0179145	2.87136e-09	5.39816e-08	[4, 5, 6, 7]	Group94	4.34783	8	[CCL3, CD14, CYBA, HLA-E, PARK7, PYCARD, UBE2J1, VSIR]
GO:1904844	response to L-glutamine	GO_BiologicalProcess-EBI-UniProt-GOA-ACAP-ARAP_25.05.2022_00h00	0.00100602	0.0082396	2.87136e-09	5.39816e-08	[5, 6]	Group94	50	2	[CYBA, NQO1]
GO:2001233	regulation of apoptotic signaling pathway	GO_BiologicalProcess-EBI-UniProt-GOA-ACAP-ARAP_25.05.2022_00h00	8.18985e-05	0.00137813	2.87136e-09	5.39816e-08	[4, 5, 6, 7]	Group94	3.99003	16	[CFLAR, DDIT3, FIS1, G0S2, HERPUD1, IL1B, IVNS1ABP, NR4A2, PARK7, PDIA3, PLAUR, PTGS2, PYCARD, SOD2, TIMP1, XBP1]
GO:0002501	peptide antigen assembly with MHC protein complex	GO_BiologicalProcess-EBI-UniProt-GOA-ACAP-ARAP_25.05.2022_00h00	2.17468e-07	2.01266e-05	2.87136e-09	5.39816e-08	[4, 6, 7]	Group94	28.5714	6	[B2M, HLA-DMA, HLA-DMB, HLA-DQA1, PDIA3, TAPBP]
GO:0001660	fever generation	GO_BiologicalProcess-EBI-UniProt-GOA-ACAP-ARAP_25.05.2022_00h00	0.0121003	0.0495521	2.87136e-09	5.39816e-08	[5, 7]	Group94	15.3846	2	[IL1B, PTGS2]
GO:0002396	MHC protein complex assembly	GO_BiologicalProcess-EBI-UniProt-GOA-ACAP-ARAP_25.05.2022_00h00	2.17468e-07	2.01266e-05	2.87136e-09	5.39816e-08	[6]	Group94	28.5714	6	[B2M, HLA-DMA, HLA-DMB, HLA-DQA1, PDIA3, TAPBP]
GO:0002484	antigen processing and presentation of endogenous peptide antigen via MHC class I via ER pathway	GO_BiologicalProcess-EBI-UniProt-GOA-ACAP-ARAP_25.05.2022_00h00	2.17202e-05	0.00055074	2.87136e-09	5.39816e-08	[6]	Group94	60	3	[HLA-A, HLA-B, HLA-C]
GO:0002673	regulation of acute inflammatory response	GO_BiologicalProcess-EBI-UniProt-GOA-ACAP-ARAP_25.05.2022_00h00	0.000580098	0.00545057	2.87136e-09	5.39816e-08	[5, 6, 7]	Group94	9.61539	5	[HLA-E, IL1B, OSM, PARK7, PTGS2]
GO:0002690	positive regulation of leukocyte chemotaxis	GO_BiologicalProcess-EBI-UniProt-GOA-ACAP-ARAP_25.05.2022_00h00	0.0118818	0.048874	2.87136e-09	5.39816e-08	[4, 5, 6, 7, 8]	Group94	4.80769	5	[CCL3, CXCL8, GPSM3, SPI1, VEGFB]
GO:0002707	negative regulation of lymphocyte mediated immunity	GO_BiologicalProcess-EBI-UniProt-GOA-ACAP-ARAP_25.05.2022_00h00	0.000886367	0.00745757	2.87136e-09	5.39816e-08	[5, 6, 7]	Group94	8.77193	5	[BCL6, CRK, HLA-A, HLA-B, HLA-E]
GO:0002720	positive regulation of cytokine production involved in immune response	GO_BiologicalProcess-EBI-UniProt-GOA-ACAP-ARAP_25.05.2022_00h00	0.00117651	0.00907385	2.87136e-09	5.39816e-08	[4, 5, 6, 7, 8]	Group94	6.66667	6	[B2M, HLA-A, HLA-E, IL1B, LAPTM5, PYCARD]
GO:0006953	acute-phase response	GO_BiologicalProcess-EBI-UniProt-GOA-ACAP-ARAP_25.05.2022_00h00	0.000222721	0.00265972	2.87136e-09	5.39816e-08	[6]	Group94	9.09091	6	[APOL2, CEBPB, IL1B, PTGS2, SERPINA1, TIMP1]
[truncated: 119 more rows]

## Sheet: stable cluster2 activated
ID	Term	Ontology Source	Term PValue	Term PValue Corrected with Benjamini-Hochberg	Group PValue	Group PValue Corrected with Benjamini-Hochberg	GOLevels	GOGroups	% Associated Genes	Nr. Genes	Associated Genes Found
[truncated: 54 more rows]

[truncated: 7 more sheets: stable cluster2 suppressed, stable cluster3 activated, progressing cluster1 activated, progressing cluster2 activated, progressing cluster3 activated, progressing cluster5 activated, progressing cluster5 suppressed]
