# Supplementary material for: Longitudinal host-microbiome dynamics of metatranscription identify hallmarks of progression in periodontitis
Source: Microbiome. 2025 May 14;13:119. doi: 10.1186/s40168-025-02108-8 (PMC12077055; doi:10.1186/s40168-025-02108-8)
Supplement: Supplementary file 12 — Additional file 11. [file 40168_2025_2108_MOESM11_ESM.xlsx]

## Sheet: clusters microbiome stable
Cluster 1	Cluster 2	Cluster 3	Cluster 4	Cluster 5	Cluster 6	Cluster 7
PG_RS00170	PG_RS00060	PG_RS00020	PG_RS00015	PG_RS00115	PG_RS00595	PG_RS00035
PG_RS00675	PG_RS00130	PG_RS00040	PG_RS00085	PG_RS01665	PG_RS01650	PG_RS00140
PG_RS02265	PG_RS00240	PG_RS00065	PG_RS00095	PG_RS02100	PG_RS02195	PG_RS00175
PG_RS02625	PG_RS00330	PG_RS00080	PG_RS00145	PG_RS02140	PG_RS02635	PG_RS00180
PG_RS04775	PG_RS00380	PG_RS00135	PG_RS00155	PG_RS02220	PG_RS02650	PG_RS00205
PG_RS06735	PG_RS00405	PG_RS00200	PG_RS00210	PG_RS02225	PG_RS04380	PG_RS00255
PG_RS08060	PG_RS00640	PG_RS00220	PG_RS00245	PG_RS02230	PG_RS04785	PG_RS00315
PG_RS08270	PG_RS00690	PG_RS00225	PG_RS00300	PG_RS02395	PG_RS05040	PG_RS00325
PG_RS09750	PG_RS00850	PG_RS00250	PG_RS00305	PG_RS03165	PG_RS05900	PG_RS00345
TDE_RS01020	PG_RS00900	PG_RS00265	PG_RS00435	PG_RS03280	PG_RS06575	PG_RS00390
TDE_RS01040	PG_RS01070	PG_RS00270	PG_RS00480	PG_RS04375	PG_RS06705	PG_RS00490
TDE_RS02925	PG_RS01215	PG_RS00290	PG_RS00605	PG_RS04530	PG_RS06710	PG_RS00735
TDE_RS03015	PG_RS01235	PG_RS00310	PG_RS00610	PG_RS04755	PG_RS06715	PG_RS00795
TDE_RS03335	PG_RS01290	PG_RS00320	PG_RS00615	PG_RS04830	PG_RS06720	PG_RS00970
TDE_RS03610	PG_RS01380	PG_RS00335	PG_RS00625	PG_RS04975	PG_RS07145	PG_RS01050
TDE_RS03815	PG_RS01420	PG_RS00360	PG_RS00635	PG_RS05095	PG_RS08550	PG_RS01155
TDE_RS04920	PG_RS01840	PG_RS00365	PG_RS00680	PG_RS05495	PG_RS10695	PG_RS01250
TDE_RS04975	PG_RS10080	PG_RS00370	PG_RS00755	PG_RS05540	PG_RS09485	PG_RS01260
TDE_RS07470	PG_RS02305	PG_RS00585	PG_RS00995	PG_RS05605	PG_RS09665	PG_RS01410
TDE_RS08830	PG_RS02315	PG_RS00590	PG_RS01055	PG_RS05625	TDE_RS00060	PG_RS01415
TDE_RS10745	PG_RS02350	PG_RS00645	PG_RS01095	PG_RS07045	TDE_RS00455	PG_RS01435
TDE_RS10910	PG_RS02455	PG_RS00660	PG_RS01140	PG_RS07265	TDE_RS00640	PG_RS01470
TDE_RS11460	PG_RS02630	PG_RS00700	PG_RS01145	PG_RS07580	TDE_RS00970	PG_RS01590
TDE_RS12155	PG_RS02720	PG_RS00705	PG_RS01165	PG_RS08330	TDE_RS01130	PG_RS01630
TDE_RS12515	PG_RS03035	PG_RS00715	PG_RS01180	PG_RS08425	TDE_RS01760	PG_RS01725
TDE_RS12855	PG_RS03040	PG_RS00740	PG_RS01360	PG_RS08490	TDE_RS01775	PG_RS01815
PPA_RS00005	PG_RS03180	PG_RS00745	PG_RS01365	PG_RS09115	TDE_RS02155	PG_RS01880
PPA_RS00010	PG_RS03395	PG_RS00835	PG_RS01500	PG_RS09380	TDE_RS02240	PG_RS01885
PPA_RS00020	PG_RS03980	PG_RS00870	PG_RS01515	PG_RS09610	TDE_RS02260	PG_RS02155
PPA_RS14005	PG_RS04355	PG_RS00880	PG_RS01530	PG_RS09670	TDE_RS02275	PG_RS02200
PPA_RS00045	PG_RS04450	PG_RS00910	PG_RS01550	PG_RS09820	TDE_RS02285	PG_RS02285
PPA_RS00050	PG_RS04475	PG_RS00930	PG_RS01720	TDE_RS00065	TDE_RS02295	PG_RS02300
PPA_RS00055	PG_RS04560	PG_RS00950	PG_RS01870	TDE_RS00105	TDE_RS02390	PG_RS02345
PPA_RS00070	PG_RS04600	PG_RS11570	PG_RS01930	TDE_RS00190	TDE_RS02430	PG_RS02560
PPA_RS00085	PG_RS04760	PG_RS01025	PG_RS02000	TDE_RS00235	TDE_RS02435	PG_RS02690
PPA_RS00130	PG_RS04800	PG_RS01040	PG_RS02005	TDE_RS00285	TDE_RS02445	PG_RS02760
PPA_RS00150	PG_RS11005	PG_RS01060	PG_RS02010	TDE_RS00350	TDE_RS02600	PG_RS02770
PPA_RS00180	PG_RS11670	PG_RS01075	PG_RS02055	TDE_RS00450	TDE_RS02605	PG_RS02800
PPA_RS00220	PG_RS04815	PG_RS01105	PG_RS02065	TDE_RS00480	TDE_RS02615	PG_RS02940
PPA_RS00225	PG_RS04935	PG_RS01110	PG_RS02135	TDE_RS00600	TDE_RS02655	PG_RS03045
PPA_RS00230	PG_RS11675	PG_RS01115	PG_RS02170	TDE_RS00680	TDE_RS02715	PG_RS03060
PPA_RS00240	PG_RS11460	PG_RS01135	PG_RS02290	TDE_RS00725	TDE_RS02795	PG_RS03195
PPA_RS00265	PG_RS05125	PG_RS01150	PG_RS02295	TDE_RS00750	TDE_RS02800	PG_RS03270
PPA_RS00280	PG_RS05195	PG_RS01170	PG_RS02385	TDE_RS13335	TDE_RS02955	PG_RS03285
PPA_RS00290	PG_RS05320	PG_RS01185	PG_RS02415	TDE_RS00810	TDE_RS02980	PG_RS03430
PPA_RS00315	PG_RS05365	PG_RS01220	PG_RS02420	TDE_RS00825	TDE_RS03425	PG_RS03510
PPA_RS00325	PG_RS05465	PG_RS01230	PG_RS02495	TDE_RS00965	TDE_RS03700	PG_RS03545
PPA_RS00335	PG_RS05630	PG_RS01285	PG_RS02655	TDE_RS01150	TDE_RS03895	PG_RS03870
PPA_RS00345	PG_RS05745	PG_RS01370	PG_RS02725	TDE_RS01165	TDE_RS04015	PG_RS03930
PPA_RS00375	PG_RS05755	PG_RS01375	PG_RS02745	TDE_RS01230	TDE_RS04130	PG_RS03945
PPA_RS12005	PG_RS05925	PG_RS01440	PG_RS02775	TDE_RS01325	TDE_RS04190	PG_RS03950
PPA_RS00385	PG_RS06165	PG_RS01445	PG_RS02795	TDE_RS01330	TDE_RS04250	PG_RS03975
PPA_RS00390	PG_RS06445	PG_RS01510	PG_RS02855	TDE_RS01375	TDE_RS04255	PG_RS04015
PPA_RS00395	PG_RS06515	PG_RS01545	PG_RS02865	TDE_RS01420	TDE_RS04260	PG_RS04045
PPA_RS14015	PG_RS06520	PG_RS01560	PG_RS02905	TDE_RS01495	TDE_RS04275	PG_RS04195
PPA_RS00465	PG_RS06530	PG_RS01575	PG_RS02910	TDE_RS01585	TDE_RS04280	PG_RS04235
PPA_RS00495	PG_RS06610	PG_RS01585	PG_RS02920	TDE_RS01595	TDE_RS04495	PG_RS04350
PPA_RS00515	PG_RS06650	PG_RS01600	PG_RS02935	TDE_RS01625	TDE_RS04780	PG_RS04445
PPA_RS00585	PG_RS06760	PG_RS01605	PG_RS02990	TDE_RS01645	TDE_RS04800	PG_RS04575
PPA_RS00595	PG_RS06770	PG_RS01635	PG_RS03000	TDE_RS01715	TDE_RS04870	PG_RS04610
PPA_RS00600	PG_RS06920	PG_RS01645	PG_RS03010	TDE_RS01795	TDE_RS04910	PG_RS04685
PPA_RS00610	PG_RS06955	PG_RS01690	PG_RS03020	TDE_RS01835	TDE_RS05235	PG_RS04705
PPA_RS00650	PG_RS07110	PG_RS01715	PG_RS03025	TDE_RS01900	TDE_RS05670	PG_RS04860
PPA_RS00745	PG_RS07115	PG_RS01745	PG_RS03170	TDE_RS01980	TDE_RS05720	PG_RS05070
PPA_RS00795	PG_RS07150	PG_RS01765	PG_RS03190	TDE_RS02005	TDE_RS05725	PG_RS05085
PPA_RS00805	PG_RS07155	PG_RS01795	PG_RS03290	TDE_RS02060	TDE_RS05760	PG_RS05205
PPA_RS00825	PG_RS07565	PG_RS01800	PG_RS03325	TDE_RS02145	TDE_RS05940	PG_RS05230
PPA_RS00850	PG_RS07660	PG_RS01845	PG_RS03380	TDE_RS02455	TDE_RS06415	PG_RS05455
PPA_RS00870	PG_RS07790	PG_RS01850	PG_RS03400	TDE_RS02490	TDE_RS06520	PG_RS05610
PPA_RS00920	PG_RS07910	PG_RS01855	PG_RS03425	TDE_RS02520	TDE_RS06780	PG_RS05615
PPA_RS00930	PG_RS07925	PG_RS01860	PG_RS03520	TDE_RS02695	TDE_RS07010	PG_RS05770
PPA_RS00960	PG_RS07980	PG_RS01920	PG_RS03535	TDE_RS02720	TDE_RS07175	PG_RS05855
PPA_RS00990	PG_RS08075	PG_RS01925	PG_RS03555	TDE_RS02750	TDE_RS07380	PG_RS05955
PPA_RS01010	PG_RS08130	PG_RS01995	PG_RS03915	TDE_RS02830	TDE_RS07570	PG_RS06490
PPA_RS01040	PG_RS08225	PG_RS02015	PG_RS04040	TDE_RS02885	TDE_RS07585	PG_RS06500
PPA_RS01070	PG_RS08430	PG_RS02020	PG_RS04080	TDE_RS02935	TDE_RS07815	PG_RS06570
PPA_RS01085	PG_RS08505	PG_RS02060	PG_RS04110	TDE_RS02940	TDE_RS08185	PG_RS06930
PPA_RS01115	PG_RS08535	PG_RS02070	PG_RS04190	TDE_RS02975	TDE_RS08220	PG_RS07005
PPA_RS01135	PG_RS08600	PG_RS02095	PG_RS04200	TDE_RS02985	TDE_RS09110	PG_RS07250
PPA_RS12115	PG_RS08855	PG_RS02110	PG_RS04205	TDE_RS03025	TDE_RS09265	PG_RS07330
PPA_RS01155	PG_RS08950	PG_RS02150	PG_RS04230	TDE_RS03110	TDE_RS09380	PG_RS07855
PPA_RS01160	PG_RS08955	PG_RS02180	PG_RS04245	TDE_RS03270	TDE_RS09500	PG_RS08045
PPA_RS01175	PG_RS09295	PG_RS02215	PG_RS04435	TDE_RS03275	TDE_RS10030	PG_RS08145
PPA_RS01180	TDE_RS00145	PG_RS02235	PG_RS04490	TDE_RS03290	TDE_RS10150	PG_RS08175
PPA_RS01185	TDE_RS00150	PG_RS02260	PG_RS04620	TDE_RS03310	TDE_RS10680	PG_RS08260
PPA_RS01195	TDE_RS00200	PG_RS02270	PG_RS04690	TDE_RS03345	TDE_RS10865	PG_RS08575
PPA_RS01205	TDE_RS00210	PG_RS02275	PG_RS04710	TDE_RS03455	TDE_RS11005	PG_RS08645
PPA_RS01230	TDE_RS00610	PG_RS02280	PG_RS04790	TDE_RS03535	TDE_RS11450	PG_RS09040
PPA_RS01240	TDE_RS00660	PG_RS02325	PG_RS04810	TDE_RS03545	TDE_RS11655	PG_RS09060
PPA_RS01260	TDE_RS00880	PG_RS02330	PG_RS04835	TDE_RS03555	TDE_RS11660	PG_RS09140
PPA_RS01265	TDE_RS01000	PG_RS02335	PG_RS04990	TDE_RS03665	TDE_RS11670	PG_RS09255
PPA_RS01280	TDE_RS01145	PG_RS02340	PG_RS04995	TDE_RS03710	TDE_RS11705	PG_RS09315
PPA_RS01340	TDE_RS01160	PG_RS02370	PG_RS05050	TDE_RS03725	TDE_RS11850	PG_RS09335
PPA_RS01365	TDE_RS01185	PG_RS02375	PG_RS05090	TDE_RS03730	TDE_RS12110	PG_RS09450
PPA_RS01410	TDE_RS01260	PG_RS02400	PG_RS05130	TDE_RS03735	TDE_RS12240	PG_RS09710
PPA_RS01415	TDE_RS01590	PG_RS02440	PG_RS05135	TDE_RS03740	TDE_RS12255	PG_RS09795
PPA_RS01425	TDE_RS01975	PG_RS02445	PG_RS05325	TDE_RS03745	TDE_RS13010	PG_RS09815
PPA_RS01430	TDE_RS02115	PG_RS02480	PG_RS05330	TDE_RS03750	TDE_RS13020	TDE_RS00045
PPA_RS01440	TDE_RS02250	PG_RS02485	PG_RS05340	TDE_RS03755	PPA_RS00605	TDE_RS00175
PPA_RS01450	TDE_RS02315	PG_RS02525	PG_RS05345	TDE_RS03760	PPA_RS00780	TDE_RS00225
PPA_RS01465	TDE_RS02595	PG_RS02535	PG_RS05350	TDE_RS03765	PPA_RS01045	TDE_RS00240
PPA_RS01470	TDE_RS02610	PG_RS02550	PG_RS05370	TDE_RS03770	PPA_RS05130	TDE_RS00265
PPA_RS01475	TDE_RS02630	PG_RS02565	PG_RS05380	TDE_RS03775	PPA_RS05875	TDE_RS00275
PPA_RS01555	TDE_RS02660	PG_RS02570	PG_RS05515	TDE_RS03780	PPA_RS06120	TDE_RS00415
PPA_RS01580	TDE_RS02790	PG_RS02575	PG_RS05635	TDE_RS03785	PPA_RS06855	TDE_RS00435
PPA_RS01585	TDE_RS02910	PG_RS10155	PG_RS05660	TDE_RS03790	PPA_RS07585	TDE_RS00690
PPA_RS01595	TDE_RS02930	PG_RS02640	PG_RS05665	TDE_RS03795	PPA_RS07710	TDE_RS00785
PPA_RS01600	TDE_RS03095	PG_RS02660	PG_RS05695	TDE_RS03805	PGN_RS00520	TDE_RS00830
PPA_RS01605	TDE_RS03240	PG_RS02680	PG_RS05750	TDE_RS03810	PGN_RS00775	TDE_RS00840
PPA_RS01610	TDE_RS03305	PG_RS02715	PG_RS05760	TDE_RS03820	PGN_RS00865	TDE_RS00995
PPA_RS01615	TDE_RS03655	PG_RS02740	PG_RS05815	TDE_RS03825	PGN_RS01415	TDE_RS01015
PPA_RS13340	TDE_RS03670	PG_RS02755	PG_RS05825	TDE_RS03830	PGN_RS01615	TDE_RS01045
PPA_RS01635	TDE_RS03870	PG_RS02805	PG_RS05850	TDE_RS03835	PGN_RS01655	TDE_RS01050
PPA_RS01640	TDE_RS03915	PG_RS02830	PG_RS06010	TDE_RS03965	PGN_RS02615	TDE_RS01055
PPA_RS01660	TDE_RS04045	PG_RS02925	PG_RS06170	TDE_RS03995	PGN_RS03045	TDE_RS01060
PPA_RS01690	TDE_RS04335	PG_RS02945	PG_RS06175	TDE_RS04020	PGN_RS03180	TDE_RS01205
PPA_RS01695	TDE_RS04585	PG_RS03065	PG_RS06225	TDE_RS04110	PGN_RS03290	TDE_RS01220
PPA_RS14065	TDE_RS04695	PG_RS03080	PG_RS06270	TDE_RS04155	PGN_RS03545	TDE_RS01290
PPA_RS01705	TDE_RS04945	PG_RS03095	PG_RS06280	TDE_RS04180	PGN_RS03550	TDE_RS01340
PPA_RS01730	TDE_RS05715	PG_RS03105	PG_RS06300	TDE_RS04225	PGN_RS03985	TDE_RS01385
PPA_RS01735	TDE_RS05865	PG_RS03110	PG_RS06635	TDE_RS04265	PGN_RS03990	TDE_RS01520
PPA_RS01740	TDE_RS05915	PG_RS03120	PG_RS09925	TDE_RS04315	PGN_RS04295	TDE_RS01765
PPA_RS01760	TDE_RS06105	PG_RS03125	PG_RS06730	TDE_RS04365	PGN_RS04610	TDE_RS01885
PPA_RS01885	TDE_RS06120	PG_RS03140	PG_RS06860	TDE_RS04450	PGN_RS05675	TDE_RS02030
PPA_RS01960	TDE_RS06285	PG_RS03210	PG_RS06915	TDE_RS04545	PGN_RS05740	TDE_RS02205
PPA_RS01975	TDE_RS06620	PG_RS03215	PG_RS07050	TDE_RS04575	PGN_RS06875	TDE_RS02230
PPA_RS01990	TDE_RS06835	PG_RS03330	PG_RS07175	TDE_RS04650	PGN_RS07025	TDE_RS02235
PPA_RS02015	TDE_RS06980	PG_RS03335	PG_RS11080	TDE_RS04925	PGN_RS07540	TDE_RS02265
PPA_RS02030	TDE_RS07045	PG_RS03345	PG_RS07230	TDE_RS04995	PGN_RS07840	TDE_RS02300
PPA_RS02035	TDE_RS07185	PG_RS03360	PG_RS07255	TDE_RS05010	PGN_RS08865	TDE_RS02355
PPA_RS02055	TDE_RS07280	PG_RS03370	PG_RS07310	TDE_RS05015	PGN_RS08965	TDE_RS02360
PPA_RS02065	TDE_RS07405	PG_RS03410	PG_RS07320	TDE_RS05100	PGN_RS09415	TDE_RS02440
PPA_RS02070	TDE_RS07600	PG_RS03420	PG_RS07325	TDE_RS05185	COCH_RS06450	TDE_RS13140
PPA_RS02080	TDE_RS07620	PG_RS03435	PG_RS07400	TDE_RS05190	LEBU_RS01525	TDE_RS02510
PPA_RS02085	TDE_RS07685	PG_RS03440	PG_RS07485	TDE_RS05210	LEBU_RS09715	TDE_RS02670
PPA_RS02100	TDE_RS07715	PG_RS03445	PG_RS07500	TDE_RS05285	HMPREF0675_RS03265	TDE_RS02730
PPA_RS02120	TDE_RS07880	PG_RS03455	PG_RS07705	TDE_RS05360	HMPREF0675_RS06835	TDE_RS02735
PPA_RS02125	TDE_RS08060	PG_RS03460	PG_RS07710	TDE_RS05390	HMPREF0675_RS07615	TDE_RS02850
PPA_RS02180	TDE_RS08125	PG_RS03465	PG_RS07765	TDE_RS05395	PGTDC60_RS00350	TDE_RS02855
PPA_RS02185	TDE_RS08250	PG_RS03470	PG_RS07905	TDE_RS05635	PGTDC60_RS00845	TDE_RS02880
PPA_RS02190	TDE_RS08745	PG_RS03475	PG_RS08005	TDE_RS05675	PGTDC60_RS00915	TDE_RS02950
PPA_RS02285	TDE_RS08895	PG_RS03485	PG_RS08010	TDE_RS05840	PGTDC60_RS01010	TDE_RS02970
PPA_RS02315	TDE_RS09105	PG_RS03495	PG_RS11790	TDE_RS05970	PGTDC60_RS02125	TDE_RS02995
PPA_RS02350	TDE_RS09445	PG_RS03515	PG_RS08055	TDE_RS05990	PGTDC60_RS02340	TDE_RS03185
PPA_RS02355	TDE_RS09735	PG_RS03895	PG_RS08085	TDE_RS05995	PGTDC60_RS03390	TDE_RS03245
PPA_RS02365	TDE_RS09750	PG_RS03900	PG_RS08120	TDE_RS06060	PGTDC60_RS03400	TDE_RS03285
PPA_RS02370	TDE_RS09790	PG_RS03920	PG_RS08255	TDE_RS06125	PGTDC60_RS03405	TDE_RS03540
PPA_RS02390	TDE_RS09830	PG_RS03925	PG_RS08335	TDE_RS06195	PGTDC60_RS03410	TDE_RS03550
PPA_RS12225	TDE_RS09875	PG_RS03960	PG_RS08510	TDE_RS06230	PGTDC60_RS03415	TDE_RS03560
PPA_RS02425	TDE_RS09995	PG_RS03995	PG_RS08570	TDE_RS06235	PGTDC60_RS03645	TDE_RS03600
PPA_RS02430	TDE_RS10190	PG_RS04010	PG_RS08595	TDE_RS06300	PGTDC60_RS04445	TDE_RS03605
PPA_RS02455	TDE_RS10335	PG_RS04065	PG_RS08625	TDE_RS06350	PGTDC60_RS04450	TDE_RS03685
PPA_RS02475	TDE_RS10945	PG_RS04130	PG_RS08635	TDE_RS06390	PGTDC60_RS04485	TDE_RS03990
PPA_RS02490	TDE_RS11035	PG_RS04210	PG_RS08675	TDE_RS06445	PGTDC60_RS04705	TDE_RS04095
PPA_RS02550	TDE_RS11185	PG_RS04265	PG_RS08705	TDE_RS06465	PGTDC60_RS04940	TDE_RS04220
PPA_RS02555	TDE_RS11585	PG_RS04305	PG_RS08720	TDE_RS06470	PGTDC60_RS05005	TDE_RS04230
PPA_RS02560	TDE_RS11650	PG_RS04310	PG_RS08795	TDE_RS06475	PGTDC60_RS05480	TDE_RS04305
PPA_RS02570	TDE_RS11755	PG_RS04315	PG_RS08845	TDE_RS06690	PGTDC60_RS05745	TDE_RS04310
PPA_RS02600	TDE_RS11880	PG_RS04320	PG_RS08865	TDE_RS06730	PGTDC60_RS06610	TDE_RS04320
PPA_RS02605	TDE_RS11960	PG_RS04385	PG_RS08920	TDE_RS06950	PGTDC60_RS06615	TDE_RS04425
PPA_RS02640	TDE_RS11970	PG_RS04390	PG_RS08930	TDE_RS07000	PGTDC60_RS07115	TDE_RS04485
PPA_RS02655	TDE_RS11980	PG_RS04460	PG_RS08985	TDE_RS07160	PGTDC60_RS07295	TDE_RS04520
PPA_RS02665	TDE_RS12195	PG_RS04485	PG_RS09135	TDE_RS07215	PGTDC60_RS07375	TDE_RS04580
PPA_RS02670	TDE_RS12375	PG_RS04495	PG_RS09155	TDE_RS07265	PGTDC60_RS07560	TDE_RS04680
PPA_RS02680	TDE_RS12455	PG_RS04500	PG_RS09160	TDE_RS07270	PGTDC60_RS07690	TDE_RS04700
PPA_RS02685	TDE_RS12460	PG_RS04525	PG_RS09165	TDE_RS07285	PGTDC60_RS08320	TDE_RS04895
PPA_RS02695	TDE_RS12585	PG_RS04550	PG_RS09265	TDE_RS07355	PGTDC60_RS08685	TDE_RS04930
PPA_RS02715	TDE_RS12595	PG_RS04555	PG_RS09280	TDE_RS07360	PGTDC60_RS08835	TDE_RS04950
PPA_RS02725	TDE_RS12700	PG_RS04565	PG_RS09325	TDE_RS07595	PGTDC60_RS08970	TDE_RS04960
PPA_RS02765	TDE_RS12840	PG_RS04580	PG_RS09340	TDE_RS07805	PGTDC60_RS09640	TDE_RS04965
PPA_RS02775	TDE_RS12865	PG_RS04605	PG_RS09385	TDE_RS07810	TIA2EST36_RS05035	TDE_RS05030
PPA_RS02780	TDE_RS12910	PG_RS04615	PG_RS09525	TDE_RS07940	TIA2EST36_RS05775	TDE_RS05035
PPA_RS02785	TDE_RS12970	PG_RS04630	PG_RS09530	TDE_RS07975	TIA2EST36_RS06765	TDE_RS05180
PPA_RS02795	TDE_RS12975	PG_RS04635	PG_RS09545	TDE_RS08005	TIA2EST36_RS07540	TDE_RS05370
PPA_RS02800	TDE_RS13030	PG_RS04640	PG_RS09555	TDE_RS08010	TIA2EST36_RS07665	TDE_RS05680
PPA_RS02810	TDE_RS13060	PG_RS04665	PG_RS09630	TDE_RS08015	TIA2EST36_RS08755	TDE_RS05765
PPA_RS02850	SMU_RS02270	PG_RS04695	PG_RS09635	TDE_RS08030	TIA2EST22_RS05045	TDE_RS05795
PPA_RS02855	PPA_RS00025	PG_RS04715	PG_RS09675	TDE_RS08040	TIA2EST22_RS05795	TDE_RS05965
PPA_RS02865	PPA_RS11945	PG_RS04720	PG_RS09720	TDE_RS08050	TIA2EST22_RS07555	TDE_RS05975
PPA_RS02875	PPA_RS00125	PG_RS04725	PG_RS09775	TDE_RS08065	TIA2EST22_RS07680	TDE_RS05980
PPA_RS02895	PPA_RS00185	PG_RS04740	PG_RS09790	TDE_RS08175	TIA2EST22_RS08775	TDE_RS05985
PPA_RS02910	PPA_RS00215	PG_RS04765	PG_RS09880	TDE_RS08370	TIA2EST2_RS06730	TDE_RS06020
PPA_RS02940	PPA_RS00955	PG_RS04770	TDE_RS00020	TDE_RS08380	TIA2EST2_RS07345	TDE_RS06030
PPA_RS03010	PPA_RS01445	PG_RS04780	TDE_RS00440	TDE_RS08385	TIA2EST2_RS07510	TDE_RS06050
PPA_RS03015	PPA_RS01720	PG_RS04865	TDE_RS00535	TDE_RS08395	TIA2EST2_RS07635	TDE_RS06130
PPA_RS03055	PPA_RS01725	PG_RS04885	TDE_RS00630	TDE_RS08820	TIA2EST2_RS08735	TDE_RS06155
PPA_RS12275	PPA_RS01995	PG_RS04940	TDE_RS00820	TDE_RS08825	BFO_RS00015	TDE_RS06160
PPA_RS03080	PPA_RS02090	PG_RS04945	TDE_RS00885	TDE_RS08850	BFO_RS00020	TDE_RS06220
PPA_RS03125	PPA_RS02395	PG_RS04955	TDE_RS00975	TDE_RS09010	BFO_RS00025	TDE_RS06320
PPA_RS03130	PPA_RS02615	PG_RS04960	TDE_RS00980	TDE_RS09015	BFO_RS00040	TDE_RS06340
PPA_RS03140	PPA_RS02805	PG_RS04965	TDE_RS01275	TDE_RS09070	BFO_RS00045	TDE_RS06355
PPA_RS03170	PPA_RS02900	PG_RS04970	TDE_RS01280	TDE_RS09095	BFO_RS00060	TDE_RS06370
PPA_RS03190	PPA_RS03960	PG_RS05035	TDE_RS01360	TDE_RS09210	BFO_RS00070	TDE_RS06410
PPA_RS03215	PPA_RS04075	PG_RS05045	TDE_RS01415	TDE_RS09215	BFO_RS00090	TDE_RS06455
PPA_RS03225	PPA_RS04130	PG_RS05055	TDE_RS01435	TDE_RS09320	BFO_RS00095	TDE_RS06530
PPA_RS03230	PPA_RS04570	PG_RS05060	TDE_RS01445	TDE_RS09355	BFO_RS14310	TDE_RS06535
PPA_RS03245	PPA_RS04835	PG_RS05065	TDE_RS02165	TDE_RS09450	BFO_RS00120	TDE_RS06625
PPA_RS03250	PPA_RS05105	PG_RS05105	TDE_RS02180	TDE_RS09480	BFO_RS00125	TDE_RS06655
PPA_RS03290	PPA_RS05175	PG_RS05140	TDE_RS02255	TDE_RS09495	BFO_RS00130	TDE_RS06675
PPA_RS03295	PPA_RS05185	PG_RS05210	TDE_RS02650	TDE_RS09505	BFO_RS00140	TDE_RS06720
PPA_RS03300	PPA_RS05290	PG_RS05235	TDE_RS02820	TDE_RS09515	BFO_RS00225	TDE_RS07050
PPA_RS03305	PPA_RS05495	PG_RS05335	TDE_RS02870	TDE_RS09695	BFO_RS00230	TDE_RS07195
PPA_RS03310	PPA_RS05675	PG_RS05355	TDE_RS03060	TDE_RS09730	BFO_RS00340	TDE_RS07295
PPA_RS03335	PPA_RS05940	PG_RS05360	TDE_RS03205	TDE_RS09755	BFO_RS15410	TDE_RS07335
PPA_RS03355	PPA_RS06010	PG_RS05375	TDE_RS03220	TDE_RS09760	BFO_RS00380	TDE_RS07350
PPA_RS03360	PPA_RS06045	PG_RS05420	TDE_RS03850	TDE_RS09835	BFO_RS00385	TDE_RS07725
PPA_RS03370	PPA_RS06140	PG_RS05440	TDE_RS03865	TDE_RS09840	BFO_RS00400	TDE_RS07765
PPA_RS03420	PPA_RS06410	PG_RS05445	TDE_RS03960	TDE_RS09850	BFO_RS00405	TDE_RS07835
PPA_RS13355	PPA_RS06910	PG_RS05460	TDE_RS04030	TDE_RS09880	BFO_RS00415	TDE_RS07900
PPA_RS03445	PPA_RS06985	PG_RS05485	TDE_RS04070	TDE_RS09885	BFO_RS14685	TDE_RS07915
PPA_RS03460	PPA_RS07005	PG_RS05530	TDE_RS04085	TDE_RS09960	BFO_RS00460	TDE_RS07995
PPA_RS03470	PPA_RS07040	PG_RS05535	TDE_RS04475	TDE_RS10045	BFO_RS00465	TDE_RS08000
PPA_RS03510	PPA_RS07060	PG_RS05645	TDE_RS04515	TDE_RS10160	BFO_RS00510	TDE_RS08110
PPA_RS03550	PPA_RS07430	PG_RS05675	TDE_RS04525	TDE_RS10170	BFO_RS00550	TDE_RS08205
PPA_RS03555	PPA_RS07450	PG_RS05685	TDE_RS04570	TDE_RS10180	BFO_RS00555	TDE_RS08225
PPA_RS03580	PPA_RS14270	PG_RS05710	TDE_RS04985	TDE_RS10200	BFO_RS00565	TDE_RS08315
PPA_RS03625	PPA_RS07615	PG_RS05735	TDE_RS05065	TDE_RS10210	BFO_RS00595	TDE_RS08320
PPA_RS03635	PPA_RS07625	PG_RS05790	TDE_RS05080	TDE_RS10340	BFO_RS00600	TDE_RS08390
PPA_RS03640	PPA_RS08865	PG_RS05860	TDE_RS05140	TDE_RS10505	BFO_RS00610	TDE_RS08400
PPA_RS03830	PPA_RS09025	PG_RS05865	TDE_RS05310	TDE_RS10510	BFO_RS00615	TDE_RS08530
PPA_RS03850	PPA_RS09040	PG_RS05880	TDE_RS05625	TDE_RS10590	BFO_RS00625	TDE_RS08590
PPA_RS03860	PPA_RS09340	PG_RS05905	TDE_RS05690	TDE_RS10810	BFO_RS00645	TDE_RS08725
PPA_RS03875	PPA_RS09435	PG_RS11945	TDE_RS05860	TDE_RS10870	BFO_RS00655	TDE_RS08755
PPA_RS03885	PPA_RS09600	PG_RS05920	TDE_RS06190	TDE_RS10925	BFO_RS15915	TDE_RS08865
PPA_RS03930	PPA_RS09665	PG_RS05930	TDE_RS06270	TDE_RS11050	BFO_RS00795	TDE_RS09065
PPA_RS03955	PPA_RS09815	PG_RS06000	TDE_RS06310	TDE_RS11080	BFO_RS00800	TDE_RS09325
PPA_RS03985	PPA_RS09910	PG_RS06015	TDE_RS06420	TDE_RS11085	BFO_RS00805	TDE_RS09360
PPA_RS04015	PPA_RS10150	PG_RS06025	TDE_RS06425	TDE_RS11110	BFO_RS00810	TDE_RS09375
PPA_RS04055	PPA_RS10295	PG_RS06030	TDE_RS06540	TDE_RS11190	BFO_RS00820	TDE_RS09430
PPA_RS04120	PPA_RS10770	PG_RS06035	TDE_RS06630	TDE_RS13160	BFO_RS00825	TDE_RS09470
PPA_RS04160	PPA_RS10930	PG_RS06040	TDE_RS06635	TDE_RS11205	BFO_RS00830	TDE_RS09605
PPA_RS04165	PPA_RS10950	PG_RS06050	TDE_RS06870	TDE_RS11295	BFO_RS00835	TDE_RS09665
PPA_RS04225	PPA_RS10980	PG_RS06055	TDE_RS06955	TDE_RS11325	BFO_RS00840	TDE_RS09700
PPA_RS04235	PPA_RS10995	PG_RS06065	TDE_RS07060	TDE_RS11350	BFO_RS00845	TDE_RS09705
PPA_RS04240	PPA_RS11025	PG_RS06070	TDE_RS07230	TDE_RS11375	BFO_RS00880	TDE_RS09775
PPA_RS04245	PPA_RS11030	PG_RS06085	TDE_RS07555	TDE_RS11385	BFO_RS00905	TDE_RS09825
PPA_RS04280	PPA_RS11510	PG_RS06140	TDE_RS07575	TDE_RS11395	BFO_RS00955	TDE_RS09865
PPA_RS04445	PPA_RS13330	PG_RS06145	TDE_RS07790	TDE_RS11420	BFO_RS00970	TDE_RS10010
PPA_RS04770	PPA_RS13335	PG_RS06180	TDE_RS07820	TDE_RS11425	BFO_RS00975	TDE_RS10060
PPA_RS04790	SSA_RS09095	PG_RS06185	TDE_RS07870	TDE_RS11445	BFO_RS00980	TDE_RS10085
PPA_RS04795	PGN_RS00050	PG_RS06230	TDE_RS08055	TDE_RS11580	BFO_RS00990	TDE_RS10145
PPA_RS04800	PGN_RS00110	PG_RS06235	TDE_RS08160	TDE_RS11605	BFO_RS00995	TDE_RS10205
PPA_RS04805	PGN_RS00115	PG_RS06275	TDE_RS08805	TDE_RS11610	BFO_RS01000	TDE_RS10260
PPA_RS04825	PGN_RS00560	PG_RS06775	TDE_RS09000	TDE_RS11630	BFO_RS01005	TDE_RS10280
PPA_RS04830	PGN_RS00565	PG_RS06780	TDE_RS09080	TDE_RS11645	BFO_RS01030	TDE_RS10305
PPA_RS04865	PGN_RS00880	PG_RS06805	TDE_RS09090	TDE_RS11790	BFO_RS01040	TDE_RS10325
PPA_RS04870	PGN_RS01625	PG_RS06835	TDE_RS09115	TDE_RS11795	BFO_RS01045	TDE_RS10355
PPA_RS04880	PGN_RS01695	PG_RS06840	TDE_RS09145	TDE_RS11900	BFO_RS01050	TDE_RS10365
PPA_RS04885	PGN_RS01725	PG_RS06845	TDE_RS09150	TDE_RS12160	BFO_RS01055	TDE_RS10480
PPA_RS04935	PGN_RS01775	PG_RS06850	TDE_RS09345	TDE_RS12210	BFO_RS01065	TDE_RS10485
PPA_RS04940	PGN_RS02380	PG_RS06870	TDE_RS09365	TDE_RS12235	BFO_RS01070	TDE_RS10540
PPA_RS04950	PGN_RS02415	PG_RS06880	TDE_RS09425	TDE_RS12260	BFO_RS01085	TDE_RS10555
PPA_RS04960	PGN_RS03460	PG_RS06940	TDE_RS09485	TDE_RS12280	BFO_RS01090	TDE_RS10585
PPA_RS04985	PGN_RS03465	PG_RS06975	TDE_RS09670	TDE_RS12315	BFO_RS01095	TDE_RS10600
PPA_RS05015	PGN_RS03475	PG_RS07035	TDE_RS09685	TDE_RS12435	BFO_RS01100	TDE_RS10635
PPA_RS05040	PGN_RS03595	PG_RS07040	TDE_RS09900	TDE_RS12505	BFO_RS01105	TDE_RS10655
PPA_RS05050	PGN_RS03610	PG_RS07065	TDE_RS10320	TDE_RS12520	BFO_RS01115	TDE_RS10860
PPA_RS05055	PGN_RS04365	PG_RS07105	TDE_RS10620	TDE_RS12545	BFO_RS01120	TDE_RS10900
PPA_RS05085	PGN_RS04640	PG_RS07120	TDE_RS10625	TDE_RS12550	BFO_RS01125	TDE_RS10905
PPA_RS05110	PGN_RS04730	PG_RS07125	TDE_RS10690	TDE_RS12690	BFO_RS01155	TDE_RS10955
PPA_RS05120	PGN_RS04975	PG_RS07130	TDE_RS10730	TDE_RS12725	BFO_RS01160	TDE_RS11060
PPA_RS14175	PGN_RS05445	PG_RS07185	TDE_RS10890	TDE_RS12800	BFO_RS01165	TDE_RS11075
PPA_RS05205	PGN_RS05680	PG_RS07190	TDE_RS11045	TDE_RS12860	BFO_RS01175	TDE_RS11090
PPA_RS05250	PGN_RS11245	PG_RS07200	TDE_RS11100	TDE_RS12940	BFO_RS01180	TDE_RS11210
PPA_RS05255	PGN_RS05790	PG_RS07205	TDE_RS11360	TDE_RS13005	BFO_RS01195	TDE_RS13165
PPA_RS05260	PGN_RS05810	PG_RS10575	TDE_RS11500	TDE_RS13015	BFO_RS01205	TDE_RS11435
PPA_RS05305	PGN_RS11935	PG_RS07260	TDE_RS11570	TDE_RS13125	BFO_RS01240	TDE_RS11470
PPA_RS05340	PGN_RS05975	PG_RS07270	TDE_RS11675	PPA_RS01080	BFO_RS01290	TDE_RS11510
PPA_RS05350	PGN_RS06295	PG_RS07280	TDE_RS11775	PPA_RS01270	BFO_RS15990	TDE_RS11750
PPA_RS05355	PGN_RS06475	PG_RS07390	TDE_RS11835	PPA_RS01460	BFO_RS01300	TDE_RS11805
PPA_RS05420	PGN_RS06810	PG_RS07395	TDE_RS11865	PPA_RS01665	BFO_RS14715	TDE_RS11915
PPA_RS05445	PGN_RS06845	PG_RS07410	TDE_RS12060	PPA_RS02170	BFO_RS01305	TDE_RS11975
PPA_RS05450	PGN_RS07355	PG_RS07415	TDE_RS12080	PPA_RS03160	BFO_RS01310	TDE_RS12025
PPA_RS05455	PGN_RS07700	PG_RS07420	TDE_RS12185	PPA_RS03255	BFO_RS01335	TDE_RS12040
PPA_RS05480	PGN_RS07800	PG_RS07490	TDE_RS12285	PPA_RS03330	BFO_RS01345	TDE_RS12090
PPA_RS05540	PGN_RS08135	PG_RS07505	TDE_RS12320	PPA_RS03350	BFO_RS01355	TDE_RS12165
PPA_RS05555	PGN_RS08400	PG_RS07530	TDE_RS12355	PPA_RS03905	BFO_RS01385	TDE_RS12295
PPA_RS05580	PGN_RS08745	PG_RS07545	TDE_RS12360	PPA_RS03920	BFO_RS01390	TDE_RS12555
PPA_RS05590	PGN_RS08820	PG_RS07560	TDE_RS12615	PPA_RS03995	BFO_RS01395	TDE_RS12610
PPA_RS05605	PGN_RS08885	PG_RS07585	PPA_RS02140	PPA_RS04025	BFO_RS01400	TDE_RS12650
PPA_RS05665	PGN_RS08890	PG_RS07600	PGN_RS00015	PPA_RS04030	BFO_RS01405	TDE_RS12695
PPA_RS05705	PGN_RS09455	PG_RS07610	PGN_RS00075	PPA_RS04060	BFO_RS01415	TDE_RS12720
PPA_RS05725	PGN_RS09640	PG_RS07670	PGN_RS00080	PPA_RS04725	BFO_RS01420	TDE_RS13085
PPA_RS05890	PGN_RS09735	PG_RS07685	PGN_RS00100	PPA_RS04765	BFO_RS01425	TDE_RS13105
PPA_RS05895	COCH_RS02145	PG_RS07690	PGN_RS00190	PPA_RS04965	BFO_RS01435	TDE_RS13110
PPA_RS05935	COCH_RS08315	PG_RS07715	PGN_RS00600	PPA_RS05265	BFO_RS01440	TDE_RS13115
PPA_RS05960	COCH_RS09940	PG_RS07735	PGN_RS00620	PPA_RS05375	BFO_RS01460	PPA_RS00735
PPA_RS05965	LEBU_RS06225	PG_RS07760	PGN_RS00665	PPA_RS05435	BFO_RS01465	PPA_RS04440
PPA_RS05975	LEBU_RS06235	PG_RS07795	PGN_RS00685	PPA_RS05850	BFO_RS01550	PPA_RS05380
PPA_RS05985	LEBU_RS09250	PG_RS07800	PGN_RS00715	PPA_RS06510	BFO_RS01555	PPA_RS07910
PPA_RS06000	LEBU_RS09980	PG_RS07835	PGN_RS00720	PPA_RS06545	BFO_RS15995	PPA_RS10300
PPA_RS06015	VPAR_RS00335	PG_RS07885	PGN_RS00910	PPA_RS06595	BFO_RS14730	PPA_RS10860
PPA_RS06055	VPAR_RS04925	PG_RS07930	PGN_RS00930	PPA_RS08320	BFO_RS01600	PPA_RS11840
PPA_RS06065	VPAR_RS05725	PG_RS07945	PGN_RS00975	PPA_RS08760	BFO_RS01625	SSA_RS00100
PPA_RS06100	RMDY18_RS00050	PG_RS07950	PGN_RS01110	PPA_RS08850	BFO_RS01630	SSA_RS00775
PPA_RS06125	SMI_RS04470	PG_RS07960	PGN_RS01225	PPA_RS09320	BFO_RS01635	SSA_RS08970
PPA_RS06135	HMPREF0675_RS00020	PG_RS07965	PGN_RS01435	PPA_RS09500	BFO_RS01650	SSA_RS09495
PPA_RS06165	HMPREF0675_RS00025	PG_RS07970	PGN_RS01520	PPA_RS09650	BFO_RS01680	PGN_RS00125
PPA_RS06205	HMPREF0675_RS00190	PG_RS07990	PGN_RS01530	PPA_RS09900	BFO_RS01685	PGN_RS00185
PPA_RS06220	HMPREF0675_RS00395	PG_RS07995	PGN_RS01535	PPA_RS10225	BFO_RS01690	PGN_RS00460
PPA_RS06225	HMPREF0675_RS01120	PG_RS11785	PGN_RS01550	PPA_RS10795	BFO_RS01695	PGN_RS00480
PPA_RS06270	HMPREF0675_RS01260	PG_RS08025	PGN_RS01575	PPA_RS10920	BFO_RS01700	PGN_RS00515
PPA_RS06275	HMPREF0675_RS01445	PG_RS08065	PGN_RS01585	PPA_RS11100	BFO_RS01705	PGN_RS00645
PPA_RS06285	HMPREF0675_RS01640	PG_RS08125	PGN_RS01605	SSA_RS09510	BFO_RS01755	PGN_RS00705
PPA_RS12570	HMPREF0675_RS01685	PG_RS08140	PGN_RS01685	PGN_RS00465	BFO_RS01765	PGN_RS00830
PPA_RS06330	HMPREF0675_RS01755	PG_RS08155	PGN_RS01690	PGN_RS00820	BFO_RS01770	PGN_RS00850
PPA_RS06340	HMPREF0675_RS01870	PG_RS08165	PGN_RS01770	PGN_RS01480	BFO_RS01775	PGN_RS00885
PPA_RS06345	HMPREF0675_RS02040	PG_RS08180	PGN_RS01830	PGN_RS01765	BFO_RS01795	PGN_RS01280
PPA_RS06355	HMPREF0675_RS02215	PG_RS08200	PGN_RS01855	PGN_RS01875	BFO_RS01800	PGN_RS01315
PPA_RS06360	HMPREF0675_RS02315	PG_RS08235	PGN_RS01895	PGN_RS02035	BFO_RS01805	PGN_RS01515
PPA_RS06380	HMPREF0675_RS02510	PG_RS08360	PGN_RS02020	PGN_RS02365	BFO_RS01835	PGN_RS01600
PPA_RS06415	HMPREF0675_RS02860	PG_RS08415	PGN_RS02045	PGN_RS02880	BFO_RS01840	PGN_RS01645
PPA_RS12600	HMPREF0675_RS03015	PG_RS08420	PGN_RS02060	PGN_RS03295	BFO_RS01845	PGN_RS01700
PPA_RS12620	HMPREF0675_RS03690	PG_RS10685	PGN_RS02135	PGN_RS03315	BFO_RS01860	PGN_RS01970
PPA_RS06525	HMPREF0675_RS03905	PG_RS08465	PGN_RS02140	PGN_RS03470	BFO_RS01865	PGN_RS02030
PPA_RS06540	HMPREF0675_RS04080	PG_RS08470	PGN_RS02150	PGN_RS05605	BFO_RS01870	PGN_RS02130
PPA_RS06600	HMPREF0675_RS04465	PG_RS08475	PGN_RS02240	PGN_RS05620	BFO_RS01875	PGN_RS02375
PPA_RS06605	HMPREF0675_RS04530	PG_RS08495	PGN_RS02255	PGN_RS05640	BFO_RS01880	PGN_RS02475
PPA_RS06615	HMPREF0675_RS04725	PG_RS08500	PGN_RS11090	PGN_RS05665	BFO_RS01890	PGN_RS02560
PPA_RS06650	HMPREF0675_RS04945	PG_RS08515	PGN_RS02355	PGN_RS06225	BFO_RS01895	PGN_RS02650
PPA_RS06730	HMPREF0675_RS05365	PG_RS08555	PGN_RS02400	PGN_RS06510	BFO_RS01900	PGN_RS02930
PPA_RS12715	HMPREF0675_RS05385	PG_RS08560	PGN_RS02585	PGN_RS06635	BFO_RS01910	PGN_RS03125
PPA_RS06825	HMPREF0675_RS05670	PG_RS08565	PGN_RS02620	PGN_RS06840	BFO_RS01915	PGN_RS03175
PPA_RS06835	HMPREF0675_RS05755	PG_RS08590	PGN_RS02670	PGN_RS06930	BFO_RS01920	PGN_RS03185
PPA_RS06840	HMPREF0675_RS06095	PG_RS08610	PGN_RS02695	PGN_RS07020	BFO_RS01930	PGN_RS03330
PPA_RS06860	HMPREF0675_RS06700	PG_RS08620	PGN_RS02715	PGN_RS07095	BFO_RS01940	PGN_RS03585
PPA_RS06930	HMPREF0675_RS06840	PG_RS08655	PGN_RS02935	PGN_RS07375	BFO_RS01955	PGN_RS03850
PPA_RS06935	HMPREF0675_RS13810	PG_RS08660	PGN_RS02940	PGN_RS07885	BFO_RS01965	PGN_RS03965
PPA_RS06945	HMPREF0675_RS07645	PG_RS08700	PGN_RS02960	PGN_RS07985	BFO_RS01970	PGN_RS04125
PPA_RS06950	HMPREF0675_RS07655	PG_RS11815	PGN_RS02985	PGN_RS08395	BFO_RS01980	PGN_RS04130
PPA_RS06955	HMPREF0675_RS07840	PG_RS08840	PGN_RS03040	PGN_RS08740	BFO_RS01985	PGN_RS04290
PPA_RS06960	HMPREF0675_RS07995	PG_RS08860	PGN_RS03065	PGN_RS08785	BFO_RS01990	PGN_RS04470
PPA_RS06990	HMPREF0675_RS08060	PG_RS08925	PGN_RS03130	PGN_RS08800	BFO_RS02000	PGN_RS04615
PPA_RS07025	HMPREF0675_RS12650	PG_RS08960	PGN_RS03170	PGN_RS08805	BFO_RS02015	PGN_RS04815
PPA_RS07075	HMPREF0675_RS08855	PG_RS08965	PGN_RS03190	PGN_RS08850	BFO_RS02020	PGN_RS04955
PPA_RS07110	HMPREF0675_RS08940	PG_RS08980	PGN_RS03200	PGN_RS09610	BFO_RS02030	PGN_RS05245
PPA_RS07120	HMPREF0675_RS09250	PG_RS08995	PGN_RS03205	PGN_RS09850	BFO_RS02035	PGN_RS05285
PPA_RS07125	HMPREF0675_RS09275	PG_RS09070	PGN_RS03215	SMLT_RS01980	BFO_RS02065	PGN_RS05290
PPA_RS07220	HMPREF0675_RS09360	PG_RS09075	PGN_RS03250	SMLT_RS02005	BFO_RS02070	PGN_RS05365
PPA_RS07240	HMPREF0675_RS09590	PG_RS09150	PGN_RS03360	SMLT_RS22030	BFO_RS02090	PGN_RS05420
PPA_RS07260	HMPREF0675_RS09635	PG_RS09220	PGN_RS03375	SMLT_RS22055	BFO_RS02105	PGN_RS05525
PPA_RS07265	HMPREF0675_RS09765	PG_RS09270	PGN_RS03415	RMDY18_RS06230	BFO_RS02110	PGN_RS05530
PPA_RS07270	HMPREF0675_RS09860	PG_RS09285	PGN_RS03425	RMDY18_RS07600	BFO_RS02115	PGN_RS05540
PPA_RS07275	HMPREF0675_RS10345	PG_RS09300	PGN_RS03435	HMPREF0675_RS00510	BFO_RS02120	PGN_RS05545
PPA_RS07290	HMPREF0675_RS14030	PG_RS09320	PGN_RS03440	HMPREF0675_RS01810	BFO_RS02125	PGN_RS05590
PPA_RS13915	HMPREF0675_RS10560	PG_RS09350	PGN_RS03445	HMPREF0675_RS02610	BFO_RS02155	PGN_RS05955
PPA_RS07435	HMPREF0675_RS10645	PG_RS09410	PGN_RS03450	HMPREF0675_RS03455	BFO_RS02160	PGN_RS05970
PPA_RS07440	HMPREF0675_RS10805	PG_RS09420	PGN_RS03505	HMPREF0675_RS03475	BFO_RS02165	PGN_RS05980
PPA_RS07495	HMPREF0675_RS10855	PG_RS09425	PGN_RS03555	HMPREF0675_RS03490	BFO_RS02170	PGN_RS06095
PPA_RS07500	HMPREF0675_RS10870	PG_RS09460	PGN_RS03600	HMPREF0675_RS03660	BFO_RS02175	PGN_RS06210
PPA_RS07530	HMPREF0675_RS10900	PG_RS09500	PGN_RS03625	HMPREF0675_RS04115	BFO_RS14745	PGN_RS06280
PPA_RS07535	HMPREF0675_RS10905	PG_RS09510	PGN_RS03685	HMPREF0675_RS04155	BFO_RS02185	PGN_RS06315
PPA_RS07545	HMPREF0675_RS11050	PG_RS09535	PGN_RS03755	HMPREF0675_RS04175	BFO_RS02265	PGN_RS06550
PPA_RS07570	HMPREF0675_RS11290	PG_RS09600	PGN_RS03760	HMPREF0675_RS04845	BFO_RS02280	PGN_RS10620
PPA_RS07590	HMPREF0675_RS11380	PG_RS09605	PGN_RS03800	HMPREF0675_RS05325	BFO_RS02300	PGN_RS06725
PPA_RS07595	HMPREF0733_RS02110	PG_RS09645	PGN_RS03820	HMPREF0675_RS05340	BFO_RS02305	PGN_RS06925
PPA_RS07610	HMPREF0733_RS02520	PG_RS09685	PGN_RS03825	HMPREF0675_RS05375	BFO_RS02330	PGN_RS06940
PPA_RS07630	HMPREF0733_RS04570	PG_RS09690	PGN_RS03860	HMPREF0675_RS05510	BFO_RS02340	PGN_RS06955
PPA_RS07640	HMPREF0733_RS04640	PG_RS09695	PGN_RS03910	HMPREF0675_RS05530	BFO_RS02370	PGN_RS06985
PPA_RS07675	HMPREF0733_RS05830	PG_RS09700	PGN_RS03970	HMPREF0675_RS05920	BFO_RS02375	PGN_RS07080
PPA_RS07700	HMPREF0733_RS06375	PG_RS09705	PGN_RS04010	HMPREF0675_RS06080	BFO_RS02380	PGN_RS07380
PPA_RS07740	HMPREF0733_RS06610	PG_RS09715	PGN_RS04145	HMPREF0675_RS06230	BFO_RS02400	PGN_RS07510
PPA_RS07755	HMPREF0733_RS08005	PG_RS09725	PGN_RS04360	HMPREF0675_RS07470	BFO_RS02405	PGN_RS07605
PPA_RS07760	HMPREF0733_RS08225	PG_RS09760	PGN_RS04685	HMPREF0675_RS07740	BFO_RS02420	PGN_RS07645
PPA_RS07905	HMPREF0733_RS09280	PG_RS09855	PGN_RS04725	HMPREF0675_RS08295	BFO_RS02425	PGN_RS07775
PPA_RS07930	HMPREF0733_RS10595	PG_RS09860	PGN_RS04780	HMPREF0675_RS08645	BFO_RS02430	PGN_RS07810
PPA_RS07955	HMPREF9137_RS10105	PG_RS09865	PGN_RS04790	HMPREF0675_RS08800	BFO_RS02435	PGN_RS07900
PPA_RS08140	PGTDC60_RS00030	PG_RS09890	PGN_RS04800	HMPREF0675_RS09150	BFO_RS02440	PGN_RS08005
PPA_RS08145	PGTDC60_RS00110	PG_RS09905	PGN_RS04920	HMPREF0675_RS09235	BFO_RS02445	PGN_RS08015
PPA_RS08190	PGTDC60_RS00115	TDE_RS00015	PGN_RS05030	HMPREF0675_RS09415	BFO_RS02450	PGN_RS08035
PPA_RS08210	PGTDC60_RS00290	TDE_RS00030	PGN_RS05185	HMPREF0675_RS09575	BFO_RS02455	PGN_RS08090
PPA_RS08225	PGTDC60_RS00435	TDE_RS00035	PGN_RS05195	HMPREF0675_RS10330	BFO_RS02460	PGN_RS08115
PPA_RS08230	PGTDC60_RS09875	TDE_RS00090	PGN_RS05250	HMPREF0675_RS10675	BFO_RS02470	PGN_RS08290
PPA_RS08245	PGTDC60_RS00790	TDE_RS00095	PGN_RS05320	HMPREF0675_RS10690	BFO_RS02485	PGN_RS08475
PPA_RS08250	PGTDC60_RS00795	TDE_RS00115	PGN_RS05520	HMPREF0675_RS10795	BFO_RS02565	PGN_RS08950
PPA_RS08265	PGTDC60_RS00870	TDE_RS00125	PGN_RS05560	HMPREF0675_RS10970	BFO_RS02575	PGN_RS09200
PPA_RS08270	PGTDC60_RS00900	TDE_RS00140	PGN_RS05635	OLSU_RS09230	BFO_RS02580	PGN_RS09240
PPA_RS08275	PGTDC60_RS11470	TDE_RS00215	PGN_RS05670	HMPREF0733_RS11285	BFO_RS02590	PGN_RS09395
PPA_RS08280	PGTDC60_RS01210	TDE_RS00220	PGN_RS05690	HMPREF0733_RS06210	BFO_RS02630	PGN_RS09645
PPA_RS08290	PGTDC60_RS01315	TDE_RS00260	PGN_RS05710	HMPREF0733_RS06335	BFO_RS02635	PGN_RS09750
PPA_RS08305	PGTDC60_RS01415	TDE_RS00295	PGN_RS05725	HMPREF0733_RS07240	BFO_RS02640	NT05HA_RS11350
PPA_RS08315	PGTDC60_RS01420	TDE_RS00310	PGN_RS05760	HMPREF0733_RS08095	BFO_RS02645	LEBU_RS00860
PPA_RS08340	PGTDC60_RS01450	TDE_RS00320	PGN_RS05805	HMPREF0733_RS09190	BFO_RS02650	LEBU_RS01080
PPA_RS08750	PGTDC60_RS01605	TDE_RS00345	PGN_RS05860	PGTDC60_RS00420	BFO_RS02675	LEBU_RS01205
PPA_RS08755	PGTDC60_RS11525	TDE_RS00360	PGN_RS05880	PGTDC60_RS00775	BFO_RS02680	LEBU_RS03235
PPA_RS08770	PGTDC60_RS02240	TDE_RS00430	PGN_RS05885	PGTDC60_RS01640	BFO_RS02695	LEBU_RS03770
PPA_RS08775	PGTDC60_RS02265	TDE_RS00500	PGN_RS05935	PGTDC60_RS01710	BFO_RS02700	LEBU_RS04990
PPA_RS08790	PGTDC60_RS02380	TDE_RS00505	PGN_RS06030	PGTDC60_RS03075	BFO_RS02710	LEBU_RS05180
PPA_RS08805	PGTDC60_RS02430	TDE_RS00510	PGN_RS06220	PGTDC60_RS03980	BFO_RS02825	LEBU_RS06470
PPA_RS08810	PGTDC60_RS02445	TDE_RS00520	PGN_RS06260	PGTDC60_RS04510	BFO_RS02835	LEBU_RS10005
PPA_RS08860	PGTDC60_RS02800	TDE_RS00530	PGN_RS06370	PGTDC60_RS04670	BFO_RS02840	LEBU_RS10010
PPA_RS08985	PGTDC60_RS03000	TDE_RS00560	PGN_RS06440	PGTDC60_RS04725	BFO_RS02850	LEBU_RS10900
PPA_RS09000	PGTDC60_RS03010	TDE_RS00605	PGN_RS06455	PGTDC60_RS05375	BFO_RS02860	LEBU_RS10955
PPA_RS09300	PGTDC60_RS03045	TDE_RS00615	PGN_RS06480	PGTDC60_RS05475	BFO_RS02865	RMDY18_RS08920
PPA_RS09305	PGTDC60_RS03195	TDE_RS00620	PGN_RS06485	PGTDC60_RS05700	BFO_RS02900	SMI_RS00090
PPA_RS09335	PGTDC60_RS03360	TDE_RS00645	PGN_RS06610	PGTDC60_RS06165	BFO_RS02920	SMI_RS00845
PPA_RS09350	PGTDC60_RS03875	TDE_RS00650	PGN_RS06720	PGTDC60_RS07070	BFO_RS02925	SMI_RS01255
PPA_RS09365	PGTDC60_RS03950	TDE_RS00675	PGN_RS06765	PGTDC60_RS07140	BFO_RS02945	SMI_RS02510
PPA_RS09380	PGTDC60_RS04290	TDE_RS00695	PGN_RS06775	PGTDC60_RS07310	BFO_RS02965	HMPREF0675_RS00765
PPA_RS09395	PGTDC60_RS04385	TDE_RS00700	PGN_RS06945	PGTDC60_RS07325	BFO_RS02970	HMPREF0675_RS02325
PPA_RS09415	PGTDC60_RS04435	TDE_RS00705	PGN_RS06950	PGTDC60_RS07795	BFO_RS02980	HMPREF0675_RS03855
PPA_RS09425	PGTDC60_RS04465	TDE_RS00745	PGN_RS07045	PGTDC60_RS07815	BFO_RS02990	HMPREF0675_RS04620
PPA_RS09430	PGTDC60_RS04520	TDE_RS00845	PGN_RS07180	TIA2EST36_RS00295	BFO_RS02995	HMPREF0675_RS05155
PPA_RS09440	PGTDC60_RS04665	TDE_RS00910	PGN_RS07210	TIA2EST36_RS01265	BFO_RS03000	HMPREF0675_RS05455
PPA_RS09470	PGTDC60_RS04780	TDE_RS00935	PGN_RS07215	TIA2EST36_RS01450	BFO_RS03005	HMPREF0675_RS06070
PPA_RS09510	PGTDC60_RS11635	TDE_RS00985	PGN_RS07290	TIA2EST36_RS01470	BFO_RS03100	HMPREF0675_RS08925
PPA_RS09560	PGTDC60_RS11000	TDE_RS00990	PGN_RS07600	TIA2EST36_RS01615	BFO_RS03130	HMPREF0675_RS11715
PPA_RS09625	PGTDC60_RS05170	TDE_RS01005	PGN_RS07660	TIA2EST36_RS02440	BFO_RS03135	OLSU_RS09255
PPA_RS09635	PGTDC60_RS05215	TDE_RS01010	PGN_RS07705	TIA2EST36_RS03090	BFO_RS03140	HMPREF0659_RS05645
PPA_RS09640	PGTDC60_RS05265	TDE_RS01025	PGN_RS07765	TIA2EST36_RS03110	BFO_RS03145	HMPREF0659_RS10515
PPA_RS09645	PGTDC60_RS05680	TDE_RS13225	PGN_RS07795	TIA2EST36_RS03280	BFO_RS03150	HMPREF0733_RS07965
PPA_RS09655	PGTDC60_RS05835	TDE_RS01180	PGN_RS08050	TIA2EST36_RS03300	BFO_RS03155	HMPREF9137_RS03020
PPA_RS13025	PGTDC60_RS05960	TDE_RS01195	PGN_RS08055	TIA2EST36_RS03370	BFO_RS03175	HMPREF9137_RS04765
PPA_RS09670	PGTDC60_RS06040	TDE_RS01200	PGN_RS08190	TIA2EST36_RS03610	BFO_RS03180	HMPREF9137_RS05565
PPA_RS09690	PGTDC60_RS06175	TDE_RS01245	PGN_RS08195	TIA2EST36_RS03945	BFO_RS03185	HMPREF9137_RS06920
PPA_RS09825	PGTDC60_RS07065	TDE_RS01365	PGN_RS08220	TIA2EST36_RS03975	BFO_RS03195	HMPREF9137_RS08025
PPA_RS09855	PGTDC60_RS07210	TDE_RS01395	PGN_RS08275	TIA2EST36_RS03980	BFO_RS03215	HMPREF9137_RS09440
PPA_RS09885	PGTDC60_RS07970	TDE_RS01400	PGN_RS08300	TIA2EST36_RS04000	BFO_RS03225	HMPREF9137_RS09980
PPA_RS09890	PGTDC60_RS08090	TDE_RS01440	PGN_RS08305	TIA2EST36_RS04670	BFO_RS03230	SELSP_RS11975
PPA_RS09905	PGTDC60_RS08105	TDE_RS01465	PGN_RS08310	TIA2EST36_RS04870	BFO_RS03240	SELSP_RS08045
PPA_RS09915	PGTDC60_RS08405	TDE_RS01545	PGN_RS08360	TIA2EST36_RS04955	BFO_RS03245	SELSP_RS08155
PPA_RS09945	PGTDC60_RS08700	TDE_RS01565	PGN_RS08450	TIA2EST36_RS04995	BFO_RS03250	PGTDC60_RS00125
PPA_RS09950	PGTDC60_RS08720	TDE_RS01570	PGN_RS08525	TIA2EST36_RS05170	BFO_RS03255	PGTDC60_RS00180
PPA_RS10015	PGTDC60_RS08840	TDE_RS01620	PGN_RS08550	TIA2EST36_RS05280	BFO_RS15455	PGTDC60_RS00225
PPA_RS10030	PGTDC60_RS08850	TDE_RS01640	PGN_RS08565	TIA2EST36_RS05340	BFO_RS03285	PGTDC60_RS00305
PPA_RS10035	PGTDC60_RS08855	TDE_RS01660	PGN_RS08780	TIA2EST36_RS05735	BFO_RS03300	PGTDC60_RS00315
PPA_RS10045	PGTDC60_RS08890	TDE_RS01665	PGN_RS08825	TIA2EST36_RS12295	BFO_RS03315	PGTDC60_RS00370
PPA_RS10060	PGTDC60_RS09015	TDE_RS01695	PGN_RS08935	TIA2EST36_RS06415	BFO_RS03320	PGTDC60_RS00440
PPA_RS10070	PGTDC60_RS09145	TDE_RS01705	PGN_RS09025	TIA2EST36_RS06450	BFO_RS03325	PGTDC60_RS00495
PPA_RS10075	PGTDC60_RS09180	TDE_RS01710	PGN_RS09245	TIA2EST36_RS08565	BFO_RS03345	PGTDC60_RS00530
PPA_RS10080	PGTDC60_RS09255	TDE_RS01725	PGN_RS09255	TIA2EST36_RS08655	BFO_RS03350	PGTDC60_RS00940
PPA_RS10090	PGTDC60_RS09285	TDE_RS01810	PGN_RS09315	TIA2EST36_RS08690	BFO_RS03355	PGTDC60_RS00965
PPA_RS10095	PGTDC60_RS09340	TDE_RS01915	PGN_RS09525	TIA2EST36_RS09125	BFO_RS03360	PGTDC60_RS01465
PPA_RS10120	PGTDC60_RS09390	TDE_RS01955	PGN_RS09555	TIA2EST36_RS09300	BFO_RS03380	PGTDC60_RS01525
PPA_RS10155	PGTDC60_RS09460	TDE_RS01985	PGN_RS09665	TIA2EST36_RS09450	BFO_RS03385	PGTDC60_RS01535
PPA_RS10160	PGTDC60_RS09660	TDE_RS02000	PGN_RS09725	TIA2EST36_RS10155	BFO_RS03390	PGTDC60_RS01545
PPA_RS10165	PGTDC60_RS09735	TDE_RS02105	PGN_RS09740	TIA2EST36_RS10200	BFO_RS03395	PGTDC60_RS01740
PPA_RS10200	PGTDC60_RS09790	TDE_RS02140	PGN_RS09760	TIA2EST36_RS10545	BFO_RS03400	PGTDC60_RS02015
PPA_RS10270	PARA_RS02890	TDE_RS02150	PGN_RS09815	TIA2EST36_RS10610	BFO_RS03420	PGTDC60_RS02255
PPA_RS10280	PARA_RS03570	TDE_RS02160	PGN_RS09830	TIA2EST36_RS10845	BFO_RS03455	PGTDC60_RS02290
PPA_RS10310	PARA_RS03585	TDE_RS02185	PGN_RS09890	TIA2EST22_RS01275	BFO_RS03470	PGTDC60_RS02330
PPA_RS10520	TIA2EST36_RS00020	TDE_RS02475	SELSP_RS10530	TIA2EST22_RS01460	BFO_RS03480	PGTDC60_RS02465
PPA_RS10665	TIA2EST36_RS00025	TDE_RS02480	PGTDC60_RS00015	TIA2EST22_RS01480	BFO_RS03490	PGTDC60_RS02625
PPA_RS10745	TIA2EST36_RS00950	TDE_RS02500	PGTDC60_RS00025	TIA2EST22_RS02445	BFO_RS03535	PGTDC60_RS02655
PPA_RS10765	TIA2EST36_RS01090	TDE_RS02535	PGTDC60_RS00075	TIA2EST22_RS03295	BFO_RS03540	PGTDC60_RS02905
PPA_RS10805	TIA2EST36_RS01270	TDE_RS02590	PGTDC60_RS00150	TIA2EST22_RS03315	BFO_RS03550	PGTDC60_RS02950
PPA_RS10825	TIA2EST36_RS01465	TDE_RS02775	PGTDC60_RS00185	TIA2EST22_RS03605	BFO_RS03555	PGTDC60_RS03005
PPA_RS10840	TIA2EST36_RS01690	TDE_RS02780	PGTDC60_RS00260	TIA2EST22_RS03620	BFO_RS03560	PGTDC60_RS03115
PPA_RS10910	TIA2EST36_RS02040	TDE_RS02810	PGTDC60_RS00335	TIA2EST22_RS03990	BFO_RS03650	PGTDC60_RS03165
PPA_RS10925	TIA2EST36_RS02340	TDE_RS02825	PGTDC60_RS00345	TIA2EST22_RS04010	BFO_RS03655	PGTDC60_RS03175
PPA_RS10955	TIA2EST36_RS02780	TDE_RS02860	PGTDC60_RS00365	TIA2EST22_RS04015	BFO_RS03660	PGTDC60_RS03185
PPA_RS10960	TIA2EST36_RS02845	TDE_RS02865	PGTDC60_RS00470	TIA2EST22_RS04085	BFO_RS03690	PGTDC60_RS03190
PPA_RS10990	TIA2EST36_RS03520	TDE_RS02875	PGTDC60_RS00560	TIA2EST22_RS04680	BFO_RS03695	PGTDC60_RS03530
PPA_RS11000	TIA2EST36_RS03705	TDE_RS02890	PGTDC60_RS00605	TIA2EST22_RS05180	BFO_RS03700	PGTDC60_RS03555
PPA_RS11060	TIA2EST36_RS03735	TDE_RS02915	PGTDC60_RS00700	TIA2EST22_RS05215	BFO_RS03710	PGTDC60_RS03790
PPA_RS11065	TIA2EST36_RS03795	TDE_RS02920	PGTDC60_RS00715	TIA2EST22_RS05290	BFO_RS03725	PGTDC60_RS03910
PPA_RS11095	TIA2EST36_RS03910	TDE_RS03000	PGTDC60_RS00820	TIA2EST22_RS05350	BFO_RS03730	PGTDC60_RS04165
PPA_RS11120	TIA2EST36_RS03985	TDE_RS03005	PGTDC60_RS00875	TIA2EST22_RS05755	BFO_RS03735	PGTDC60_RS04195
PPA_RS11150	TIA2EST36_RS04120	TDE_RS03010	PGTDC60_RS00935	TIA2EST22_RS06345	BFO_RS03760	PGTDC60_RS04230
PPA_RS11180	TIA2EST36_RS04295	TDE_RS03020	PGTDC60_RS00975	TIA2EST22_RS08585	BFO_RS03765	PGTDC60_RS04270
PPA_RS11210	TIA2EST36_RS04360	TDE_RS03065	PGTDC60_RS00985	TIA2EST22_RS08675	BFO_RS03800	PGTDC60_RS04335
PPA_RS11220	TIA2EST36_RS04480	TDE_RS03070	PGTDC60_RS01060	TIA2EST22_RS08710	BFO_RS03815	PGTDC60_RS04460
PPA_RS11245	TIA2EST36_RS04555	TDE_RS03105	PGTDC60_RS01065	TIA2EST22_RS08770	BFO_RS03830	PGTDC60_RS04765
PPA_RS11250	TIA2EST36_RS04590	TDE_RS03165	PGTDC60_RS01080	TIA2EST22_RS09145	BFO_RS03840	PGTDC60_RS04810
PPA_RS11275	TIA2EST36_RS04630	TDE_RS03210	PGTDC60_RS01225	TIA2EST22_RS09470	BFO_RS03855	PGTDC60_RS04900
PPA_RS11285	TIA2EST36_RS04730	TDE_RS03235	PGTDC60_RS01295	TIA2EST22_RS09740	BFO_RS03870	PGTDC60_RS05040
PPA_RS11290	TIA2EST36_RS04740	TDE_RS03300	PGTDC60_RS01320	TIA2EST22_RS10210	BFO_RS03940	PGTDC60_RS05080
PPA_RS11340	TIA2EST36_RS05010	TDE_RS03325	PGTDC60_RS01325	TIA2EST22_RS10560	BFO_RS03945	PGTDC60_RS05090
PPA_RS11345	TIA2EST36_RS05080	TDE_RS03340	PGTDC60_RS01330	TIA2EST22_RS10855	BFO_RS03955	PGTDC60_RS05175
PPA_RS11395	TIA2EST36_RS05195	TDE_RS03400	PGTDC60_RS01425	TIA2EST2_RS01225	BFO_RS03985	PGTDC60_RS05275
PPA_RS11400	TIA2EST36_RS05215	TDE_RS03405	PGTDC60_RS01510	TIA2EST2_RS01410	BFO_RS03995	PGTDC60_RS05280
PPA_RS11405	TIA2EST36_RS05335	TDE_RS03435	PGTDC60_RS01635	TIA2EST2_RS01420	BFO_RS04000	PGTDC60_RS05295
PPA_RS11420	TIA2EST36_RS05400	TDE_RS03530	PGTDC60_RS11495	TIA2EST2_RS01430	BFO_RS04005	PGTDC60_RS05425
PPA_RS11490	TIA2EST36_RS05575	TDE_RS03565	PGTDC60_RS01790	TIA2EST2_RS01600	BFO_RS04010	PGTDC60_RS05500
PPA_RS11505	TIA2EST36_RS06285	TDE_RS03645	PGTDC60_RS01970	TIA2EST2_RS01985	BFO_RS04030	PGTDC60_RS05520
PPA_RS11530	TIA2EST36_RS06315	TDE_RS03675	PGTDC60_RS02055	TIA2EST2_RS02395	BFO_RS04045	PGTDC60_RS05665
PPA_RS11555	TIA2EST36_RS06625	TDE_RS03690	PGTDC60_RS02075	TIA2EST2_RS03070	BFO_RS04075	PGTDC60_RS05685
PPA_RS11570	TIA2EST36_RS06770	TDE_RS03715	PGTDC60_RS02080	TIA2EST2_RS03240	BFO_RS04080	PGTDC60_RS05690
PPA_RS11585	TIA2EST36_RS06820	TDE_RS03910	PGTDC60_RS02100	TIA2EST2_RS03250	BFO_RS04090	PGTDC60_RS05820
PPA_RS11595	TIA2EST36_RS06895	TDE_RS03920	PGTDC60_RS02245	TIA2EST2_RS03260	BFO_RS04105	PGTDC60_RS05895
PPA_RS11615	TIA2EST36_RS06970	TDE_RS03925	PGTDC60_RS02270	TIA2EST2_RS03445	BFO_RS04115	PGTDC60_RS05970
PPA_RS11620	TIA2EST36_RS07005	TDE_RS03930	PGTDC60_RS02345	TIA2EST2_RS03900	BFO_RS04125	PGTDC60_RS05985
PPA_RS11630	TIA2EST36_RS07385	TDE_RS04010	PGTDC60_RS02355	TIA2EST2_RS03955	BFO_RS04135	PGTDC60_RS06060
PPA_RS11640	TIA2EST36_RS07405	TDE_RS04035	PGTDC60_RS02405	TIA2EST2_RS04625	BFO_RS04150	PGTDC60_RS06130
PPA_RS11645	TIA2EST36_RS13840	TDE_RS04050	PGTDC60_RS02425	TIA2EST2_RS04825	BFO_RS04155	PGTDC60_RS06200
PPA_RS11660	TIA2EST36_RS07570	TDE_RS04060	PGTDC60_RS02480	TIA2EST2_RS05095	BFO_RS04160	PGTDC60_RS06235
PPA_RS14420	TIA2EST36_RS07580	TDE_RS04065	PGTDC60_RS02510	TIA2EST2_RS05160	BFO_RS04165	PGTDC60_RS06260
PPA_RS11715	TIA2EST36_RS07670	TDE_RS04090	PGTDC60_RS02550	TIA2EST2_RS05235	BFO_RS04170	PGTDC60_RS06345
PPA_RS11735	TIA2EST36_RS07985	TDE_RS13255	PGTDC60_RS02615	TIA2EST2_RS05295	BFO_RS04175	PGTDC60_RS06385
PPA_RS11755	TIA2EST36_RS08140	TDE_RS04140	PGTDC60_RS02630	TIA2EST2_RS05640	BFO_RS04180	PGTDC60_RS06390
PPA_RS11770	TIA2EST36_RS08745	TDE_RS04185	PGTDC60_RS02690	TIA2EST2_RS05700	BFO_RS04190	PGTDC60_RS06760
PPA_RS11785	TIA2EST36_RS08805	TDE_RS04200	PGTDC60_RS02700	TIA2EST2_RS06360	BFO_RS04195	PGTDC60_RS07205
PPA_RS11790	TIA2EST36_RS08830	TDE_RS04240	PGTDC60_RS02720	TIA2EST2_RS06380	BFO_RS04215	PGTDC60_RS07220
PPA_RS11795	TIA2EST36_RS12610	TDE_RS04270	PGTDC60_RS02780	TIA2EST2_RS06415	BFO_RS04230	PGTDC60_RS07490
PPA_RS13290	TIA2EST36_RS09145	TDE_RS04300	PGTDC60_RS02795	TIA2EST2_RS07250	BFO_RS04235	PGTDC60_RS07610
PPA_RS11810	TIA2EST36_RS09245	TDE_RS04330	PGTDC60_RS02830	TIA2EST2_RS08540	BFO_RS04255	PGTDC60_RS07695
PPA_RS11815	TIA2EST36_RS09285	TDE_RS04415	PGTDC60_RS02920	TIA2EST2_RS08670	BFO_RS04270	PGTDC60_RS07905
PPA_RS11850	TIA2EST36_RS09370	TDE_RS04470	PGTDC60_RS03100	TIA2EST2_RS08730	BFO_RS14370	PGTDC60_RS07965
PPA_RS11855	TIA2EST36_RS09465	TDE_RS04510	PGTDC60_RS03150	TIA2EST2_RS09115	BFO_RS04305	PGTDC60_RS08020
SSA_RS00065	TIA2EST36_RS09640	TDE_RS04550	PGTDC60_RS03220	TIA2EST2_RS09290	BFO_RS04320	PGTDC60_RS08135
SSA_RS00740	TIA2EST36_RS09735	TDE_RS04555	PGTDC60_RS03305	TIA2EST2_RS09440	BFO_RS04335	PGTDC60_RS08140
SSA_RS04120	TIA2EST36_RS09765	TDE_RS04565	PGTDC60_RS03350	TIA2EST2_RS09715	BFO_RS04340	PGTDC60_RS08180
PGN_RS00160	TIA2EST36_RS10430	TDE_RS04595	PGTDC60_RS03435	TIA2EST2_RS10535	BFO_RS04345	PGTDC60_RS08340
PGN_RS02370	TIA2EST36_RS10515	TDE_RS04610	PGTDC60_RS03510	TIA2EST2_RS10640	BFO_RS04350	PGTDC60_RS08375
PGN_RS03035	TIA2EST36_RS10675	TDE_RS04625	PGTDC60_RS03565	TIA2EST2_RS10830	BFO_RS04355	PGTDC60_RS08380
PGN_RS06975	TIA2EST36_RS10740	TDE_RS04630	PGTDC60_RS03615	TIA2EST2_RS11355	BFO_RS04360	PGTDC60_RS08455
PGN_RS07240	TIA2EST36_RS10770	TDE_RS04665	PGTDC60_RS03685	BFO_RS00065	BFO_RS04365	PGTDC60_RS11160
PGN_RS09445	TIA2EST36_RS11255	TDE_RS04670	PGTDC60_RS03690	BFO_RS00395	BFO_RS04370	PGTDC60_RS08760
VPAR_RS01130	TIA2EST36_RS13965	TDE_RS04775	PGTDC60_RS03740	BFO_RS00485	BFO_RS04380	PGTDC60_RS09185
VPAR_RS01265	TIA2EST36_RS11465	TDE_RS04835	PGTDC60_RS03755	BFO_RS00580	BFO_RS04385	PGTDC60_RS09190
VPAR_RS01940	TIA2EST22_RS00005	TDE_RS04840	PGTDC60_RS03815	BFO_RS00590	BFO_RS04395	PGTDC60_RS09195
VPAR_RS07640	TIA2EST22_RS00020	TDE_RS04845	PGTDC60_RS03830	BFO_RS00650	BFO_RS04400	PGTDC60_RS09200
HMPREF0675_RS00005	TIA2EST22_RS00025	TDE_RS04880	PGTDC60_RS03835	BFO_RS00740	BFO_RS04405	PGTDC60_RS09365
HMPREF0675_RS00010	TIA2EST22_RS00960	TDE_RS04885	PGTDC60_RS03840	BFO_RS00965	BFO_RS04410	PGTDC60_RS09420
HMPREF0675_RS11800	TIA2EST22_RS00965	TDE_RS04935	PGTDC60_RS03855	BFO_RS00985	BFO_RS04420	PGTDC60_RS09475
HMPREF0675_RS13605	TIA2EST22_RS01095	TDE_RS04940	PGTDC60_RS03880	BFO_RS01020	BFO_RS04425	PGTDC60_RS09600
HMPREF0675_RS00045	TIA2EST22_RS01280	TDE_RS04970	PGTDC60_RS03885	BFO_RS01060	BFO_RS04430	PGTDC60_RS09675
HMPREF0675_RS00130	TIA2EST22_RS01445	TDE_RS04990	PGTDC60_RS04040	BFO_RS01080	BFO_RS04455	PGTDC60_RS09715
HMPREF0675_RS00155	TIA2EST22_RS01475	TDE_RS05020	PGTDC60_RS04045	BFO_RS01110	BFO_RS04495	PGTDC60_RS09775
HMPREF0675_RS00165	TIA2EST22_RS01855	TDE_RS05025	PGTDC60_RS04050	BFO_RS15920	BFO_RS04505	PGTDC60_RS09830
HMPREF0675_RS00225	TIA2EST22_RS01880	TDE_RS05040	PGTDC60_RS04070	BFO_RS01140	BFO_RS04510	PARA_RS00205
HMPREF0675_RS00230	TIA2EST22_RS01995	TDE_RS05060	PGTDC60_RS04110	BFO_RS01145	BFO_RS04515	PARA_RS03565
HMPREF0675_RS00235	TIA2EST22_RS02050	TDE_RS05075	PGTDC60_RS04315	BFO_RS01315	BFO_RS04525	PARA_RS04035
HMPREF0675_RS00245	TIA2EST22_RS02345	TDE_RS05155	PGTDC60_RS04345	BFO_RS01320	BFO_RS04530	PARA_RS05670
HMPREF0675_RS00295	TIA2EST22_RS02540	TDE_RS05160	PGTDC60_RS04350	BFO_RS01325	BFO_RS04535	TIA2EST36_RS02150
HMPREF0675_RS00320	TIA2EST22_RS02695	TDE_RS05170	PGTDC60_RS04365	BFO_RS15435	BFO_RS04540	TIA2EST36_RS06520
HMPREF0675_RS00330	TIA2EST22_RS02750	TDE_RS05215	PGTDC60_RS04370	BFO_RS01340	BFO_RS04545	TIA2EST36_RS14040
HMPREF0675_RS00340	TIA2EST22_RS02850	TDE_RS05220	PGTDC60_RS04375	BFO_RS01380	BFO_RS04550	TIA2EST36_RS07280
HMPREF0675_RS00350	TIA2EST22_RS03530	TDE_RS05305	PGTDC60_RS11355	BFO_RS01450	BFO_RS04565	TIA2EST36_RS10650
HMPREF0675_RS00505	TIA2EST22_RS03745	TDE_RS05315	PGTDC60_RS04395	BFO_RS01455	BFO_RS14875	TIA2EST36_RS11585
HMPREF0675_RS00520	TIA2EST22_RS03805	TDE_RS05330	PGTDC60_RS04405	BFO_RS01505	BFO_RS04585	TIA2EST22_RS02160
HMPREF0675_RS00530	TIA2EST22_RS04130	TDE_RS05350	PGTDC60_RS04410	BFO_RS01510	BFO_RS04590	TIA2EST22_RS04480
HMPREF0675_RS00555	TIA2EST22_RS04370	TDE_RS05375	PGTDC60_RS04420	BFO_RS01530	BFO_RS04630	TIA2EST22_RS05295
HMPREF0675_RS00585	TIA2EST22_RS04490	TDE_RS05380	PGTDC60_RS04430	BFO_RS01535	BFO_RS04635	TIA2EST22_RS14090
HMPREF0675_RS00605	TIA2EST22_RS04565	TDE_RS05385	PGTDC60_RS04440	BFO_RS01560	BFO_RS04640	TIA2EST22_RS07300
HMPREF0675_RS00665	TIA2EST22_RS04640	TDE_RS05400	PGTDC60_RS04480	BFO_RS01610	BFO_RS04645	TIA2EST22_RS13585
HMPREF0675_RS00675	TIA2EST22_RS04740	TDE_RS05405	PGTDC60_RS04490	BFO_RS01645	BFO_RS04650	TIA2EST22_RS10575
HMPREF0675_RS00775	TIA2EST22_RS04750	TDE_RS05410	PGTDC60_RS04500	BFO_RS01655	BFO_RS04655	TIA2EST22_RS10665
HMPREF0675_RS11895	TIA2EST22_RS04880	TDE_RS05630	PGTDC60_RS04515	BFO_RS01670	BFO_RS04660	TIA2EST22_RS11720
HMPREF0675_RS00970	TIA2EST22_RS05020	TDE_RS05640	PGTDC60_RS04620	BFO_RS01710	BFO_RS04665	TIA2EST2_RS02110
HMPREF0675_RS01010	TIA2EST22_RS05090	TDE_RS05645	PGTDC60_RS04660	BFO_RS01715	BFO_RS04670	TIA2EST2_RS03550
HMPREF0675_RS01015	TIA2EST22_RS05205	TDE_RS05700	PGTDC60_RS04675	BFO_RS01745	BFO_RS04675	TIA2EST2_RS05240
HMPREF0675_RS01055	TIA2EST22_RS05225	TDE_RS05735	PGTDC60_RS04715	BFO_RS01790	BFO_RS04705	TIA2EST2_RS13905
HMPREF0675_RS01070	TIA2EST22_RS05595	TDE_RS05740	PGTDC60_RS04720	BFO_RS01945	BFO_RS04715	TIA2EST2_RS11585
HMPREF0675_RS01080	TIA2EST22_RS06275	TDE_RS05745	PGTDC60_RS04755	BFO_RS01960	BFO_RS04720	BFO_RS00085
HMPREF0675_RS01085	TIA2EST22_RS06300	TDE_RS05750	PGTDC60_RS04770	BFO_RS02060	BFO_RS04725	BFO_RS00145
HMPREF0675_RS01095	TIA2EST22_RS06785	TDE_RS05785	PGTDC60_RS04785	BFO_RS02075	BFO_RS04735	BFO_RS00175
HMPREF0675_RS01110	TIA2EST22_RS06835	TDE_RS05800	PGTDC60_RS04790	BFO_RS02085	BFO_RS04740	BFO_RS00220
HMPREF0675_RS01125	TIA2EST22_RS06910	TDE_RS05815	PGTDC60_RS04815	BFO_RS02135	BFO_RS04760	BFO_RS00265
HMPREF0675_RS01155	TIA2EST22_RS06985	TDE_RS05835	PGTDC60_RS04845	BFO_RS02150	BFO_RS04765	BFO_RS00305
HMPREF0675_RS01200	TIA2EST22_RS07405	TDE_RS05845	PGTDC60_RS04885	BFO_RS02195	BFO_RS04780	BFO_RS13920
HMPREF0675_RS01230	TIA2EST22_RS07420	TDE_RS05850	PGTDC60_RS04945	BFO_RS02245	BFO_RS04785	BFO_RS00365
HMPREF0675_RS01240	TIA2EST22_RS13905	TDE_RS05880	PGTDC60_RS04965	BFO_RS02290	BFO_RS04795	BFO_RS00410
HMPREF0675_RS01300	TIA2EST22_RS07585	TDE_RS06000	PGTDC60_RS04970	BFO_RS02385	BFO_RS04800	BFO_RS00455
HMPREF0675_RS01310	TIA2EST22_RS07595	TDE_RS06025	PGTDC60_RS05015	BFO_RS02495	BFO_RS04805	BFO_RS00470
HMPREF0675_RS01315	TIA2EST22_RS07685	TDE_RS06045	PGTDC60_RS05030	BFO_RS02530	BFO_RS04815	BFO_RS00525
HMPREF0675_RS01325	TIA2EST22_RS07995	TDE_RS06065	PGTDC60_RS05035	BFO_RS02570	BFO_RS04840	BFO_RS00635
HMPREF0675_RS01330	TIA2EST22_RS08765	TDE_RS06075	PGTDC60_RS05195	BFO_RS02685	BFO_RS04845	BFO_RS00700
HMPREF0675_RS01345	TIA2EST22_RS08825	TDE_RS06150	PGTDC60_RS05200	BFO_RS02705	BFO_RS04865	BFO_RS15985
HMPREF0675_RS01350	TIA2EST22_RS08850	TDE_RS06165	PGTDC60_RS05220	BFO_RS02830	BFO_RS04870	BFO_RS00735
HMPREF0675_RS01355	TIA2EST22_RS12725	TDE_RS06170	PGTDC60_RS05225	BFO_RS02895	BFO_RS04875	BFO_RS00770
HMPREF0675_RS01360	TIA2EST22_RS09265	TDE_RS06185	PGTDC60_RS05230	BFO_RS02905	BFO_RS04885	BFO_RS00925
HMPREF0675_RS01365	TIA2EST22_RS09305	TDE_RS06215	PGTDC60_RS05335	BFO_RS02910	BFO_RS04890	BFO_RS14700
HMPREF0675_RS01375	TIA2EST22_RS09420	TDE_RS06240	PGTDC60_RS05350	BFO_RS02930	BFO_RS04895	BFO_RS16345
HMPREF0675_RS01410	TIA2EST22_RS09655	TDE_RS06260	PGTDC60_RS05370	BFO_RS02935	BFO_RS04900	BFO_RS15430
HMPREF0675_RS01435	TIA2EST22_RS09750	TDE_RS06265	PGTDC60_RS05505	BFO_RS02940	BFO_RS04910	BFO_RS01365
HMPREF0675_RS01450	TIA2EST22_RS09780	TDE_RS06275	PGTDC60_RS05560	BFO_RS02960	BFO_RS04915	BFO_RS01370
HMPREF0675_RS01455	TIA2EST22_RS10225	TDE_RS06380	PGTDC60_RS05580	BFO_RS16375	BFO_RS04920	BFO_RS01545
HMPREF0675_RS01505	TIA2EST22_RS10530	TDE_RS06385	PGTDC60_RS05585	BFO_RS16435	BFO_RS04925	BFO_RS01780
HMPREF0675_RS01530	TIA2EST22_RS10690	TDE_RS06395	PGTDC60_RS05610	BFO_RS03160	BFO_RS04940	BFO_RS01785
HMPREF0675_RS01555	TIA2EST22_RS10785	TDE_RS06430	PGTDC60_RS05840	BFO_RS03165	BFO_RS04945	BFO_RS01815
HMPREF0675_RS01570	TIA2EST22_RS10790	TDE_RS06510	PGTDC60_RS05845	BFO_RS03170	BFO_RS04950	BFO_RS01825
HMPREF0675_RS01575	TIA2EST22_RS11275	TDE_RS06565	PGTDC60_RS05865	BFO_RS03205	BFO_RS04955	BFO_RS01830
HMPREF0675_RS01580	TIA2EST22_RS14030	TDE_RS06570	PGTDC60_RS06080	BFO_RS03460	BFO_RS04960	BFO_RS01995
HMPREF0675_RS01590	TIA2EST2_RS00020	TDE_RS06575	PGTDC60_RS06090	BFO_RS03545	BFO_RS04965	BFO_RS02095
HMPREF0675_RS01595	TIA2EST2_RS00025	TDE_RS06580	PGTDC60_RS06115	BFO_RS03585	BFO_RS04970	BFO_RS02220
HMPREF0675_RS01605	TIA2EST2_RS00125	TDE_RS06600	PGTDC60_RS06185	BFO_RS03595	BFO_RS04975	BFO_RS02275
HMPREF0675_RS01630	TIA2EST2_RS00845	TDE_RS06650	PGTDC60_RS06305	BFO_RS03610	BFO_RS04985	BFO_RS02395
HMPREF0675_RS01635	TIA2EST2_RS00950	TDE_RS06660	PGTDC60_RS06400	BFO_RS03675	BFO_RS05010	BFO_RS03295
HMPREF0675_RS01655	TIA2EST2_RS01230	TDE_RS06670	PGTDC60_RS06410	BFO_RS03790	BFO_RS05030	BFO_RS03310
HMPREF0675_RS01680	TIA2EST2_RS01425	TDE_RS06680	PGTDC60_RS06460	BFO_RS03805	BFO_RS05035	BFO_RS03565
HMPREF0675_RS01700	TIA2EST2_RS01590	TDE_RS06685	PGTDC60_RS06465	BFO_RS03825	BFO_RS05045	BFO_RS03575
HMPREF0675_RS01705	TIA2EST2_RS01830	TDE_RS06695	PGTDC60_RS06480	BFO_RS03860	BFO_RS05060	BFO_RS03590
HMPREF0675_RS01715	TIA2EST2_RS01945	TDE_RS06700	PGTDC60_RS06600	BFO_RS15495	BFO_RS05065	BFO_RS03605
HMPREF0675_RS01730	TIA2EST2_RS02000	TDE_RS06705	PGTDC60_RS06630	BFO_RS03925	BFO_RS05070	BFO_RS03645
HMPREF0675_RS01735	TIA2EST2_RS02645	TDE_RS06710	PGTDC60_RS06700	BFO_RS03990	BFO_RS05075	BFO_RS14355
HMPREF0675_RS01740	TIA2EST2_RS02800	TDE_RS06725	PGTDC60_RS06705	BFO_RS04015	BFO_RS05080	BFO_RS15505
HMPREF0675_RS01750	TIA2EST2_RS03475	TDE_RS06735	PGTDC60_RS06775	BFO_RS04020	BFO_RS05085	BFO_RS04265
HMPREF0675_RS13100	TIA2EST2_RS03750	TDE_RS06740	PGTDC60_RS06880	BFO_RS04025	BFO_RS15815	BFO_RS04295
HMPREF0675_RS01780	TIA2EST2_RS03865	TDE_RS06765	PGTDC60_RS06910	BFO_RS04085	BFO_RS05110	BFO_RS04310
HMPREF0675_RS01785	TIA2EST2_RS04075	TDE_RS06900	PGTDC60_RS06945	BFO_RS04145	BFO_RS05115	BFO_RS15340
HMPREF0675_RS01805	TIA2EST2_RS04100	TDE_RS06905	PGTDC60_RS06985	BFO_RS04250	BFO_RS05135	BFO_RS05150
HMPREF0675_RS01835	TIA2EST2_RS04250	TDE_RS06915	PGTDC60_RS06990	BFO_RS04465	BFO_RS05140	BFO_RS05155
HMPREF0675_RS13645	TIA2EST2_RS04315	TDE_RS06920	PGTDC60_RS07015	BFO_RS04470	BFO_RS05145	BFO_RS05255
HMPREF0675_RS01850	TIA2EST2_RS04435	TDE_RS06935	PGTDC60_RS07025	BFO_RS04475	BFO_RS05165	BFO_RS05335
HMPREF0675_RS01860	TIA2EST2_RS04510	TDE_RS06945	PGTDC60_RS07045	BFO_RS14020	BFO_RS05195	BFO_RS05425
HMPREF0675_RS01865	TIA2EST2_RS04585	TDE_RS06960	PGTDC60_RS07110	BFO_RS04485	BFO_RS05210	BFO_RS05555
HMPREF0675_RS01875	TIA2EST2_RS04685	TDE_RS06970	PGTDC60_RS07230	BFO_RS04610	BFO_RS05260	BFO_RS05610
HMPREF0675_RS01880	TIA2EST2_RS04695	TDE_RS06975	PGTDC60_RS07320	BFO_RS04695	BFO_RS15545	BFO_RS05870
HMPREF0675_RS01885	TIA2EST2_RS04965	TDE_RS06985	PGTDC60_RS07330	BFO_RS04700	BFO_RS05275	BFO_RS05905
HMPREF0675_RS01905	TIA2EST2_RS05035	TDE_RS07005	PGTDC60_RS07390	BFO_RS04710	BFO_RS05295	BFO_RS05935
HMPREF0675_RS01950	TIA2EST2_RS05150	TDE_RS07040	PGTDC60_RS07460	BFO_RS04810	BFO_RS05395	BFO_RS05960
HMPREF0675_RS02030	TIA2EST2_RS05170	TDE_RS07075	PGTDC60_RS07590	BFO_RS04820	BFO_RS15570	BFO_RS06440
HMPREF0675_RS02035	TIA2EST2_RS05355	TDE_RS07120	PGTDC60_RS07600	BFO_RS04850	BFO_RS05605	BFO_RS06860
HMPREF0675_RS13970	TIA2EST2_RS05540	TDE_RS07130	PGTDC60_RS07635	BFO_RS04860	BFO_RS05625	BFO_RS07130
HMPREF0675_RS02075	TIA2EST2_RS06245	TDE_RS07155	PGTDC60_RS07650	BFO_RS04935	BFO_RS05630	BFO_RS07230
HMPREF0675_RS02085	TIA2EST2_RS06275	TDE_RS07165	PGTDC60_RS07670	BFO_RS14380	BFO_RS05645	BFO_RS07250
HMPREF0675_RS02100	TIA2EST2_RS06405	TDE_RS07200	PGTDC60_RS07715	BFO_RS05040	BFO_RS05650	BFO_RS07375
HMPREF0675_RS02140	TIA2EST2_RS06590	TDE_RS07225	PGTDC60_RS07725	BFO_RS05095	BFO_RS05655	BFO_RS16105
HMPREF0675_RS02155	TIA2EST2_RS06735	TDE_RS07240	PGTDC60_RS07735	BFO_RS05100	BFO_RS05660	BFO_RS16110
HMPREF0675_RS02180	TIA2EST2_RS06785	TDE_RS07245	PGTDC60_RS07755	BFO_RS05570	BFO_RS05665	BFO_RS07415
HMPREF0675_RS02190	TIA2EST2_RS06860	TDE_RS07250	PGTDC60_RS07775	BFO_RS05600	BFO_RS05680	BFO_RS14990
HMPREF0675_RS02195	TIA2EST2_RS07355	TDE_RS07255	PGTDC60_RS07825	BFO_RS05850	BFO_RS05685	BFO_RS15000
HMPREF0675_RS02205	TIA2EST2_RS07375	TDE_RS07260	PGTDC60_RS07830	BFO_RS06365	BFO_RS05695	BFO_RS08765
HMPREF0675_RS02210	TIA2EST2_RS13715	TDE_RS07290	PGTDC60_RS07860	BFO_RS06460	BFO_RS05700	BFO_RS08960
HMPREF0675_RS02245	TIA2EST2_RS07540	TDE_RS07345	PGTDC60_RS07875	BFO_RS06630	BFO_RS05710	BFO_RS09085
HMPREF0675_RS02265	TIA2EST2_RS07550	TDE_RS07430	PGTDC60_RS07915	BFO_RS06740	BFO_RS05715	BFO_RS09150
HMPREF0675_RS02270	TIA2EST2_RS07555	TDE_RS07435	PGTDC60_RS07925	BFO_RS06930	BFO_RS05720	BFO_RS09205
HMPREF0675_RS02280	TIA2EST2_RS07640	TDE_RS07540	PGTDC60_RS07935	BFO_RS06940	BFO_RS05725	BFO_RS09300
HMPREF0675_RS02300	TIA2EST2_RS07955	TDE_RS07545	PGTDC60_RS07940	BFO_RS06970	BFO_RS05730	BFO_RS09445
HMPREF0675_RS02305	TIA2EST2_RS08460	TDE_RS07565	PGTDC60_RS07945	BFO_RS07065	BFO_RS05735	BFO_RS09965
HMPREF0675_RS02310	TIA2EST2_RS08725	TDE_RS07635	PGTDC60_RS07950	BFO_RS07075	BFO_RS05740	BFO_RS10030
HMPREF0675_RS02330	TIA2EST2_RS08785	TDE_RS07675	PGTDC60_RS07960	BFO_RS07080	BFO_RS05745	BFO_RS10295
HMPREF0675_RS02375	TIA2EST2_RS08810	TDE_RS07680	PGTDC60_RS08115	BFO_RS07085	BFO_RS05750	BFO_RS10335
HMPREF0675_RS02400	TIA2EST2_RS12545	TDE_RS07735	PGTDC60_RS08250	BFO_RS07150	BFO_RS05760	BFO_RS15090
HMPREF0675_RS02415	TIA2EST2_RS09135	TDE_RS07770	PGTDC60_RS08300	BFO_RS07175	BFO_RS05765	BFO_RS10505
HMPREF0675_RS02420	TIA2EST2_RS09235	TDE_RS07800	PGTDC60_RS08310	BFO_RS07295	BFO_RS05770	BFO_RS10555
HMPREF0675_RS02425	TIA2EST2_RS09390	TDE_RS07830	PGTDC60_RS08385	BFO_RS07355	BFO_RS05775	BFO_RS10585
HMPREF0675_RS02435	TIA2EST2_RS09725	TDE_RS07840	PGTDC60_RS08465	BFO_RS07380	BFO_RS05785	BFO_RS16220
HMPREF0675_RS02460	TIA2EST2_RS09755	TDE_RS07850	PGTDC60_RS08900	BFO_RS14060	BFO_RS05790	BFO_RS15125
HMPREF0675_RS02485	TIA2EST2_RS09940	TDE_RS07855	PGTDC60_RS09065	BFO_RS07475	BFO_RS05805	BFO_RS10720
HMPREF0675_RS02505	TIA2EST2_RS09965	TDE_RS07890	PGTDC60_RS09070	BFO_RS07725	BFO_RS05810	BFO_RS10770
HMPREF0675_RS02520	TIA2EST2_RS10190	TDE_RS07905	PGTDC60_RS09170	BFO_RS07730	BFO_RS14405	BFO_RS10775
HMPREF0675_RS02540	TIA2EST2_RS10205	TDE_RS07925	PGTDC60_RS09175	BFO_RS07815	BFO_RS05820	BFO_RS10790
HMPREF0675_RS02570	TIA2EST2_RS13950	TDE_RS07955	PGTDC60_RS09310	BFO_RS07875	BFO_RS05830	BFO_RS10900
HMPREF0675_RS02575	TIA2EST2_RS10420	TDE_RS07970	PGTDC60_RS09355	BFO_RS07915	BFO_RS05835	BFO_RS15875
HMPREF0675_RS02590	TIA2EST2_RS10505	TDE_RS08080	PGTDC60_RS09370	BFO_RS08090	BFO_RS05840	BFO_RS11165
HMPREF0675_RS02605	TIA2EST2_RS10665	TDE_RS08085	PGTDC60_RS09440	BFO_RS08095	BFO_RS05845	BFO_RS11280
HMPREF0675_RS02635	TIA2EST2_RS10730	TDE_RS08090	PGTDC60_RS09455	BFO_RS08110	BFO_RS05855	BFO_RS11495
HMPREF0675_RS02655	TIA2EST2_RS10760	TDE_RS08115	PGTDC60_RS09490	BFO_RS08115	BFO_RS05860	BFO_RS11525
HMPREF0675_RS02670	TIA2EST2_RS10765	TDE_RS08120	PGTDC60_RS09520	BFO_RS08165	BFO_RS05865	BFO_RS11595
HMPREF0675_RS02675	TIA2EST2_RS10835	TDE_RS08210	PGTDC60_RS09545	BFO_RS08220	BFO_RS05910	BFO_RS11615
HMPREF0675_RS02685	TIA2EST2_RS11255	TDE_RS08265	PGTDC60_RS09550	BFO_RS08245	BFO_RS05915	BFO_RS11660
HMPREF0675_RS02715	TIA2EST2_RS13840	TDE_RS08275	PGTDC60_RS09650	BFO_RS15940	BFO_RS05920	BFO_RS12010
HMPREF0675_RS02720	BFO_RS00050	TDE_RS08325	PGTDC60_RS09655	BFO_RS15630	BFO_RS05925	BFO_RS12030
HMPREF0675_RS02735	BFO_RS00080	TDE_RS08330	PGTDC60_RS09665	BFO_RS08390	BFO_RS05930	BFO_RS12210
HMPREF0675_RS02755	BFO_RS00100	TDE_RS08575	PGTDC60_RS09685	BFO_RS08400	BFO_RS05940	BFO_RS12250
HMPREF0675_RS02760	BFO_RS00115	TDE_RS08705	PGTDC60_RS09725	BFO_RS08425	BFO_RS05945	BFO_RS15190
HMPREF0675_RS02780	BFO_RS00135	TDE_RS08730	PGTDC60_RS09750	BFO_RS08495	BFO_RS05985	BFO_RS15705
HMPREF0675_RS02785	BFO_RS00150	TDE_RS08810	PGTDC60_RS09835	BFO_RS08505	BFO_RS06035	BFO_RS12650
HMPREF0675_RS02795	BFO_RS00155	TDE_RS08855	BFO_RS00180	BFO_RS08785	BFO_RS06040	BFO_RS14635
HMPREF0675_RS02800	BFO_RS00160	TDE_RS08920	BFO_RS00205	BFO_RS08860	BFO_RS06045	BFO_RS13105
HMPREF0675_RS02810	BFO_RS00170	TDE_RS08925	BFO_RS00640	BFO_RS08945	BFO_RS06050	BFO_RS13430
HMPREF0675_RS02830	BFO_RS00195	TDE_RS08960	BFO_RS00660	BFO_RS08985	BFO_RS06055	BFO_RS13685
HMPREF0675_RS02840	BFO_RS00420	TDE_RS08970	BFO_RS00720	BFO_RS09050	BFO_RS06090	HMPREF0389_RS00005
HMPREF0675_RS02850	BFO_RS00425	TDE_RS08975	BFO_RS00725	BFO_RS09090	BFO_RS06095	HMPREF0389_RS00015
HMPREF0675_RS02880	BFO_RS00505	TDE_RS08980	BFO_RS00745	BFO_RS09215	BFO_RS06110	HMPREF0389_RS00020
HMPREF0675_RS02890	BFO_RS14690	TDE_RS08985	BFO_RS01025	BFO_RS14485	BFO_RS06130	HMPREF0389_RS00030
HMPREF0675_RS02895	BFO_RS00685	TDE_RS08990	BFO_RS01200	BFO_RS09400	BFO_RS06135	HMPREF0389_RS00035
HMPREF0675_RS02900	BFO_RS00690	TDE_RS09005	BFO_RS14320	BFO_RS09510	BFO_RS06140	HMPREF0389_RS00040
HMPREF0675_RS02910	BFO_RS00750	TDE_RS09075	BFO_RS01360	BFO_RS09535	BFO_RS06145	HMPREF0389_RS00055
HMPREF0675_RS02915	BFO_RS00755	TDE_RS09085	BFO_RS01855	BFO_RS09545	BFO_RS06155	HMPREF0389_RS00060
HMPREF0675_RS02920	BFO_RS00760	TDE_RS09100	BFO_RS02210	BFO_RS09585	BFO_RS06185	HMPREF0389_RS00065
HMPREF0675_RS02935	BFO_RS00775	TDE_RS09225	BFO_RS02350	BFO_RS09635	BFO_RS06190	HMPREF0389_RS00075
HMPREF0675_RS02965	BFO_RS00780	TDE_RS09235	BFO_RS02605	BFO_RS09700	BFO_RS06205	HMPREF0389_RS00080
HMPREF0675_RS02980	BFO_RS00790	TDE_RS09245	BFO_RS03115	BFO_RS09750	BFO_RS06210	HMPREF0389_RS00090
HMPREF0675_RS03010	BFO_RS00850	TDE_RS09250	BFO_RS03220	BFO_RS10010	BFO_RS06230	HMPREF0389_RS00095
HMPREF0675_RS03025	BFO_RS00855	TDE_RS09255	BFO_RS03305	BFO_RS10125	BFO_RS06235	HMPREF0389_RS00100
HMPREF0675_RS03055	BFO_RS00860	TDE_RS09260	BFO_RS03330	BFO_RS10145	BFO_RS06240	HMPREF0389_RS00125
HMPREF0675_RS03125	BFO_RS00865	TDE_RS09340	BFO_RS03405	BFO_RS10195	BFO_RS06245	HMPREF0389_RS09120
HMPREF0675_RS03130	BFO_RS00875	TDE_RS09350	BFO_RS03410	BFO_RS10200	BFO_RS06250	HMPREF0389_RS00240
HMPREF0675_RS03140	BFO_RS00885	TDE_RS09370	BFO_RS03415	BFO_RS10465	BFO_RS06255	HMPREF0389_RS00245
HMPREF0675_RS03145	BFO_RS00890	TDE_RS09405	BFO_RS03435	BFO_RS10560	BFO_RS06260	HMPREF0389_RS00250
HMPREF0675_RS03155	BFO_RS00900	TDE_RS09410	BFO_RS03500	BFO_RS10575	BFO_RS06265	HMPREF0389_RS00295
HMPREF0675_RS03170	BFO_RS01015	TDE_RS09415	BFO_RS03620	BFO_RS10620	BFO_RS06270	HMPREF0389_RS00300
HMPREF0675_RS13670	BFO_RS01035	TDE_RS09435	BFO_RS14345	BFO_RS15670	BFO_RS06275	HMPREF0389_RS00305
HMPREF0675_RS03195	BFO_RS01215	TDE_RS09455	BFO_RS03795	BFO_RS10920	BFO_RS06280	HMPREF0389_RS00310
HMPREF0675_RS03205	BFO_RS14315	TDE_RS09610	BFO_RS03885	BFO_RS16225	BFO_RS06285	HMPREF0389_RS00320
HMPREF0675_RS03235	BFO_RS01245	TDE_RS09645	BFO_RS03890	BFO_RS14180	BFO_RS06290	HMPREF0389_RS00335
HMPREF0675_RS03250	BFO_RS01275	TDE_RS09650	BFO_RS03895	BFO_RS11040	BFO_RS06295	HMPREF0389_RS00340
HMPREF0675_RS03295	BFO_RS01285	TDE_RS09660	BFO_RS03900	BFO_RS11220	BFO_RS06300	HMPREF0389_RS00365
HMPREF0675_RS03315	BFO_RS01375	TDE_RS09675	BFO_RS03905	BFO_RS11235	BFO_RS06305	HMPREF0389_RS00385
HMPREF0675_RS03340	BFO_RS01430	TDE_RS09680	BFO_RS03965	BFO_RS11310	BFO_RS06310	HMPREF0389_RS00395
HMPREF0675_RS03345	BFO_RS01470	TDE_RS09710	BFO_RS04210	BFO_RS11315	BFO_RS06315	HMPREF0389_RS00400
HMPREF0675_RS03350	BFO_RS01495	TDE_RS09740	BFO_RS04240	BFO_RS11335	BFO_RS06345	HMPREF0389_RS00420
HMPREF0675_RS03355	BFO_RS01515	TDE_RS09810	BFO_RS04245	BFO_RS11345	BFO_RS06355	HMPREF0389_RS00425
HMPREF0675_RS03370	BFO_RS01760	TDE_RS09890	BFO_RS04730	BFO_RS11500	BFO_RS06360	HMPREF0389_RS00430
HMPREF0675_RS03375	BFO_RS01820	TDE_RS09895	BFO_RS04770	BFO_RS11535	BFO_RS06370	HMPREF0389_RS00435
HMPREF0675_RS03385	BFO_RS01850	TDE_RS09930	BFO_RS04855	BFO_RS16270	BFO_RS06375	HMPREF0389_RS00460
HMPREF0675_RS03415	BFO_RS01935	TDE_RS09980	BFO_RS05015	BFO_RS11600	BFO_RS06385	HMPREF0389_RS00465
HMPREF0675_RS03420	BFO_RS01975	TDE_RS09990	BFO_RS05090	BFO_RS11710	BFO_RS06390	HMPREF0389_RS00470
HMPREF0675_RS03430	BFO_RS02025	TDE_RS10035	BFO_RS05170	BFO_RS11740	BFO_RS06395	HMPREF0389_RS00480
HMPREF0675_RS03435	BFO_RS02190	TDE_RS10040	BFO_RS05190	BFO_RS11785	BFO_RS06405	HMPREF0389_RS00485
HMPREF0675_RS03460	BFO_RS16355	TDE_RS10065	BFO_RS05290	BFO_RS11850	BFO_RS06410	HMPREF0389_RS00490
HMPREF0675_RS03480	BFO_RS16360	TDE_RS10105	BFO_RS05365	BFO_RS11930	BFO_RS06455	HMPREF0389_RS00500
HMPREF0675_RS03485	BFO_RS02225	TDE_RS10120	BFO_RS05370	BFO_RS11935	BFO_RS06465	HMPREF0389_RS00525
HMPREF0675_RS03495	BFO_RS02235	TDE_RS10135	BFO_RS05375	BFO_RS11945	BFO_RS06470	HMPREF0389_RS00540
HMPREF0675_RS03535	BFO_RS02315	TDE_RS10185	BFO_RS05385	BFO_RS11950	BFO_RS06475	HMPREF0389_RS00550
HMPREF0675_RS03545	BFO_RS02325	TDE_RS10195	BFO_RS05615	BFO_RS11990	BFO_RS06480	HMPREF0389_RS00555
HMPREF0675_RS13120	BFO_RS02345	TDE_RS10220	BFO_RS05670	BFO_RS14580	BFO_RS06485	HMPREF0389_RS00560
HMPREF0675_RS03570	BFO_RS02355	TDE_RS10235	BFO_RS16085	BFO_RS12160	BFO_RS06490	HMPREF0389_RS00575
HMPREF0675_RS03585	BFO_RS02410	TDE_RS10240	BFO_RS05950	BFO_RS12320	BFO_RS06495	HMPREF0389_RS00580
HMPREF0675_RS03595	BFO_RS02415	TDE_RS10245	BFO_RS06060	BFO_RS12325	BFO_RS06500	HMPREF0389_RS00585
HMPREF0675_RS03625	BFO_RS02480	TDE_RS10310	BFO_RS06120	BFO_RS12400	BFO_RS06505	HMPREF0389_RS00590
HMPREF0675_RS03635	BFO_RS02500	TDE_RS10330	BFO_RS06160	BFO_RS12405	BFO_RS06520	HMPREF0389_RS00595
HMPREF0675_RS03675	BFO_RS02505	TDE_RS10360	BFO_RS06335	BFO_RS12425	BFO_RS06525	HMPREF0389_RS00605
HMPREF0675_RS03680	BFO_RS02525	TDE_RS10380	BFO_RS06510	BFO_RS12430	BFO_RS06530	HMPREF0389_RS00615
HMPREF0675_RS03705	BFO_RS14330	TDE_RS10395	BFO_RS07030	BFO_RS12440	BFO_RS06535	HMPREF0389_RS00620
HMPREF0675_RS03745	BFO_RS14335	TDE_RS10400	BFO_RS07090	BFO_RS12465	BFO_RS06540	HMPREF0389_RS00640
HMPREF0675_RS03750	BFO_RS02595	TDE_RS10415	BFO_RS07480	BFO_RS12630	BFO_RS06545	HMPREF0389_RS00645
HMPREF0675_RS03765	BFO_RS02610	TDE_RS10470	BFO_RS07495	BFO_RS12690	BFO_RS06550	HMPREF0389_RS00660
HMPREF0675_RS03815	BFO_RS02615	TDE_RS10475	BFO_RS07555	BFO_RS12730	BFO_RS06560	HMPREF0389_RS00665
HMPREF0675_RS03830	BFO_RS14770	TDE_RS10495	BFO_RS07700	BFO_RS12825	BFO_RS06565	HMPREF0389_RS00675
HMPREF0675_RS03875	BFO_RS13975	TDE_RS10500	BFO_RS07785	BFO_RS12830	BFO_RS06570	HMPREF0389_RS00685
HMPREF0675_RS03885	BFO_RS14780	TDE_RS10525	BFO_RS08060	BFO_RS12860	BFO_RS06575	HMPREF0389_RS00690
HMPREF0675_RS03890	BFO_RS02665	TDE_RS10530	BFO_RS08770	BFO_RS12955	BFO_RS06585	HMPREF0389_RS00705
HMPREF0675_RS03900	BFO_RS02715	TDE_RS10550	BFO_RS08935	BFO_RS12990	BFO_RS06590	HMPREF0389_RS00730
HMPREF0675_RS03915	BFO_RS02915	TDE_RS10560	BFO_RS09125	BFO_RS12995	BFO_RS06595	HMPREF0389_RS00735
HMPREF0675_RS03920	BFO_RS02985	TDE_RS10565	BFO_RS09410	BFO_RS13025	BFO_RS06600	HMPREF0389_RS00740
HMPREF0675_RS03950	BFO_RS03025	TDE_RS10570	BFO_RS09415	BFO_RS13035	BFO_RS06605	HMPREF0389_RS00745
HMPREF0675_RS03960	BFO_RS03110	TDE_RS10580	BFO_RS09670	BFO_RS13050	BFO_RS06645	HMPREF0389_RS00750
HMPREF0675_RS03970	BFO_RS03200	TDE_RS10595	BFO_RS09785	BFO_RS13085	BFO_RS06650	HMPREF0389_RS00765
HMPREF0675_RS03980	BFO_RS03210	TDE_RS10605	BFO_RS09790	BFO_RS13095	BFO_RS06655	HMPREF0389_RS00770
HMPREF0675_RS03990	BFO_RS03235	TDE_RS10615	BFO_RS09815	BFO_RS13110	BFO_RS06660	HMPREF0389_RS00780
HMPREF0675_RS03995	BFO_RS03260	TDE_RS10650	BFO_RS10140	BFO_RS15890	BFO_RS06670	HMPREF0389_RS00790
HMPREF0675_RS04005	BFO_RS03335	TDE_RS10720	BFO_RS10185	BFO_RS13155	BFO_RS16455	HMPREF0389_RS00795
HMPREF0675_RS04025	BFO_RS03370	TDE_RS10740	BFO_RS10340	BFO_RS13200	BFO_RS06680	HMPREF0389_RS00800
HMPREF0675_RS04045	BFO_RS03450	TDE_RS10785	BFO_RS10375	BFO_RS13210	BFO_RS06705	HMPREF0389_RS00810
HMPREF0675_RS04090	BFO_RS03475	TDE_RS10790	BFO_RS10875	BFO_RS13245	BFO_RS06710	HMPREF0389_RS00825
HMPREF0675_RS04095	BFO_RS03625	TDE_RS10805	BFO_RS10885	BFO_RS13255	BFO_RS06715	HMPREF0389_RS00855
HMPREF0675_RS04100	BFO_RS03630	TDE_RS10815	BFO_RS15130	BFO_RS14630	BFO_RS15605	HMPREF0389_RS00875
HMPREF0675_RS04105	BFO_RS03670	TDE_RS10820	BFO_RS10960	BFO_RS13365	BFO_RS06720	HMPREF0389_RS08670
HMPREF0675_RS04235	BFO_RS03705	TDE_RS10825	BFO_RS10995	BFO_RS13450	BFO_RS06725	HMPREF0389_RS00895
HMPREF0675_RS04250	BFO_RS03715	TDE_RS10830	BFO_RS11000	BFO_RS13520	BFO_RS06735	HMPREF0389_RS00905
HMPREF0675_RS04275	BFO_RS03740	TDE_RS10850	BFO_RS11030	BFO_RS13680	BFO_RS06745	HMPREF0389_RS00910
HMPREF0675_RS04280	BFO_RS03750	TDE_RS10855	BFO_RS11045	BFO_RS13700	BFO_RS06750	HMPREF0389_RS00915
HMPREF0675_RS04325	BFO_RS03755	TDE_RS10930	BFO_RS11405	BFO_RS13885	BFO_RS06755	HMPREF0389_RS00925
HMPREF0675_RS04340	BFO_RS03845	TDE_RS10990	BFO_RS11545	HMPREF0389_RS00510	BFO_RS06760	HMPREF0389_RS00930
HMPREF0675_RS04350	BFO_RS03880	TDE_RS10995	BFO_RS11585	HMPREF0389_RS00700	BFO_RS06770	HMPREF0389_RS00935
HMPREF0675_RS04360	BFO_RS03910	TDE_RS11030	BFO_RS12190	HMPREF0389_RS01200	BFO_RS06775	HMPREF0389_RS00940
HMPREF0675_RS04395	BFO_RS16380	TDE_RS11065	BFO_RS12205	HMPREF0389_RS01280	BFO_RS06780	HMPREF0389_RS00945
HMPREF0675_RS04405	BFO_RS03915	TDE_RS11095	BFO_RS12220	HMPREF0389_RS01365	BFO_RS06800	HMPREF0389_RS00950
HMPREF0675_RS04420	BFO_RS03930	TDE_RS11130	BFO_RS12225	HMPREF0389_RS01485	BFO_RS06805	HMPREF0389_RS00955
HMPREF0675_RS04480	BFO_RS03950	TDE_RS11195	BFO_RS12380	HMPREF0389_RS01500	BFO_RS06810	HMPREF0389_RS00965
HMPREF0675_RS04485	BFO_RS03980	TDE_RS11200	BFO_RS12420	HMPREF0389_RS02050	BFO_RS06815	HMPREF0389_RS00975
HMPREF0675_RS04525	BFO_RS04070	TDE_RS11245	BFO_RS12490	HMPREF0389_RS03115	BFO_RS06820	HMPREF0389_RS00985
HMPREF0675_RS04560	BFO_RS04095	TDE_RS11265	BFO_RS12585	HMPREF0389_RS03870	BFO_RS06825	HMPREF0389_RS00995
HMPREF0675_RS04575	BFO_RS04100	TDE_RS11280	BFO_RS12775	HMPREF0389_RS03915	BFO_RS06830	HMPREF0389_RS01005
HMPREF0675_RS04585	BFO_RS04120	TDE_RS11290	BFO_RS13100	HMPREF0389_RS04005	BFO_RS14940	HMPREF0389_RS01010
HMPREF0675_RS04715	BFO_RS04185	TDE_RS11305	BFO_RS16300	HMPREF0389_RS04200	BFO_RS06835	HMPREF0389_RS01015
HMPREF0675_RS04720	BFO_RS04275	TDE_RS11315	BFO_RS13315	HMPREF0389_RS04970	BFO_RS06840	HMPREF0389_RS01020
HMPREF0675_RS04755	BFO_RS04330	TDE_RS11320	BFO_RS13340	HMPREF0389_RS04980	BFO_RS06845	HMPREF0389_RS01035
HMPREF0675_RS04760	BFO_RS04375	TDE_RS11330	BFO_RS13350	HMPREF0389_RS05020	BFO_RS06850	HMPREF0389_RS01045
HMPREF0675_RS04770	BFO_RS04435	TDE_RS11345	BFO_RS13515	HMPREF0389_RS05200	BFO_RS14945	HMPREF0389_RS01050
HMPREF0675_RS04775	BFO_RS04440	TDE_RS11400	BFO_RS13835	HMPREF0389_RS05285	BFO_RS06865	HMPREF0389_RS01055
HMPREF0675_RS04780	BFO_RS04745	TDE_RS11405	HMPREF0389_RS00980	HMPREF0389_RS05610	BFO_RS06870	HMPREF0389_RS01080
HMPREF0675_RS04800	BFO_RS04755	TDE_RS11430	HMPREF0389_RS01275	HMPREF0389_RS05615	BFO_RS06875	HMPREF0389_RS01085
HMPREF0675_RS04805	BFO_RS04790	TDE_RS11490	HMPREF0389_RS01690	HMPREF0389_RS06025	BFO_RS06880	HMPREF0389_RS01105
HMPREF0675_RS04815	BFO_RS05025	TDE_RS11525	HMPREF0389_RS02545	HMPREF0389_RS06070	BFO_RS06885	HMPREF0389_RS01125
HMPREF0675_RS04830	BFO_RS05050	TDE_RS11530	HMPREF0389_RS02800	HMPREF0389_RS06155	BFO_RS15845	HMPREF0389_RS01130
HMPREF0675_RS04870	BFO_RS05055	TDE_RS11560	HMPREF0389_RS02845	HMPREF0389_RS06610	BFO_RS06890	HMPREF0389_RS01140
HMPREF0675_RS04875	BFO_RS14385	TDE_RS11575	HMPREF0389_RS03005	HMPREF0389_RS06760	BFO_RS06895	HMPREF0389_RS01145
HMPREF0675_RS04880	BFO_RS05220	TDE_RS11600	HMPREF0389_RS03185	HMPREF0389_RS06765	BFO_RS06915	HMPREF0389_RS01150
HMPREF0675_RS04885	BFO_RS05225	TDE_RS11680	HMPREF0389_RS03190	HMPREF0389_RS08815	BFO_RS06920	HMPREF0389_RS01155
HMPREF0675_RS04905	BFO_RS16065	TDE_RS11685	HMPREF0389_RS03400	HMPREF0389_RS08370	BFO_RS06945	HMPREF0389_RS01165
HMPREF0675_RS04910	BFO_RS16070	TDE_RS11690	HMPREF0389_RS03405	HMPREF0389_RS08395	BFO_RS06950	HMPREF0389_RS01175
HMPREF0675_RS04950	BFO_RS05270	TDE_RS11695	HMPREF0389_RS03425	HMPREF0389_RS08445	BFO_RS06955	HMPREF0389_RS01210
HMPREF0675_RS04960	BFO_RS05285	TDE_RS11745	HMPREF0389_RS03430	PAZ_RS13545	BFO_RS06960	HMPREF0389_RS01225
HMPREF0675_RS04965	BFO_RS05575	TDE_RS11780	HMPREF0389_RS03440	PAZ_RS01295	BFO_RS06965	HMPREF0389_RS01230
HMPREF0675_RS05015	BFO_RS05580	TDE_RS11800	HMPREF0389_RS03445	PAZ_RS01670	BFO_RS07095	HMPREF0389_RS01235
HMPREF0675_RS05020	BFO_RS14400	TDE_RS11820	HMPREF0389_RS03450	PAZ_RS01875	BFO_RS07115	HMPREF0389_RS01240
HMPREF0675_RS05030	BFO_RS15560	TDE_RS11845	HMPREF0389_RS03455	PAZ_RS02055	BFO_RS07120	HMPREF0389_RS01250
HMPREF0675_RS05045	BFO_RS05635	TDE_RS11855	HMPREF0389_RS03460	PAZ_RS02475	BFO_RS07135	HMPREF0389_RS01265
HMPREF0675_RS05065	BFO_RS05690	TDE_RS11895	HMPREF0389_RS05005	PAZ_RS02975	BFO_RS07155	HMPREF0389_RS01270
HMPREF0675_RS05115	BFO_RS05800	TDE_RS11950	HMPREF0389_RS05010	PAZ_RS03240	BFO_RS07160	HMPREF0389_RS01285
HMPREF0675_RS05130	BFO_RS14045	TDE_RS11955	HMPREF0389_RS05960	PAZ_RS03315	BFO_RS07170	HMPREF0389_RS01290
HMPREF0675_RS05150	BFO_RS14050	TDE_RS12000	HMPREF0389_RS06145	PAZ_RS03335	BFO_RS07180	HMPREF0389_RS01295
HMPREF0675_RS05160	BFO_RS05980	TDE_RS12010	HMPREF0389_RS06245	PAZ_RS03970	BFO_RS07185	HMPREF0389_RS01300
HMPREF0675_RS05185	BFO_RS06015	TDE_RS12020	HMPREF0389_RS06285	PAZ_RS04025	BFO_RS07190	HMPREF0389_RS01320
HMPREF0675_RS05195	BFO_RS06020	TDE_RS12030	HMPREF0389_RS06325	PAZ_RS04095	BFO_RS07195	HMPREF0389_RS01325
HMPREF0675_RS05205	BFO_RS06070	TDE_RS12055	HMPREF0389_RS06620	PAZ_RS04695	BFO_RS07215	HMPREF0389_RS01330
HMPREF0675_RS05220	BFO_RS06080	TDE_RS12100	HMPREF0389_RS06955	PAZ_RS05010	BFO_RS07235	HMPREF0389_RS01335
HMPREF0675_RS05260	BFO_RS06085	TDE_RS12115	HMPREF0389_RS07925	PAZ_RS05230	BFO_RS07240	HMPREF0389_RS01340
HMPREF0675_RS05280	BFO_RS06100	TDE_RS12145	HMPREF0389_RS08420	PAZ_RS05365	BFO_RS07260	HMPREF0389_RS01345
HMPREF0675_RS05330	BFO_RS06115	TDE_RS12175	TIB1ST10_RS02140	PAZ_RS05400	BFO_RS07265	HMPREF0389_RS09105
HMPREF0675_RS05335	BFO_RS06165	TDE_RS12180	TIIST44_RS06755	PAZ_RS05540	BFO_RS07270	HMPREF0389_RS01355
HMPREF0675_RS05380	BFO_RS06325	TDE_RS12215	PIN17_RS02865	PAZ_RS05705	BFO_RS07280	HMPREF0389_RS01360
HMPREF0675_RS05390	BFO_RS06340	TDE_RS12230	PIN17_RS02910	PAZ_RS05770	BFO_RS07285	HMPREF0389_RS01375
HMPREF0675_RS05395	BFO_RS06350	TDE_RS12265	PIN17_RS03780	PAZ_RS05785	BFO_RS07290	HMPREF0389_RS01380
HMPREF0675_RS05415	BFO_RS06515	TDE_RS12290	PIN17_RS04625	PAZ_RS05930	BFO_RS07300	HMPREF0389_RS01385
HMPREF0675_RS05425	BFO_RS06580	TDE_RS12305	PIN17_RS11980	PAZ_RS06450	BFO_RS07305	HMPREF0389_RS01405
HMPREF0675_RS05430	BFO_RS06620	TDE_RS12330	PIN17_RS07230	PAZ_RS06480	BFO_RS07310	HMPREF0389_RS01415
HMPREF0675_RS05495	BFO_RS06625	TDE_RS12340	PIN17_RS09710	PAZ_RS08140	BFO_RS07315	HMPREF0389_RS01430
HMPREF0675_RS05505	BFO_RS06665	TDE_RS12385	PIN17_RS10625	PAZ_RS08225	BFO_RS07320	HMPREF0389_RS01445
HMPREF0675_RS05520	BFO_RS06905	TDE_RS12390	HMPREF9154_RS00145	PAZ_RS08600	BFO_RS07335	HMPREF0389_RS01455
HMPREF0675_RS05525	BFO_RS06910	TDE_RS12395	HMPREF9154_RS09745	PAZ_RS08725	BFO_RS07340	HMPREF0389_RS01480
HMPREF0675_RS05555	BFO_RS06925	TDE_RS12400	SY1_RS00525	PAZ_RS09075	BFO_RS07350	HMPREF0389_RS01495
HMPREF0675_RS05570	BFO_RS06935	TDE_RS12410	SY1_RS00770	PAZ_RS09495	BFO_RS07365	HMPREF0389_RS01505
HMPREF0675_RS05620	BFO_RS07035	TDE_RS12450	SY1_RS01325	PAZ_RS09770	BFO_RS07385	HMPREF0389_RS01510
HMPREF0675_RS05635	BFO_RS07040	TDE_RS12475	SY1_RS03645	PAZ_RS10205	BFO_RS07390	HMPREF0389_RS01515
HMPREF0675_RS05660	BFO_RS07055	TDE_RS12525	SY1_RS05825	PAZ_RS10250	BFO_RS07395	HMPREF0389_RS01525
HMPREF0675_RS05665	BFO_RS07070	TDE_RS12535	SY1_RS05855	PAZ_RS10340	BFO_RS07420	HMPREF0389_RS01530
HMPREF0675_RS05685	BFO_RS07100	TDE_RS12560	SY1_RS06800	PAZ_RS10590	BFO_RS16120	HMPREF0389_RS01535
HMPREF0675_RS05695	BFO_RS07125	TDE_RS12565	SY1_RS07605	PAZ_RS10710	BFO_RS07465	HMPREF0389_RS01540
HMPREF0675_RS05720	BFO_RS07145	TDE_RS12570	SY1_RS07755	PAZ_RS10885	BFO_RS07470	HMPREF0389_RS01545
HMPREF0675_RS05745	BFO_RS07255	TDE_RS12600	SY1_RS07760	PAZ_RS11635	BFO_RS07500	HMPREF0389_RS01585
HMPREF0675_RS05805	BFO_RS07330	TDE_RS12620	SY1_RS10225	TIB1ST10_RS01015	BFO_RS07505	HMPREF0389_RS01590
HMPREF0675_RS05815	BFO_RS07450	TDE_RS12630	SY1_RS11475	TIB1ST10_RS01080	BFO_RS07510	HMPREF0389_RS01600
HMPREF0675_RS05830	BFO_RS07485	TDE_RS12635	SY1_RS11530	TIB1ST10_RS01270	BFO_RS07520	HMPREF0389_RS01615
HMPREF0675_RS05845	BFO_RS07535	TDE_RS12640	SY1_RS11685	TIB1ST10_RS01460	BFO_RS07525	HMPREF0389_RS01620
HMPREF0675_RS05900	BFO_RS07540	TDE_RS12645	SY1_RS11750	TIB1ST10_RS01665	BFO_RS07545	HMPREF0389_RS01625
HMPREF0675_RS05905	BFO_RS07570	TDE_RS12670	PAGK_RS14330	TIB1ST10_RS02170	BFO_RS07550	HMPREF0389_RS01630
HMPREF0675_RS05910	BFO_RS07645	TDE_RS12675	SCRE_RS00195	TIB1ST10_RS03160	BFO_RS07565	HMPREF0389_RS01635
HMPREF0675_RS05935	BFO_RS07650	TDE_RS12680	SCRE_RS01695	TIB1ST10_RS03255	BFO_RS07580	HMPREF0389_RS01640
HMPREF0675_RS05945	BFO_RS07755	TDE_RS12685	SCI_RS00195	TIB1ST10_RS03330	BFO_RS07585	HMPREF0389_RS01650
HMPREF0675_RS05955	BFO_RS15615	TDE_RS12705	SCI_RS01780	TIB1ST10_RS03350	BFO_RS07590	HMPREF0389_RS01655
HMPREF0675_RS05960	BFO_RS07820	TDE_RS12710	SCR2_RS00195	TIB1ST10_RS03905	BFO_RS07595	HMPREF0389_RS01660
HMPREF0675_RS05965	BFO_RS07825	TDE_RS12715	SCR2_RS01685	TIB1ST10_RS03920	BFO_RS07600	HMPREF0389_RS01665
HMPREF0675_RS05970	BFO_RS07845	TDE_RS12745	HMPREF9058_RS01675	TIB1ST10_RS03995	BFO_RS07605	HMPREF0389_RS01670
HMPREF0675_RS05980	BFO_RS07865	TDE_RS12755	HMPREF9058_RS01905	TIB1ST10_RS04025	BFO_RS07610	HMPREF0389_RS01685
HMPREF0675_RS06005	BFO_RS07935	TDE_RS12785	HMPREF9058_RS02290	TIB1ST10_RS04060	BFO_RS07625	HMPREF0389_RS01715
HMPREF0675_RS06020	BFO_RS07950	TDE_RS12795	HMPREF9058_RS02820	TIB1ST10_RS04725	BFO_RS07635	HMPREF0389_RS01725
HMPREF0675_RS06050	BFO_RS07960	TDE_RS12805	HMPREF9058_RS06300	TIB1ST10_RS04765	BFO_RS07640	HMPREF0389_RS01735
HMPREF0675_RS06060	BFO_RS07970	TDE_RS12810	HMPREF9058_RS11990	TIB1ST10_RS04965	BFO_RS07655	HMPREF0389_RS08685
HMPREF0675_RS06085	BFO_RS08000	TDE_RS12820	HMPREF1321_RS11240	TIB1ST10_RS05265	BFO_RS14435	HMPREF0389_RS01770
HMPREF0675_RS06100	BFO_RS08160	TDE_RS12845	HMPREF1320_RS07175	TIB1ST10_RS05300	BFO_RS07670	HMPREF0389_RS01775
HMPREF0675_RS06140	BFO_RS08200	TDE_RS12850	HMPREF1320_RS09545	TIB1ST10_RS05375	BFO_RS07675	HMPREF0389_RS01780
HMPREF0675_RS06150	BFO_RS15855	TDE_RS12875	TF3313_RS00155	TIB1ST10_RS05435	BFO_RS07680	HMPREF0389_RS01785
HMPREF0675_RS06165	BFO_RS15005	TDE_RS12960	TF3313_RS00165	TIB1ST10_RS05855	BFO_RS07685	HMPREF0389_RS01795
HMPREF0675_RS06190	BFO_RS08325	TDE_RS12995	TF3313_RS00170	TIB1ST10_RS06560	BFO_RS07690	HMPREF0389_RS01800
HMPREF0675_RS06210	BFO_RS08330	TDE_RS13040	TF3313_RS00175	TIB1ST10_RS08355	BFO_RS07695	HMPREF0389_RS01805
HMPREF0675_RS06225	BFO_RS08340	TDE_RS13090	TF3313_RS00185	TIB1ST10_RS08790	BFO_RS07705	HMPREF0389_RS01810
HMPREF0675_RS06255	BFO_RS08345	TDE_RS13095	TF3313_RS00520	TIB1ST10_RS08880	BFO_RS07710	HMPREF0389_RS09165
HMPREF0675_RS06310	BFO_RS08355	TDE_RS13100	TF3313_RS00570	TIB1ST10_RS09525	BFO_RS07715	HMPREF0389_RS01880
HMPREF0675_RS06315	BFO_RS08365	TDE_RS13120	TF3313_RS00610	TIB1ST10_RS09675	BFO_RS07720	HMPREF0389_RS01885
HMPREF0675_RS06360	BFO_RS08370	PPA_RS00500	TF3313_RS00630	TIB1ST10_RS09925	BFO_RS07735	HMPREF0389_RS01925
HMPREF0675_RS06365	BFO_RS08530	PPA_RS00855	TF3313_RS00810	TIB1ST10_RS10815	BFO_RS07740	HMPREF0389_RS01940
HMPREF0675_RS06375	BFO_RS08590	PPA_RS00860	TF3313_RS00815	TIB1ST10_RS10940	BFO_RS07745	HMPREF0389_RS01955
HMPREF0675_RS06395	BFO_RS08615	PPA_RS01350	TF3313_RS00820	TIB1ST10_RS11115	BFO_RS07750	HMPREF0389_RS01965
HMPREF0675_RS06420	BFO_RS14475	PPA_RS01715	TF3313_RS00865	TIIST44_RS03100	BFO_RS07760	HMPREF0389_RS01970
HMPREF0675_RS06430	BFO_RS14090	PPA_RS02075	TF3313_RS00905	TIIST44_RS07960	BFO_RS07765	HMPREF0389_RS08985
HMPREF0675_RS06445	BFO_RS08680	PPA_RS02250	TF3313_RS01070	TIIST44_RS08015	BFO_RS07770	HMPREF0389_RS01975
HMPREF0675_RS06450	BFO_RS08710	PPA_RS02770	TF3313_RS01140	TIIST44_RS08125	BFO_RS07775	HMPREF0389_RS01985
HMPREF0675_RS06460	BFO_RS08780	PPA_RS03365	TF3313_RS01250	PIN17_RS00220	BFO_RS07795	HMPREF0389_RS01990
HMPREF0675_RS06630	BFO_RS09100	PPA_RS03505	TF3313_RS01375	PIN17_RS00230	BFO_RS07800	HMPREF0389_RS01995
HMPREF0675_RS06655	BFO_RS09135	PPA_RS03515	TF3313_RS01490	PIN17_RS00465	BFO_RS07805	HMPREF0389_RS02000
HMPREF0675_RS06660	BFO_RS15650	PPA_RS04560	TF3313_RS01570	PIN17_RS00800	BFO_RS07810	HMPREF0389_RS02015
HMPREF0675_RS06665	BFO_RS09330	PPA_RS04995	TF3313_RS01910	PIN17_RS00805	BFO_RS07830	HMPREF0389_RS02020
HMPREF0675_RS06695	BFO_RS09405	PPA_RS05485	TF3313_RS02015	PIN17_RS00955	BFO_RS07835	HMPREF0389_RS02045
HMPREF0675_RS06705	BFO_RS09440	PPA_RS06050	TF3313_RS02075	PIN17_RS00970	BFO_RS07850	HMPREF0389_RS02055
HMPREF0675_RS06710	BFO_RS09505	PPA_RS12625	TF3313_RS02130	PIN17_RS00990	BFO_RS07855	HMPREF0389_RS02070
HMPREF0675_RS12490	BFO_RS14110	PPA_RS07465	TF3313_RS02145	PIN17_RS00995	BFO_RS07860	HMPREF0389_RS02075
HMPREF0675_RS06755	BFO_RS09595	PPA_RS07695	TF3313_RS02170	PIN17_RS01220	BFO_RS07870	HMPREF0389_RS02080
HMPREF0675_RS06805	BFO_RS09730	PPA_RS08175	TF3313_RS02175	PIN17_RS01225	BFO_RS07880	HMPREF0389_RS02100
HMPREF0675_RS06815	BFO_RS09755	PPA_RS08855	TF3313_RS02180	PIN17_RS01910	BFO_RS07885	HMPREF0389_RS02125
HMPREF0675_RS06910	BFO_RS09770	PPA_RS08870	TF3313_RS02290	PIN17_RS02105	BFO_RS07890	HMPREF0389_RS02150
HMPREF0675_RS06915	BFO_RS09800	PPA_RS11015	TF3313_RS02350	PIN17_RS02205	BFO_RS07900	HMPREF0389_RS09125
HMPREF0675_RS06930	BFO_RS09805	PPA_RS13240	TF3313_RS03240	PIN17_RS02660	BFO_RS07905	HMPREF0389_RS02255
HMPREF0675_RS06935	BFO_RS09810	PPA_RS11480	TF3313_RS15420	PIN17_RS02675	BFO_RS07920	HMPREF0389_RS02295
HMPREF0675_RS06965	BFO_RS09840	PPA_RS11485	TF3313_RS03355	PIN17_RS02770	BFO_RS07930	HMPREF0389_RS02300
HMPREF0675_RS06970	BFO_RS09870	PPA_RS11610	TF3313_RS03395	PIN17_RS02775	BFO_RS07940	HMPREF0389_RS02345
HMPREF0675_RS06980	BFO_RS09910	PGN_RS00035	TF3313_RS03435	PIN17_RS02855	BFO_RS07945	HMPREF0389_RS02445
HMPREF0675_RS07005	BFO_RS09975	PGN_RS00040	TF3313_RS03530	PIN17_RS02980	BFO_RS07965	HMPREF0389_RS02455
HMPREF0675_RS07020	BFO_RS09985	PGN_RS00070	TF3313_RS03535	PIN17_RS02985	BFO_RS07975	HMPREF0389_RS02465
HMPREF0675_RS07030	BFO_RS09990	PGN_RS00120	TF3313_RS03715	PIN17_RS02990	BFO_RS07980	HMPREF0389_RS08700
HMPREF0675_RS07040	BFO_RS10105	PGN_RS00155	TF3313_RS03740	PIN17_RS03090	BFO_RS07990	HMPREF0389_RS08705
HMPREF0675_RS07055	BFO_RS10120	PGN_RS00180	TF3313_RS03745	PIN17_RS03095	BFO_RS07995	HMPREF0389_RS02495
HMPREF0675_RS07090	BFO_RS10160	PGN_RS00195	TF3313_RS03790	PIN17_RS03175	BFO_RS08005	HMPREF0389_RS02500
HMPREF0675_RS07095	BFO_RS10265	PGN_RS00455	TF3313_RS03915	PIN17_RS03215	BFO_RS08010	HMPREF0389_RS02505
HMPREF0675_RS07100	BFO_RS10320	PGN_RS00475	TF3313_RS03920	PIN17_RS03750	BFO_RS15620	HMPREF0389_RS02510
HMPREF0675_RS07105	BFO_RS10325	PGN_RS00510	TF3313_RS03925	PIN17_RS03975	BFO_RS08025	HMPREF0389_RS02515
HMPREF0675_RS07150	BFO_RS10330	PGN_RS00535	TF3313_RS03930	PIN17_RS04000	BFO_RS08030	HMPREF0389_RS02535
HMPREF0675_RS07170	BFO_RS16195	PGN_RS00540	TF3313_RS03935	PIN17_RS04105	BFO_RS08035	HMPREF0389_RS02540
HMPREF0675_RS07175	BFO_RS10345	PGN_RS00545	TF3313_RS03945	PIN17_RS04125	BFO_RS08045	HMPREF0389_RS02550
HMPREF0675_RS13800	BFO_RS10360	PGN_RS00580	TF3313_RS03995	PIN17_RS04570	BFO_RS08050	HMPREF0389_RS02565
HMPREF0675_RS07215	BFO_RS15945	PGN_RS00660	TF3313_RS14610	PIN17_RS04685	BFO_RS08055	HMPREF0389_RS02570
HMPREF0675_RS07235	BFO_RS10530	PGN_RS00670	TF3313_RS04175	PIN17_RS05260	BFO_RS08075	HMPREF0389_RS08710
HMPREF0675_RS07255	BFO_RS10535	PGN_RS00695	TF3313_RS04205	PIN17_RS05870	BFO_RS08145	HMPREF0389_RS02590
HMPREF0675_RS07260	BFO_RS10540	PGN_RS00725	TF3313_RS04270	PIN17_RS05875	BFO_RS08150	HMPREF0389_RS02595
HMPREF0675_RS07265	BFO_RS10550	PGN_RS00730	TF3313_RS04275	PIN17_RS06470	BFO_RS08155	HMPREF0389_RS02600
HMPREF0675_RS07270	BFO_RS15665	PGN_RS00790	TF3313_RS04320	PIN17_RS06480	BFO_RS08170	HMPREF0389_RS02605
HMPREF0675_RS07285	BFO_RS14525	PGN_RS00895	TF3313_RS04745	PIN17_RS06485	BFO_RS08175	HMPREF0389_RS02610
HMPREF0675_RS07330	BFO_RS10695	PGN_RS00915	TF3313_RS04875	PIN17_RS06500	BFO_RS08185	HMPREF0389_RS02615
HMPREF0675_RS07335	BFO_RS10715	PGN_RS00965	TF3313_RS04945	PIN17_RS06520	BFO_RS08190	HMPREF0389_RS02620
HMPREF0675_RS07355	BFO_RS10725	PGN_RS00980	TF3313_RS05030	PIN17_RS06550	BFO_RS08195	HMPREF0389_RS02640
HMPREF0675_RS07375	BFO_RS10745	PGN_RS01060	TF3313_RS05100	PIN17_RS06555	BFO_RS08205	HMPREF0389_RS02645
HMPREF0675_RS07380	BFO_RS10855	PGN_RS01200	TF3313_RS05105	PIN17_RS06625	BFO_RS08210	HMPREF0389_RS02655
HMPREF0675_RS07415	BFO_RS10870	PGN_RS01205	TF3313_RS05160	PIN17_RS06635	BFO_RS08215	HMPREF0389_RS02660
HMPREF0675_RS07440	BFO_RS10895	PGN_RS01230	TF3313_RS05385	PIN17_RS06640	BFO_RS08225	HMPREF0389_RS02695
HMPREF0675_RS07455	BFO_RS10930	PGN_RS01245	TF3313_RS05780	PIN17_RS06660	BFO_RS08230	HMPREF0389_RS08820
HMPREF0675_RS07465	BFO_RS11155	PGN_RS01260	TF3313_RS05810	PIN17_RS06675	BFO_RS08235	HMPREF0389_RS02705
HMPREF0675_RS07480	BFO_RS11160	PGN_RS01285	TF3313_RS05815	PIN17_RS06745	BFO_RS08250	HMPREF0389_RS02715
HMPREF0675_RS07490	BFO_RS11170	PGN_RS01325	TF3313_RS05920	PIN17_RS06815	BFO_RS14455	HMPREF0389_RS02720
HMPREF0675_RS07530	BFO_RS11270	PGN_RS01335	TF3313_RS05935	PIN17_RS06840	BFO_RS08260	HMPREF0389_RS02725
HMPREF0675_RS07565	BFO_RS11275	PGN_RS01425	TF3313_RS05980	PIN17_RS06995	BFO_RS08265	HMPREF0389_RS02740
HMPREF0675_RS07575	BFO_RS11290	PGN_RS01490	TF3313_RS06005	PIN17_RS07030	BFO_RS08270	HMPREF0389_RS02750
HMPREF0675_RS07600	BFO_RS11415	PGN_RS01500	TF3313_RS06015	PIN17_RS07155	BFO_RS08275	HMPREF0389_RS02755
HMPREF0675_RS07640	BFO_RS11420	PGN_RS01650	TF3313_RS06335	PIN17_RS07400	BFO_RS08280	HMPREF0389_RS02765
HMPREF0675_RS07660	BFO_RS11425	PGN_RS01665	TF3313_RS06675	PIN17_RS07610	BFO_RS08285	HMPREF0389_RS02775
HMPREF0675_RS07670	BFO_RS11430	PGN_RS01680	TF3313_RS06805	PIN17_RS07710	BFO_RS08290	HMPREF0389_RS02785
HMPREF0675_RS07700	BFO_RS11455	PGN_RS01705	TF3313_RS06875	PIN17_RS07860	BFO_RS08295	HMPREF0389_RS02795
HMPREF0675_RS07705	BFO_RS11490	PGN_RS01715	TF3313_RS06960	PIN17_RS07865	BFO_RS08300	HMPREF0389_RS02815
HMPREF0675_RS07725	BFO_RS11530	PGN_RS01755	TF3313_RS07020	PIN17_RS12870	BFO_RS08360	HMPREF0389_RS02820
HMPREF0675_RS07730	BFO_RS11540	PGN_RS01760	TF3313_RS07155	PIN17_RS08225	BFO_RS08375	HMPREF0389_RS02825
HMPREF0675_RS07770	BFO_RS11550	PGN_RS01780	TF3313_RS07205	PIN17_RS08600	BFO_RS08385	HMPREF0389_RS02835
HMPREF0675_RS07785	BFO_RS11555	PGN_RS01790	TF3313_RS07360	PIN17_RS09020	BFO_RS08395	HMPREF0389_RS02840
HMPREF0675_RS07790	BFO_RS11590	PGN_RS01795	TF3313_RS07530	PIN17_RS09420	BFO_RS08410	HMPREF0389_RS02850
HMPREF0675_RS07810	BFO_RS11635	PGN_RS01845	TF3313_RS15220	PIN17_RS09785	BFO_RS08415	HMPREF0389_RS02865
HMPREF0675_RS07825	BFO_RS11760	PGN_RS01885	TF3313_RS07730	PIN17_RS10340	BFO_RS08420	HMPREF0389_RS02875
HMPREF0675_RS07830	BFO_RS11765	PGN_RS01900	TF3313_RS07745	PIN17_RS11335	BFO_RS08430	HMPREF0389_RS02880
HMPREF0675_RS07845	BFO_RS11775	PGN_RS01955	TF3313_RS07750	PAC1_RS00510	BFO_RS08435	HMPREF0389_RS02895
HMPREF0675_RS07860	BFO_RS11925	PGN_RS01980	TF3313_RS07780	PAC1_RS01315	BFO_RS08440	HMPREF0389_RS02900
HMPREF0675_RS07865	BFO_RS11970	PGN_RS02055	TF3313_RS07970	PAC1_RS01405	BFO_RS08445	HMPREF0389_RS02920
HMPREF0675_RS07875	BFO_RS12015	PGN_RS02145	TF3313_RS08040	PAC1_RS01690	BFO_RS08450	HMPREF0389_RS02925
HMPREF0675_RS07900	BFO_RS12020	PGN_RS02185	TF3313_RS08175	PAC1_RS02485	BFO_RS08455	HMPREF0389_RS02930
HMPREF0675_RS07905	BFO_RS12075	PGN_RS02190	TF3313_RS08320	PAC1_RS03165	BFO_RS08460	HMPREF0389_RS02935
HMPREF0675_RS07910	BFO_RS14590	PGN_RS02230	TF3313_RS08525	PAC1_RS03335	BFO_RS08465	HMPREF0389_RS02940
HMPREF0675_RS07915	BFO_RS12195	PGN_RS02245	TF3313_RS08545	PAC1_RS03355	BFO_RS08470	HMPREF0389_RS02945
HMPREF0675_RS07925	BFO_RS12215	PGN_RS02280	TF3313_RS08580	PAC1_RS03360	BFO_RS08480	HMPREF0389_RS02950
HMPREF0675_RS07930	BFO_RS12375	PGN_RS02285	TF3313_RS08585	PAC1_RS03540	BFO_RS08485	HMPREF0389_RS02960
HMPREF0675_RS14010	BFO_RS12435	PGN_RS02310	TF3313_RS08665	PAC1_RS04150	BFO_RS08490	HMPREF0389_RS02965
HMPREF0675_RS07945	BFO_RS12470	PGN_RS02315	TF3313_RS09305	PAC1_RS04880	BFO_RS08500	HMPREF0389_RS02970
HMPREF0675_RS07960	BFO_RS12545	PGN_RS02330	TF3313_RS09315	PAC1_RS05055	BFO_RS08510	HMPREF0389_RS02975
HMPREF0675_RS13830	BFO_RS12615	PGN_RS02340	TF3313_RS09325	PAC1_RS05195	BFO_RS08580	HMPREF0389_RS02990
HMPREF0675_RS08080	BFO_RS12620	PGN_RS02345	TF3313_RS09435	PAC1_RS05355	BFO_RS08605	HMPREF0389_RS02995
HMPREF0675_RS08090	BFO_RS12795	PGN_RS02420	TF3313_RS09460	PAC1_RS05380	BFO_RS08610	HMPREF0389_RS03010
HMPREF0675_RS08120	BFO_RS12800	PGN_RS02440	TF3313_RS09465	PAC1_RS05550	BFO_RS08625	HMPREF0389_RS03025
HMPREF0675_RS08125	BFO_RS12815	PGN_RS02480	TF3313_RS09590	PAC1_RS06120	BFO_RS08630	HMPREF0389_RS03050
HMPREF0675_RS08135	BFO_RS12880	PGN_RS02525	TF3313_RS09875	PAC1_RS06330	BFO_RS08640	HMPREF0389_RS03055
HMPREF0675_RS08140	BFO_RS12930	PGN_RS02610	TF3313_RS09930	PAC1_RS06565	BFO_RS08655	HMPREF0389_RS03060
HMPREF0675_RS08145	BFO_RS13090	PGN_RS02635	TF3313_RS10340	PAC1_RS06575	BFO_RS08660	HMPREF0389_RS03065
HMPREF0675_RS08150	BFO_RS16315	PGN_RS02645	TF3313_RS10840	PAC1_RS06655	BFO_RS08675	HMPREF0389_RS03075
HMPREF0675_RS08155	BFO_RS13355	PGN_RS02655	TF3313_RS10975	PAC1_RS07875	BFO_RS08685	HMPREF0389_RS03080
HMPREF0675_RS08165	BFO_RS13360	PGN_RS02710	TF3313_RS10980	PAC1_RS07925	BFO_RS08695	HMPREF0389_RS03085
HMPREF0675_RS08180	BFO_RS13600	PGN_RS02900	TF3313_RS10985	PAC1_RS08445	BFO_RS08700	HMPREF0389_RS03090
HMPREF0675_RS08190	BFO_RS13605	PGN_RS02905	TF3313_RS11025	PAC1_RS08810	BFO_RS08730	HMPREF0389_RS03095
HMPREF0675_RS08200	BFO_RS13630	PGN_RS02910	TF3313_RS11140	PAC1_RS08900	BFO_RS08740	HMPREF0389_RS03100
HMPREF0675_RS08220	BFO_RS13645	PGN_RS02920	TF3313_RS11465	PAC1_RS08935	BFO_RS08745	HMPREF0389_RS03105
HMPREF0675_RS08350	BFO_RS13650	PGN_RS02955	TF3313_RS11470	PAC1_RS09360	BFO_RS08750	HMPREF0389_RS03110
HMPREF0675_RS08490	BFO_RS13775	PGN_RS02995	TF3313_RS11510	PAC1_RS09700	BFO_RS08755	HMPREF0389_RS03120
HMPREF0675_RS08500	BFO_RS15765	PGN_RS03000	TF3313_RS11520	PAC1_RS09970	BFO_RS08760	HMPREF0389_RS03125
HMPREF0675_RS08525	BFO_RS13785	PGN_RS03030	TF3313_RS11535	PAC1_RS09985	BFO_RS08790	HMPREF0389_RS03130
HMPREF0675_RS08530	HMPREF0389_RS00045	PGN_RS03050	TF3313_RS11555	PAC1_RS10435	BFO_RS08810	HMPREF0389_RS03145
HMPREF0675_RS08545	HMPREF0389_RS00085	PGN_RS03055	TF3313_RS11560	PAC1_RS10790	BFO_RS08815	HMPREF0389_RS03155
HMPREF0675_RS08550	HMPREF0389_RS00255	PGN_RS03070	TF3313_RS11600	PAC1_RS11090	BFO_RS08820	HMPREF0389_RS03165
HMPREF0675_RS08565	HMPREF0389_RS00870	PGN_RS03095	TF3313_RS11605	SY1_RS00865	BFO_RS08840	HMPREF0389_RS03170
HMPREF0675_RS08570	HMPREF0389_RS02525	PGN_RS03135	TF3313_RS11680	SY1_RS01860	BFO_RS08845	HMPREF0389_RS03225
HMPREF0675_RS08585	HMPREF0389_RS02630	PGN_RS03150	TF3313_RS11720	SY1_RS03730	BFO_RS08850	HMPREF0389_RS03230
HMPREF0675_RS08590	HMPREF0389_RS03195	PGN_RS03160	TF3313_RS11810	SY1_RS04585	BFO_RS08855	HMPREF0389_RS03235
HMPREF0675_RS08595	HMPREF0389_RS03250	PGN_RS03230	TF3313_RS11905	SY1_RS04685	BFO_RS08865	HMPREF0389_RS03245
HMPREF0675_RS08620	HMPREF0389_RS03465	PGN_RS03240	TF3313_RS11915	SY1_RS08890	BFO_RS08875	HMPREF0389_RS03255
HMPREF0675_RS08660	HMPREF0389_RS04120	PGN_RS03340	TF3313_RS12140	PAGK_RS02285	BFO_RS08880	HMPREF0389_RS03260
HMPREF0675_RS08665	HMPREF0389_RS04985	PGN_RS03480	TF3313_RS12170	PAGK_RS02620	BFO_RS08885	HMPREF0389_RS03265
HMPREF0675_RS08670	HMPREF0389_RS05015	PGN_RS03490	TF3313_RS12195	PAGK_RS03440	BFO_RS08890	HMPREF0389_RS03270
HMPREF0675_RS08685	HMPREF0389_RS06250	PGN_RS03520	TF3313_RS12355	PAGK_RS03655	BFO_RS08895	HMPREF0389_RS03275
HMPREF0675_RS08690	HMPREF0389_RS07095	PGN_RS03530	TF3313_RS12740	PAGK_RS03710	BFO_RS08900	HMPREF0389_RS03290
HMPREF0675_RS08720	HMPREF0389_RS07930	PGN_RS03535	TF3313_RS12745	PAGK_RS04940	BFO_RS08910	HMPREF0389_RS03295
HMPREF0675_RS08725	HMPREF0389_RS08210	PGN_RS03775	TF3313_RS12885	PAGK_RS05250	BFO_RS08915	HMPREF0389_RS03300
HMPREF0675_RS08760	HMPREF0389_RS08430	PGN_RS03830	TF3313_RS12900	PAGK_RS05630	BFO_RS08920	HMPREF0389_RS03305
HMPREF0675_RS08775	HMPREF0389_RS08505	PGN_RS03840	TF3313_RS12990	PAGK_RS05650	BFO_RS08940	HMPREF0389_RS03310
HMPREF0675_RS08780	PAZ_RS00020	PGN_RS03845	TF3313_RS13000	PAGK_RS05785	BFO_RS09030	HMPREF0389_RS03315
HMPREF0675_RS08785	PAZ_RS00025	PGN_RS03855	TF3313_RS13625	PAGK_RS05820	BFO_RS09060	HMPREF0389_RS03325
HMPREF0675_RS08795	PAZ_RS11700	PGN_RS03880	TF3313_RS13705	PAGK_RS05835	BFO_RS09065	HMPREF0389_RS03340
HMPREF0675_RS08865	PAZ_RS00060	PGN_RS03885	TF3313_RS13795	PAGK_RS06320	BFO_RS09070	HMPREF0389_RS03345
HMPREF0675_RS08900	PAZ_RS00220	PGN_RS03890	TF3313_RS13870	PAGK_RS06995	BFO_RS09080	HMPREF0389_RS03350
HMPREF0675_RS08915	PAZ_RS00240	PGN_RS03895	TFKS16_RS00155	PAGK_RS07015	BFO_RS09115	HMPREF0389_RS03360
HMPREF0675_RS08920	PAZ_RS00325	PGN_RS03900	TFKS16_RS00165	PAGK_RS07055	BFO_RS09120	HMPREF0389_RS03365
HMPREF0675_RS08935	PAZ_RS00715	PGN_RS04075	TFKS16_RS00170	PAGK_RS07510	BFO_RS09155	HMPREF0389_RS03495
HMPREF0675_RS08965	PAZ_RS01540	PGN_RS04080	TFKS16_RS00175	PAGK_RS07685	BFO_RS09160	HMPREF0389_RS03505
HMPREF0675_RS08995	PAZ_RS01640	PGN_RS04105	TFKS16_RS00615	PAGK_RS07700	BFO_RS09165	HMPREF0389_RS03510
HMPREF0675_RS09005	PAZ_RS01730	PGN_RS04135	TFKS16_RS00620	PAGK_RS07720	BFO_RS09170	HMPREF0389_RS03515
HMPREF0675_RS09070	PAZ_RS01900	PGN_RS04205	TFKS16_RS00685	PAGK_RS08300	BFO_RS09175	HMPREF0389_RS03525
HMPREF0675_RS09085	PAZ_RS02075	PGN_RS04210	TFKS16_RS00785	PAGK_RS08650	BFO_RS09185	HMPREF0389_RS03530
HMPREF0675_RS09095	PAZ_RS02520	PGN_RS04215	TFKS16_RS00865	PAGK_RS08800	BFO_RS09190	HMPREF0389_RS03535
HMPREF0675_RS09115	PAZ_RS02595	PGN_RS04220	TFKS16_RS00870	PAGK_RS08925	BFO_RS09200	HMPREF0389_RS03565
HMPREF0675_RS09170	PAZ_RS02785	PGN_RS04225	TFKS16_RS00880	PAGK_RS09150	BFO_RS09210	HMPREF0389_RS03570
HMPREF0675_RS09175	PAZ_RS02880	PGN_RS04265	TFKS16_RS01140	PAGK_RS09235	BFO_RS09220	HMPREF0389_RS03575
HMPREF0675_RS09215	PAZ_RS13880	PGN_RS04270	TFKS16_RS01180	PAGK_RS09410	BFO_RS09225	HMPREF0389_RS03580
HMPREF0675_RS09260	PAZ_RS03445	PGN_RS04280	TFKS16_RS01325	PAGK_RS09565	BFO_RS09235	HMPREF0389_RS03585
HMPREF0675_RS09265	PAZ_RS03515	PGN_RS04300	TFKS16_RS01345	PAGK_RS09720	BFO_RS09240	HMPREF0389_RS03615
HMPREF0675_RS09280	PAZ_RS03525	PGN_RS04305	TFKS16_RS01510	PAGK_RS09835	BFO_RS09245	HMPREF0389_RS03630
HMPREF0675_RS09295	PAZ_RS03705	PGN_RS04310	TFKS16_RS01530	PAGK_RS10315	BFO_RS09250	HMPREF0389_RS03635
HMPREF0675_RS09310	PAZ_RS03760	PGN_RS04485	TFKS16_RS01645	PAGK_RS10660	BFO_RS09255	HMPREF0389_RS03640
HMPREF0675_RS09330	PAZ_RS03820	PGN_RS04510	TFKS16_RS01725	PAGK_RS10780	BFO_RS09260	HMPREF0389_RS03645
HMPREF0675_RS09350	PAZ_RS13920	PGN_RS04515	TFKS16_RS01815	PAGK_RS10960	BFO_RS09265	HMPREF0389_RS03650
HMPREF0675_RS09355	PAZ_RS03935	PGN_RS04535	TFKS16_RS01935	SCRE_RS06310	BFO_RS09275	HMPREF0389_RS03655
HMPREF0675_RS09365	PAZ_RS04145	PGN_RS04600	TFKS16_RS01945	SCRE_RS06335	BFO_RS09280	HMPREF0389_RS08715
HMPREF0675_RS09375	PAZ_RS04170	PGN_RS04605	TFKS16_RS02075	SCR2_RS06305	BFO_RS09285	HMPREF0389_RS03670
HMPREF0675_RS09385	PAZ_RS04320	PGN_RS04680	TFKS16_RS02095	SCR2_RS06330	BFO_RS09290	HMPREF0389_RS03675
HMPREF0675_RS09425	PAZ_RS04385	PGN_RS04715	TFKS16_RS02180	HMPREF9013_RS05260	BFO_RS09295	HMPREF0389_RS03680
HMPREF0675_RS09475	PAZ_RS04430	PGN_RS04720	TFKS16_RS02230	HSP_RS0101085	BFO_RS09305	HMPREF0389_RS03685
HMPREF0675_RS09560	PAZ_RS04505	PGN_RS04735	TFKS16_RS02270	HSP_RS0103400	BFO_RS09315	HMPREF0389_RS03690
HMPREF0675_RS09565	PAZ_RS04580	PGN_RS04745	TFKS16_RS02645	HMPREF9182_RS03715	BFO_RS09320	HMPREF0389_RS03705
HMPREF0675_RS09570	PAZ_RS04765	PGN_RS04760	TFKS16_RS02865	HMPREF9182_RS06345	BFO_RS09335	HMPREF0389_RS03715
HMPREF0675_RS09580	PAZ_RS04795	PGN_RS04770	TFKS16_RS02875	HMPREF9200_RS03500	BFO_RS09340	HMPREF0389_RS03720
HMPREF0675_RS12760	PAZ_RS04925	PGN_RS04785	TFKS16_RS03115	HMPREF9200_RS03515	BFO_RS09345	HMPREF0389_RS03725
HMPREF0675_RS09595	PAZ_RS05220	PGN_RS04795	TFKS16_RS03220	HMPREF9200_RS05450	BFO_RS09350	HMPREF0389_RS03730
HMPREF0675_RS09615	PAZ_RS05605	PGN_RS04895	TFKS16_RS03450	HMPREF9200_RS06375	BFO_RS09355	HMPREF0389_RS08720
HMPREF0675_RS09625	PAZ_RS05645	PGN_RS04945	TFKS16_RS03495	HMPREF9058_RS12945	BFO_RS09360	HMPREF0389_RS03780
HMPREF0675_RS09660	PAZ_RS05875	PGN_RS04950	TFKS16_RS03765	HMPREF1128_RS01200	BFO_RS09365	HMPREF0389_RS03785
HMPREF0675_RS09680	PAZ_RS06645	PGN_RS04995	TFKS16_RS03785	HMPREF1128_RS02495	BFO_RS09370	HMPREF0389_RS03790
HMPREF0675_RS09695	PAZ_RS06790	PGN_RS05025	TFKS16_RS03945	HMPREF1128_RS06620	BFO_RS09380	HMPREF0389_RS03795
HMPREF0675_RS09705	PAZ_RS06840	PGN_RS05035	TFKS16_RS03985	HMPREF1128_RS08165	BFO_RS09385	HMPREF0389_RS08725
HMPREF0675_RS09720	PAZ_RS06990	PGN_RS05045	TFKS16_RS04050	HMPREF1128_RS08600	BFO_RS09390	HMPREF0389_RS03805
HMPREF0675_RS09730	PAZ_RS13750	PGN_RS05210	TFKS16_RS15390	HMPREF1128_RS09840	BFO_RS09425	HMPREF0389_RS03810
HMPREF0675_RS09775	PAZ_RS07585	PGN_RS05235	TFKS16_RS04325	HMPREF1128_RS09955	BFO_RS09430	HMPREF0389_RS03820
HMPREF0675_RS09780	PAZ_RS07685	PGN_RS05370	TFKS16_RS04710	TF3313_RS00240	BFO_RS09435	HMPREF0389_RS03825
HMPREF0675_RS09785	PAZ_RS07700	PGN_RS05410	TFKS16_RS04760	TF3313_RS00265	BFO_RS09450	HMPREF0389_RS03875
HMPREF0675_RS09790	PAZ_RS07780	PGN_RS05415	TFKS16_RS04960	TF3313_RS00415	BFO_RS09460	HMPREF0389_RS03880
HMPREF0675_RS09805	PAZ_RS07860	PGN_RS05440	TFKS16_RS05475	TF3313_RS15045	BFO_RS09480	HMPREF0389_RS03885
HMPREF0675_RS09835	PAZ_RS07915	PGN_RS05450	TFKS16_RS05490	TF3313_RS00430	BFO_RS09485	HMPREF0389_RS03890
HMPREF0675_RS09840	PAZ_RS08000	PGN_RS05505	TFKS16_RS05515	TF3313_RS00470	BFO_RS09490	HMPREF0389_RS03895
HMPREF0675_RS09845	PAZ_RS08785	PGN_RS05555	TFKS16_RS05535	TF3313_RS00510	BFO_RS09495	HMPREF0389_RS03900
HMPREF0675_RS09850	PAZ_RS08870	PGN_RS05575	TFKS16_RS05605	TF3313_RS00530	BFO_RS15375	HMPREF0389_RS03905
HMPREF0675_RS09855	PAZ_RS08880	PGN_RS05580	TFKS16_RS14825	TF3313_RS00975	BFO_RS09515	HMPREF0389_RS03920
HMPREF0675_RS09865	PAZ_RS08885	PGN_RS05585	TFKS16_RS05815	TF3313_RS01025	BFO_RS09520	HMPREF0389_RS03925
HMPREF0675_RS09890	PAZ_RS12655	PGN_RS05595	TFKS16_RS05875	TF3313_RS01085	BFO_RS09540	HMPREF0389_RS03930
HMPREF0675_RS09960	PAZ_RS09180	PGN_RS05600	TFKS16_RS05880	TF3313_RS01110	BFO_RS09555	HMPREF0389_RS03980
HMPREF0675_RS09985	PAZ_RS09200	PGN_RS05610	TFKS16_RS05885	TF3313_RS01185	BFO_RS09570	HMPREF0389_RS03985
HMPREF0675_RS09990	PAZ_RS09430	PGN_RS05625	TFKS16_RS05900	TF3313_RS01190	BFO_RS09580	HMPREF0389_RS04015
HMPREF0675_RS10000	PAZ_RS09445	PGN_RS05655	TFKS16_RS06070	TF3313_RS01480	BFO_RS09590	HMPREF0389_RS04040
HMPREF0675_RS10015	PAZ_RS09510	PGN_RS05660	TFKS16_RS06090	TF3313_RS01620	BFO_RS09610	HMPREF0389_RS04075
HMPREF0675_RS10025	PAZ_RS09685	PGN_RS05705	TFKS16_RS06095	TF3313_RS01725	BFO_RS09615	HMPREF0389_RS04080
HMPREF0675_RS10030	PAZ_RS09780	PGN_RS05865	TFKS16_RS06405	TF3313_RS01745	BFO_RS09620	HMPREF0389_RS04085
HMPREF0675_RS10035	PAZ_RS09850	PGN_RS05870	TFKS16_RS06605	TF3313_RS01760	BFO_RS09625	HMPREF0389_RS04100
HMPREF0675_RS10045	PAZ_RS14015	PGN_RS05930	TFKS16_RS06670	TF3313_RS01870	BFO_RS09645	HMPREF0389_RS04105
HMPREF0675_RS10050	PAZ_RS10475	PGN_RS05940	TFKS16_RS07045	TF3313_RS01885	BFO_RS09650	HMPREF0389_RS04110
HMPREF0675_RS10075	PAZ_RS10560	PGN_RS05945	TFKS16_RS07120	TF3313_RS01890	BFO_RS09655	HMPREF0389_RS04115
HMPREF0675_RS10105	PAZ_RS10720	PGN_RS05950	TFKS16_RS07225	TF3313_RS02020	BFO_RS09660	HMPREF0389_RS04185
HMPREF0675_RS10110	PAZ_RS10770	PGN_RS05995	TFKS16_RS07280	TF3313_RS02085	BFO_RS09675	HMPREF0389_RS04190
HMPREF0675_RS10115	PAZ_RS10785	PGN_RS06005	TFKS16_RS07485	TF3313_RS02095	BFO_RS09695	HMPREF0389_RS04195
HMPREF0675_RS10120	PAZ_RS10815	PGN_RS06015	TFKS16_RS07505	TF3313_RS02210	BFO_RS09705	HMPREF0389_RS04205
HMPREF0675_RS10155	PAZ_RS10820	PGN_RS06025	TFKS16_RS07535	TF3313_RS02225	BFO_RS09710	HMPREF0389_RS04215
HMPREF0675_RS10180	PAZ_RS10965	PGN_RS06085	TFKS16_RS15180	TF3313_RS02240	BFO_RS09715	HMPREF0389_RS04230
HMPREF0675_RS10225	PAZ_RS11300	PGN_RS06090	TFKS16_RS07710	TF3313_RS15105	BFO_RS14120	HMPREF0389_RS04235
HMPREF0675_RS10235	PAZ_RS13850	PGN_RS06200	TFKS16_RS14425	TF3313_RS02465	BFO_RS09740	HMPREF0389_RS04255
HMPREF0675_RS10265	PAZ_RS12970	PGN_RS06235	TFKS16_RS07815	TF3313_RS02475	BFO_RS09745	HMPREF0389_RS04265
HMPREF0675_RS10310	TIB1ST10_RS00025	PGN_RS06240	TFKS16_RS08280	TF3313_RS02530	BFO_RS09760	HMPREF0389_RS04285
HMPREF0675_RS10375	TIB1ST10_RS00125	PGN_RS06265	TFKS16_RS08315	TF3313_RS02955	BFO_RS09765	HMPREF0389_RS04290
HMPREF0675_RS10380	TIB1ST10_RS00215	PGN_RS06275	TFKS16_RS08330	TF3313_RS03035	BFO_RS15380	HMPREF0389_RS04295
HMPREF0675_RS10385	TIB1ST10_RS00950	PGN_RS06290	TFKS16_RS08615	TF3313_RS03045	BFO_RS09775	HMPREF0389_RS04310
HMPREF0675_RS10390	TIB1ST10_RS01445	PGN_RS06300	TFKS16_RS08625	TF3313_RS03055	BFO_RS09795	HMPREF0389_RS04315
HMPREF0675_RS10475	TIB1ST10_RS01720	PGN_RS06310	TFKS16_RS08870	TF3313_RS03120	BFO_RS09825	HMPREF0389_RS04325
HMPREF0675_RS10490	TIB1ST10_RS01725	PGN_RS06320	TFKS16_RS09165	TF3313_RS03300	BFO_RS15390	HMPREF0389_RS04330
HMPREF0675_RS10540	TIB1ST10_RS02090	PGN_RS06390	TFKS16_RS09515	TF3313_RS03305	BFO_RS09845	HMPREF0389_RS04335
HMPREF0675_RS10580	TIB1ST10_RS02390	PGN_RS06400	TFKS16_RS09530	TF3313_RS03315	BFO_RS09850	HMPREF0389_RS04340
HMPREF0675_RS10590	TIB1ST10_RS02610	PGN_RS06415	TFKS16_RS09535	TF3313_RS03540	BFO_RS09855	HMPREF0389_RS04350
HMPREF0675_RS10620	TIB1ST10_RS02800	PGN_RS06465	TFKS16_RS09855	TF3313_RS03665	BFO_RS09860	HMPREF0389_RS04355
HMPREF0675_RS10720	TIB1ST10_RS02895	PGN_RS06470	TFKS16_RS09900	TF3313_RS03900	BFO_RS09865	HMPREF0389_RS04360
HMPREF0675_RS10800	TIB1ST10_RS03960	PGN_RS06555	TFKS16_RS09920	TF3313_RS03950	BFO_RS09875	HMPREF0389_RS04365
HMPREF0675_RS10825	TIB1ST10_RS04075	PGN_RS06560	TFKS16_RS10130	TF3313_RS03955	BFO_RS09880	HMPREF0389_RS08870
HMPREF0675_RS10835	TIB1ST10_RS04570	PGN_RS06570	TFKS16_RS10345	TF3313_RS04020	BFO_RS09885	HMPREF0389_RS04375
HMPREF0675_RS10865	TIB1ST10_RS04835	PGN_RS06585	TFKS16_RS15545	TF3313_RS04045	BFO_RS09890	HMPREF0389_RS04380
HMPREF0675_RS10875	TIB1ST10_RS04865	PGN_RS06630	TFKS16_RS11040	TF3313_RS04265	BFO_RS09895	HMPREF0389_RS04385
HMPREF0675_RS10930	TIB1ST10_RS05105	PGN_RS06645	TFKS16_RS11090	TF3313_RS04540	BFO_RS09900	HMPREF0389_RS04390
HMPREF0675_RS10935	TIB1ST10_RS05175	PGN_RS06815	TFKS16_RS14135	TF3313_RS04610	BFO_RS09905	HMPREF0389_RS04400
HMPREF0675_RS10965	TIB1ST10_RS05185	PGN_RS06860	TFKS16_RS11170	TF3313_RS04695	BFO_RS09915	HMPREF0389_RS04405
HMPREF0675_RS10990	TIB1ST10_RS05290	PGN_RS06865	TFKS16_RS11180	TF3313_RS04770	BFO_RS09920	HMPREF0389_RS08875
HMPREF0675_RS11010	TIB1ST10_RS05495	PGN_RS06870	TFKS16_RS11200	TF3313_RS04845	BFO_RS09925	HMPREF0389_RS04410
HMPREF0675_RS11015	TIB1ST10_RS05680	PGN_RS06895	TFKS16_RS15560	TF3313_RS04940	BFO_RS09930	HMPREF0389_RS04415
HMPREF0675_RS13235	TIB1ST10_RS05945	PGN_RS06900	TFKS16_RS11220	TF3313_RS04955	BFO_RS09935	HMPREF0389_RS04420
HMPREF0675_RS11040	TIB1ST10_RS06015	PGN_RS06905	TFKS16_RS11250	TF3313_RS05015	BFO_RS09940	HMPREF0389_RS04425
HMPREF0675_RS11045	TIB1ST10_RS06050	PGN_RS06915	TFKS16_RS11275	TF3313_RS05055	BFO_RS09950	HMPREF0389_RS04430
HMPREF0675_RS11090	TIB1ST10_RS06145	PGN_RS06965	TFKS16_RS11280	TF3313_RS05230	BFO_RS09955	HMPREF0389_RS04435
HMPREF0675_RS11115	TIB1ST10_RS06405	PGN_RS06970	TFKS16_RS11295	TF3313_RS05265	BFO_RS09960	HMPREF0389_RS04455
HMPREF0675_RS11120	TIB1ST10_RS06930	PGN_RS06980	TFKS16_RS11375	TF3313_RS05275	BFO_RS10060	HMPREF0389_RS04460
HMPREF0675_RS11145	TIB1ST10_RS07005	PGN_RS07005	TFKS16_RS11395	TF3313_RS14655	BFO_RS10065	HMPREF0389_RS04465
HMPREF0675_RS11155	TIB1ST10_RS07025	PGN_RS07010	TFKS16_RS11640	TF3313_RS05335	BFO_RS10070	HMPREF0389_RS04470
HMPREF0675_RS11160	TIB1ST10_RS07060	PGN_RS07015	TFKS16_RS11735	TF3313_RS05350	BFO_RS10075	HMPREF0389_RS04475
HMPREF0675_RS11195	TIB1ST10_RS07080	PGN_RS07060	TFKS16_RS11765	TF3313_RS14670	BFO_RS10085	HMPREF0389_RS04480
HMPREF0675_RS11210	TIB1ST10_RS07460	PGN_RS07085	TFKS16_RS11780	TF3313_RS05515	BFO_RS10090	HMPREF0389_RS04485
HMPREF0675_RS11250	TIB1ST10_RS07480	PGN_RS07100	TFKS16_RS11870	TF3313_RS05590	BFO_RS10095	HMPREF0389_RS04490
HMPREF0675_RS11265	TIB1ST10_RS14235	PGN_RS07135	TFKS16_RS11875	TF3313_RS06120	BFO_RS10100	HMPREF0389_RS04495
HMPREF0675_RS11270	TIB1ST10_RS07645	PGN_RS07140	TFKS16_RS11895	TF3313_RS06220	BFO_RS10110	HMPREF0389_RS04500
HMPREF0675_RS11305	TIB1ST10_RS07655	PGN_RS07200	TFKS16_RS11985	TF3313_RS06280	BFO_RS10115	HMPREF0389_RS04505
HMPREF0675_RS11360	TIB1ST10_RS08225	PGN_RS07205	TFKS16_RS12195	TF3313_RS06290	BFO_RS10135	HMPREF0389_RS04520
HMPREF0675_RS11375	TIB1ST10_RS09055	PGN_RS07220	TFKS16_RS12285	TF3313_RS06385	BFO_RS10215	HMPREF0389_RS04525
HMPREF0675_RS11425	TIB1ST10_RS09365	PGN_RS07295	TFKS16_RS12340	TF3313_RS06390	BFO_RS10230	HMPREF0389_RS04530
HMPREF0675_RS11440	TIB1ST10_RS09460	PGN_RS07385	TFKS16_RS12415	TF3313_RS06395	BFO_RS10240	HMPREF0389_RS04560
HMPREF0675_RS11485	TIB1ST10_RS09625	PGN_RS07400	TFKS16_RS12445	TF3313_RS06440	BFO_RS10250	HMPREF0389_RS04565
HMPREF0675_RS11500	TIB1ST10_RS09690	PGN_RS07435	TFKS16_RS12460	TF3313_RS06505	BFO_RS10260	HMPREF0389_RS04570
HMPREF0675_RS11510	TIB1ST10_RS09840	PGN_RS07535	TFKS16_RS12465	TF3313_RS06670	BFO_RS10270	HMPREF0389_RS04580
HMPREF0675_RS11530	TIB1ST10_RS09935	PGN_RS07545	TFKS16_RS12565	TF3313_RS06725	BFO_RS10275	HMPREF0389_RS04620
HMPREF0675_RS13950	TIB1ST10_RS09965	PGN_RS07560	TFKS16_RS12635	TF3313_RS06735	BFO_RS10280	HMPREF0389_RS04630
HMPREF0675_RS11585	TIB1ST10_RS10150	PGN_RS07565	TFKS16_RS14605	TF3313_RS06910	BFO_RS10285	HMPREF0389_RS04645
HMPREF0675_RS11630	TIB1ST10_RS10175	PGN_RS07580	TFKS16_RS12825	TF3313_RS06935	BFO_RS10290	HMPREF0389_RS04650
HMPREF0675_RS11645	TIB1ST10_RS10320	PGN_RS07620	TFKS16_RS12875	TF3313_RS07100	BFO_RS10300	HMPREF0389_RS04655
HMPREF0675_RS11660	TIB1ST10_RS10790	PGN_RS07630	TFKS16_RS13010	TF3313_RS07160	BFO_RS15655	HMPREF0389_RS04660
HMPREF0675_RS11665	TIB1ST10_RS10950	PGN_RS07650	TFKS16_RS13015	TF3313_RS07185	BFO_RS10350	HMPREF0389_RS04665
HMPREF0675_RS11670	TIB1ST10_RS11000	PGN_RS07680	TFKS16_RS15050	TF3313_RS07230	BFO_RS10355	HMPREF0389_RS04670
HMPREF0675_RS11680	TIB1ST10_RS11015	PGN_RS07720	TFKS16_RS13165	TF3313_RS07280	BFO_RS10365	HMPREF0389_RS04675
HMPREF0675_RS11685	TIB1ST10_RS11045	PGN_RS07740	TFKS16_RS13180	TF3313_RS07480	BFO_RS10370	HMPREF0389_RS04680
HMPREF0675_RS11695	TIB1ST10_RS11050	PGN_RS07805	TFKS16_RS13345	TF3313_RS07645	BFO_RS10395	HMPREF0389_RS04685
HMPREF0675_RS11725	TIB1ST10_RS11525	PGN_RS07835	TFKS16_RS13555	TF3313_RS07650	BFO_RS10400	HMPREF0389_RS04720
HMPREF0675_RS11730	TIB1ST10_RS13305	PGN_RS07875	TFKS16_RS13570	TF3313_RS07705	BFO_RS10405	HMPREF0389_RS04730
HMPREF0733_RS01430	TIB1ST10_RS13310	PGN_RS07890	TFKS16_RS13575	TF3313_RS08055	BFO_RS10410	HMPREF0389_RS04735
HMPREF0733_RS01485	TIIST44_RS00450	PGN_RS07965	TFKS16_RS13670	TF3313_RS08205	BFO_RS10415	HMPREF0389_RS04745
HMPREF0733_RS04790	TIIST44_RS01700	PGN_RS07975	TFKS16_RS13805	TF3313_RS08230	BFO_RS10420	HMPREF0389_RS04755
HMPREF0733_RS04940	TIIST44_RS01755	PGN_RS07980	TFKS16_RS13885	TF3313_RS08310	BFO_RS10425	HMPREF0389_RS04795
HMPREF0733_RS10160	TIIST44_RS03115	PGN_RS08030	TFKS16_RS13940	TF3313_RS08455	BFO_RS10430	HMPREF0389_RS04810
PGTDC60_RS09995	TIIST44_RS14005	PGN_RS08060	PIOMA14_RS01670	TF3313_RS08480	BFO_RS10435	HMPREF0389_RS04815
PGTDC60_RS03395	TIIST44_RS03435	PGN_RS08140	PIOMA14_RS04040	TF3313_RS08610	BFO_RS10440	HMPREF0389_RS04820
PGTDC60_RS03460	TIIST44_RS03450	PGN_RS08160	PIOMA14_RS04690	TF3313_RS08675	BFO_RS10445	HMPREF0389_RS04825
PGTDC60_RS03630	TIIST44_RS03555	PGN_RS08200	PIOMA14_RS07020	TF3313_RS08740	BFO_RS10450	HMPREF0389_RS04830
PGTDC60_RS04950	TIIST44_RS08065	PGN_RS08225	PIOMA14_RS13055	TF3313_RS09295	BFO_RS10455	HMPREF0389_RS04845
PGTDC60_RS07550	TIIST44_RS10870	PGN_RS08245	PIOMA14_RS13370	TF3313_RS09340	BFO_RS10470	HMPREF0389_RS04850
PGTDC60_RS07575	SMULJ23_RS00085	PGN_RS08255	PIOMA14_RS13395	TF3313_RS09520	BFO_RS10475	HMPREF0389_RS04855
PGTDC60_RS09710	SMULJ23_RS01000	PGN_RS08340	SCSC_RS08550	TF3313_RS10410	BFO_RS10480	HMPREF0389_RS04860
PARA_RS09830	SMULJ23_RS01890	PGN_RS08350	PI172_RS00920	TF3313_RS10540	BFO_RS10490	HMPREF0389_RS04875
TIA2EST36_RS00005	SMULJ23_RS02055	PGN_RS08355	PI172_RS01760	TF3313_RS10635	BFO_RS10495	HMPREF0389_RS04890
TIA2EST36_RS00010	SMULJ23_RS08925	PGN_RS08370	PI172_RS02635	TF3313_RS10740	BFO_RS10515	HMPREF0389_RS04915
TIA2EST36_RS11660	PIN17_RS00810	PGN_RS08485	PI172_RS02685	TF3313_RS10930	BFO_RS10520	HMPREF0389_RS04920
TIA2EST36_RS00050	PIN17_RS00815	PGN_RS08490	PI172_RS03940	TF3313_RS11050	BFO_RS10565	HMPREF0389_RS04925
TIA2EST36_RS00055	PIN17_RS02200	PGN_RS08510	PI172_RS04850	TF3313_RS11175	BFO_RS10570	HMPREF0389_RS04930
TIA2EST36_RS00060	PIN17_RS02970	PGN_RS08535	PI172_RS07355	TF3313_RS11190	BFO_RS10580	HMPREF0389_RS04935
TIA2EST36_RS00075	PIN17_RS02975	PGN_RS08545	PI172_RS08845	TF3313_RS11210	BFO_RS10635	HMPREF0389_RS04940
TIA2EST36_RS00090	PIN17_RS03170	PGN_RS08560	FVE72_RS01965	TF3313_RS11225	BFO_RS14155	HMPREF0389_RS08735
TIA2EST36_RS00155	PIN17_RS03605	PGN_RS08585	FVE72_RS05395	TF3313_RS11300	BFO_RS10755	HMPREF0389_RS05000
TIA2EST36_RS11695	PIN17_RS03645	PGN_RS08655	FVE72_RS06485	TF3313_RS11500	BFO_RS10760	HMPREF0389_RS05045
TIA2EST36_RS00185	PIN17_RS03995	PGN_RS08730	FVE72_RS06875	TF3313_RS11755	BFO_RS10765	HMPREF0389_RS05050
TIA2EST36_RS00235	PIN17_RS05235	PGN_RS08735	FVE72_RS09660	TF3313_RS11775	BFO_RS10780	HMPREF0389_RS05055
TIA2EST36_RS00245	PIN17_RS05685	PGN_RS10835	FVE72_RS10105	TF3313_RS11800	BFO_RS10785	HMPREF0389_RS05060
TIA2EST36_RS00285	PIN17_RS05710	PGN_RS08765	FVE72_RS10810	TF3313_RS11920	BFO_RS10795	HMPREF0389_RS05065
TIA2EST36_RS00320	PIN17_RS05880	PGN_RS08790	FVE77_RS10605	TF3313_RS11930	BFO_RS10805	HMPREF0389_RS05075
TIA2EST36_RS00330	PIN17_RS05885	PGN_RS08810	AoKodu_RS02165	TF3313_RS11935	BFO_RS10815	HMPREF0389_RS05085
TIA2EST36_RS00340	PIN17_RS06695	PGN_RS08815	AoKodu_RS03150	TF3313_RS11980	BFO_RS10820	HMPREF0389_RS05090
TIA2EST36_RS00350	PIN17_RS06755	PGN_RS08830	AoKodu_RS03155	TF3313_RS12025	BFO_RS10825	HMPREF0389_RS05095
TIA2EST36_RS11720	PIN17_RS08195	PGN_RS08875	AoKodu_RS03800	TF3313_RS12300	BFO_RS10845	HMPREF0389_RS05110
TIA2EST36_RS00390	PIN17_RS08675	PGN_RS08905	AoKodu_RS04325	TF3313_RS12370	BFO_RS10850	HMPREF0389_RS05115
TIA2EST36_RS00395	PIN17_RS09355	PGN_RS08925	AoKodu_RS07680	TF3313_RS12405	BFO_RS10860	HMPREF0389_RS05130
TIA2EST36_RS00400	PIN17_RS11170	PGN_RS08940	AoKodu_RS11540	TF3313_RS12420	BFO_RS10865	HMPREF0389_RS05135
TIA2EST36_RS00430	PIN17_RS11200	PGN_RS10850	AoKodu_RS12755	TF3313_RS12805	BFO_RS10880	HMPREF0389_RS05150
TIA2EST36_RS00520	SCIM_RS00080	PGN_RS08960	G447_RS0106180	TF3313_RS12820	BFO_RS10890	HMPREF0389_RS05155
TIA2EST36_RS00750	SCIM_RS00090	PGN_RS08970	G448_RS0100090	TF3313_RS12910	BFO_RS10905	HMPREF0389_RS05165
TIA2EST36_RS00830	SCIM_RS01545	PGN_RS08975	G448_RS18555	TF3313_RS12985	BFO_RS10910	HMPREF0389_RS05170
TIA2EST36_RS00850	SCIM_RS01555	PGN_RS09085	HMPREF1218_RS02965	TF3313_RS13065	BFO_RS14545	HMPREF0389_RS05175
TIA2EST36_RS00860	SCIM_RS01590	PGN_RS09105	HMPREF1218_RS04775	TF3313_RS13660	BFO_RS14175	HMPREF0389_RS05180
TIA2EST36_RS00905	SCIM_RS06990	PGN_RS09110	HMPREF1218_RS04795	TF3313_RS13815	BFO_RS10925	HMPREF0389_RS05190
TIA2EST36_RS00915	SCIM_RS07000	PGN_RS09215	HMPREF1218_RS05320	TF3313_RS13990	BFO_RS10940	HMPREF0389_RS05195
TIA2EST36_RS00925	SCIM_RS07885	PGN_RS09250	HMPREF1218_RS06080	TFKS16_RS00065	BFO_RS10945	HMPREF0389_RS05210
TIA2EST36_RS00940	SCIM_RS08505	PGN_RS09305	HMPREF1218_RS09485	TFKS16_RS00240	BFO_RS10950	HMPREF0389_RS05215
TIA2EST36_RS00955	SCIM_RS08515	PGN_RS09310	HMPREF0378_RS00100	TFKS16_RS00665	BFO_RS16485	HMPREF0389_RS05220
TIA2EST36_RS00985	HMPREF9154_RS00140	PGN_RS09345	HMPREF0378_RS00465	TFKS16_RS14705	BFO_RS15140	HMPREF0389_RS05245
TIA2EST36_RS01025	HMPREF9154_RS09750	PGN_RS09350	HMPREF0378_RS00645	TFKS16_RS00795	BFO_RS15880	HMPREF0389_RS08740
TIA2EST36_RS01060	PAC1_RS00025	PGN_RS09355	HMPREF0378_RS00675	TFKS16_RS01010	BFO_RS11050	HMPREF0389_RS05255
TIA2EST36_RS01070	PAC1_RS00060	PGN_RS09365	HMPREF0378_RS08630	TFKS16_RS01075	BFO_RS11060	HMPREF0389_RS05265
TIA2EST36_RS01085	PAC1_RS00190	PGN_RS09370	HMPREF0378_RS01410	TFKS16_RS01175	BFO_RS11065	HMPREF0389_RS05270
TIA2EST36_RS01105	PAC1_RS00690	PGN_RS09425	HMPREF0378_RS01910	TFKS16_RS01215	BFO_RS11075	HMPREF0389_RS05275
TIA2EST36_RS01115	PAC1_RS00995	PGN_RS09460	HMPREF0378_RS02015	TFKS16_RS01240	BFO_RS11080	HMPREF0389_RS05280
TIA2EST36_RS01125	PAC1_RS01130	PGN_RS09480	HMPREF0378_RS02030	TFKS16_RS01250	BFO_RS11085	HMPREF0389_RS05300
TIA2EST36_RS01135	PAC1_RS01485	PGN_RS09490	HMPREF0378_RS02040	TFKS16_RS01260	BFO_RS11090	HMPREF0389_RS05305
TIA2EST36_RS01150	PAC1_RS01560	PGN_RS09500	HMPREF0378_RS02220	TFKS16_RS01275	BFO_RS11100	HMPREF0389_RS05310
TIA2EST36_RS01155	PAC1_RS02085	PGN_RS09505	HMPREF0378_RS02490	TFKS16_RS01305	BFO_RS11110	HMPREF0389_RS08750
TIA2EST36_RS01170	PAC1_RS02385	PGN_RS09560	HMPREF0378_RS03005	TFKS16_RS01465	BFO_RS11115	HMPREF0389_RS05330
TIA2EST36_RS01180	PAC1_RS02605	PGN_RS09565	HMPREF0378_RS03185	TFKS16_RS01470	BFO_RS11140	HMPREF0389_RS05335
TIA2EST36_RS01185	PAC1_RS02745	PGN_RS09575	HMPREF0378_RS03190	TFKS16_RS01475	BFO_RS11145	HMPREF0389_RS05340
TIA2EST36_RS01190	PAC1_RS02900	PGN_RS09580	HMPREF0378_RS03435	TFKS16_RS01570	BFO_RS11175	HMPREF0389_RS05345
TIA2EST36_RS01200	PAC1_RS02985	PGN_RS09620	HMPREF0378_RS03460	TFKS16_RS01605	BFO_RS11180	HMPREF0389_RS05350
TIA2EST36_RS01225	PAC1_RS03730	PGN_RS09625	HMPREF0378_RS08405	TFKS16_RS01740	BFO_RS11185	HMPREF0389_RS08755
TIA2EST36_RS01235	PAC1_RS03755	PGN_RS09675	HMPREF0378_RS03870	TFKS16_RS01795	BFO_RS11190	HMPREF0389_RS05365
TIA2EST36_RS01255	PAC1_RS04000	PGN_RS09730	HMPREF0378_RS03875	TFKS16_RS02115	BFO_RS11195	HMPREF0389_RS05370
TIA2EST36_RS01260	PAC1_RS04115	PGN_RS09785	HMPREF0378_RS03960	TFKS16_RS02265	BFO_RS11200	HMPREF0389_RS05415
TIA2EST36_RS01275	PAC1_RS04325	PGN_RS09800	HMPREF0378_RS03970	TFKS16_RS02415	BFO_RS11205	HMPREF0389_RS05525
TIA2EST36_RS01280	PAC1_RS04350	PGN_RS09825	HMPREF0378_RS04040	TFKS16_RS02470	BFO_RS11210	HMPREF0389_RS05690
TIA2EST36_RS01330	PAC1_RS04510	PGN_RS09835	HMPREF0378_RS04140	TFKS16_RS02485	BFO_RS11215	HMPREF0389_RS05705
TIA2EST36_RS01395	PAC1_RS04690	PGN_RS09845	HMPREF0378_RS08435	TFKS16_RS02595	BFO_RS11225	HMPREF0389_RS05725
TIA2EST36_RS01400	PAC1_RS04765	PGN_RS09895	HMPREF0378_RS04330	TFKS16_RS02895	BFO_RS11230	HMPREF0389_RS05740
TIA2EST36_RS01405	PAC1_RS05405	PGN_RS09905	HMPREF0378_RS04420	TFKS16_RS02900	BFO_RS11240	HMPREF0389_RS05745
TIA2EST36_RS01415	PAC1_RS05650	PGN_RS09915	HMPREF0378_RS04425	TFKS16_RS02910	BFO_RS11245	HMPREF0389_RS05755
TIA2EST36_RS01420	PAC1_RS05795	SMLT_RS16130	HMPREF0378_RS04560	TFKS16_RS02920	BFO_RS11285	HMPREF0389_RS05765
TIA2EST36_RS01430	PAC1_RS06065	SMLT_RS16135	HMPREF0378_RS04595	TFKS16_RS14300	BFO_RS11295	HMPREF0389_RS05770
TIA2EST36_RS01455	PAC1_RS06135	LEBU_RS01225	HMPREF0378_RS05300	TFKS16_RS15660	BFO_RS11300	HMPREF0389_RS05775
TIA2EST36_RS01460	PAC1_RS06550	LEBU_RS03460	HMPREF0378_RS05350	TFKS16_RS03165	BFO_RS11305	HMPREF0389_RS05780
TIA2EST36_RS01505	PAC1_RS06855	LEBU_RS03485	HMPREF0378_RS05390	TFKS16_RS03170	BFO_RS11320	HMPREF0389_RS05810
TIA2EST36_RS01525	PAC1_RS07065	LEBU_RS04400	HMPREF0378_RS06000	TFKS16_RS03570	BFO_RS11325	HMPREF0389_RS08765
TIA2EST36_RS01530	PAC1_RS07105	LEBU_RS06515	HMPREF0378_RS06125	TFKS16_RS03575	BFO_RS11330	HMPREF0389_RS05820
TIA2EST36_RS01555	PAC1_RS07215	LEBU_RS07585	HMPREF0378_RS06480	TFKS16_RS03665	BFO_RS14195	HMPREF0389_RS05840
TIA2EST36_RS01575	PAC1_RS07700	LEBU_RS09950	HMPREF0378_RS06500	TFKS16_RS03675	BFO_RS11350	HMPREF0389_RS05850
TIA2EST36_RS01580	PAC1_RS14115	LEBU_RS09955	HMPREF0378_RS06740	TFKS16_RS03875	BFO_RS11355	HMPREF0389_RS05855
TIA2EST36_RS01585	PAC1_RS07785	LEBU_RS10080	HMPREF0378_RS06765	TFKS16_RS03880	BFO_RS11360	HMPREF0389_RS05870
TIA2EST36_RS01605	PAC1_RS08080	HMPREF0675_RS00055	HMPREF0378_RS06885	TFKS16_RS03960	BFO_RS11365	HMPREF0389_RS05875
TIA2EST36_RS01625	PAC1_RS08230	HMPREF0675_RS00500	HMPREF0378_RS07045	TFKS16_RS04295	BFO_RS11370	HMPREF0389_RS05885
TIA2EST36_RS01635	PAC1_RS08640	HMPREF0675_RS01020	HMPREF0378_RS07155	TFKS16_RS04320	BFO_RS11375	HMPREF0389_RS05890
TIA2EST36_RS01640	PAC1_RS08990	HMPREF0675_RS01515	HMPREF0378_RS07325	TFKS16_RS04375	BFO_RS11395	HMPREF0389_RS05900
TIA2EST36_RS01660	PAC1_RS12905	HMPREF0675_RS02200	HMPREF0378_RS07355	TFKS16_RS04500	BFO_RS11400	HMPREF0389_RS05910
TIA2EST36_RS01665	PAC1_RS09380	HMPREF0675_RS02225	HMPREF0378_RS07365	TFKS16_RS04530	BFO_RS11440	HMPREF0389_RS05915
TIA2EST36_RS13645	PAC1_RS09400	HMPREF0675_RS02765	HMPREF0378_RS07395	TFKS16_RS15665	BFO_RS11445	HMPREF0389_RS05925
TIA2EST36_RS01680	PAC1_RS09490	HMPREF0675_RS02885	HMPREF0378_RS07570	TFKS16_RS15670	BFO_RS11450	HMPREF0389_RS05930
TIA2EST36_RS01705	PAC1_RS09530	HMPREF0675_RS03630	HMPREF0378_RS07730	TFKS16_RS04550	BFO_RS11460	HMPREF0389_RS05935
TIA2EST36_RS01710	PAC1_RS09645	HMPREF0675_RS03655	HMPREF0378_RS08540	TFKS16_RS14785	BFO_RS11480	HMPREF0389_RS05940
TIA2EST36_RS01715	PAC1_RS09715	HMPREF0675_RS04040	HMPREF0378_RS08065	TFKS16_RS04615	BFO_RS11510	HMPREF0389_RS05945
TIA2EST36_RS01735	PAC1_RS09885	HMPREF0675_RS04180	JCM14110_RS10995	TFKS16_RS04660	BFO_RS11515	HMPREF0389_RS08770
TIA2EST36_RS01780	PAC1_RS09980	HMPREF0675_RS04195	JCM14110_RS00215	TFKS16_RS04690	BFO_RS11520	HMPREF0389_RS05970
TIA2EST36_RS01860	PAC1_RS10450	HMPREF0675_RS04470	JCM14110_RS05490	TFKS16_RS04810	BFO_RS11580	HMPREF0389_RS05975
TIA2EST36_RS13980	PAC1_RS14380	HMPREF0675_RS04520	JCM14110_RS09410	TFKS16_RS04850	BFO_RS11625	HMPREF0389_RS05980
TIA2EST36_RS01900	PAC1_RS10620	HMPREF0675_RS04630	JCM14110_RS10210	TFKS16_RS04865	BFO_RS11645	HMPREF0389_RS05995
TIA2EST36_RS01910	PAC1_RS10675	HMPREF0675_RS04640	IEX77_RS01170	TFKS16_RS05085	BFO_RS11650	HMPREF0389_RS06000
TIA2EST36_RS01925	PAC1_RS10760	HMPREF0675_RS04850	EFAMC1_RS11035	TFKS16_RS05095	BFO_RS11670	HMPREF0389_RS06005
TIA2EST36_RS01935	PAC1_RS10920	HMPREF0675_RS05180	FY302_RS07995	TFKS16_RS05100	BFO_RS15885	HMPREF0389_RS06010
TIA2EST36_RS01965	PAC1_RS10970	HMPREF0675_RS05560	FY302_RS08000	TFKS16_RS05185	BFO_RS11675	HMPREF0389_RS06015
TIA2EST36_RS01980	PAC1_RS10985	HMPREF0675_RS05975	FY320_RS01460	TFKS16_RS05315	BFO_RS11680	HMPREF0389_RS06020
TIA2EST36_RS02005	PAC1_RS11015	HMPREF0675_RS06135	FY320_RS05250	TFKS16_RS05545	BFO_RS15170	HMPREF0389_RS06030
TIA2EST36_RS02015	PAC1_RS11020	HMPREF0675_RS06605	FXX83_RS09120	TFKS16_RS05695	BFO_RS11695	HMPREF0389_RS06035
TIA2EST36_RS02020	PAC1_RS11170	HMPREF0675_RS06820	NW178_RS00035	TFKS16_RS05755	BFO_RS11700	HMPREF0389_RS06040
TIA2EST36_RS02030	PAC1_RS11500	HMPREF0675_RS06925	NW178_RS01375	TFKS16_RS05765	BFO_RS11705	HMPREF0389_RS06045
TIA2EST36_RS02035	PAC1_RS13225	HMPREF0675_RS07495	NW178_RS02270	TFKS16_RS05790	BFO_RS11715	HMPREF0389_RS06055
TIA2EST36_RS02070	PAC1_RS13230	HMPREF0675_RS08045	NW178_RS07625	TFKS16_RS05855	BFO_RS11720	HMPREF0389_RS06060
TIA2EST36_RS02075	PREDE_RS04660	HMPREF0675_RS08115	QZ152_RS00650	TFKS16_RS05915	BFO_RS11735	HMPREF0389_RS06065
TIA2EST36_RS02090	SY1_RS06415	HMPREF0675_RS08770	QZ152_RS01755	TFKS16_RS06320	BFO_RS11750	HMPREF0389_RS06075
TIA2EST36_RS02095	SY1_RS10340	HMPREF0675_RS09000	QZ152_RS03070	TFKS16_RS06330	BFO_RS11795	HMPREF0389_RS06080
TIA2EST36_RS02105	PAGK_RS00020	HMPREF0675_RS09735	QZ165_RS03910	TFKS16_RS06340	BFO_RS11800	HMPREF0389_RS06085
TIA2EST36_RS02115	PAGK_RS00025	HMPREF0675_RS10215	QDN19_RS01350	TFKS16_RS14855	BFO_RS11805	HMPREF0389_RS06095
TIA2EST36_RS02125	PAGK_RS00185	HMPREF0675_RS10285	QDN19_RS03475	TFKS16_RS06570	BFO_RS11810	HMPREF0389_RS06100
TIA2EST36_RS02130	PAGK_RS00390	HMPREF0675_RS10890	RWM49_RS01470	TFKS16_RS06705	BFO_RS11815	HMPREF0389_RS06115
TIA2EST36_RS02135	PAGK_RS01125	HMPREF0675_RS12985	RWM49_RS02260	TFKS16_RS06735	BFO_RS11820	HMPREF0389_RS06130
TIA2EST36_RS02140	PAGK_RS01260	HMPREF0675_RS11350	RWM49_RS03250	TFKS16_RS06790	BFO_RS11825	HMPREF0389_RS06140
TIA2EST36_RS02155	PAGK_RS01445	HMPREF0675_RS11355	RWM49_RS05450	TFKS16_RS06825	BFO_RS11830	HMPREF0389_RS06180
TIA2EST36_RS02225	PAGK_RS01640	HMPREF0675_RS11480	RWY97_RS00160	TFKS16_RS06860	BFO_RS11835	HMPREF0389_RS06215
TIA2EST36_RS02240	PAGK_RS01685	HMPREF0675_RS11490	RWY97_RS00410	TFKS16_RS06920	BFO_RS11840	HMPREF0389_RS06220
TIA2EST36_RS02245	PAGK_RS02040	HMPREF9137_RS10055	RWY97_RS00500	TFKS16_RS06945	BFO_RS11845	HMPREF0389_RS06225
TIA2EST36_RS02250	PAGK_RS02215	PGTDC60_RS00005	RWY97_RS04835	TFKS16_RS06990	BFO_RS11855	HMPREF0389_RS06235
TIA2EST36_RS02260	PAGK_RS02320	PGTDC60_RS00020	RWY97_RS08600	TFKS16_RS07040	BFO_RS11865	HMPREF0389_RS06260
TIA2EST36_RS02295	PAGK_RS02520	PGTDC60_RS00045	RYI03_RS00930	TFKS16_RS07315	BFO_RS11870	HMPREF0389_RS06290
TIA2EST36_RS02315	PAGK_RS03115	PGTDC60_RS00050	RYI03_RS02585	TFKS16_RS07755	BFO_RS11875	HMPREF0389_RS06330
TIA2EST36_RS02335	PAGK_RS03180	PGTDC60_RS00080	RYI03_RS02995	TFKS16_RS07915	BFO_RS11880	HMPREF0389_RS06335
TIA2EST36_RS11945	PAGK_RS03525	PGTDC60_RS00100	RYI03_RS04840	TFKS16_RS08180	BFO_RS11890	HMPREF0389_RS06340
TIA2EST36_RS02370	PAGK_RS03535	PGTDC60_RS00120	RYI03_RS05470	TFKS16_RS08275	BFO_RS11895	HMPREF0389_RS06345
TIA2EST36_RS02375	PAGK_RS14085	PGTDC60_RS00160	RYI03_RS05475	TFKS16_RS08410	BFO_RS11900	HMPREF0389_RS06355
TIA2EST36_RS02400	PAGK_RS03920	PGTDC60_RS00175	RYI03_RS09095	TFKS16_RS08480	BFO_RS11920	HMPREF0389_RS06360
TIA2EST36_RS02405	PAGK_RS04155	PGTDC60_RS00195	NELON_RS00800	TFKS16_RS08490	BFO_RS11940	HMPREF0389_RS06370
TIA2EST36_RS02420	PAGK_RS04285	PGTDC60_RS00200	NELON_RS01855	TFKS16_RS08590	BFO_RS11955	HMPREF0389_RS06375
TIA2EST36_RS02435	PAGK_RS04335	PGTDC60_RS00205	NELON_RS08040	TFKS16_RS08700	BFO_RS11960	HMPREF0389_RS06380
TIA2EST36_RS02465	PAGK_RS04480	PGTDC60_RS00210	NELON_RS09255	TFKS16_RS08730	BFO_RS11975	HMPREF0389_RS06385
TIA2EST36_RS02485	PAGK_RS05075	PGTDC60_RS00215	EG14_RS00065	TFKS16_RS08825	BFO_RS11980	HMPREF0389_RS06390
TIA2EST36_RS02495	PAGK_RS05415	PGTDC60_RS00235	EG14_RS00090	TFKS16_RS15450	BFO_RS14575	HMPREF0389_RS06395
TIA2EST36_RS02500	PAGK_RS05450	PGTDC60_RS00255	EG14_RS00095	TFKS16_RS09025	BFO_RS15695	HMPREF0389_RS06400
TIA2EST36_RS02505	PAGK_RS05500	PGTDC60_RS00300	EG14_RS00100	TFKS16_RS09035	BFO_RS12035	HMPREF0389_RS06405
TIA2EST36_RS02515	PAGK_RS05775	PGTDC60_RS00325	EG14_RS00150	TFKS16_RS09055	BFO_RS12040	HMPREF0389_RS06410
TIA2EST36_RS02545	PAGK_RS05795	PGTDC60_RS00355	EG14_RS00240	TFKS16_RS09070	BFO_RS12045	HMPREF0389_RS06415
TIA2EST36_RS02550	PAGK_RS06440	PGTDC60_RS00375	EG14_RS00320	TFKS16_RS09085	BFO_RS12055	HMPREF0389_RS06420
TIA2EST36_RS02560	PAGK_RS06590	PGTDC60_RS00380	EG14_RS00345	TFKS16_RS09105	BFO_RS12065	HMPREF0389_RS06425
TIA2EST36_RS02585	PAGK_RS06635	PGTDC60_RS00385	EG14_RS00360	TFKS16_RS09590	BFO_RS12070	HMPREF0389_RS06430
TIA2EST36_RS02590	PAGK_RS06700	PGTDC60_RS00390	EG14_RS00445	TFKS16_RS09760	BFO_RS12085	HMPREF0389_RS06435
TIA2EST36_RS02610	PAGK_RS07090	PGTDC60_RS00415	EG14_RS00580	TFKS16_RS09790	BFO_RS14585	HMPREF0389_RS06440
TIA2EST36_RS02615	PAGK_RS07265	PGTDC60_RS00475	EG14_RS00625	TFKS16_RS09845	BFO_RS12095	HMPREF0389_RS06445
TIA2EST36_RS02625	PAGK_RS07480	PGTDC60_RS00505	EG14_RS00735	TFKS16_RS09905	BFO_RS12100	HMPREF0389_RS06450
TIA2EST36_RS02630	PAGK_RS08155	PGTDC60_RS00510	EG14_RS00815	TFKS16_RS09960	BFO_RS12105	HMPREF0389_RS06455
TIA2EST36_RS02640	PAGK_RS12970	PGTDC60_RS00535	EG14_RS00835	TFKS16_RS10420	BFO_RS12110	HMPREF0389_RS06475
TIA2EST36_RS02660	PAGK_RS08855	PGTDC60_RS00575	EG14_RS00980	TFKS16_RS10435	BFO_RS12115	HMPREF0389_RS06480
TIA2EST36_RS02670	PAGK_RS08940	PGTDC60_RS00585	EG14_RS00990	TFKS16_RS14520	BFO_RS12120	HMPREF0389_RS06485
TIA2EST36_RS02680	PAGK_RS09250	PGTDC60_RS00600	EG14_RS01055	TFKS16_RS11130	BFO_RS12125	HMPREF0389_RS06490
TIA2EST36_RS02710	PAGK_RS09275	PGTDC60_RS00610	EG14_RS01345	TFKS16_RS11290	BFO_RS12130	HMPREF0389_RS06505
TIA2EST36_RS02720	PAGK_RS09580	PGTDC60_RS00625	EG14_RS01560	TFKS16_RS11335	BFO_RS12140	HMPREF0389_RS06510
TIA2EST36_RS02725	PAGK_RS09625	PGTDC60_RS00745	EG14_RS01680	TFKS16_RS11450	BFO_RS12145	HMPREF0389_RS06515
TIA2EST36_RS02730	PAGK_RS09750	PGTDC60_RS00750	EG14_RS01745	TFKS16_RS11470	BFO_RS14595	HMPREF0389_RS06520
TIA2EST36_RS02740	PAGK_RS09845	PGTDC60_RS00780	EG14_RS01775	TFKS16_RS11610	BFO_RS12155	HMPREF0389_RS06525
TIA2EST36_RS02745	PAGK_RS10330	PGTDC60_RS00785	EG14_RS01910	TFKS16_RS11760	BFO_RS12165	HMPREF0389_RS06530
TIA2EST36_RS02750	PAGK_RS14410	PGTDC60_RS00805	EG14_RS01955	TFKS16_RS11825	BFO_RS12170	HMPREF0389_RS06535
TIA2EST36_RS02765	PAGK_RS10545	PGTDC60_RS00825	EG14_RS01975	TFKS16_RS11840	BFO_RS12175	HMPREF0389_RS06540
TIA2EST36_RS02785	PAGK_RS10630	PGTDC60_RS00830	EG14_RS02030	TFKS16_RS12190	BFO_RS12185	HMPREF0389_RS06545
TIA2EST36_RS02795	PAGK_RS10790	PGTDC60_RS00835	EG14_RS02045	TFKS16_RS12255	BFO_RS12235	HMPREF0389_RS06550
TIA2EST36_RS02800	PAGK_RS10840	PGTDC60_RS00840	EG14_RS02105	TFKS16_RS12270	BFO_RS12240	HMPREF0389_RS08775
TIA2EST36_RS02810	PAGK_RS10855	PGTDC60_RS00850	EG14_RS02120	TFKS16_RS12385	BFO_RS12245	HMPREF0389_RS06560
TIA2EST36_RS02820	PAGK_RS10885	PGTDC60_RS00855	EG14_RS02165	TFKS16_RS12495	BFO_RS15700	HMPREF0389_RS06565
TIA2EST36_RS02830	PAGK_RS10890	PGTDC60_RS00860	EG14_RS02225	TFKS16_RS12655	BFO_RS12255	HMPREF0389_RS06570
TIA2EST36_RS02840	PAGK_RS11040	PGTDC60_RS00865	EG14_RS02230	TFKS16_RS12695	BFO_RS12260	HMPREF0389_RS06575
TIA2EST36_RS02855	PAGK_RS11280	PGTDC60_RS00880	EG14_RS02250	TFKS16_RS12755	BFO_RS12265	HMPREF0389_RS06580
TIA2EST36_RS02885	PAGK_RS11370	PGTDC60_RS00895	EG14_RS02340	TFKS16_RS13055	BFO_RS12270	HMPREF0389_RS06590
TIA2EST36_RS02955	PAGK_RS11895	PGTDC60_RS00920	EG14_RS02515	TFKS16_RS13065	BFO_RS12275	HMPREF0389_RS06595
TIA2EST36_RS02960	PAGK_RS11945	PGTDC60_RS00925	EG14_RS02535	TFKS16_RS13090	BFO_RS12280	HMPREF0389_RS06630
TIA2EST36_RS11990	PAGK_RS11965	PGTDC60_RS00930	EG14_RS02580	TFKS16_RS13195	BFO_RS12285	HMPREF0389_RS06635
TIA2EST36_RS02970	PAGK_RS13415	PGTDC60_RS00955	EG14_RS02600	TFKS16_RS13220	BFO_RS12290	HMPREF0389_RS06645
TIA2EST36_RS02975	SCRE_RS01525	PGTDC60_RS00980	EG14_RS02630	TFKS16_RS13225	BFO_RS12295	HMPREF0389_RS06685
TIA2EST36_RS02985	SII_RS00080	PGTDC60_RS00990	EG14_RS02635	TFKS16_RS13270	BFO_RS14220	HMPREF0389_RS06690
TIA2EST36_RS13670	SII_RS00090	PGTDC60_RS01000	EG14_RS02835	TFKS16_RS13340	BFO_RS12305	HMPREF0389_RS06695
TIA2EST36_RS03020	SII_RS01545	PGTDC60_RS01005	EG14_RS02855	TFKS16_RS13675	BFO_RS12310	HMPREF0389_RS06700
TIA2EST36_RS03030	SII_RS01555	PGTDC60_RS01015	EG14_RS02900	TFKS16_RS13955	BFO_RS12315	HMPREF0389_RS09145
TIA2EST36_RS03075	SII_RS09790	PGTDC60_RS01020	EG14_RS02970	PIOMA14_RS00135	BFO_RS14600	HMPREF0389_RS06755
TIA2EST36_RS03080	SII_RS07285	PGTDC60_RS01205	EG14_RS02975	PIOMA14_RS00900	BFO_RS12335	HMPREF0389_RS06770
TIA2EST36_RS03135	SII_RS07295	PGTDC60_RS01220	EG14_RS02985	PIOMA14_RS00920	BFO_RS12340	HMPREF0389_RS06775
TIA2EST36_RS03165	SII_RS08640	PGTDC60_RS01290	EG14_RS03065	PIOMA14_RS00930	BFO_RS12345	HMPREF0389_RS06790
TIA2EST36_RS03170	SII_RS08650	PGTDC60_RS01305	EG14_RS03080	PIOMA14_RS01015	BFO_RS12350	HMPREF0389_RS06800
TIA2EST36_RS03175	SCI_RS01610	PGTDC60_RS01350	EG14_RS11510	PIOMA14_RS01340	BFO_RS12355	HMPREF0389_RS06805
TIA2EST36_RS03180	SCR2_RS01515	PGTDC60_RS01400	EG14_RS03185	PIOMA14_RS01430	BFO_RS12360	HMPREF0389_RS06815
TIA2EST36_RS03200	SIR_RS09825	PGTDC60_RS01430	EG14_RS03230	PIOMA14_RS01435	BFO_RS12365	HMPREF0389_RS06830
TIA2EST36_RS03205	SIR_RS09835	PGTDC60_RS01435	EG14_RS03415	PIOMA14_RS01580	BFO_RS12370	HMPREF0389_RS06835
TIA2EST36_RS03210	SIR_RS09840	PGTDC60_RS01455	EG14_RS03450	PIOMA14_RS03185	BFO_RS12385	HMPREF0389_RS06845
TIA2EST36_RS03240	SIR_RS11350	PGTDC60_RS01460	EG14_RS03500	PIOMA14_RS03700	BFO_RS12390	HMPREF0389_RS08785
TIA2EST36_RS03245	SIR_RS11360	PGTDC60_RS01475	EG14_RS03525	PIOMA14_RS03850	BFO_RS12395	HMPREF0389_RS06865
TIA2EST36_RS03250	SIR_RS11365	PGTDC60_RS01480	EG14_RS03545	PIOMA14_RS03980	BFO_RS12415	HMPREF0389_RS06880
TIA2EST36_RS03255	SIR_RS19735	PGTDC60_RS01490	EG14_RS04090	PIOMA14_RS04005	BFO_RS12445	HMPREF0389_RS06885
TIA2EST36_RS03260	SIR_RS17090	PGTDC60_RS01530	EG14_RS04210	PIOMA14_RS04465	BFO_RS12450	HMPREF0389_RS06900
TIA2EST36_RS03305	SIR_RS17095	PGTDC60_RS01550	EG14_RS04335	PIOMA14_RS04835	BFO_RS12475	HMPREF0389_RS06910
TIA2EST36_RS03310	SIR_RS17105	PGTDC60_RS01565	EG14_RS04555	PIOMA14_RS05385	BFO_RS12480	HMPREF0389_RS06915
TIA2EST36_RS03320	SIR_RS18570	PGTDC60_RS01585	EG14_RS04640	PIOMA14_RS05390	BFO_RS12485	HMPREF0389_RS06920
TIA2EST36_RS03360	SIR_RS18575	PGTDC60_RS01595	EG14_RS04650	PIOMA14_RS05405	BFO_RS12495	HMPREF0389_RS06925
TIA2EST36_RS12985	SIR_RS18585	PGTDC60_RS01705	EG14_RS04655	PIOMA14_RS05425	BFO_RS12500	HMPREF0389_RS06930
TIA2EST36_RS03385	HMPREF9182_RS03725	PGTDC60_RS01715	EG14_RS04670	PIOMA14_RS05440	BFO_RS12505	HMPREF0389_RS06935
TIA2EST36_RS03395	HMPREF9182_RS05755	PGTDC60_RS01780	EG14_RS04690	PIOMA14_RS05445	BFO_RS12510	HMPREF0389_RS06940
TIA2EST36_RS03410	HMPREF9182_RS06335	PGTDC60_RS01800	EG14_RS04700	PIOMA14_RS05510	BFO_RS12515	HMPREF0389_RS06945
TIA2EST36_RS03420	HMPREF9182_RS09045	PGTDC60_RS01835	EG14_RS04720	PIOMA14_RS05515	BFO_RS12520	HMPREF0389_RS06980
TIA2EST36_RS03450	HMPREF9058_RS02515	PGTDC60_RS01840	EG14_RS04800	PIOMA14_RS05520	BFO_RS12525	HMPREF0389_RS06985
TIA2EST36_RS03460	HMPREF9058_RS03575	PGTDC60_RS01850	EG14_RS04880	PIOMA14_RS05535	BFO_RS12530	HMPREF0389_RS07010
TIA2EST36_RS03505	HMPREF9058_RS04425	PGTDC60_RS01860	EG14_RS04935	PIOMA14_RS05595	BFO_RS12535	HMPREF0389_RS07020
TIA2EST36_RS03510	HMPREF9058_RS04910	PGTDC60_RS01865	EG14_RS05000	PIOMA14_RS05605	BFO_RS12540	HMPREF0389_RS07025
TIA2EST36_RS03535	HMPREF9058_RS08235	PGTDC60_RS01880	EG14_RS05130	PIOMA14_RS05620	BFO_RS12550	HMPREF0389_RS07080
TIA2EST36_RS03580	HMPREF9058_RS09620	PGTDC60_RS01895	EG14_RS05155	PIOMA14_RS05635	BFO_RS12555	HMPREF0389_RS07100
TIA2EST36_RS03595	HMPREF9058_RS11205	PGTDC60_RS01910	EG14_RS05170	PIOMA14_RS05650	BFO_RS12565	HMPREF0389_RS07105
TIA2EST36_RS03645	HMPREF9058_RS13195	PGTDC60_RS01915	EG14_RS05270	PIOMA14_RS07080	BFO_RS12570	HMPREF0389_RS07110
TIA2EST36_RS03675	HMPREF9058_RS11215	PGTDC60_RS01920	EG14_RS05400	PIOMA14_RS07130	BFO_RS12575	HMPREF0389_RS07120
TIA2EST36_RS03685	HMPREF9058_RS11225	PGTDC60_RS01945	EG14_RS05405	PIOMA14_RS07205	BFO_RS12580	HMPREF0389_RS07125
TIA2EST36_RS03715	HMPREF9058_RS11325	PGTDC60_RS01950	EG14_RS05430	PIOMA14_RS07860	BFO_RS12590	HMPREF0389_RS07135
TIA2EST36_RS03730	HMPREF9058_RS11370	PGTDC60_RS11835	EG14_RS05445	PIOMA14_RS08125	BFO_RS12595	HMPREF0389_RS07140
TIA2EST36_RS03750	HMPREF9058_RS11985	PGTDC60_RS01960	EG14_RS05515	PIOMA14_RS08305	BFO_RS12600	HMPREF0389_RS07145
TIA2EST36_RS03780	HMPREF9127_RS00485	PGTDC60_RS01975	EG14_RS05620	PIOMA14_RS08315	BFO_RS12605	HMPREF0389_RS07170
TIA2EST36_RS03790	HMPREF1321_RS03125	PGTDC60_RS02065	EG14_RS05745	PIOMA14_RS08370	BFO_RS12635	HMPREF0389_RS07210
TIA2EST36_RS03800	HMPREF1321_RS03130	PGTDC60_RS02300	EG14_RS05760	PIOMA14_RS09060	BFO_RS12640	HMPREF0389_RS07215
TIA2EST36_RS03810	HMPREF1321_RS04780	PGTDC60_RS02305	EG14_RS05840	PIOMA14_RS09150	BFO_RS12655	HMPREF0389_RS07220
TIA2EST36_RS03825	HMPREF1321_RS08085	PGTDC60_RS02310	EG14_RS05890	PIOMA14_RS09290	BFO_RS12660	HMPREF0389_RS07225
TIA2EST36_RS03835	HMPREF1321_RS09060	PGTDC60_RS02350	EG14_RS05895	PIOMA14_RS09300	BFO_RS12665	HMPREF0389_RS07230
TIA2EST36_RS03855	HMPREF1320_RS01005	PGTDC60_RS02360	EG14_RS05915	PIOMA14_RS09490	BFO_RS12670	HMPREF0389_RS08795
TIA2EST36_RS03870	HMPREF1320_RS08330	PGTDC60_RS02365	EG14_RS06020	PIOMA14_RS09635	BFO_RS16275	HMPREF0389_RS07240
TIA2EST36_RS03920	TF3313_RS00045	PGTDC60_RS02370	EG14_RS06055	PIOMA14_RS09640	BFO_RS12680	HMPREF0389_RS07245
TIA2EST36_RS03930	TF3313_RS00050	PGTDC60_RS02385	EG14_RS06070	PIOMA14_RS09825	BFO_RS12695	HMPREF0389_RS07250
TIA2EST36_RS03935	TF3313_RS00065	PGTDC60_RS02410	EG14_RS06090	PIOMA14_RS10400	BFO_RS12700	HMPREF0389_RS07265
TIA2EST36_RS03970	TF3313_RS00080	PGTDC60_RS02415	EG14_RS06110	PIOMA14_RS10815	BFO_RS12710	HMPREF0389_RS07275
TIA2EST36_RS04060	TF3313_RS00100	PGTDC60_RS02435	EG14_RS06145	PIOMA14_RS11315	BFO_RS12715	HMPREF0389_RS08800
TIA2EST36_RS04070	TF3313_RS00110	PGTDC60_RS02460	EG14_RS06255	PIOMA14_RS11330	BFO_RS12735	HMPREF0389_RS07300
TIA2EST36_RS04075	TF3313_RS00130	PGTDC60_RS02495	EG14_RS06570	PIOMA14_RS12980	BFO_RS12740	HMPREF0389_RS07305
TIA2EST36_RS04100	TF3313_RS00145	PGTDC60_RS02535	EG14_RS06605	PIOMA14_RS13435	BFO_RS12745	HMPREF0389_RS07310
TIA2EST36_RS04105	TF3313_RS00150	PGTDC60_RS02555	EG14_RS06630	PI172_RS00295	BFO_RS12750	HMPREF0389_RS07315
TIA2EST36_RS04150	TF3313_RS00200	PGTDC60_RS02580	EG14_RS06660	PI172_RS00865	BFO_RS12755	HMPREF0389_RS07320
TIA2EST36_RS04155	TF3313_RS14100	PGTDC60_RS02585	EG14_RS06670	PI172_RS00975	BFO_RS12760	HMPREF0389_RS07330
TIA2EST36_RS04160	TF3313_RS00460	PGTDC60_RS02610	EG14_RS06680	PI172_RS01420	BFO_RS12765	HMPREF0389_RS07335
TIA2EST36_RS04165	TF3313_RS00500	PGTDC60_RS02660	EG14_RS06800	PI172_RS01440	BFO_RS12770	HMPREF0389_RS07340
TIA2EST36_RS04185	TF3313_RS00565	PGTDC60_RS02775	EG14_RS06830	PI172_RS01545	BFO_RS12780	HMPREF0389_RS07345
TIA2EST36_RS04220	TF3313_RS00585	PGTDC60_RS02785	EG14_RS06910	PI172_RS01570	BFO_RS12785	HMPREF0389_RS07355
TIA2EST36_RS04230	TF3313_RS00615	PGTDC60_RS02790	EG14_RS07060	PI172_RS01790	BFO_RS12810	HMPREF0389_RS07385
TIA2EST36_RS04245	TF3313_RS00620	PGTDC60_RS02805	EG14_RS07070	PI172_RS02325	BFO_RS12820	HMPREF0389_RS07425
TIA2EST36_RS04310	TF3313_RS00625	PGTDC60_RS02820	EG14_RS07125	PI172_RS02365	BFO_RS12835	HMPREF0389_RS07590
TIA2EST36_RS04315	TF3313_RS00635	PGTDC60_RS02825	EG14_RS07190	PI172_RS02445	BFO_RS12840	HMPREF0389_RS07595
TIA2EST36_RS04355	TF3313_RS00715	PGTDC60_RS02855	EG14_RS07390	PI172_RS02450	BFO_RS12855	HMPREF0389_RS07610
TIA2EST36_RS04390	TF3313_RS00720	PGTDC60_RS02870	EG14_RS07430	PI172_RS02550	BFO_RS12865	HMPREF0389_RS07615
TIA2EST36_RS04405	TF3313_RS00735	PGTDC60_RS02875	EG14_RS07445	PI172_RS02560	BFO_RS12870	HMPREF0389_RS07620
TIA2EST36_RS04425	TF3313_RS00745	PGTDC60_RS02890	EG14_RS07745	PI172_RS02565	BFO_RS12875	HMPREF0389_RS07635
TIA2EST36_RS04435	TF3313_RS00750	PGTDC60_RS02900	EG14_RS07785	PI172_RS02695	BFO_RS12885	HMPREF0389_RS07640
TIA2EST36_RS04445	TF3313_RS00760	PGTDC60_RS02915	EG14_RS07930	PI172_RS02775	BFO_RS12910	HMPREF0389_RS07650
TIA2EST36_RS04530	TF3313_RS00825	PGTDC60_RS02960	EG14_RS07935	PI172_RS02780	BFO_RS12915	HMPREF0389_RS07655
TIA2EST36_RS04545	TF3313_RS00890	PGTDC60_RS02965	EG14_RS07955	PI172_RS02875	BFO_RS12925	HMPREF0389_RS07660
TIA2EST36_RS04550	TF3313_RS00915	PGTDC60_RS02975	EG14_RS07995	PI172_RS02890	BFO_RS12945	HMPREF0389_RS07665
TIA2EST36_RS04585	TF3313_RS00945	PGTDC60_RS02995	EG14_RS08000	PI172_RS03215	BFO_RS12950	HMPREF0389_RS07670
TIA2EST36_RS04595	TF3313_RS01125	PGTDC60_RS03015	EG14_RS08075	PI172_RS03900	BFO_RS12960	HMPREF0389_RS07680
TIA2EST36_RS04600	TF3313_RS01145	PGTDC60_RS03050	EG14_RS08140	PI172_RS04085	BFO_RS12965	HMPREF0389_RS07690
TIA2EST36_RS04605	TF3313_RS01155	PGTDC60_RS03070	EG14_RS08165	PI172_RS04225	BFO_RS12970	HMPREF0389_RS07695
TIA2EST36_RS04625	TF3313_RS01195	PGTDC60_RS03080	EG14_RS08180	PI172_RS04775	BFO_RS12975	HMPREF0389_RS07700
TIA2EST36_RS04640	TF3313_RS01230	PGTDC60_RS03085	EG14_RS08190	PI172_RS05145	BFO_RS12980	HMPREF0389_RS07705
TIA2EST36_RS04665	TF3313_RS01240	PGTDC60_RS03090	EG14_RS08220	PI172_RS05185	BFO_RS13000	HMPREF0389_RS07725
TIA2EST36_RS04675	TF3313_RS01270	PGTDC60_RS03110	EG14_RS08270	PI172_RS05225	BFO_RS13005	HMPREF0389_RS07745
TIA2EST36_RS04695	TF3313_RS01300	PGTDC60_RS03120	EG14_RS08325	PI172_RS05540	BFO_RS13020	HMPREF0389_RS07750
TIA2EST36_RS04700	TF3313_RS01340	PGTDC60_RS03130	EG14_RS08330	PI172_RS05625	BFO_RS13030	HMPREF0389_RS07760
TIA2EST36_RS04705	TF3313_RS01345	PGTDC60_RS03145	EG14_RS08335	PI172_RS06345	BFO_RS13040	HMPREF0389_RS07775
TIA2EST36_RS04710	TF3313_RS01380	PGTDC60_RS03155	EG14_RS08340	PI172_RS06350	BFO_RS13195	HMPREF0389_RS07800
TIA2EST36_RS04735	TF3313_RS01465	PGTDC60_RS03170	EG14_RS08350	PI172_RS06710	BFO_RS13205	HMPREF0389_RS07825
TIA2EST36_RS04770	TF3313_RS01580	PGTDC60_RS03200	EG14_RS08355	PI172_RS06715	BFO_RS13215	HMPREF0389_RS07830
TIA2EST36_RS04775	TF3313_RS01610	PGTDC60_RS03245	EG14_RS08395	PI172_RS06865	BFO_RS13405	HMPREF0389_RS07835
TIA2EST36_RS04785	TF3313_RS01670	PGTDC60_RS03255	EG14_RS08410	PI172_RS06965	BFO_RS13530	HMPREF0389_RS07850
TIA2EST36_RS04790	TF3313_RS01750	PGTDC60_RS03260	EG14_RS08520	PI172_RS07185	BFO_RS13535	HMPREF0389_RS07855
TIA2EST36_RS04840	TF3313_RS01790	PGTDC60_RS03290	EG14_RS08560	PI172_RS07430	BFO_RS13540	HMPREF0389_RS07865
TIA2EST36_RS04845	TF3313_RS01840	PGTDC60_RS03315	EG14_RS08570	PI172_RS07555	BFO_RS14300	HMPREF0389_RS07870
TIA2EST36_RS04855	TF3313_RS01930	PGTDC60_RS03330	EG14_RS08575	PI172_RS07590	BFO_RS15275	HMPREF0389_RS07880
TIA2EST36_RS04865	TF3313_RS01950	PGTDC60_RS03335	EG14_RS08585	PI172_RS07745	BFO_RS13555	HMPREF0389_RS07895
TIA2EST36_RS04900	TF3313_RS02035	PGTDC60_RS03525	EG14_RS08610	PI172_RS07770	BFO_RS13580	HMPREF0389_RS07905
TIA2EST36_RS04920	TF3313_RS02050	PGTDC60_RS03560	EG14_RS08655	PI172_RS07840	BFO_RS13585	HMPREF0389_RS07915
TIA2EST36_RS04945	TF3313_RS02055	PGTDC60_RS03570	EG14_RS08715	PI172_RS07855	BFO_RS13590	HMPREF0389_RS07920
TIA2EST36_RS04960	TF3313_RS02070	PGTDC60_RS03585	EG14_RS08740	PI172_RS07905	BFO_RS13615	HMPREF0389_RS07935
TIA2EST36_RS04990	TF3313_RS02080	PGTDC60_RS03640	EG14_RS08800	PI172_RS07920	BFO_RS13620	HMPREF0389_RS07940
TIA2EST36_RS05015	TF3313_RS02100	PGTDC60_RS03770	EG14_RS08825	PI172_RS07940	BFO_RS13625	HMPREF0389_RS07945
TIA2EST36_RS05025	TF3313_RS02125	PGTDC60_RS03775	EG14_RS08845	PI172_RS07945	BFO_RS13640	HMPREF0389_RS07955
TIA2EST36_RS13740	TF3313_RS02135	PGTDC60_RS03820	EG14_RS08850	PI172_RS07955	BFO_RS13660	HMPREF0389_RS07970
TIA2EST36_RS05090	TF3313_RS02150	PGTDC60_RS03845	EG14_RS08895	PI172_RS08025	BFO_RS13665	HMPREF0389_RS08040
TIA2EST36_RS05110	TF3313_RS02160	PGTDC60_RS03890	EG14_RS08905	PI172_RS08030	BFO_RS13670	HMPREF0389_RS08060
TIA2EST36_RS05155	TF3313_RS02165	PGTDC60_RS03915	EG14_RS09075	PI172_RS08055	BFO_RS13705	HMPREF0389_RS08070
TIA2EST36_RS05160	TF3313_RS02250	PGTDC60_RS03955	EG14_RS09080	PI172_RS08075	BFO_RS13710	HMPREF0389_RS08080
TIA2EST36_RS05165	TF3313_RS02260	PGTDC60_RS03985	EG14_RS09175	PI172_RS08090	BFO_RS13720	HMPREF0389_RS08085
TIA2EST36_RS05210	TF3313_RS02295	PGTDC60_RS03990	EG14_RS09340	PI172_RS08095	BFO_RS13730	HMPREF0389_RS08090
TIA2EST36_RS05220	TF3313_RS02315	PGTDC60_RS04065	EG14_RS09345	PI172_RS08105	BFO_RS13735	HMPREF0389_RS08100
TIA2EST36_RS05225	TF3313_RS02320	PGTDC60_RS04090	EG14_RS09400	PI172_RS08675	BFO_RS13740	HMPREF0389_RS08105
TIA2EST36_RS05245	TF3313_RS02325	PGTDC60_RS04100	EG14_RS09415	PI172_RS08680	BFO_RS13745	HMPREF0389_RS08110
TIA2EST36_RS05255	TF3313_RS02355	PGTDC60_RS04115	EG14_RS09730	PI172_RS09185	BFO_RS13750	HMPREF0389_RS08115
TIA2EST36_RS05260	TF3313_RS02410	PGTDC60_RS04160	EG14_RS09790	PI172_RS09380	BFO_RS13765	HMPREF0389_RS08120
TIA2EST36_RS05325	TF3313_RS02460	PGTDC60_RS04170	EG14_RS09835	PI172_RS09480	BFO_RS13770	HMPREF0389_RS08125
TIA2EST36_RS05350	TF3313_RS02470	PGTDC60_RS04175	EG14_RS09850	PI172_RS09900	BFO_RS13795	HMPREF0389_RS08130
TIA2EST36_RS05355	TF3313_RS02480	PGTDC60_RS04185	EG14_RS09925	PI172_RS09910	BFO_RS13800	HMPREF0389_RS08135
TIA2EST36_RS05360	TF3313_RS02500	PGTDC60_RS04200	EG14_RS10175	PI172_RS10145	BFO_RS13805	HMPREF0389_RS08140
TIA2EST36_RS05375	TF3313_RS02525	PGTDC60_RS04210	EG14_RS10180	PI172_RS10480	BFO_RS13810	HMPREF0389_RS08145
TIA2EST36_RS05445	TF3313_RS02570	PGTDC60_RS04225	EG14_RS10275	PI172_RS10485	BFO_RS13815	HMPREF0389_RS08160
TIA2EST36_RS05455	TF3313_RS02930	PGTDC60_RS04235	EG14_RS10320	PI172_RS10635	BFO_RS13820	HMPREF0389_RS08165
TIA2EST36_RS05465	TF3313_RS02985	PGTDC60_RS04240	EG14_RS10340	PI172_RS10650	BFO_RS13825	HMPREF0389_RS08175
TIA2EST36_RS05480	TF3313_RS03010	PGTDC60_RS04300	JO40_RS03515	PI172_RS10670	BFO_RS13830	HMPREF0389_RS08220
TIA2EST36_RS05485	TF3313_RS03040	PGTDC60_RS04355	JO40_RS04955	PI172_RS10675	BFO_RS13840	HMPREF0389_RS08225
TIA2EST36_RS05490	TF3313_RS03110	PGTDC60_RS04360	NW74_RS02925	PI172_RS10895	BFO_RS13845	HMPREF0389_RS08230
TIA2EST36_RS05505	TF3313_RS03235	PGTDC60_RS04380	PGA7_RS00015	PI172_RS10900	BFO_RS13850	HMPREF0389_RS08245
TIA2EST36_RS05540	TF3313_RS15410	PGTDC60_RS04400	PGA7_RS00085	RM6536_RS01210	BFO_RS13855	HMPREF0389_RS08250
TIA2EST36_RS05565	TF3313_RS15415	PGTDC60_RS04415	PGA7_RS00095	RM6536_RS02615	BFO_RS13860	HMPREF0389_RS08255
TIA2EST36_RS05625	TF3313_RS03330	PGTDC60_RS04475	PGA7_RS00145	RM6536_RS03730	BFO_RS13870	HMPREF0389_RS08270
TIA2EST36_RS05635	TF3313_RS03335	PGTDC60_RS04505	PGA7_RS00155	PMEL_RS00510	BFO_RS13875	HMPREF0389_RS08275
TIA2EST36_RS05650	TF3313_RS03340	PGTDC60_RS04625	PGA7_RS10035	PMEL_RS09715	BFO_RS13880	HMPREF0389_RS08295
TIA2EST36_RS05665	TF3313_RS03345	PGTDC60_RS04650	PGA7_RS00210	PMEL_RS09765	BFO_RS13890	HMPREF0389_RS08305
TIA2EST36_RS05675	TF3313_RS03370	PGTDC60_RS04710	PGA7_RS00230	PMEL_RS09900	BFO_RS13900	HMPREF0389_RS08310
TIA2EST36_RS05715	TF3313_RS03595	PGTDC60_RS04730	PGA7_RS00245	GDK37_RS00735	BFO_RS13905	HMPREF0389_RS08315
TIA2EST36_RS05725	TF3313_RS03625	PGTDC60_RS04745	PGA7_RS00300	GDK37_RS01135	BFO_RS00005	HMPREF0389_RS08325
TIA2EST36_RS05750	TF3313_RS03690	PGTDC60_RS04795	PGA7_RS00305	GDK37_RS01155	PAZ_RS00620	HMPREF0389_RS08340
TIA2EST36_RS05795	TF3313_RS03695	PGTDC60_RS04805	PGA7_RS00435	GDK37_RS01220	PAZ_RS06785	HMPREF0389_RS08355
TIA2EST36_RS05865	TF3313_RS03750	PGTDC60_RS04835	PGA7_RS00475	GDK37_RS01295	PAZ_RS07680	HMPREF0389_RS08360
TIA2EST36_RS05875	TF3313_RS03765	PGTDC60_RS04890	PGA7_RS00600	GDK37_RS01360	TIB1ST10_RS00600	HMPREF0389_RS08380
TIA2EST36_RS05885	TF3313_RS03785	PGTDC60_RS04925	PGA7_RS00605	GDK37_RS01645	TIB1ST10_RS00775	HMPREF0389_RS08400
TIA2EST36_RS05900	TF3313_RS03795	PGTDC60_RS04955	PGA7_RS00610	GDK37_RS01880	TIB1ST10_RS01045	HMPREF0389_RS08410
TIA2EST36_RS05910	TF3313_RS03815	PGTDC60_RS04985	PGA7_RS00620	GDK37_RS02615	TIB1ST10_RS05130	HMPREF0389_RS08435
TIA2EST36_RS05915	TF3313_RS03825	PGTDC60_RS04990	PGA7_RS00630	GDK37_RS02670	TIB1ST10_RS05880	HMPREF0389_RS08440
TIA2EST36_RS05955	TF3313_RS03850	PGTDC60_RS04995	PGA7_RS00650	GDK37_RS03030	TIB1ST10_RS06125	HMPREF0389_RS08450
TIA2EST36_RS05965	TF3313_RS03860	PGTDC60_RS05000	PGA7_RS00675	GDK37_RS03150	TIB1ST10_RS06875	HMPREF0389_RS08460
TIA2EST36_RS06005	TF3313_RS03865	PGTDC60_RS05010	PGA7_RS00750	GDK37_RS03360	TIB1ST10_RS07615	HMPREF0389_RS08470
TIA2EST36_RS06025	TF3313_RS03940	PGTDC60_RS05020	PGA7_RS00975	GDK37_RS03390	TIB1ST10_RS07740	HMPREF0389_RS08475
TIA2EST36_RS06030	TF3313_RS15430	PGTDC60_RS05025	PGA7_RS01030	GDK37_RS03570	TIB1ST10_RS11590	HMPREF0389_RS08480
TIA2EST36_RS06040	TF3313_RS03960	PGTDC60_RS05070	PGA7_RS01070	GDK37_RS04390	TIIST44_RS11680	HMPREF0389_RS08485
TIA2EST36_RS06045	TF3313_RS03980	PGTDC60_RS05075	PGA7_RS01115	GDK37_RS04540	PAC1_RS07010	HMPREF0389_RS08510
TIA2EST36_RS06070	TF3313_RS15435	PGTDC60_RS05095	PGA7_RS01120	GDK37_RS05025	PAC1_RS07910	HMPREF0389_RS08520
TIA2EST36_RS06095	TF3313_RS04085	PGTDC60_RS05110	PGA7_RS01140	GDK37_RS05195	PREDE_RS04680	HMPREF0389_RS08525
TIA2EST36_RS06100	TF3313_RS04100	PGTDC60_RS05120	PGA7_RS01155	GDK37_RS05350	PAGK_RS03565	HMPREF0389_RS08530
TIA2EST36_RS06125	TF3313_RS04155	PGTDC60_RS05205	PGA7_RS01405	GDK37_RS05635	PAGK_RS04340	HMPREF0389_RS08540
TIA2EST36_RS06130	TF3313_RS04215	PGTDC60_RS05210	PGA7_RS01420	GDK37_RS06515	PAGK_RS08995	HMPREF0389_RS08545
TIA2EST36_RS06175	TF3313_RS04290	PGTDC60_RS05245	PGA7_RS01505	GDK37_RS06830	PAGK_RS11890	HMPREF0389_RS08570
TIA2EST36_RS06180	TF3313_RS04340	PGTDC60_RS05290	PGA7_RS01555	GDK37_RS08215	PAGK_RS11940	HMPREF0389_RS08580
TIA2EST36_RS06190	TF3313_RS04360	PGTDC60_RS05305	PGA7_RS01575	GDK37_RS08255	SCRE_RS01490	HMPREF0389_RS08585
TIA2EST36_RS06235	TF3313_RS04405	PGTDC60_RS05320	PGA7_RS01580	GDK37_RS09050	SCRE_RS08830	HMPREF0389_RS08590
TIA2EST36_RS06260	TF3313_RS04465	PGTDC60_RS05325	PGA7_RS01590	GDK37_RS09240	SCI_RS00090	HMPREF0389_RS08595
TIA2EST36_RS06265	TF3313_RS04490	PGTDC60_RS05345	PGA7_RS01645	GDK37_RS09250	SCI_RS01575	HMPREF0389_RS08605
TIA2EST36_RS12270	TF3313_RS04500	PGTDC60_RS05445	PGA7_RS01670	GDK37_RS09435	SCI_RS07885	HMPREF0389_RS08610
TIA2EST36_RS12285	TF3313_RS04625	PGTDC60_RS05450	PGA7_RS01725	GDK37_RS09860	SCI_RS09075	HMPREF0389_RS08625
TIA2EST36_RS12290	TF3313_RS04755	PGTDC60_RS05455	PGA7_RS01845	GDK37_RS10330	SCR2_RS01480	HMPREF0389_RS08645
TIA2EST36_RS06445	TF3313_RS04790	PGTDC60_RS05465	PGA7_RS01980	GDK37_RS11405	SCR2_RS08825	PAZ_RS00750
TIA2EST36_RS06505	TF3313_RS04840	PGTDC60_RS05470	PGA7_RS02035	GDK37_RS11435	TF3313_RS00015	PAZ_RS02185
TIA2EST36_RS06510	TF3313_RS04920	PGTDC60_RS05495	PGA7_RS02165	GDK37_RS12480	TF3313_RS00020	PAZ_RS04475
TIA2EST36_RS06515	TF3313_RS04950	PGTDC60_RS05525	PGA7_RS02170	GDK37_RS12525	TF3313_RS00025	PAZ_RS06640
TIA2EST36_RS06525	TF3313_RS04965	PGTDC60_RS05600	PGA7_RS02260	GDK37_RS12550	TF3313_RS00040	PAZ_RS09340
TIA2EST36_RS06555	TF3313_RS04975	PGTDC60_RS05605	PGA7_RS02285	FNX46_RS01405	TF3313_RS00060	PAZ_RS10695
TIA2EST36_RS06580	TF3313_RS05035	PGTDC60_RS05625	PGA7_RS02485	FNX46_RS01495	TF3313_RS00070	TIB1ST10_RS00730
TIA2EST36_RS06585	TF3313_RS05040	PGTDC60_RS05630	PGA7_RS02505	FNX46_RS01790	TF3313_RS00090	TIB1ST10_RS04440
TIA2EST36_RS06590	TF3313_RS05065	PGTDC60_RS05640	PGA7_RS02515	FNX46_RS02210	TF3313_RS00095	TIB1ST10_RS05380
TIA2EST36_RS06595	TF3313_RS05195	PGTDC60_RS05650	PGA7_RS02550	FNX46_RS02595	TF3313_RS00105	TIB1ST10_RS06755
TIA2EST36_RS06620	TF3313_RS05245	PGTDC60_RS05715	PGA7_RS02590	FNX46_RS02680	TF3313_RS00120	TIB1ST10_RS07940
TIA2EST36_RS06630	TF3313_RS05250	PGTDC60_RS05730	PGA7_RS02600	FNX46_RS03200	TF3313_RS00125	TIB1ST10_RS09070
TIA2EST36_RS06635	TF3313_RS05255	PGTDC60_RS05740	PGA7_RS02605	FNX46_RS03485	TF3313_RS00135	TIB1ST10_RS10325
TIA2EST36_RS06735	TF3313_RS05295	PGTDC60_RS05775	PGA7_RS02725	FNX46_RS03560	TF3313_RS00190	TIB1ST10_RS10880
TIA2EST36_RS06775	TF3313_RS05355	PGTDC60_RS05815	PGA7_RS02765	FNX46_RS03590	TF3313_RS00205	TIB1ST10_RS11855
TIA2EST36_RS06840	TF3313_RS14660	PGTDC60_RS05860	PGA7_RS02925	FNX46_RS04280	TF3313_RS00225	TIIST44_RS03545
TIA2EST36_RS06845	TF3313_RS05410	PGTDC60_RS05875	PGA7_RS02950	FNX46_RS04335	TF3313_RS00270	PIN17_RS00030
TIA2EST36_RS06860	TF3313_RS05445	PGTDC60_RS05880	PGA7_RS02960	FNX46_RS04420	TF3313_RS00310	PIN17_RS00110
TIA2EST36_RS06865	TF3313_RS05450	PGTDC60_RS05900	PGA7_RS03015	FNX46_RS05065	TF3313_RS00315	PIN17_RS00165
TIA2EST36_RS06870	TF3313_RS05575	PGTDC60_RS05955	PGA7_RS03025	FNX46_RS05415	TF3313_RS00325	PIN17_RS00225
TIA2EST36_RS06875	TF3313_RS05620	PGTDC60_RS06010	PGA7_RS03080	FNX46_RS05645	TF3313_RS00330	PIN17_RS00785
TIA2EST36_RS06910	TF3313_RS15185	PGTDC60_RS06035	PGA7_RS03375	FNX46_RS05785	TF3313_RS00335	PIN17_RS00985
TIA2EST36_RS06985	TF3313_RS05825	PGTDC60_RS06045	PGA7_RS03380	FNX46_RS05820	TF3313_RS00340	PIN17_RS01380
TIA2EST36_RS07000	TF3313_RS05840	PGTDC60_RS06070	PGA7_RS03405	FNX46_RS05975	TF3313_RS00345	PIN17_RS01595
TIA2EST36_RS07020	TF3313_RS05875	PGTDC60_RS06085	PGA7_RS03465	FNX46_RS06140	TF3313_RS00385	PIN17_RS01615
TIA2EST36_RS07025	TF3313_RS05880	PGTDC60_RS06095	PGA7_RS03650	FNX46_RS06205	TF3313_RS00390	PIN17_RS02025
TIA2EST36_RS07030	TF3313_RS05930	PGTDC60_RS06170	PGA7_RS03660	FNX46_RS06370	TF3313_RS00395	PIN17_RS03005
TIA2EST36_RS07080	TF3313_RS05940	PGTDC60_RS06240	PGA7_RS03680	FNX46_RS06940	TF3313_RS00400	PIN17_RS03110
TIA2EST36_RS07100	TF3313_RS05945	PGTDC60_RS06245	PGA7_RS03685	FNX46_RS06980	TF3313_RS00410	PIN17_RS03125
TIA2EST36_RS07105	TF3313_RS05960	PGTDC60_RS06270	PGA7_RS03690	FNX46_RS07045	TF3313_RS00435	PIN17_RS03155
TIA2EST36_RS07120	TF3313_RS05975	PGTDC60_RS06275	PGA7_RS03700	FNX46_RS08725	TF3313_RS00445	PIN17_RS03180
TIA2EST36_RS13825	TF3313_RS06020	PGTDC60_RS06280	PGA7_RS03705	FNX46_RS08825	TF3313_RS00480	PIN17_RS03335
TIA2EST36_RS07155	TF3313_RS06090	PGTDC60_RS06290	PGA7_RS03885	FNX46_RS09215	TF3313_RS00495	PIN17_RS03530
TIA2EST36_RS07175	TF3313_RS06190	PGTDC60_RS06325	PGA7_RS03890	FNX46_RS09365	TF3313_RS00505	PIN17_RS03600
TIA2EST36_RS07180	TF3313_RS06195	PGTDC60_RS06355	PGA7_RS03930	FNX46_RS09745	TF3313_RS00525	PIN17_RS03665
TIA2EST36_RS07185	TF3313_RS06205	PGTDC60_RS06360	PGA7_RS03970	FNX46_RS10010	TF3313_RS00535	PIN17_RS03970
TIA2EST36_RS07190	TF3313_RS06235	PGTDC60_RS06395	PGA7_RS04025	FNX46_RS10160	TF3313_RS00540	PIN17_RS04140
TIA2EST36_RS07205	TF3313_RS06340	PGTDC60_RS06420	PGA7_RS04030	FNX46_RS10445	TF3313_RS00590	PIN17_RS04180
TIA2EST36_RS07215	TF3313_RS06430	PGTDC60_RS06500	PGA7_RS04145	FNX46_RS10900	TF3313_RS00605	PIN17_RS04225
TIA2EST36_RS07250	TF3313_RS06450	PGTDC60_RS06560	PGA7_RS04170	FNX46_RS10950	TF3313_RS00650	PIN17_RS04735
TIA2EST36_RS07255	TF3313_RS06455	PGTDC60_RS06565	PGA7_RS04190	FNX46_RS11320	TF3313_RS00655	PIN17_RS04895
TIA2EST36_RS07275	TF3313_RS06460	PGTDC60_RS06580	PGA7_RS04270	FNX46_RS11450	TF3313_RS00665	PIN17_RS05140
TIA2EST36_RS07300	TF3313_RS06475	PGTDC60_RS06605	PGA7_RS04290	FNX46_RS11635	TF3313_RS00680	PIN17_RS05460
TIA2EST36_RS07305	TF3313_RS06480	PGTDC60_RS06650	PGA7_RS04360	FNX46_RS12455	TF3313_RS00685	PIN17_RS05510
TIA2EST36_RS14045	TF3313_RS06730	PGTDC60_RS06670	PGA7_RS04490	F1564_RS09010	TF3313_RS00690	PIN17_RS05570
TIA2EST36_RS07390	TF3313_RS06740	PGTDC60_RS06690	PGA7_RS04555	FVE74_RS01110	TF3313_RS00695	PIN17_RS05595
TIA2EST36_RS07395	TF3313_RS06745	PGTDC60_RS06715	PGA7_RS04745	FVE74_RS08310	TF3313_RS00700	PIN17_RS05645
TIA2EST36_RS07420	TF3313_RS06800	PGTDC60_RS06750	PGA7_RS04760	FVE75_RS00330	TF3313_RS00705	PIN17_RS06475
TIA2EST36_RS07450	TF3313_RS06840	PGTDC60_RS06755	PGA7_RS04785	CASZ1_RS01300	TF3313_RS00845	PIN17_RS06490
TIA2EST36_RS07455	TF3313_RS06845	PGTDC60_RS06765	PGA7_RS04790	CASZ1_RS01670	TF3313_RS00850	PIN17_RS06510
TIA2EST36_RS07485	TF3313_RS06880	PGTDC60_RS06770	PGA7_RS04800	CASZ1_RS02060	TF3313_RS00855	PIN17_RS06515
TIA2EST36_RS07500	TF3313_RS06915	PGTDC60_RS06825	PGA7_RS04880	CASZ1_RS02525	TF3313_RS00875	PIN17_RS06605
TIA2EST36_RS07525	TF3313_RS06940	PGTDC60_RS06860	PGA7_RS04910	CASZ1_RS03045	TF3313_RS00885	PIN17_RS06615
TIA2EST36_RS07545	TF3313_RS07025	PGTDC60_RS06915	PGA7_RS04950	CASZ1_RS03325	TF3313_RS00910	PIN17_RS06655
TIA2EST36_RS07555	TF3313_RS07145	PGTDC60_RS06935	PGA7_RS05075	CASZ1_RS03430	TF3313_RS00920	PIN17_RS06670
TIA2EST36_RS07585	TF3313_RS07255	PGTDC60_RS06950	PGA7_RS05430	CASZ1_RS04080	TF3313_RS00925	PIN17_RS06750
TIA2EST36_RS07625	TF3313_RS07265	PGTDC60_RS06955	PGA7_RS05450	CASZ1_RS04135	TF3313_RS00930	PIN17_RS06795
TIA2EST36_RS07630	TF3313_RS07285	PGTDC60_RS06960	PGA7_RS05465	CASZ1_RS04210	TF3313_RS00935	PIN17_RS07070
TIA2EST36_RS07650	TF3313_RS07290	PGTDC60_RS06995	PGA7_RS05560	CASZ1_RS04840	TF3313_RS00940	PIN17_RS07225
TIA2EST36_RS07655	TF3313_RS07300	PGTDC60_RS07020	PGA7_RS05585	CASZ1_RS05180	TF3313_RS00950	PIN17_RS07300
TIA2EST36_RS07695	TF3313_RS07335	PGTDC60_RS07080	PGA7_RS05605	CASZ1_RS05535	TF3313_RS00960	PIN17_RS07480
TIA2EST36_RS07710	TF3313_RS07375	PGTDC60_RS07085	PGA7_RS05660	CASZ1_RS05570	TF3313_RS00965	PIN17_RS07520
TIA2EST36_RS07715	TF3313_RS07420	PGTDC60_RS07095	PGA7_RS05705	CASZ1_RS05715	TF3313_RS00970	PIN17_RS07575
TIA2EST36_RS07735	TF3313_RS07425	PGTDC60_RS07100	PGA7_RS05805	CASZ1_RS05945	TF3313_RS00985	PIN17_RS07780
TIA2EST36_RS07740	TF3313_RS07455	PGTDC60_RS07105	PGA7_RS05825	CASZ1_RS06105	TF3313_RS01000	PIN17_RS07795
TIA2EST36_RS07750	TF3313_RS07460	PGTDC60_RS07135	PGA7_RS05975	CASZ1_RS06540	TF3313_RS01030	PIN17_RS07870
TIA2EST36_RS07755	TF3313_RS07555	PGTDC60_RS07145	PGA7_RS05980	CASZ1_RS07330	TF3313_RS01040	PIN17_RS07960
TIA2EST36_RS07770	TF3313_RS07585	PGTDC60_RS07155	PGA7_RS05990	CASZ1_RS08420	TF3313_RS01045	PIN17_RS08120
TIA2EST36_RS07785	TF3313_RS07615	PGTDC60_RS07175	PGA7_RS06000	CASZ1_RS08510	TF3313_RS01065	PIN17_RS08390
TIA2EST36_RS07835	TF3313_RS07635	PGTDC60_RS07180	PGA7_RS06010	CASZ1_RS08650	TF3313_RS01075	PIN17_RS08580
TIA2EST36_RS07840	TF3313_RS07640	PGTDC60_RS07185	PGA7_RS06065	CASZ1_RS08895	TF3313_RS01105	PIN17_RS08670
TIA2EST36_RS07845	TF3313_RS07655	PGTDC60_RS07190	PGA7_RS06085	CASZ1_RS09035	TF3313_RS01160	PIN17_RS08680
TIA2EST36_RS07860	TF3313_RS07660	PGTDC60_RS07195	PGA7_RS06095	CASZ1_RS09395	TF3313_RS01170	PIN17_RS08905
TIA2EST36_RS07870	TF3313_RS07680	PGTDC60_RS07200	PGA7_RS06100	CASZ1_RS09485	TF3313_RS14125	PIN17_RS09100
TIA2EST36_RS07880	TF3313_RS07690	PGTDC60_RS07245	PGA7_RS06140	CASZ1_RS09655	TF3313_RS01175	PIN17_RS09330
TIA2EST36_RS07895	TF3313_RS07695	PGTDC60_RS07255	PGA7_RS06150	CASZ1_RS09805	TF3313_RS01180	PIN17_RS09360
TIA2EST36_RS07930	TF3313_RS07700	PGTDC60_RS07260	PGA7_RS06230	CASZ1_RS10080	TF3313_RS01200	PIN17_RS09370
TIA2EST36_RS07935	TF3313_RS07740	PGTDC60_RS07265	PGA7_RS06260	CASZ1_RS10095	TF3313_RS01205	PIN17_RS09375
TIA2EST36_RS07970	TF3313_RS07775	PGTDC60_RS07270	PGA7_RS06280	CASZ1_RS10545	TF3313_RS01210	PIN17_RS09410
TIA2EST36_RS08045	TF3313_RS07785	PGTDC60_RS07300	PGA7_RS06350	CASZ1_RS10900	TF3313_RS01225	PIN17_RS09460
TIA2EST36_RS08050	TF3313_RS07810	PGTDC60_RS07305	PGA7_RS06510	CASZ1_RS11025	TF3313_RS01255	PIN17_RS09555
TIA2EST36_RS08065	TF3313_RS07825	PGTDC60_RS07315	PGA7_RS06590	CASZ1_RS11200	TF3313_RS01260	PIN17_RS09560
TIA2EST36_RS08070	TF3313_RS15475	PGTDC60_RS07345	PGA7_RS06595	CASZ1_RS11880	TF3313_RS01265	PIN17_RS09670
TIA2EST36_RS08075	TF3313_RS07880	PGTDC60_RS07380	PGA7_RS06715	CASZ1_RS12015	TF3313_RS01275	PIN17_RS09685
TIA2EST36_RS08080	TF3313_RS07885	PGTDC60_RS07415	PGA7_RS06720	CASZ2_RS01300	TF3313_RS01285	PIN17_RS09940
TIA2EST36_RS08105	TF3313_RS07965	PGTDC60_RS07420	PGA7_RS06840	CASZ2_RS01675	TF3313_RS01290	PIN17_RS09995
TIA2EST36_RS08115	TF3313_RS08005	PGTDC60_RS07465	PGA7_RS06870	CASZ2_RS02070	TF3313_RS01315	PIN17_RS10030
TIA2EST36_RS08135	TF3313_RS08035	PGTDC60_RS07485	PGA7_RS06940	CASZ2_RS02535	TF3313_RS01320	PIN17_RS10095
TIA2EST36_RS08145	TF3313_RS08045	PGTDC60_RS07495	PGA7_RS06950	CASZ2_RS03055	TF3313_RS01325	PIN17_RS10330
TIA2EST36_RS08485	TF3313_RS14030	PGTDC60_RS07500	PGA7_RS06990	CASZ2_RS03335	TF3313_RS01330	PIN17_RS10335
TIA2EST36_RS12535	TF3313_RS08130	PGTDC60_RS07510	PGA7_RS06995	CASZ2_RS03440	TF3313_RS01335	PIN17_RS10345
TIA2EST36_RS08490	TF3313_RS08145	PGTDC60_RS07525	PGA7_RS07000	CASZ2_RS04090	TF3313_RS01390	PIN17_RS10480
TIA2EST36_RS08515	TF3313_RS08150	PGTDC60_RS07530	PGA7_RS07070	CASZ2_RS04145	TF3313_RS01445	PIN17_RS10485
TIA2EST36_RS08535	TF3313_RS08160	PGTDC60_RS07535	PGA7_RS07135	CASZ2_RS04225	TF3313_RS01470	PIN17_RS10765
TIA2EST36_RS08540	TF3313_RS08170	PGTDC60_RS07545	PGA7_RS07285	CASZ2_RS04855	TF3313_RS01500	PIN17_RS10865
TIA2EST36_RS08555	TF3313_RS08195	PGTDC60_RS07565	PGA7_RS07455	CASZ2_RS05195	TF3313_RS01505	PIN17_RS10875
TIA2EST36_RS08560	TF3313_RS08340	PGTDC60_RS07580	PGA7_RS07475	CASZ2_RS05550	TF3313_RS01510	PIN17_RS10900
TIA2EST36_RS08575	TF3313_RS08345	PGTDC60_RS07585	PGA7_RS07490	CASZ2_RS05585	TF3313_RS01515	PIN17_RS10915
TIA2EST36_RS08580	TF3313_RS08365	PGTDC60_RS07640	PGA7_RS07505	CASZ2_RS05730	TF3313_RS01520	PIN17_RS10950
TIA2EST36_RS08595	TF3313_RS08370	PGTDC60_RS07665	PGA7_RS07520	CASZ2_RS05960	TF3313_RS01525	PIN17_RS10960
TIA2EST36_RS08610	TF3313_RS14765	PGTDC60_RS07675	PGA7_RS07525	CASZ2_RS06120	TF3313_RS01535	PIN17_RS10995
TIA2EST36_RS08615	TF3313_RS08395	PGTDC60_RS07680	PGA7_RS07530	CASZ2_RS06555	TF3313_RS01590	PIN17_RS11050
TIA2EST36_RS08665	TF3313_RS08420	PGTDC60_RS07750	PGA7_RS07645	CASZ2_RS07340	TF3313_RS01595	PIN17_RS11165
TIA2EST36_RS08670	TF3313_RS08430	PGTDC60_RS07760	PGA7_RS07650	CASZ2_RS08430	TF3313_RS01615	PIN17_RS11250
TIA2EST36_RS08675	TF3313_RS14320	PGTDC60_RS07835	PGA7_RS07805	CASZ2_RS08520	TF3313_RS01625	PIN17_RS11320
TIA2EST36_RS08685	TF3313_RS08450	PGTDC60_RS07870	PGA7_RS07810	CASZ2_RS08660	TF3313_RS01630	PIN17_RS11325
TIA2EST36_RS08810	TF3313_RS08460	PGTDC60_RS07900	PGA7_RS07860	CASZ2_RS08905	TF3313_RS01635	PIN17_RS11340
TIA2EST36_RS08825	TF3313_RS08535	PGTDC60_RS07955	PGA7_RS08100	CASZ2_RS09045	TF3313_RS01640	PIN17_RS11345
TIA2EST36_RS08845	TF3313_RS08600	PGTDC60_RS07975	PGA7_RS08105	CASZ2_RS09405	TF3313_RS01645	HMPREF9154_RS06110
TIA2EST36_RS08860	TF3313_RS08670	PGTDC60_RS07980	PGA7_RS08110	CASZ2_RS09495	TF3313_RS01650	PAC1_RS04660
TIA2EST36_RS08875	TF3313_RS08885	PGTDC60_RS07990	PGA7_RS08145	CASZ2_RS09665	TF3313_RS01655	PAC1_RS06850
TIA2EST36_RS08885	TF3313_RS08905	PGTDC60_RS08005	PGA7_RS08175	CASZ2_RS09815	TF3313_RS01660	PAC1_RS08500
TIA2EST36_RS08935	TF3313_RS09100	PGTDC60_RS08030	PGA7_RS08210	CASZ2_RS10090	TF3313_RS01665	PAC1_RS10895
TIA2EST36_RS08985	TF3313_RS09125	PGTDC60_RS08035	PGA7_RS08345	CASZ2_RS10105	TF3313_RS01680	PAC1_RS11860
TIA2EST36_RS09105	TF3313_RS09180	PGTDC60_RS08045	PGA7_RS08425	CASZ2_RS10555	TF3313_RS01685	PREDE_RS00865
TIA2EST36_RS09140	TF3313_RS09185	PGTDC60_RS08065	PGA7_RS08440	CASZ2_RS10910	TF3313_RS01690	PREDE_RS00880
TIA2EST36_RS09155	TF3313_RS09215	PGTDC60_RS08095	PGA7_RS08610	CASZ2_RS11035	TF3313_RS01695	PREDE_RS00885
TIA2EST36_RS09170	TF3313_RS09230	PGTDC60_RS11420	PGA7_RS08670	CASZ2_RS11210	TF3313_RS01700	PREDE_RS01045
TIA2EST36_RS09185	TF3313_RS09250	PGTDC60_RS08190	PGA7_RS08695	CASZ2_RS11940	TF3313_RS01710	PREDE_RS02325
TIA2EST36_RS09220	TF3313_RS09300	PGTDC60_RS08205	PGA7_RS08735	CASZ2_RS12075	TF3313_RS01720	PREDE_RS02340
TIA2EST36_RS09235	TF3313_RS09375	PGTDC60_RS08255	PGA7_RS08775	Hhaem_RS01510	TF3313_RS01730	PREDE_RS02345
TIA2EST36_RS09240	TF3313_RS09380	PGTDC60_RS08265	PGA7_RS08805	Hhaem_RS01525	TF3313_RS01735	PREDE_RS03755
TIA2EST36_RS09250	TF3313_RS09580	PGTDC60_RS08275	PGA7_RS08895	Hhaem_RS01830	TF3313_RS01755	PREDE_RS03770
TIA2EST36_RS09260	TF3313_RS09600	PGTDC60_RS08305	PGA7_RS08940	Hhaem_RS02310	TF3313_RS01770	PREDE_RS04655
TIA2EST36_RS09270	TF3313_RS09615	PGTDC60_RS08330	PGA7_RS08945	Hhaem_RS02320	TF3313_RS01780	PREDE_RS04670
TIA2EST36_RS09310	TF3313_RS09635	PGTDC60_RS08335	PGA7_RS08965	Hhaem_RS04335	TF3313_RS01785	PREDE_RS04675
TIA2EST36_RS09440	TF3313_RS09640	PGTDC60_RS08345	PGA7_RS09020	Hhaem_RS04350	TF3313_RS01800	PREDE_RS04685
TIA2EST36_RS09445	TF3313_RS09645	PGTDC60_RS08350	PGA7_RS09030	Hhaem_RS05650	TF3313_RS01805	PREDE_RS05445
TIA2EST36_RS09455	TF3313_RS09665	PGTDC60_RS08355	PGA7_RS09085	Hhaem_RS05660	TF3313_RS01815	PREDE_RS05460
TIA2EST36_RS12630	TF3313_RS09685	PGTDC60_RS08365	PGA7_RS09235	Hhaem_RS08845	TF3313_RS01835	PREDE_RS13345
TIA2EST36_RS09470	TF3313_RS09750	PGTDC60_RS08370	PGA7_RS09255	Hhaem_RS08860	TF3313_RS01845	PREDE_RS13925
TIA2EST36_RS09490	TF3313_RS14360	PGTDC60_RS08395	PGA7_RS09260	ATCC27039_RS08890	TF3313_RS01850	PREDE_RS13590
TIA2EST36_RS09500	TF3313_RS09760	PGTDC60_RS08400	PGA7_RS09265	TPCU426_RS01285	TF3313_RS01860	PREDE_RS10965
TIA2EST36_RS09535	TF3313_RS14365	PGTDC60_RS08410	PGA7_RS09315	TPCU426_RS01470	TF3313_RS01880	PREDE_RS10980
TIA2EST36_RS09555	TF3313_RS15260	PGTDC60_RS08420	PGA7_RS09360	TPCU426_RS01480	TF3313_RS02045	PREDE_RS10985
TIA2EST36_RS09570	TF3313_RS09815	PGTDC60_RS08430	PGA7_RS09375	TPCU426_RS01490	TF3313_RS02090	PREDE_RS11645
TIA2EST36_RS09605	TF3313_RS09820	PGTDC60_RS08450	PGA7_RS09420	TPCU426_RS01655	TF3313_RS02105	SY1_RS00035
TIA2EST36_RS09610	TF3313_RS09840	PGTDC60_RS08460	PGA7_RS09435	TPCU426_RS02060	TF3313_RS02110	SY1_RS00040
TIA2EST36_RS09650	TF3313_RS09865	PGTDC60_RS08555	PGA7_RS09480	TPCU426_RS02510	TF3313_RS14150	SY1_RS00100
TIA2EST36_RS09665	TF3313_RS09945	PGTDC60_RS11380	PGA7_RS09630	TPCU426_RS03195	TF3313_RS02220	SY1_RS00110
TIA2EST36_RS09670	TF3313_RS09950	PGTDC60_RS08770	PGA7_RS09635	TPCU426_RS03375	TF3313_RS02235	SY1_RS00115
TIA2EST36_RS09710	TF3313_RS10360	PGTDC60_RS08910	PGA7_RS09650	TPCU426_RS03605	TF3313_RS02265	SY1_RS00235
TIA2EST36_RS09715	TF3313_RS10495	PGTDC60_RS08915	PGA7_RS09660	TPCU426_RS03725	TF3313_RS02275	SY1_RS00360
TIA2EST36_RS09720	TF3313_RS10500	PGTDC60_RS08920	PGA7_RS09735	TPCU426_RS03975	TF3313_RS02340	SY1_RS00365
TIA2EST36_RS09725	TF3313_RS10510	PGTDC60_RS08925	PGA7_RS09740	TPCU426_RS04065	TF3313_RS02345	SY1_RS00430
TIA2EST36_RS09730	TF3313_RS15020	PGTDC60_RS08930	PGA7_RS09775	TPCU426_RS04120	TF3313_RS02365	SY1_RS00435
TIA2EST36_RS09740	TF3313_RS10525	PGTDC60_RS08940	PGA7_RS09820	TPCU426_RS04815	TF3313_RS02370	SY1_RS00470
TIA2EST36_RS09830	TF3313_RS10530	PGTDC60_RS08945	PGA7_RS09840	TPCU426_RS05040	TF3313_RS02380	SY1_RS00545
TIA2EST36_RS09855	TF3313_RS10535	PGTDC60_RS08950	PGA7_RS09875	TPCU426_RS05320	TF3313_RS02385	SY1_RS00555
TIA2EST36_RS09860	TF3313_RS10545	PGTDC60_RS08955	PGA7_RS09890	TPCU426_RS05385	TF3313_RS02390	SY1_RS00560
TIA2EST36_RS09870	TF3313_RS10565	PGTDC60_RS08960	PGA7_RS09980	TPCU426_RS05455	TF3313_RS02395	SY1_RS00835
TIA2EST36_RS09885	TF3313_RS10590	PGTDC60_RS08995	PGJ_RS00015	TPCU426_RS05520	TF3313_RS02400	SY1_RS00895
TIA2EST36_RS09895	TF3313_RS10700	PGTDC60_RS09050	PGJ_RS00030	TPCU426_RS05935	TF3313_RS02405	SY1_RS01020
TIA2EST36_RS09900	TF3313_RS10715	PGTDC60_RS09055	PGJ_RS00065	TPCU426_RS06650	TF3313_RS02420	SY1_RS01025
TIA2EST36_RS09905	TF3313_RS10725	PGTDC60_RS09060	PGJ_RS00145	TPCU426_RS06690	TF3313_RS02440	SY1_RS01035
TIA2EST36_RS09915	TF3313_RS10730	PGTDC60_RS09140	PGJ_RS00190	TPCU426_RS06730	TF3313_RS02495	SY1_RS01075
TIA2EST36_RS09920	TF3313_RS10835	PGTDC60_RS09155	PGJ_RS00210	TPCU426_RS08160	TF3313_RS02505	SY1_RS01175
TIA2EST36_RS09980	TF3313_RS10865	PGTDC60_RS09160	PGJ_RS00275	TPCU426_RS08960	TF3313_RS02510	SY1_RS01180
TIA2EST36_RS09985	TF3313_RS10880	PGTDC60_RS09165	PGJ_RS00280	TPCU426_RS09105	TF3313_RS02515	SY1_RS01245
TIA2EST36_RS09990	TF3313_RS10885	PGTDC60_RS09205	PGJ_RS00300	TPCU426_RS09565	TF3313_RS02520	SY1_RS01385
TIA2EST36_RS10050	TF3313_RS10905	PGTDC60_RS09210	PGJ_RS10045	TPCU426_RS09735	TF3313_RS02550	SY1_RS01455
TIA2EST36_RS10095	TF3313_RS10940	PGTDC60_RS09215	PGJ_RS00420	TPCU426_RS09885	TF3313_RS02560	SY1_RS01470
TIA2EST36_RS10105	TF3313_RS14830	PGTDC60_RS09225	PGJ_RS10060	TPCU426_RS10165	TF3313_RS02565	SY1_RS01490
TIA2EST36_RS10130	TF3313_RS11120	PGTDC60_RS09230	PGJ_RS00565	TPCU426_RS10445	TF3313_RS02895	SY1_RS01495
TIA2EST36_RS10135	TF3313_RS11130	PGTDC60_RS09235	PGJ_RS00570	TPCU426_RS10635	TF3313_RS02900	SY1_RS01590
TIA2EST36_RS10250	TF3313_RS11135	PGTDC60_RS09280	PGJ_RS00595	TPCU426_RS10995	TF3313_RS02920	SY1_RS01765
TIA2EST36_RS10255	TF3313_RS11245	PGTDC60_RS09290	PGJ_RS00605	TPCU426_RS11295	TF3313_RS02925	SY1_RS01855
TIA2EST36_RS10260	TF3313_RS11280	PGTDC60_RS09305	PGJ_RS00610	G448_RS0100075	TF3313_RS02960	SY1_RS01885
TIA2EST36_RS10325	TF3313_RS11460	PGTDC60_RS09315	PGJ_RS00620	G448_RS0101400	TF3313_RS02965	SY1_RS01895
TIA2EST36_RS10330	TF3313_RS11505	PGTDC60_RS09320	PGJ_RS00630	G448_RS0101500	TF3313_RS02980	SY1_RS01925
TIA2EST36_RS10350	TF3313_RS11515	PGTDC60_RS09335	PGJ_RS00650	G448_RS0101690	TF3313_RS02990	SY1_RS01980
TIA2EST36_RS10415	TF3313_RS11525	PGTDC60_RS09350	PGJ_RS00655	G448_RS0102025	TF3313_RS03005	SY1_RS01985
TIA2EST36_RS10450	TF3313_RS11530	PGTDC60_RS09360	PGJ_RS00675	G448_RS0102380	TF3313_RS03025	SY1_RS02005
TIA2EST36_RS10460	TF3313_RS11565	PGTDC60_RS09375	PGJ_RS00715	G448_RS0102780	TF3313_RS03030	SY1_RS02070
TIA2EST36_RS10490	TF3313_RS11620	PGTDC60_RS09395	PGJ_RS00760	G448_RS14885	TF3313_RS03050	SY1_RS02075
TIA2EST36_RS10510	TF3313_RS11625	PGTDC60_RS09450	PGJ_RS00795	G448_RS0103485	TF3313_RS03070	SY1_RS02080
TIA2EST36_RS10575	TF3313_RS11710	PGTDC60_RS09485	PGJ_RS00900	G448_RS0103825	TF3313_RS03080	SY1_RS02085
TIA2EST36_RS10590	TF3313_RS11740	PGTDC60_RS09500	PGJ_RS00935	G448_RS0105245	TF3313_RS03090	SY1_RS02115
TIA2EST36_RS10645	TF3313_RS11745	PGTDC60_RS09525	PGJ_RS00995	G448_RS0105625	TF3313_RS03095	SY1_RS02155
TIA2EST36_RS10655	TF3313_RS11750	PGTDC60_RS09555	PGJ_RS01025	G448_RS0105690	TF3313_RS03105	SY1_RS02295
TIA2EST36_RS10660	TF3313_RS11900	PGTDC60_RS09560	PGJ_RS01055	G448_RS0106940	TF3313_RS03115	SY1_RS02430
TIA2EST36_RS10670	TF3313_RS11910	PGTDC60_RS09565	PGJ_RS01080	G448_RS15625	TF3313_RS03125	SY1_RS02450
TIA2EST36_RS10700	TF3313_RS11955	PGTDC60_RS09575	PGJ_RS01150	G448_RS0107585	TF3313_RS03225	SY1_RS02455
TIA2EST36_RS10705	TF3313_RS11990	PGTDC60_RS09580	PGJ_RS01255	G448_RS0108105	TF3313_RS03265	SY1_RS02465
TIA2EST36_RS10735	TF3313_RS11995	PGTDC60_RS09680	PGJ_RS01275	G448_RS15820	TF3313_RS03270	SY1_RS02505
TIA2EST36_RS10745	TF3313_RS12005	PGTDC60_RS09695	PGJ_RS01280	G448_RS0108830	TF3313_RS03280	SY1_RS02530
TIA2EST36_RS10755	TF3313_RS12050	PGTDC60_RS09705	PGJ_RS01285	H345_RS0109425	TF3313_RS03285	SY1_RS02585
TIA2EST36_RS10805	TF3313_RS12065	PGTDC60_RS09720	PGJ_RS01305	H345_RS0112525	TF3313_RS03310	SY1_RS02685
TIA2EST36_RS10810	TF3313_RS12105	PGTDC60_RS09730	PGJ_RS01390	HMPREF1218_RS00260	TF3313_RS03320	SY1_RS02700
TIA2EST36_RS10840	TF3313_RS12125	PGTDC60_RS09745	PGJ_RS01425	HMPREF1218_RS00270	TF3313_RS03350	SY1_RS02705
TIA2EST36_RS10865	TF3313_RS12180	PGTDC60_RS09770	PGJ_RS10985	HMPREF1218_RS00310	TF3313_RS03360	SY1_RS02735
TIA2EST36_RS10890	TF3313_RS12190	PGTDC60_RS09800	PGJ_RS01450	HMPREF1218_RS00395	TF3313_RS03365	SY1_RS02970
TIA2EST36_RS13110	TF3313_RS12350	PGTDC60_RS09815	PGJ_RS01495	HMPREF1218_RS00400	TF3313_RS03375	SY1_RS02975
TIA2EST36_RS10915	TF3313_RS12385	PGTDC60_RS09820	PGJ_RS01505	HMPREF1218_RS00440	TF3313_RS03380	SY1_RS02990
TIA2EST36_RS10920	TF3313_RS12390	PGTDC60_RS09825	PGJ_RS01540	HMPREF1218_RS00455	TF3313_RS03385	SY1_RS03130
TIA2EST36_RS10965	TF3313_RS12415	PGTDC60_RS09845	PGJ_RS01590	HMPREF1218_RS00500	TF3313_RS03390	SY1_RS03135
TIA2EST36_RS11020	TF3313_RS12525	PGTDC60_RS09860	PGJ_RS01725	HMPREF1218_RS00525	TF3313_RS03415	SY1_RS03280
TIA2EST36_RS11030	TF3313_RS12565	TIA2EST36_RS00505	PGJ_RS01740	HMPREF1218_RS00925	TF3313_RS03430	SY1_RS03420
TIA2EST36_RS11035	TF3313_RS12595	TIA2EST36_RS00710	PGJ_RS01805	HMPREF1218_RS00960	TF3313_RS03445	SY1_RS03440
TIA2EST36_RS11085	TF3313_RS12770	TIA2EST36_RS00975	PGJ_RS01810	HMPREF1218_RS01020	TF3313_RS03450	SY1_RS03545
TIA2EST36_RS11090	TF3313_RS12775	TIA2EST36_RS01340	PGJ_RS01815	HMPREF1218_RS01045	TF3313_RS03455	SY1_RS03600
TIA2EST36_RS11125	TF3313_RS12980	TIA2EST36_RS01700	PGJ_RS01830	HMPREF1218_RS01075	TF3313_RS03460	SY1_RS03670
TIA2EST36_RS11140	TF3313_RS12995	TIA2EST36_RS02025	PGJ_RS01845	HMPREF1218_RS01140	TF3313_RS03465	SY1_RS03690
TIA2EST36_RS11145	TF3313_RS13010	TIA2EST36_RS02285	PGJ_RS01850	HMPREF1218_RS01955	TF3313_RS03475	SY1_RS03710
TIA2EST36_RS11150	TF3313_RS13055	TIA2EST36_RS02715	PGJ_RS01875	HMPREF1218_RS01995	TF3313_RS03480	SY1_RS03775
TIA2EST36_RS11165	TF3313_RS13075	TIA2EST36_RS03000	PGJ_RS01930	HMPREF1218_RS02010	TF3313_RS03485	SY1_RS03795
TIA2EST36_RS14110	TF3313_RS14865	TIA2EST36_RS03290	PGJ_RS02035	HMPREF1218_RS02365	TF3313_RS03495	SY1_RS03835
TIA2EST36_RS11235	TF3313_RS13115	TIA2EST36_RS03315	PGJ_RS02050	HMPREF1218_RS02420	TF3313_RS03505	SY1_RS03870
TIA2EST36_RS11250	TF3313_RS13130	TIA2EST36_RS04005	PGJ_RS02100	HMPREF1218_RS03220	TF3313_RS03510	SY1_RS03875
TIA2EST36_RS11275	TF3313_RS13140	TIA2EST36_RS04020	PGJ_RS02135	HMPREF1218_RS03235	TF3313_RS03515	SY1_RS03885
TIA2EST36_RS11280	TF3313_RS13735	TIA2EST36_RS04300	PGJ_RS02160	HMPREF1218_RS04225	TF3313_RS03520	SY1_RS03890
TIA2EST36_RS11300	TF3313_RS13750	TIA2EST36_RS04450	PGJ_RS02185	HMPREF1218_RS04320	TF3313_RS03545	SY1_RS03910
TIA2EST36_RS11315	TF3313_RS13880	TIA2EST36_RS04470	PGJ_RS02205	HMPREF1218_RS04960	TF3313_RS03560	SY1_RS03935
TIA2EST36_RS11330	TF3313_RS13890	TIA2EST36_RS05720	PGJ_RS02390	HMPREF1218_RS05610	TF3313_RS03575	SY1_RS03945
TIA2EST36_RS11360	TFKS16_RS00080	TIA2EST36_RS06305	PGJ_RS02495	HMPREF1218_RS05630	TF3313_RS03580	SY1_RS03950
TIA2EST36_RS11365	TFKS16_RS00100	TIA2EST36_RS06750	PGJ_RS02620	HMPREF1218_RS05690	TF3313_RS03600	SY1_RS04025
TIA2EST36_RS11375	TFKS16_RS00130	TIA2EST36_RS06855	PGJ_RS02655	HMPREF1218_RS05875	TF3313_RS03620	SY1_RS04050
TIA2EST36_RS11385	TFKS16_RS00145	TIA2EST36_RS07365	PGJ_RS02665	HMPREF1218_RS06150	TF3313_RS03635	SY1_RS04120
TIA2EST36_RS11460	TFKS16_RS00150	TIA2EST36_RS07595	PGJ_RS02725	HMPREF1218_RS06670	TF3313_RS03645	SY1_RS04125
TIA2EST36_RS11500	TFKS16_RS00190	TIA2EST36_RS08630	PGJ_RS02830	HMPREF1218_RS07235	TF3313_RS03655	SY1_RS04180
TIA2EST36_RS11515	TFKS16_RS00250	TIA2EST36_RS08660	PGJ_RS02835	HMPREF1218_RS07285	TF3313_RS03660	SY1_RS04185
TIA2EST36_RS11530	TFKS16_RS00625	TIA2EST36_RS08815	PGJ_RS02840	HMPREF1218_RS07365	TF3313_RS03670	SY1_RS04190
TIA2EST36_RS11535	TFKS16_RS14205	TIA2EST36_RS08880	PGJ_RS02870	HMPREF1218_RS07455	TF3313_RS03675	SY1_RS04195
TIA2EST36_RS11540	TFKS16_RS00725	TIA2EST36_RS09770	PGJ_RS02985	HMPREF1218_RS07620	TF3313_RS03680	SY1_RS04250
TIA2EST36_RS12905	TFKS16_RS00735	TIA2EST36_RS09775	PGJ_RS03115	HMPREF1218_RS07800	TF3313_RS03705	SY1_RS04275
TIA2EST36_RS11555	TFKS16_RS00765	TIA2EST36_RS10045	PGJ_RS03135	HMPREF1218_RS08230	TF3313_RS03730	SY1_RS04310
TIA2EST36_RS11565	TFKS16_RS00835	TIA2EST36_RS10085	PGJ_RS03140	HMPREF1218_RS08240	TF3313_RS03770	SY1_RS04315
TIA2EST36_RS11595	TFKS16_RS00855	TIA2EST36_RS10760	PGJ_RS03145	HMPREF1218_RS08415	TF3313_RS03775	SY1_RS04335
TIA2EST36_RS11600	TFKS16_RS00860	TIA2EST36_RS10995	PGJ_RS03155	HMPREF1218_RS08535	TF3313_RS03780	SY1_RS04355
TIA2EST22_RS00010	TFKS16_RS00885	TIA2EST36_RS12855	PGJ_RS03345	HMPREF1218_RS08545	TF3313_RS03800	SY1_RS04370
TIA2EST22_RS11805	TFKS16_RS00890	TIA2EST36_RS11225	PGJ_RS03480	HMPREF1218_RS08550	TF3313_RS03820	SY1_RS04385
TIA2EST22_RS00050	TFKS16_RS00910	TIA2EST36_RS11230	PGJ_RS03620	HMPREF1218_RS08605	TF3313_RS03830	SY1_RS04400
TIA2EST22_RS00055	TFKS16_RS00925	TIA2EST36_RS11355	PGJ_RS03625	HMPREF1218_RS08645	TF3313_RS03835	SY1_RS04420
TIA2EST22_RS00060	TFKS16_RS00980	TIA2EST22_RS00505	PGJ_RS03640	HMPREF1218_RS08665	TF3313_RS03840	SY1_RS04425
TIA2EST22_RS00075	TFKS16_RS00990	TIA2EST22_RS00985	PGJ_RS03655	HMPREF1218_RS09210	TF3313_RS03845	SY1_RS04470
TIA2EST22_RS00090	TFKS16_RS00995	TIA2EST22_RS01350	PGJ_RS03665	HMPREF1218_RS09395	TF3313_RS03855	SY1_RS04480
TIA2EST22_RS00155	TFKS16_RS01005	TIA2EST22_RS01710	PGJ_RS03715	HMPREF1218_RS09500	TF3313_RS03875	SY1_RS04495
TIA2EST22_RS11830	TFKS16_RS01025	TIA2EST22_RS02035	PGJ_RS03720	HMPREF1218_RS09690	TF3313_RS03885	SY1_RS04500
TIA2EST22_RS00185	TFKS16_RS01040	TIA2EST22_RS02455	PGJ_RS03750	HMPREF1218_RS10065	TF3313_RS03970	SY1_RS04510
TIA2EST22_RS00230	TFKS16_RS01050	TIA2EST22_RS02570	PGJ_RS03760	HMPREF1218_RS10155	TF3313_RS03975	SY1_RS04520
TIA2EST22_RS00235	TFKS16_RS15655	TIA2EST22_RS02720	PGJ_RS03765	HMPREF1218_RS10310	TF3313_RS03985	SY1_RS04550
TIA2EST22_RS00285	TFKS16_RS01145	TIA2EST22_RS03005	PGJ_RS03770	HMPREF1218_RS10325	TF3313_RS03990	SY1_RS04675
TIA2EST22_RS00295	TFKS16_RS01190	TIA2EST22_RS03330	PGJ_RS03775	HMPREF1218_RS10505	TF3313_RS04015	SY1_RS12545
TIA2EST22_RS00320	TFKS16_RS01295	TIA2EST22_RS03385	PGJ_RS03820	HMPREF1218_RS10620	TF3313_RS14940	SY1_RS04775
TIA2EST22_RS00330	TFKS16_RS01360	TIA2EST22_RS04030	PGJ_RS03860	HMPREF1218_RS11000	TF3313_RS04030	SY1_RS04935
TIA2EST22_RS00340	TFKS16_RS01390	TIA2EST22_RS04365	PGJ_RS03890	HMPREF1218_RS11140	TF3313_RS04035	SY1_RS12345
TIA2EST22_RS00350	TFKS16_RS01425	TIA2EST22_RS04460	PGJ_RS03900	HMPREF1218_RS11200	TF3313_RS04055	SY1_RS05090
TIA2EST22_RS00380	TFKS16_RS01515	TIA2EST22_RS05400	PGJ_RS03905	FC58_RS08320	TF3313_RS04060	SY1_RS05105
TIA2EST22_RS11860	TFKS16_RS01525	TIA2EST22_RS05740	PGJ_RS03920	FC58_RS08675	TF3313_RS04065	SY1_RS05110
TIA2EST22_RS00390	TFKS16_RS01575	TIA2EST22_RS05970	PGJ_RS04010	HMPREF0378_RS00125	TF3313_RS04070	SY1_RS05320
TIA2EST22_RS00395	TFKS16_RS01620	TIA2EST22_RS06765	PGJ_RS04030	HMPREF0378_RS08310	TF3313_RS04075	SY1_RS05335
TIA2EST22_RS00400	TFKS16_RS01650	TIA2EST22_RS06870	PGJ_RS04080	HMPREF0378_RS00240	TF3313_RS04105	SY1_RS05370
TIA2EST22_RS00430	TFKS16_RS01805	TIA2EST22_RS06915	PGJ_RS04085	HMPREF0378_RS00835	TF3313_RS04110	SY1_RS05375
TIA2EST22_RS00520	TFKS16_RS01810	TIA2EST22_RS07380	PGJ_RS04100	HMPREF0378_RS01190	TF3313_RS04115	SY1_RS05455
TIA2EST22_RS00725	TFKS16_RS01825	TIA2EST22_RS07610	PGJ_RS04135	HMPREF0378_RS01865	TF3313_RS04120	SY1_RS05460
TIA2EST22_RS00755	TFKS16_RS01855	TIA2EST22_RS08650	PGJ_RS04175	HMPREF0378_RS02100	TF3313_RS04130	SY1_RS05495
TIA2EST22_RS00860	TFKS16_RS01885	TIA2EST22_RS08835	PGJ_RS04180	HMPREF0378_RS02260	TF3313_RS04145	SY1_RS05625
TIA2EST22_RS00870	TFKS16_RS01895	TIA2EST22_RS08900	PGJ_RS04185	HMPREF0378_RS02880	TF3313_RS04150	SY1_RS05725
TIA2EST22_RS00910	TFKS16_RS01915	TIA2EST22_RS09480	PGJ_RS04195	HMPREF0378_RS02970	TF3313_RS04165	SY1_RS05730
TIA2EST22_RS00925	TFKS16_RS01920	TIA2EST22_RS09680	PGJ_RS04205	HMPREF0378_RS03295	TF3313_RS04180	SY1_RS05740
TIA2EST22_RS00935	TFKS16_RS02010	TIA2EST22_RS10060	PGJ_RS04280	HMPREF0378_RS03665	TF3313_RS04185	SY1_RS05860
TIA2EST22_RS00950	TFKS16_RS02015	TIA2EST22_RS10775	PGJ_RS04360	HMPREF0378_RS03750	TF3313_RS04190	SY1_RS05875
TIA2EST22_RS00995	TFKS16_RS02040	TIA2EST22_RS11005	PGJ_RS04390	HMPREF0378_RS06230	TF3313_RS04195	SY1_RS05890
TIA2EST22_RS13695	TFKS16_RS02045	TIA2EST22_RS11240	PGJ_RS04405	HMPREF0378_RS06670	TF3313_RS04200	SY1_RS05960
TIA2EST22_RS01065	TFKS16_RS02070	TIA2EST22_RS11245	PGJ_RS04430	HMPREF0378_RS07005	TF3313_RS04220	SY1_RS05975
TIA2EST22_RS01075	TFKS16_RS02080	TIA2EST2_RS00500	PGJ_RS04440	HMPREF0378_RS07275	TF3313_RS04225	SY1_RS05980
TIA2EST22_RS01090	TFKS16_RS02105	TIA2EST2_RS00710	PGJ_RS04480	HMPREF0378_RS07360	TF3313_RS04245	SY1_RS05985
TIA2EST22_RS01110	TFKS16_RS02175	TIA2EST2_RS01300	PGJ_RS04500	HMPREF0378_RS07690	TF3313_RS04255	SY1_RS06005
TIA2EST22_RS01125	TFKS16_RS02195	TIA2EST2_RS01660	PGJ_RS04565	HMPREF0378_RS07900	TF3313_RS04260	SY1_RS06050
TIA2EST22_RS01135	TFKS16_RS02205	TIA2EST2_RS01715	PGJ_RS04640	HMPREF0378_RS07915	TF3313_RS04280	SY1_RS06105
TIA2EST22_RS01145	TFKS16_RS02210	TIA2EST2_RS01720	PGJ_RS04650	HMPREF0378_RS08115	TF3313_RS04285	SY1_RS06120
TIA2EST22_RS11975	TFKS16_RS02225	TIA2EST2_RS02405	PGJ_RS04660	JCM14110_RS00100	TF3313_RS04295	SY1_RS06130
TIA2EST22_RS01160	TFKS16_RS02350	TIA2EST2_RS02670	PGJ_RS04850	JCM14110_RS00345	TF3313_RS04300	SY1_RS06145
TIA2EST22_RS01165	TFKS16_RS02355	TIA2EST2_RS02955	PGJ_RS04855	JCM14110_RS00545	TF3313_RS04350	SY1_RS06150
TIA2EST22_RS01180	TFKS16_RS02395	TIA2EST2_RS03275	PGJ_RS04950	JCM14110_RS00860	TF3313_RS04355	SY1_RS06190
TIA2EST22_RS01195	TFKS16_RS02440	TIA2EST2_RS03280	PGJ_RS04985	JCM14110_RS01310	TF3313_RS04365	SY1_RS06200
TIA2EST22_RS01200	TFKS16_RS02455	TIA2EST2_RS03330	PGJ_RS05025	JCM14110_RS01330	TF3313_RS04370	SY1_RS06255
TIA2EST22_RS01210	TFKS16_RS02480	TIA2EST2_RS03975	PGJ_RS05055	JCM14110_RS01630	TF3313_RS04375	SY1_RS06455
TIA2EST22_RS01235	TFKS16_RS02560	TIA2EST2_RS04255	PGJ_RS05060	JCM14110_RS11240	TF3313_RS04380	SY1_RS06480
TIA2EST22_RS01245	TFKS16_RS02620	TIA2EST2_RS04405	PGJ_RS05070	JCM14110_RS02005	TF3313_RS04385	SY1_RS06490
TIA2EST22_RS01265	TFKS16_RS02670	TIA2EST2_RS04425	PGJ_RS05120	JCM14110_RS02390	TF3313_RS04390	SY1_RS06500
TIA2EST22_RS01270	TFKS16_RS02885	TIA2EST2_RS05345	PGJ_RS05130	JCM14110_RS02490	TF3313_RS04395	SY1_RS06645
TIA2EST22_RS01285	TFKS16_RS02905	TIA2EST2_RS05915	PGJ_RS05175	JCM14110_RS02525	TF3313_RS04400	SY1_RS06665
TIA2EST22_RS01290	TFKS16_RS02960	TIA2EST2_RS06050	PGJ_RS05190	JCM14110_RS02625	TF3313_RS04410	SY1_RS06730
TIA2EST22_RS01340	TFKS16_RS02965	TIA2EST2_RS06715	PGJ_RS05265	JCM14110_RS02675	TF3313_RS04415	SY1_RS06745
TIA2EST22_RS01365	TFKS16_RS02975	TIA2EST2_RS06820	PGJ_RS05285	JCM14110_RS02775	TF3313_RS04420	SY1_RS06750
TIA2EST22_RS01390	TFKS16_RS03110	TIA2EST2_RS07335	PGJ_RS05320	JCM14110_RS02970	TF3313_RS04425	SY1_RS06760
TIA2EST22_RS01405	TFKS16_RS03195	TIA2EST2_RS08640	PGJ_RS05375	JCM14110_RS03545	TF3313_RS04430	SY1_RS06785
TIA2EST22_RS01410	TFKS16_RS03205	TIA2EST2_RS08665	PGJ_RS05445	JCM14110_RS03665	TF3313_RS04435	SY1_RS06815
TIA2EST22_RS01415	TFKS16_RS03210	TIA2EST2_RS08795	PGJ_RS05450	JCM14110_RS03690	TF3313_RS04445	SY1_RS06940
TIA2EST22_RS01425	TFKS16_RS03480	TIA2EST2_RS08805	PGJ_RS05455	JCM14110_RS03695	TF3313_RS04450	SY1_RS07040
TIA2EST22_RS01430	TFKS16_RS03500	TIA2EST2_RS08860	PGJ_RS05465	JCM14110_RS03700	TF3313_RS14220	SY1_RS07045
TIA2EST22_RS01440	TFKS16_RS03505	TIA2EST2_RS09450	PGJ_RS05475	JCM14110_RS03745	TF3313_RS04520	SY1_RS07210
TIA2EST22_RS01465	TFKS16_RS03510	TIA2EST2_RS10035	PGJ_RS05480	JCM14110_RS04275	TF3313_RS04525	SY1_RS07270
TIA2EST22_RS01470	TFKS16_RS03515	TIA2EST2_RS10075	PGJ_RS05515	JCM14110_RS04395	TF3313_RS04530	SY1_RS07290
TIA2EST22_RS01515	TFKS16_RS03520	TIA2EST2_RS10750	PGJ_RS05545	JCM14110_RS04450	TF3313_RS04545	SY1_RS07370
TIA2EST22_RS01520	TFKS16_RS03530	TIA2EST2_RS10980	PGJ_RS05575	JCM14110_RS04545	TF3313_RS04550	SY1_RS07435
TIA2EST22_RS01535	TFKS16_RS03555	TIA2EST2_RS12780	PGJ_RS05580	JCM14110_RS04605	TF3313_RS04560	SY1_RS07445
TIA2EST22_RS01540	TFKS16_RS03620	TIA2EST2_RS11220	PGJ_RS05585	JCM14110_RS04620	TF3313_RS04565	SY1_RS07535
TIA2EST22_RS01555	TFKS16_RS03625	TIA2EST2_RS11225	PGJ_RS05595	JCM14110_RS05405	TF3313_RS04570	SY1_RS07540
TIA2EST22_RS01565	TFKS16_RS03750	BFO_RS00075	PGJ_RS05600	JCM14110_RS05540	TF3313_RS04575	SY1_RS07580
TIA2EST22_RS01580	TFKS16_RS03760	BFO_RS00165	PGJ_RS05605	JCM14110_RS05685	TF3313_RS04590	SY1_RS07660
TIA2EST22_RS01585	TFKS16_RS03865	BFO_RS00695	PGJ_RS11535	JCM14110_RS05795	TF3313_RS04605	SY1_RS07695
TIA2EST22_RS01590	TFKS16_RS03940	BFO_RS01010	PGJ_RS05625	JCM14110_RS06295	TF3313_RS04700	SY1_RS07820
TIA2EST22_RS01595	TFKS16_RS03995	BFO_RS01150	PGJ_RS05635	JCM14110_RS06490	TF3313_RS04715	SY1_RS08005
TIA2EST22_RS01615	TFKS16_RS04010	BFO_RS01235	PGJ_RS05640	JCM14110_RS06595	TF3313_RS04720	SY1_RS08260
TIA2EST22_RS01625	TFKS16_RS04025	BFO_RS01445	PGJ_RS05650	JCM14110_RS07125	TF3313_RS04725	SY1_RS08550
TIA2EST22_RS01645	TFKS16_RS04040	BFO_RS02080	PGJ_RS05660	JCM14110_RS07195	TF3313_RS04735	SY1_RS08735
TIA2EST22_RS01670	TFKS16_RS04090	BFO_RS02270	PGJ_RS05670	JCM14110_RS07295	TF3313_RS04740	SY1_RS08810
TIA2EST22_RS01675	TFKS16_RS04095	BFO_RS02285	PGJ_RS05710	JCM14110_RS07665	TF3313_RS04760	SY1_RS08820
TIA2EST22_RS13710	TFKS16_RS04105	BFO_RS02670	PGJ_RS05720	JCM14110_RS07970	TF3313_RS04765	SY1_RS08875
TIA2EST22_RS01690	TFKS16_RS04235	BFO_RS02855	PGJ_RS05730	JCM14110_RS08950	TF3313_RS04775	SY1_RS08910
TIA2EST22_RS01715	TFKS16_RS04260	BFO_RS03340	PGJ_RS05745	JCM14110_RS09420	TF3313_RS04780	SY1_RS08920
TIA2EST22_RS01720	TFKS16_RS04310	BFO_RS03720	PGJ_RS05805	JCM14110_RS10725	TF3313_RS04785	SY1_RS08930
TIA2EST22_RS01725	TFKS16_RS04335	BFO_RS03960	PGJ_RS05810	FY302_RS07615	TF3313_RS04795	SY1_RS08955
TIA2EST22_RS01745	TFKS16_RS04350	BFO_RS04035	PGJ_RS05875	FY320_RS04790	TF3313_RS04800	SY1_RS09040
TIA2EST22_RS01770	TFKS16_RS04365	BFO_RS04040	PGJ_RS05880	FY320_RS04795	TF3313_RS04805	SY1_RS09110
TIA2EST22_RS01790	TFKS16_RS04430	BFO_RS04050	PGJ_RS05915	FXX82_RS08025	TF3313_RS04810	SY1_RS09270
TIA2EST22_RS01870	TFKS16_RS04470	BFO_RS04325	PGJ_RS05925	NW178_RS00265	TF3313_RS04815	SY1_RS09295
TIA2EST22_RS01915	TFKS16_RS14780	BFO_RS05020	PGJ_RS05950	NW178_RS00310	TF3313_RS04870	SY1_RS09355
TIA2EST22_RS01925	TFKS16_RS04515	BFO_RS05175	PGJ_RS05955	NW178_RS00375	TF3313_RS04885	SY1_RS09365
TIA2EST22_RS01940	TFKS16_RS04520	BFO_RS05250	PGJ_RS05985	NW178_RS00390	TF3313_RS04890	SY1_RS09380
TIA2EST22_RS01950	TFKS16_RS04525	BFO_RS14035	PGJ_RS06000	NW178_RS00395	TF3313_RS04895	SY1_RS09425
TIA2EST22_RS01955	TFKS16_RS04535	BFO_RS15555	PGJ_RS06005	NW178_RS00405	TF3313_RS04900	SY1_RS09535
TIA2EST22_RS01975	TFKS16_RS04590	BFO_RS05675	PGJ_RS06015	NW178_RS00445	TF3313_RS04905	SY1_RS09560
TIA2EST22_RS01990	TFKS16_RS04595	BFO_RS05965	PGJ_RS06060	NW178_RS00770	TF3313_RS04910	SY1_RS09620
TIA2EST22_RS02015	TFKS16_RS04635	BFO_RS06030	PGJ_RS06065	NW178_RS01530	TF3313_RS04915	SY1_RS09630
TIA2EST22_RS02025	TFKS16_RS04640	BFO_RS06125	PGJ_RS06195	NW178_RS01585	TF3313_RS04930	SY1_RS09640
TIA2EST22_RS02030	TFKS16_RS04645	BFO_RS06330	PGJ_RS06295	NW178_RS01600	TF3313_RS04960	SY1_RS09670
TIA2EST22_RS02040	TFKS16_RS04735	BFO_RS06380	PGJ_RS06400	NW178_RS01705	TF3313_RS05045	SY1_RS09740
TIA2EST22_RS02045	TFKS16_RS04795	BFO_RS06640	PGJ_RS06435	NW178_RS01720	TF3313_RS05050	SY1_RS09760
TIA2EST22_RS02080	TFKS16_RS04800	BFO_RS06765	PGJ_RS06590	NW178_RS01900	TF3313_RS05060	SY1_RS09860
TIA2EST22_RS02100	TFKS16_RS04825	BFO_RS07020	PGJ_RS06625	NW178_RS02770	TF3313_RS05070	SY1_RS09900
TIA2EST22_RS02105	TFKS16_RS04890	BFO_RS07245	PGJ_RS06645	NW178_RS03110	TF3313_RS05075	SY1_RS09965
TIA2EST22_RS02115	TFKS16_RS04915	BFO_RS14980	PGJ_RS06700	NW178_RS04170	TF3313_RS05080	SY1_RS09985
TIA2EST22_RS02125	TFKS16_RS05005	BFO_RS07560	PGJ_RS06710	NW178_RS04230	TF3313_RS05085	SY1_RS10005
TIA2EST22_RS02135	TFKS16_RS05040	BFO_RS07955	PGJ_RS06725	NW178_RS04990	TF3313_RS05090	SY1_RS10070
TIA2EST22_RS02140	TFKS16_RS05050	BFO_RS07985	PGJ_RS06740	NW178_RS05015	TF3313_RS05095	SY1_RS10075
TIA2EST22_RS02145	TFKS16_RS05255	BFO_RS08065	PGJ_RS06780	NW178_RS05060	TF3313_RS05115	SY1_RS10270
TIA2EST22_RS02150	TFKS16_RS05300	BFO_RS08335	PGJ_RS06795	NW178_RS05340	TF3313_RS05120	SY1_RS10285
TIA2EST22_RS02195	TFKS16_RS05405	BFO_RS08620	PGJ_RS06805	NW178_RS05695	TF3313_RS05140	SY1_RS10325
TIA2EST22_RS02210	TFKS16_RS05460	BFO_RS08705	PGJ_RS06910	NW178_RS06260	TF3313_RS05145	SY1_RS10355
TIA2EST22_RS02235	TFKS16_RS05470	BFO_RS14480	PGJ_RS06985	NW178_RS06275	TF3313_RS05150	SY1_RS10360
TIA2EST22_RS02250	TFKS16_RS05595	BFO_RS08775	PGJ_RS07095	NW178_RS06435	TF3313_RS05170	SY1_RS10450
TIA2EST22_RS02255	TFKS16_RS05670	BFO_RS08805	PGJ_RS07110	NW178_RS06455	TF3313_RS05235	SY1_RS10455
TIA2EST22_RS02270	TFKS16_RS05680	BFO_RS09055	PGJ_RS07155	NW178_RS06490	TF3313_RS05260	SY1_RS10460
TIA2EST22_RS02295	TFKS16_RS05710	BFO_RS09075	PGJ_RS07205	NW178_RS06495	TF3313_RS05285	SY1_RS10495
TIA2EST22_RS02305	TFKS16_RS05725	BFO_RS09105	PGJ_RS07225	NW178_RS07020	TF3313_RS14650	SY1_RS10565
TIA2EST22_RS02310	TFKS16_RS15685	BFO_RS09310	PGJ_RS07285	NW178_RS07125	TF3313_RS05300	SY1_RS10605
TIA2EST22_RS02325	TFKS16_RS05825	BFO_RS09395	PGJ_RS07290	NW178_RS07480	TF3313_RS05305	SY1_RS10670
TIA2EST22_RS02340	TFKS16_RS05830	BFO_RS09945	PGJ_RS07295	NW178_RS07890	TF3313_RS05310	SY1_RS10680
TIA2EST22_RS12090	TFKS16_RS05865	BFO_RS10055	PGJ_RS07325	NW178_RS08085	TF3313_RS05315	SY1_RS10695
TIA2EST22_RS02375	TFKS16_RS15690	BFO_RS10500	PGJ_RS07380	NW178_RS08100	TF3313_RS05320	SY1_RS10725
TIA2EST22_RS02380	TFKS16_RS05870	BFO_RS10510	PGJ_RS07385	NW178_RS08460	TF3313_RS05325	SY1_RS10740
TIA2EST22_RS02405	TFKS16_RS05890	BFO_RS14535	PGJ_RS07395	NW178_RS09135	TF3313_RS05360	SY1_RS10750
TIA2EST22_RS02410	TFKS16_RS05950	BFO_RS10935	PGJ_RS07400	NW178_RS09370	TF3313_RS05365	SY1_RS10820
TIA2EST22_RS02425	TFKS16_RS05955	BFO_RS11070	PGJ_RS07430	NW178_RS09415	TF3313_RS05395	SY1_RS10835
TIA2EST22_RS02440	TFKS16_RS05965	BFO_RS11380	PGJ_RS07490	QDN19_RS04335	TF3313_RS05405	SY1_RS10840
TIA2EST22_RS02470	TFKS16_RS05985	BFO_RS11410	PGJ_RS07545	RWM49_RS00025	TF3313_RS05420	SY1_RS10870
TIA2EST22_RS02490	TFKS16_RS05990	BFO_RS11640	PGJ_RS07585	RWM49_RS00370	TF3313_RS05425	SY1_RS10900
TIA2EST22_RS02505	TFKS16_RS06000	BFO_RS12410	PGJ_RS07590	RWM49_RS00550	TF3313_RS05430	SY1_RS10945
TIA2EST22_RS02510	TFKS16_RS06050	BFO_RS12560	PGJ_RS07615	RWM49_RS00690	TF3313_RS05435	SY1_RS11055
TIA2EST22_RS02550	TFKS16_RS06205	BFO_RS13010	PGJ_RS10635	RWM49_RS00720	TF3313_RS05440	SY1_RS11155
TIA2EST22_RS02555	TFKS16_RS06245	BFO_RS13015	PGJ_RS07705	RWM49_RS00810	TF3313_RS05455	SY1_RS11170
TIA2EST22_RS02565	TFKS16_RS06255	BFO_RS13225	PGJ_RS07710	RWM49_RS00855	TF3313_RS05460	SY1_RS11190
TIA2EST22_RS02590	TFKS16_RS06260	BFO_RS13240	PGJ_RS07715	RWM49_RS00860	TF3313_RS05465	SY1_RS11245
TIA2EST22_RS02595	TFKS16_RS06265	BFO_RS13345	PGJ_RS07750	RWM49_RS00900	TF3313_RS05470	SY1_RS11265
TIA2EST22_RS02615	TFKS16_RS06270	BFO_RS13635	PGJ_RS07780	RWM49_RS00950	TF3313_RS05475	SY1_RS11270
TIA2EST22_RS02620	TFKS16_RS06480	BFO_RS13655	PGJ_RS07870	RWM49_RS01180	TF3313_RS05480	SY1_RS11285
TIA2EST22_RS02635	TFKS16_RS06500	BFO_RS13790	PGJ_RS07880	RWM49_RS01635	TF3313_RS05485	SY1_RS11335
TIA2EST22_RS02645	TFKS16_RS06510	BFO_RS13865	PGJ_RS07885	RWM49_RS01680	TF3313_RS05490	SY1_RS11440
TIA2EST22_RS02665	TFKS16_RS06515	BFO_RS13895	PGJ_RS11835	RWM49_RS01915	TF3313_RS05495	SY1_RS11445
TIA2EST22_RS02675	TFKS16_RS06610	HMPREF0389_RS00025	PGJ_RS07930	RWM49_RS01995	TF3313_RS05500	SY1_RS11460
TIA2EST22_RS02685	TFKS16_RS06615	HMPREF0389_RS00445	PGJ_RS11255	RWM49_RS02000	TF3313_RS05505	SY1_RS11480
TIA2EST22_RS02715	TFKS16_RS06645	HMPREF0389_RS00860	PGJ_RS10670	RWM49_RS02185	TF3313_RS05510	SY1_RS11505
TIA2EST22_RS02725	TFKS16_RS06655	HMPREF0389_RS01610	PGJ_RS07970	RWM49_RS02305	TF3313_RS05520	SY1_RS11525
TIA2EST22_RS02730	TFKS16_RS06680	HMPREF0389_RS08850	PGJ_RS08010	RWM49_RS02490	TF3313_RS05525	SY1_RS11545
TIA2EST22_RS02735	TFKS16_RS06710	HMPREF0389_RS02450	PGJ_RS08150	RWM49_RS02515	TF3313_RS05535	SY1_RS11550
TIA2EST22_RS02745	TFKS16_RS06895	HMPREF0389_RS02910	PGJ_RS08410	RWM49_RS02775	TF3313_RS05540	SY1_RS11595
TIA2EST22_RS02755	TFKS16_RS06900	HMPREF0389_RS04790	PGJ_RS11865	RWM49_RS02835	TF3313_RS05545	SY1_RS11665
TIA2EST22_RS02760	TFKS16_RS06940	HMPREF0389_RS04990	PGJ_RS08445	RWM49_RS03385	TF3313_RS05550	SY1_RS11695
TIA2EST22_RS02770	TFKS16_RS07010	HMPREF0389_RS04995	PGJ_RS08450	RWM49_RS03735	TF3313_RS05555	SY1_RS11740
TIA2EST22_RS02790	TFKS16_RS07050	HMPREF0389_RS06105	PGJ_RS10720	RWM49_RS03880	TF3313_RS05560	SY1_RS11760
TIA2EST22_RS02800	TFKS16_RS07065	HMPREF0389_RS07130	PGJ_RS08495	RWM49_RS03950	TF3313_RS05565	SY1_RS11780
TIA2EST22_RS02805	TFKS16_RS07095	HMPREF0389_RS07685	PGJ_RS08565	RWM49_RS03980	TF3313_RS05580	SY1_RS11795
TIA2EST22_RS02815	TFKS16_RS07135	HMPREF0389_RS08200	PGJ_RS08570	RWM49_RS04285	TF3313_RS05585	SY1_RS11855
TIA2EST22_RS02825	TFKS16_RS07210	HMPREF0389_RS08260	PGJ_RS08630	RWM49_RS04375	TF3313_RS05595	SY1_RS11985
TIA2EST22_RS02845	TFKS16_RS07215	HMPREF0389_RS08330	PGJ_RS08635	RWM49_RS04470	TF3313_RS05605	SY1_RS12130
TIA2EST22_RS02860	TFKS16_RS07310	HMPREF0389_RS08425	PGJ_RS08680	RWM49_RS04475	TF3313_RS05610	SY1_RS12155
TIA2EST22_RS02890	TFKS16_RS07340	PAZ_RS00130	PGJ_RS08685	RWM49_RS04890	TF3313_RS05615	SY1_RS12195
TIA2EST22_RS02960	TFKS16_RS07370	PAZ_RS00480	PGJ_RS08710	RWM49_RS04895	TF3313_RS05625	SY1_RS12215
TIA2EST22_RS02965	TFKS16_RS14875	PAZ_RS00515	PGJ_RS08715	RWM49_RS04930	TF3313_RS05630	PAGK_RS00770
TIA2EST22_RS12135	TFKS16_RS07385	PAZ_RS00870	PGJ_RS08725	RWM49_RS05025	TF3313_RS05635	PAGK_RS02330
TIA2EST22_RS02975	TFKS16_RS07390	PAZ_RS01370	PGJ_RS08735	RWM49_RS05030	TF3313_RS05640	PAGK_RS05705
TIA2EST22_RS02990	TFKS16_RS07400	PAZ_RS02060	PGJ_RS08780	RWM49_RS05410	TF3313_RS05770	PAGK_RS06005
TIA2EST22_RS13735	TFKS16_RS07410	PAZ_RS02280	PGJ_RS08825	RWM49_RS05645	TF3313_RS05775	PAGK_RS06545
TIA2EST22_RS03030	TFKS16_RS07430	PAZ_RS02435	PGJ_RS08940	RWM49_RS05710	TF3313_RS05785	SCRE_RS06265
TIA2EST22_RS03040	TFKS16_RS07440	PAZ_RS02565	PGJ_RS09030	RWM49_RS05715	TF3313_RS05790	SCRE_RS06290
TIA2EST22_RS03085	TFKS16_RS07450	PAZ_RS02750	PGJ_RS09145	RWM49_RS05965	TF3313_RS05800	SCRE_RS06320
TIA2EST22_RS03090	TFKS16_RS07490	PAZ_RS03035	PGJ_RS09175	RWM49_RS06530	TF3313_RS05805	SCRE_RS06325
TIA2EST22_RS03100	TFKS16_RS07495	PAZ_RS03350	PGJ_RS09225	RWM49_RS06620	TF3313_RS05820	SCRE_RS06330
TIA2EST22_RS03135	TFKS16_RS07530	PAZ_RS03405	PGJ_RS09240	RWM49_RS06640	TF3313_RS05850	SCI_RS06560
TIA2EST22_RS03150	TFKS16_RS07540	PAZ_RS03490	PGJ_RS09245	RWM49_RS07015	TF3313_RS05855	SCR2_RS06260
TIA2EST22_RS03155	TFKS16_RS07550	PAZ_RS03500	PGJ_RS09255	RWM49_RS07035	TF3313_RS05895	SCR2_RS06285
TIA2EST22_RS03180	TFKS16_RS07565	PAZ_RS04045	PGJ_RS09260	RWM49_RS07220	TF3313_RS05900	SCR2_RS06315
TIA2EST22_RS03185	TFKS16_RS07580	PAZ_RS04375	PGJ_RS09265	RWM49_RS07350	TF3313_RS05905	SCR2_RS06320
TIA2EST22_RS03190	TFKS16_RS07615	PAZ_RS04495	PGJ_RS09270	RWM49_RS07355	TF3313_RS05910	SCR2_RS06325
TIA2EST22_RS03195	TFKS16_RS07670	PAZ_RS05035	PGJ_RS09275	RWM49_RS07360	TF3313_RS05950	SIR_RS14740
TIA2EST22_RS03215	TFKS16_RS07675	PAZ_RS05415	PGJ_RS09365	RWM49_RS07955	TF3313_RS05955	SIR_RS14760
TIA2EST22_RS03220	TFKS16_RS07745	PAZ_RS05825	PGJ_RS09380	RWM49_RS08005	TF3313_RS05965	SIR_RS16490
TIA2EST22_RS03225	TFKS16_RS14115	PAZ_RS05985	PGJ_RS09390	RWM49_RS08150	TF3313_RS05970	SIR_RS16495
TIA2EST22_RS03245	TFKS16_RS07835	PAZ_RS06240	PGJ_RS09415	RWM49_RS08190	TF3313_RS05990	SIR_RS16510
TIA2EST22_RS03255	TFKS16_RS07855	PAZ_RS06875	PGJ_RS09445	RWM49_RS08905	TF3313_RS05995	HMPREF9013_RS04655
TIA2EST22_RS03260	TFKS16_RS07860	PAZ_RS13975	PGJ_RS09455	RWM49_RS08980	TF3313_RS06000	HMPREF9013_RS04685
TIA2EST22_RS03270	TFKS16_RS07875	PAZ_RS07275	PGJ_RS09460	RWM49_RS09000	TF3313_RS06010	HMPREF1321_RS00280
TIA2EST22_RS03275	TFKS16_RS07890	PAZ_RS07435	PGJ_RS09480	RWM49_RS09175	TF3313_RS06025	HMPREF1321_RS02045
TIA2EST22_RS03300	TFKS16_RS07895	PAZ_RS07985	PGJ_RS09485	RWM49_RS09180	TF3313_RS06030	HMPREF1321_RS03595
TIA2EST22_RS03320	TFKS16_RS07910	PAZ_RS08690	PGJ_RS09500	RWM49_RS09185	TF3313_RS06070	HMPREF1321_RS07905
TIA2EST22_RS03325	TFKS16_RS08140	PAZ_RS08695	PGJ_RS09540	RWM49_RS09260	TF3313_RS06075	HMPREF1321_RS10010
TIA2EST22_RS03335	TFKS16_RS08200	PAZ_RS08855	PGJ_RS09570	RWM49_RS09435	TF3313_RS06095	HMPREF1321_RS10370
TIA2EST22_RS13110	TFKS16_RS08235	PAZ_RS08920	PGJ_RS09675	RWM49_RS09440	TF3313_RS06100	TF3313_RS00085
TIA2EST22_RS03410	TFKS16_RS08240	PAZ_RS09505	PGJ_RS09680	RWM49_RS09450	TF3313_RS06105	TF3313_RS00115
TIA2EST22_RS03425	TFKS16_RS08325	PAZ_RS10095	PGJ_RS09745	RWY97_RS00105	TF3313_RS06110	TF3313_RS00215
TIA2EST22_RS03435	TFKS16_RS08475	PAZ_RS10805	PGJ_RS09910	RWY97_RS01340	TF3313_RS06115	TF3313_RS00295
TIA2EST22_RS03465	TFKS16_RS08635	PAZ_RS11265	PGJ_RS09970	RWY97_RS01820	TF3313_RS06125	TF3313_RS00300
TIA2EST22_RS03470	TFKS16_RS08830	PAZ_RS11270	PGJ_RS09975	RWY97_RS01960	TF3313_RS06130	TF3313_RS14090
TIA2EST22_RS03475	TFKS16_RS08855	PAZ_RS11400	PGJ_RS09995	RWY97_RS02090	TF3313_RS06135	TF3313_RS00405
TIA2EST22_RS03515	TFKS16_RS08900	TIB1ST10_RS00850	PGJ_RS10010	RWY97_RS02145	TF3313_RS06140	TF3313_RS00515
TIA2EST22_RS03520	TFKS16_RS08905	TIB1ST10_RS00855	PGJ_RS10020	RWY97_RS02285	TF3313_RS06145	TF3313_RS00575
TIA2EST22_RS03545	TFKS16_RS08910	TIB1ST10_RS01140	ADJ80_RS01810	RWY97_RS02395	TF3313_RS06150	TF3313_RS00595
TIA2EST22_RS03655	TFKS16_RS08940	TIB1ST10_RS01350	CGRAC_RS10645	RWY97_RS02400	TF3313_RS06155	TF3313_RS00765
TIA2EST22_RS03685	TFKS16_RS14915	TIB1ST10_RS01715	ALW21_RS02145	RWY97_RS02585	TF3313_RS06160	TF3313_RS01235
TIA2EST22_RS03695	TFKS16_RS09000	TIB1ST10_RS02075	ALW33_RS14330	RWY97_RS02715	TF3313_RS06165	TF3313_RS01245
TIA2EST22_RS03715	TFKS16_RS09005	TIB1ST10_RS02250	AMK43_RS05030	RWY97_RS02980	TF3313_RS06170	TF3313_RS01280
TIA2EST22_RS03725	TFKS16_RS09040	TIB1ST10_RS02580	CRECT_RS00005	RWY97_RS02995	TF3313_RS06180	TF3313_RS01385
TIA2EST22_RS03730	TFKS16_RS09190	TIB1ST10_RS02765	CRECT_RS00075	RWY97_RS03180	TF3313_RS06210	TF3313_RS01405
TIA2EST22_RS03740	TFKS16_RS14935	TIB1ST10_RS03365	CRECT_RS00160	RWY97_RS03425	TF3313_RS06215	TF3313_RS01415
TIA2EST22_RS03755	TFKS16_RS09545	TIB1ST10_RS03505	CRECT_RS00190	RWY97_RS03535	TF3313_RS06225	TF3313_RS01440
TIA2EST22_RS03760	TFKS16_RS09550	TIB1ST10_RS03515	CRECT_RS00225	RWY97_RS04025	TF3313_RS06230	TF3313_RS01450
TIA2EST22_RS03790	TFKS16_RS09555	TIB1ST10_RS04560	CRECT_RS00230	RWY97_RS04040	TF3313_RS06240	TF3313_RS01475
TIA2EST22_RS03800	TFKS16_RS09560	TIB1ST10_RS04995	CRECT_RS00265	RWY97_RS04045	TF3313_RS06245	TF3313_RS01530
TIA2EST22_RS03810	TFKS16_RS09565	TIB1ST10_RS05485	CRECT_RS00685	RWY97_RS04055	TF3313_RS06250	TF3313_RS01565
TIA2EST22_RS03820	TFKS16_RS09570	TIB1ST10_RS06055	CRECT_RS00710	RWY97_RS04165	TF3313_RS06260	TF3313_RS01585
TIA2EST22_RS03830	TFKS16_RS09585	TIB1ST10_RS06505	CRECT_RS00725	RWY97_RS04195	TF3313_RS06275	TF3313_RS01715
TIA2EST22_RS03835	TFKS16_RS09595	TIB1ST10_RS06950	CRECT_RS00890	RWY97_RS04255	TF3313_RS06285	TF3313_RS01810
TIA2EST22_RS03845	TFKS16_RS09605	TIB1ST10_RS07495	CRECT_RS00900	RWY97_RS04285	TF3313_RS06295	TF3313_RS01855
TIA2EST22_RS03865	TFKS16_RS09635	TIB1ST10_RS07725	CRECT_RS00935	RWY97_RS04300	TF3313_RS06305	TF3313_RS15400
TIA2EST22_RS03880	TFKS16_RS09655	TIB1ST10_RS08210	CRECT_RS01120	RWY97_RS04600	TF3313_RS06310	TF3313_RS01905
TIA2EST22_RS03930	TFKS16_RS09695	TIB1ST10_RS08885	CRECT_RS01150	RWY97_RS04645	TF3313_RS06315	TF3313_RS01935
TIA2EST22_RS03935	TFKS16_RS09710	TIB1ST10_RS08900	CRECT_RS01265	RWY97_RS04700	TF3313_RS06320	TF3313_RS01955
TIA2EST22_RS03940	TFKS16_RS09715	TIB1ST10_RS11035	CRECT_RS01495	RWY97_RS04745	TF3313_RS06330	TF3313_RS02155
TIA2EST22_RS03945	TFKS16_RS09725	TIB1ST10_RS13215	CRECT_RS01775	RWY97_RS04765	TF3313_RS06345	TF3313_RS02335
TIA2EST22_RS03975	TFKS16_RS09735	TIB1ST10_RS11495	CRECT_RS01845	RWY97_RS04800	TF3313_RS06350	TF3313_RS02450
TIA2EST22_RS03980	TFKS16_RS09740	TIB1ST10_RS11500	CRECT_RS01870	RWY97_RS04950	TF3313_RS06355	TF3313_RS02905
TIA2EST22_RS04070	TFKS16_RS09785	TIB1ST10_RS11625	CRECT_RS01895	RWY97_RS05535	TF3313_RS06360	TF3313_RS02995
TIA2EST22_RS04080	TFKS16_RS15460	TIB1ST10_RS11635	CRECT_RS01940	RWY97_RS05805	TF3313_RS06365	TF3313_RS03000
TIA2EST22_RS04110	TFKS16_RS09805	TIIST44_RS03055	CRECT_RS01965	RWY97_RS05930	TF3313_RS06370	TF3313_RS03290
TIA2EST22_RS04115	TFKS16_RS09810	TIIST44_RS03465	CRECT_RS02010	RWY97_RS05990	TF3313_RS06375	TF3313_RS03440
TIA2EST22_RS04160	TFKS16_RS09880	PIN17_RS03135	CRECT_RS02095	RWY97_RS06020	TF3313_RS06400	TF3313_RS03555
TIA2EST22_RS04165	TFKS16_RS09945	PIN17_RS04135	CRECT_RS02295	RWY97_RS06330	TF3313_RS06415	TF3313_RS03685
TIA2EST22_RS04170	TFKS16_RS09955	PIN17_RS04590	CRECT_RS02325	RWY97_RS06855	TF3313_RS06420	TF3313_RS04005
TIA2EST22_RS04175	TFKS16_RS14500	PIN17_RS07525	CRECT_RS02445	RWY97_RS06905	TF3313_RS06425	TF3313_RS04230
TIA2EST22_RS04180	TFKS16_RS10100	PIN17_RS07660	CRECT_RS02460	RWY97_RS07240	TF3313_RS06465	TF3313_RS04470
TIA2EST22_RS04185	TFKS16_RS10315	PIN17_RS07715	CRECT_RS02850	RWY97_RS07280	TF3313_RS06470	TF3313_RS04730
TIA2EST22_RS04195	TFKS16_RS10340	PAC1_RS00775	CRECT_RS03000	RWY97_RS07290	TF3313_RS06485	TF3313_RS04750
TIA2EST22_RS04230	TFKS16_RS10350	PAC1_RS00895	CRECT_RS03005	RWY97_RS07300	TF3313_RS06510	TF3313_RS04925
TIA2EST22_RS04240	TFKS16_RS15270	PAC1_RS01390	CRECT_RS03010	RWY97_RS07660	TF3313_RS06520	TF3313_RS04970
TIA2EST22_RS04255	TFKS16_RS10370	PAC1_RS02070	CRECT_RS03085	RWY97_RS08075	TF3313_RS06525	TF3313_RS05155
TIA2EST22_RS04310	TFKS16_RS10385	PAC1_RS02445	CRECT_RS03470	RWY97_RS08215	TF3313_RS06530	TF3313_RS05180
TIA2EST22_RS04320	TFKS16_RS10400	PAC1_RS02495	CRECT_RS03705	RWY97_RS08315	TF3313_RS14705	TF3313_RS05225
TIA2EST22_RS04325	TFKS16_RS10430	PAC1_RS03055	CRECT_RS03785	RWY97_RS08400	TF3313_RS06535	TF3313_RS05270
TIA2EST22_RS04400	TFKS16_RS15275	PAC1_RS03510	CRECT_RS03790	RWY97_RS08580	TF3313_RS06540	TF3313_RS05280
TIA2EST22_RS04415	TFKS16_RS10460	PAC1_RS04185	CRECT_RS03795	RWY97_RS08855	TF3313_RS06545	TF3313_RS05390
TIA2EST22_RS04435	TFKS16_RS10480	PAC1_RS04225	CRECT_RS03830	RWY97_RS09800	TF3313_RS06550	TF3313_RS14260
TIA2EST22_RS04445	TFKS16_RS10905	PAC1_RS04515	CRECT_RS03835	RYI03_RS00180	TF3313_RS06555	TF3313_RS05795
TIA2EST22_RS04540	TFKS16_RS10925	PAC1_RS04560	CRECT_RS03870	RYI03_RS00320	TF3313_RS06560	TF3313_RS05985
TIA2EST22_RS04555	TFKS16_RS10930	PAC1_RS04680	CRECT_RS03985	RYI03_RS00960	TF3313_RS06565	TF3313_RS06300
TIA2EST22_RS04560	TFKS16_RS10935	PAC1_RS05220	CRECT_RS03990	RYI03_RS00965	TF3313_RS06570	TF3313_RS06830
TIA2EST22_RS04595	TFKS16_RS11035	PAC1_RS05495	CRECT_RS03995	RYI03_RS01230	TF3313_RS06575	TF3313_RS06850
TIA2EST22_RS04605	TFKS16_RS11055	PAC1_RS05600	CRECT_RS04155	RYI03_RS01360	TF3313_RS06585	TF3313_RS06905
TIA2EST22_RS04610	TFKS16_RS11060	PAC1_RS06175	CRECT_RS04160	RYI03_RS01600	TF3313_RS06590	TF3313_RS06945
TIA2EST22_RS04615	TFKS16_RS11105	PAC1_RS06360	CRECT_RS04300	RYI03_RS01640	TF3313_RS06595	TF3313_RS14715
TIA2EST22_RS04635	TFKS16_RS11140	PAC1_RS12575	CRECT_RS04305	RYI03_RS01645	TF3313_RS06610	TF3313_RS07120
TIA2EST22_RS04650	TFKS16_RS11315	PAC1_RS07085	CRECT_RS04415	RYI03_RS01945	TF3313_RS06615	TF3313_RS15210
TIA2EST22_RS04685	TFKS16_RS11390	PAC1_RS07100	CRECT_RS04585	RYI03_RS02020	TF3313_RS06620	TF3313_RS15215
TIA2EST22_RS04705	TFKS16_RS11405	PAC1_RS14095	CRECT_RS04615	RYI03_RS02160	TF3313_RS06625	TF3313_RS07250
TIA2EST22_RS04710	TFKS16_RS11510	PAC1_RS14335	CRECT_RS04620	RYI03_RS02560	TF3313_RS06630	TF3313_RS07295
TIA2EST22_RS04715	TFKS16_RS11530	PAC1_RS07585	CRECT_RS04635	RYI03_RS02930	TF3313_RS06635	TF3313_RS14305
TIA2EST22_RS04720	TFKS16_RS11650	PAC1_RS07665	CRECT_RS04670	RYI03_RS03095	TF3313_RS06640	TF3313_RS15460
TIA2EST22_RS04745	TFKS16_RS11685	PAC1_RS08215	CRECT_RS04685	RYI03_RS03285	TF3313_RS06645	TF3313_RS15010
TIA2EST22_RS04780	TFKS16_RS11690	PAC1_RS08930	CRECT_RS04705	RYI03_RS03350	TF3313_RS14275	TF3313_RS08135
TIA2EST22_RS04785	TFKS16_RS11720	PAC1_RS08945	CRECT_RS12525	RYI03_RS03735	TF3313_RS06650	TF3313_RS08140
TIA2EST22_RS04795	TFKS16_RS11775	PAC1_RS09060	CRECT_RS04840	RYI03_RS04100	TF3313_RS06655	TF3313_RS14755
TIA2EST22_RS04800	TFKS16_RS11785	PAC1_RS10390	CRECT_RS04885	RYI03_RS04105	TF3313_RS06660	TF3313_RS08190
TIA2EST22_RS04850	TFKS16_RS11790	PAC1_RS11005	CRECT_RS04945	RYI03_RS04360	TF3313_RS06665	TF3313_RS08300
TIA2EST22_RS04855	TFKS16_RS11815	PAC1_RS11160	CRECT_RS04960	RYI03_RS04370	TF3313_RS14280	TF3313_RS08350
TIA2EST22_RS04865	TFKS16_RS11940	PAC1_RS11600	CRECT_RS05070	RYI03_RS04575	TF3313_RS06680	TF3313_RS08495
TIA2EST22_RS04875	TFKS16_RS11950	PAC1_RS11610	CRECT_RS05145	RYI03_RS04635	TF3313_RS06685	TF3313_RS08920
TIA2EST22_RS04910	TFKS16_RS11980	PREDE_RS04695	CRECT_RS05245	RYI03_RS05125	TF3313_RS06690	TF3313_RS08975
TIA2EST22_RS04930	TFKS16_RS12010	PREDE_RS09105	CRECT_RS05400	RYI03_RS05345	TF3313_RS06695	TF3313_RS09220
TIA2EST22_RS04955	TFKS16_RS12015	PREDE_RS11635	CRECT_RS05565	RYI03_RS05370	TF3313_RS06700	TF3313_RS09265
TIA2EST22_RS04965	TFKS16_RS12020	SY1_RS00010	CRECT_RS05580	RYI03_RS05745	TF3313_RS14965	TF3313_RS09585
TIA2EST22_RS04970	TFKS16_RS12025	SY1_RS00030	CRECT_RS05625	RYI03_RS05805	TF3313_RS06705	TF3313_RS09725
TIA2EST22_RS05000	TFKS16_RS12180	SY1_RS00125	CRECT_RS06145	RYI03_RS05860	TF3313_RS06710	TF3313_RS09795
TIA2EST22_RS05035	TFKS16_RS12185	SY1_RS00305	CRECT_RS06160	RYI03_RS05905	TF3313_RS06720	TF3313_RS10200
TIA2EST22_RS13805	TFKS16_RS12200	SY1_RS00350	CRECT_RS06190	RYI03_RS06035	TF3313_RS06755	TF3313_RS10305
TIA2EST22_RS05100	TFKS16_RS12210	SY1_RS00355	CRECT_RS06195	RYI03_RS06065	TF3313_RS06760	TF3313_RS10330
TIA2EST22_RS05120	TFKS16_RS12225	SY1_RS00460	CRECT_RS06405	RYI03_RS06220	TF3313_RS06765	TF3313_RS10390
TIA2EST22_RS05165	TFKS16_RS12265	SY1_RS00465	CRECT_RS06420	RYI03_RS06225	TF3313_RS06770	TF3313_RS10420
TIA2EST22_RS05170	TFKS16_RS12280	SY1_RS00570	CRECT_RS06425	RYI03_RS06300	TF3313_RS06775	TF3313_RS10660
TIA2EST22_RS05175	TFKS16_RS12380	SY1_RS00690	CRECT_RS06470	RYI03_RS06320	TF3313_RS06930	TF3313_RS15300
TIA2EST22_RS05220	TFKS16_RS12455	SY1_RS00745	CRECT_RS06530	RYI03_RS06465	TF3313_RS06950	TF3313_RS14425
TIA2EST22_RS05230	TFKS16_RS12470	SY1_RS00875	CRECT_RS06955	RYI03_RS06990	TF3313_RS06965	TF3313_RS10795
TIA2EST22_RS05235	TFKS16_RS12630	SY1_RS01080	CRECT_RS07015	RYI03_RS06995	TF3313_RS06970	TF3313_RS11065
TIA2EST22_RS05255	TFKS16_RS12660	SY1_RS01225	CRECT_RS07150	RYI03_RS07035	TF3313_RS06980	TF3313_RS11155
TIA2EST22_RS05265	TFKS16_RS12670	SY1_RS01310	CRECT_RS07185	RYI03_RS07050	TF3313_RS06985	TF3313_RS11570
TIA2EST22_RS05270	TFKS16_RS12690	SY1_RS01415	CRECT_RS07245	RYI03_RS07095	TF3313_RS07000	TF3313_RS11645
TIA2EST22_RS05345	TFKS16_RS12730	SY1_RS01565	CRECT_RS07250	RYI03_RS07150	TF3313_RS07010	TF3313_RS11735
TIA2EST22_RS05360	TFKS16_RS12800	SY1_RS01715	CRECT_RS07265	RYI03_RS07175	TF3313_RS07015	TF3313_RS11770
TIA2EST22_RS05365	TFKS16_RS12855	SY1_RS01850	CRECT_RS07280	RYI03_RS07405	TF3313_RS07035	TF3313_RS11865
TIA2EST22_RS05395	TFKS16_RS12870	SY1_RS01880	CRECT_RS07440	RYI03_RS08325	TF3313_RS07040	TF3313_RS12010
TIA2EST22_RS05460	TFKS16_RS13075	SY1_RS01890	CRECT_RS07490	RYI03_RS08955	TF3313_RS07065	TF3313_RS12020
TIA2EST22_RS05475	TFKS16_RS13080	SY1_RS01905	CRECT_RS07910	RYI03_RS09145	TF3313_RS07070	TF3313_RS12175
TIA2EST22_RS05485	TFKS16_RS13110	SY1_RS01910	CRECT_RS07960	RYI03_RS09340	TF3313_RS07075	TF3313_RS12185
TIA2EST22_RS05500	TFKS16_RS13190	SY1_RS01950	CRECT_RS07980	RYI03_RS09350	TF3313_RS07085	TF3313_RS12225
TIA2EST22_RS05505	TFKS16_RS13330	SY1_RS01955	CRECT_RS08065	RYI03_RS09420	TF3313_RS07090	TF3313_RS14465
TIA2EST22_RS05510	TFKS16_RS13355	SY1_RS01960	CRECT_RS08075	RYI03_RS09450	TF3313_RS07095	TF3313_RS12600
TIA2EST22_RS05525	TFKS16_RS13400	SY1_RS01965	CRECT_RS08140	RYI03_RS09905	TF3313_RS07105	TF3313_RS15360
TIA2EST22_RS05560	TFKS16_RS13520	SY1_RS01970	CRECT_RS08145	TIA1EST1_RS13520	TF3313_RS07110	TF3313_RS12760
TIA2EST22_RS05585	TFKS16_RS13730	SY1_RS01975	CRECT_RS08170	TIA1EST1_RS01285	TF3313_RS07115	TF3313_RS12895
TIA2EST22_RS05655	TFKS16_RS13835	SY1_RS02120	CRECT_RS08425	TIA1EST1_RS01660	TF3313_RS07125	TF3313_RS12965
TIA2EST22_RS05670	TFKS16_RS13840	SY1_RS02245	CRECT_RS08445	TIA1EST1_RS02040	TF3313_RS07135	TF3313_RS13175
TIA2EST22_RS05685	TFKS16_RS13850	SY1_RS12275	CRECT_RS08540	TIA1EST1_RS02045	TF3313_RS07140	TF3313_RS13640
TIA2EST22_RS05735	TFKS16_RS13935	SY1_RS02460	CRECT_RS08895	TIA1EST1_RS02465	TF3313_RS07170	TF3313_RS13800
TIA2EST22_RS05745	SMUNUM_RS02345	SY1_RS02470	CRECT_RS08935	TIA1EST1_RS02965	TF3313_RS07175	TFKS16_RS00085
TIA2EST22_RS05770	PIOMA14_RS01270	SY1_RS02480	CRECT_RS09050	TIA1EST1_RS03230	TF3313_RS07190	TFKS16_RS00140
TIA2EST22_RS05805	PIOMA14_RS01290	SY1_RS02515	CRECT_RS09140	TIA1EST1_RS03305	TF3313_RS07195	TFKS16_RS00185
TIA2EST22_RS05815	PIOMA14_RS01370	SY1_RS02520	CRECT_RS09205	TIA1EST1_RS03325	TF3313_RS07225	TFKS16_RS00195
TIA2EST22_RS05845	PIOMA14_RS02165	SY1_RS02660	CRECT_RS09365	TIA1EST1_RS03960	TF3313_RS07240	TFKS16_RS00210
TIA2EST22_RS05880	PIOMA14_RS02370	SY1_RS02935	CRECT_RS09410	TIA1EST1_RS04015	TF3313_RS07270	TFKS16_RS00220
TIA2EST22_RS05885	PIOMA14_RS03080	SY1_RS03145	CRECT_RS09430	TIA1EST1_RS04085	TF3313_RS07275	TFKS16_RS00560
TIA2EST22_RS05895	PIOMA14_RS04405	SY1_RS03215	CRECT_RS09480	TIA1EST1_RS04685	TF3313_RS07310	TFKS16_RS15320
TIA2EST22_RS05905	PIOMA14_RS05475	SY1_RS12295	CRECT_RS09500	TIA1EST1_RS04740	TF3313_RS07315	TFKS16_RS00575
TIA2EST22_RS05920	PIOMA14_RS05625	SY1_RS03275	CRECT_RS09505	TIA1EST1_RS05000	TF3313_RS07325	TFKS16_RS00590
TIA2EST22_RS05930	PIOMA14_RS09065	SY1_RS03365	CRECT_RS09550	TIA1EST1_RS05355	TF3313_RS07345	TFKS16_RS00670
TIA2EST22_RS05935	PIOMA14_RS09625	SY1_RS03395	CRECT_RS09675	TIA1EST1_RS05390	TF3313_RS07350	TFKS16_RS00780
TIA2EST22_RS05975	PIOMA14_RS10810	SY1_RS03650	CRECT_RS09845	TIA1EST1_RS05530	TF3313_RS07355	TFKS16_RS00845
TIA2EST22_RS05985	PIOMA14_RS11550	SY1_RS03720	CRECT_RS09850	TIA1EST1_RS05695	TF3313_RS07365	TFKS16_RS00875
TIA2EST22_RS06020	PIOMA14_RS12715	SY1_RS03800	CRECT_RS10075	TIA1EST1_RS05760	TF3313_RS07370	TFKS16_RS00905
TIA2EST22_RS06040	SCSC_RS00095	SY1_RS03830	CRECT_RS10125	TIA1EST1_RS05775	TF3313_RS07385	TFKS16_RS14225
TIA2EST22_RS06045	SCSC_RS00455	SY1_RS03880	CRECT_RS10185	TIA1EST1_RS06065	TF3313_RS07395	TFKS16_RS01280
TIA2EST22_RS06055	SCSC_RS01115	SY1_RS03960	CRECT_RS10235	TIA1EST1_RS06440	TF3313_RS07400	TFKS16_RS01285
TIA2EST22_RS06060	SCSC_RS01435	SY1_RS03965	CRECT_RS10295	TIA1EST1_RS06470	TF3313_RS07405	TFKS16_RS01400
TIA2EST22_RS06085	SCSC_RS01470	SY1_RS03980	CRECT_RS10300	TIA1EST1_RS08120	TF3313_RS07410	TFKS16_RS01410
TIA2EST22_RS06140	SCSC_RS07150	SY1_RS03985	CRECT_RS10305	TIA1EST1_RS08205	TF3313_RS07415	TFKS16_RS01420
TIA2EST22_RS06145	SCSC_RS08470	SY1_RS04100	CRECT_RS10365	TIA1EST1_RS08580	TF3313_RS07435	TFKS16_RS01500
TIA2EST22_RS06190	SITYG_RS00085	SY1_RS04135	CRECT_RS10440	TIA1EST1_RS08705	TF3313_RS07445	TFKS16_RS01560
TIA2EST22_RS06195	SITYG_RS00095	SY1_RS04140	CRECT_RS10550	TIA1EST1_RS09055	TF3313_RS07450	TFKS16_RS01655
TIA2EST22_RS06205	SITYG_RS00100	SY1_RS04165	CRECT_RS10680	TIA1EST1_RS09140	TF3313_RS07465	TFKS16_RS01665
[truncated: 20,866 more rows]

## Sheet: clusters microbiome progressing
Cluster 1	Cluster 2	Cluster 3	Cluster 4	Cluster 5	Cluster 6	Cluster 7	Cluster 8
PG_RS00870	PG_RS00085	PG_RS00035	PG_RS00170	PG_RS00015	PG_RS00305	PG_RS00065	PG_RS00115
PG_RS01230	PG_RS00145	PG_RS00040	PG_RS00270	PG_RS00020	PG_RS06520	PG_RS00095	PG_RS00180
PG_RS01930	PG_RS00155	PG_RS00140	PG_RS00300	PG_RS00060	PG_RS06720	PG_RS00245	PG_RS00360
PG_RS02285	PG_RS00240	PG_RS00335	PG_RS00330	PG_RS00080	PG_RS08705	PG_RS00255	PG_RS00390
PG_RS02725	PG_RS00265	PG_RS00405	PG_RS00675	PG_RS00130	TDE_RS00060	PG_RS00290	PG_RS00585
PG_RS04080	PG_RS00480	PG_RS01435	PG_RS00795	PG_RS00135	TDE_RS00105	PG_RS00345	PG_RS00605
PG_RS04790	PG_RS00595	PG_RS01645	PG_RS01070	PG_RS00175	TDE_RS00115	PG_RS00640	PG_RS00635
PG_RS11460	PG_RS01055	PG_RS01870	PG_RS01260	PG_RS00200	TDE_RS00235	PG_RS00745	PG_RS00680
PG_RS05460	PG_RS01165	PG_RS01920	PG_RS01560	PG_RS00205	TDE_RS00295	PG_RS00880	PG_RS00735
PG_RS05530	PG_RS01575	PG_RS02370	PG_RS01745	PG_RS00210	TDE_RS00320	PG_RS00910	PG_RS00995
PG_RS06705	PG_RS01690	PG_RS02690	PG_RS02070	PG_RS00220	TDE_RS00350	PG_RS00930	PG_RS01115
PG_RS06710	PG_RS02135	PG_RS02755	PG_RS02155	PG_RS00225	TDE_RS00450	PG_RS00950	PG_RS01140
PG_RS06715	PG_RS02140	PG_RS03040	PG_RS02195	PG_RS00250	TDE_RS00520	PG_RS11570	PG_RS01155
PG_RS07145	PG_RS02290	PG_RS03960	PG_RS02295	PG_RS00310	TDE_RS00605	PG_RS01040	PG_RS01180
PG_RS07230	PG_RS02480	PG_RS04355	PG_RS02715	PG_RS00315	TDE_RS00630	PG_RS01095	PG_RS01370
PG_RS08055	PG_RS02525	PG_RS04435	PG_RS02720	PG_RS00320	TDE_RS00650	PG_RS01185	PG_RS01375
PG_RS09325	PG_RS02680	PG_RS05060	PG_RS02770	PG_RS00325	TDE_RS00695	PG_RS01235	PG_RS01415
TDE_RS00095	PG_RS02795	PG_RS05205	PG_RS03290	PG_RS00365	TDE_RS00910	PG_RS01445	PG_RS01470
TDE_RS00345	PG_RS02990	PG_RS05230	PG_RS03425	PG_RS00370	TDE_RS00970	PG_RS01545	PG_RS01515
TDE_RS00455	PG_RS03285	PG_RS05375	PG_RS03430	PG_RS00380	TDE_RS01010	PG_RS01650	PG_RS02005
TDE_RS00700	PG_RS03325	PG_RS05440	PG_RS03510	PG_RS00435	TDE_RS01145	PG_RS01725	PG_RS02065
TDE_RS00705	PG_RS03975	PG_RS05445	PG_RS03515	PG_RS00490	TDE_RS01150	PG_RS01800	PG_RS02100
TDE_RS00935	PG_RS04205	PG_RS05815	PG_RS03950	PG_RS00590	TDE_RS01180	PG_RS01855	PG_RS02170
TDE_RS01015	PG_RS04445	PG_RS06145	PG_RS04245	PG_RS00610	TDE_RS01245	PG_RS01880	PG_RS02180
TDE_RS01020	PG_RS04525	PG_RS06175	PG_RS04375	PG_RS00615	TDE_RS01275	PG_RS01885	PG_RS02235
TDE_RS01025	PG_RS04555	PG_RS06230	PG_RS04380	PG_RS00625	TDE_RS01330	PG_RS02000	PG_RS02265
TDE_RS01050	PG_RS11670	PG_RS06530	PG_RS04385	PG_RS00645	TDE_RS01365	PG_RS02010	PG_RS02300
TDE_RS01160	PG_RS04830	PG_RS08200	PG_RS04390	PG_RS00660	TDE_RS01570	PG_RS02095	PG_RS02400
TDE_RS01230	PG_RS04990	PG_RS08330	PG_RS04475	PG_RS00690	TDE_RS01585	PG_RS02225	PG_RS02415
TDE_RS01565	PG_RS04995	PG_RS08855	PG_RS04500	PG_RS00700	TDE_RS01590	PG_RS02230	PG_RS02420
TDE_RS02285	PG_RS05045	PG_RS09060	PG_RS04635	PG_RS00705	TDE_RS01595	PG_RS02270	PG_RS02625
TDE_RS02455	PG_RS05050	PG_RS09645	PG_RS04665	PG_RS00715	TDE_RS01660	PG_RS02330	PG_RS02865
TDE_RS02610	PG_RS05125	PG_RS09670	PG_RS04705	PG_RS00740	TDE_RS01695	PG_RS02535	PG_RS02905
TDE_RS02650	PG_RS05130	TDE_RS00065	PG_RS04755	PG_RS00755	TDE_RS01835	PG_RS02560	PG_RS02910
TDE_RS02655	PG_RS05140	TDE_RS00435	PG_RS04770	PG_RS00835	TDE_RS01980	PG_RS02565	PG_RS02920
TDE_RS02810	PG_RS05345	TDE_RS00600	PG_RS04775	PG_RS00850	TDE_RS02160	PG_RS02575	PG_RS03000
TDE_RS02820	PG_RS05370	TDE_RS00615	PG_RS04780	PG_RS00900	TDE_RS02255	PG_RS10155	PG_RS03025
TDE_RS02825	PG_RS05630	TDE_RS00645	PG_RS04935	PG_RS00970	TDE_RS02390	PG_RS02660	PG_RS03110
TDE_RS02890	PG_RS05660	TDE_RS00725	PG_RS04960	PG_RS01025	TDE_RS02435	PG_RS02740	PG_RS03165
TDE_RS03010	PG_RS05665	TDE_RS00985	PG_RS05055	PG_RS01050	TDE_RS02445	PG_RS02745	PG_RS03180
TDE_RS03025	PG_RS05880	TDE_RS01005	PG_RS05210	PG_RS01060	TDE_RS02605	PG_RS02805	PG_RS03270
TDE_RS03290	PG_RS06170	TDE_RS01130	PG_RS05235	PG_RS01075	TDE_RS02695	PG_RS02940	PG_RS03330
TDE_RS03300	PG_RS06280	TDE_RS01325	PG_RS05905	PG_RS01105	TDE_RS02715	PG_RS03020	PG_RS03380
TDE_RS03325	PG_RS06490	TDE_RS01795	PG_RS06015	PG_RS01110	TDE_RS02720	PG_RS03045	PG_RS03435
TDE_RS03730	PG_RS06860	TDE_RS02275	PG_RS06270	PG_RS01135	TDE_RS02975	PG_RS03060	PG_RS03545
TDE_RS03735	PG_RS06940	TDE_RS02315	PG_RS06610	PG_RS01145	TDE_RS03005	PG_RS03095	PG_RS03555
TDE_RS03745	PG_RS07050	TDE_RS02430	PG_RS06845	PG_RS01150	TDE_RS03105	PG_RS03125	PG_RS03870
TDE_RS03895	PG_RS11080	TDE_RS02800	PG_RS06955	PG_RS01170	TDE_RS03165	PG_RS03170	PG_RS03930
TDE_RS03920	PG_RS07420	TDE_RS02830	PG_RS07155	PG_RS01215	TDE_RS03425	PG_RS03195	PG_RS04015
TDE_RS03960	PG_RS07690	TDE_RS02935	PG_RS07200	PG_RS01220	TDE_RS03530	PG_RS03370	PG_RS04110
TDE_RS03990	PG_RS08085	TDE_RS03000	PG_RS07505	PG_RS01250	TDE_RS03690	PG_RS03535	PG_RS04130
TDE_RS04010	PG_RS08120	TDE_RS03110	PG_RS07610	PG_RS01285	TDE_RS03700	PG_RS03895	PG_RS04305
TDE_RS04015	PG_RS08620	TDE_RS03335	PG_RS07855	PG_RS01290	TDE_RS03715	PG_RS03925	PG_RS04450
TDE_RS04090	PG_RS08865	TDE_RS03535	PG_RS07905	PG_RS01360	TDE_RS03740	PG_RS04010	PG_RS04460
TDE_RS04140	PG_RS08965	TDE_RS03555	PG_RS07965	PG_RS01365	TDE_RS03750	PG_RS04265	PG_RS04490
TDE_RS04155	PG_RS09265	TDE_RS03915	PG_RS08060	PG_RS01380	TDE_RS03755	PG_RS04550	PG_RS04495
TDE_RS04200	PG_RS09530	TDE_RS03930	PG_RS08065	PG_RS01410	TDE_RS03760	PG_RS04565	PG_RS04530
TDE_RS04265	PG_RS09555	TDE_RS03965	PG_RS08610	PG_RS01420	TDE_RS03780	PG_RS04630	PG_RS04575
TDE_RS04515	PG_RS09635	TDE_RS04130	PG_RS08635	PG_RS01440	TDE_RS03785	PG_RS04640	PG_RS04785
TDE_RS05010	PG_RS09665	TDE_RS04305	PG_RS08720	PG_RS01500	TDE_RS03790	PG_RS04720	PG_RS04810
TDE_RS05020	PG_RS09775	TDE_RS04310	PG_RS09155	PG_RS01510	TDE_RS03805	PG_RS04760	PG_RS04835
TDE_RS05035	PG_RS09890	TDE_RS04415	PG_RS09315	PG_RS01530	TDE_RS03810	PG_RS04800	PG_RS05065
TDE_RS05190	TDE_RS00015	TDE_RS04555	PG_RS09485	PG_RS01550	TDE_RS03815	PG_RS04860	PG_RS05135
TDE_RS05285	TDE_RS00020	TDE_RS04565	PG_RS09600	PG_RS01585	TDE_RS03820	PG_RS04975	PG_RS05195
TDE_RS05305	TDE_RS00030	TDE_RS04680	TDE_RS00190	PG_RS01590	TDE_RS03825	PG_RS05380	PG_RS05325
TDE_RS05310	TDE_RS00035	TDE_RS04910	TDE_RS00200	PG_RS01600	TDE_RS04020	PG_RS05455	PG_RS05335
TDE_RS05360	TDE_RS00090	TDE_RS05040	TDE_RS00210	PG_RS01605	TDE_RS04035	PG_RS05610	PG_RS05350
TDE_RS05385	TDE_RS00125	TDE_RS05075	TDE_RS00220	PG_RS01630	TDE_RS04045	PG_RS05615	PG_RS05420
TDE_RS05630	TDE_RS00140	TDE_RS05080	TDE_RS00440	PG_RS01635	TDE_RS04050	PG_RS05695	PG_RS05605
TDE_RS05785	TDE_RS00145	TDE_RS05350	TDE_RS00535	PG_RS01665	TDE_RS04060	PG_RS05760	PG_RS05625
TDE_RS05835	TDE_RS00150	TDE_RS05680	TDE_RS00750	PG_RS01715	TDE_RS04065	PG_RS05770	PG_RS05685
TDE_RS06045	TDE_RS00215	TDE_RS05690	TDE_RS00965	PG_RS01720	TDE_RS04070	PG_RS05790	PG_RS05735
TDE_RS06235	TDE_RS00240	TDE_RS05725	TDE_RS01495	PG_RS01765	TDE_RS04180	PG_RS05925	PG_RS05745
TDE_RS06275	TDE_RS00260	TDE_RS05860	TDE_RS01665	PG_RS01795	TDE_RS04255	PG_RS05955	PG_RS05850
TDE_RS06350	TDE_RS00275	TDE_RS05915	TDE_RS01775	PG_RS01815	TDE_RS04260	PG_RS06035	PG_RS06300
TDE_RS06355	TDE_RS00310	TDE_RS05940	TDE_RS02115	PG_RS01840	TDE_RS04315	PG_RS06180	PG_RS06445
TDE_RS06415	TDE_RS00360	TDE_RS06160	TDE_RS02355	PG_RS01845	TDE_RS04365	PG_RS06185	PG_RS06500
TDE_RS06430	TDE_RS00430	TDE_RS06390	TDE_RS13140	PG_RS01850	TDE_RS04425	PG_RS06275	PG_RS06570
TDE_RS06445	TDE_RS00505	TDE_RS06475	TDE_RS02490	PG_RS01860	TDE_RS04510	PG_RS06515	PG_RS06575
TDE_RS06580	TDE_RS00530	TDE_RS06650	TDE_RS02500	PG_RS10080	TDE_RS04525	PG_RS06650	PG_RS06635
TDE_RS06685	TDE_RS00610	TDE_RS06720	TDE_RS02520	PG_RS01925	TDE_RS04575	PG_RS06850	PG_RS09925
TDE_RS06710	TDE_RS00660	TDE_RS06730	TDE_RS02600	PG_RS01995	TDE_RS04580	PG_RS07045	PG_RS06730
TDE_RS06905	TDE_RS00680	TDE_RS07060	TDE_RS02660	PG_RS02015	TDE_RS04585	PG_RS10575	PG_RS06735
TDE_RS06915	TDE_RS00690	TDE_RS07155	TDE_RS02730	PG_RS02020	TDE_RS04650	PG_RS07280	PG_RS06760
TDE_RS07005	TDE_RS00745	TDE_RS07285	TDE_RS02735	PG_RS02055	TDE_RS04940	PG_RS07330	PG_RS06840
TDE_RS07050	TDE_RS00830	TDE_RS07790	TDE_RS02860	PG_RS02060	TDE_RS04965	PG_RS07395	PG_RS06915
TDE_RS07120	TDE_RS00840	TDE_RS07830	TDE_RS02885	PG_RS02110	TDE_RS04970	PG_RS07410	PG_RS06920
TDE_RS07160	TDE_RS00885	TDE_RS07870	TDE_RS02920	PG_RS02150	TDE_RS05060	PG_RS07415	PG_RS07005
TDE_RS07175	TDE_RS00980	TDE_RS08015	TDE_RS02930	PG_RS02200	TDE_RS05100	PG_RS07545	PG_RS07065
TDE_RS07195	TDE_RS01000	TDE_RS08220	TDE_RS03210	PG_RS02215	TDE_RS05155	PG_RS07585	PG_RS07130
TDE_RS07200	TDE_RS01060	TDE_RS08380	TDE_RS03725	PG_RS02220	TDE_RS05210	PG_RS07930	PG_RS07175
TDE_RS07270	TDE_RS13225	TDE_RS08530	TDE_RS03765	PG_RS02260	TDE_RS05215	PG_RS07980	PG_RS07185
TDE_RS07280	TDE_RS01185	TDE_RS08730	TDE_RS03795	PG_RS02275	TDE_RS05220	PG_RS07990	PG_RS07190
TDE_RS07290	TDE_RS01195	TDE_RS08820	TDE_RS03830	PG_RS02280	TDE_RS05375	PG_RS11785	PG_RS07265
TDE_RS07380	TDE_RS01200	TDE_RS08865	TDE_RS03835	PG_RS02305	TDE_RS05390	PG_RS11790	PG_RS07320
TDE_RS07405	TDE_RS01340	TDE_RS09090	TDE_RS04110	PG_RS02315	TDE_RS05395	PG_RS08025	PG_RS07325
TDE_RS07555	TDE_RS01385	TDE_RS09500	TDE_RS04185	PG_RS02325	TDE_RS05400	PG_RS08175	PG_RS07400
TDE_RS07725	TDE_RS01395	TDE_RS09730	TDE_RS04470	PG_RS02335	TDE_RS05625	PG_RS08225	PG_RS07925
TDE_RS07840	TDE_RS01400	TDE_RS09740	TDE_RS04700	PG_RS02340	TDE_RS05635	PG_RS08255	PG_RS08010
TDE_RS08085	TDE_RS01435	TDE_RS09835	TDE_RS05030	PG_RS02345	TDE_RS05675	PG_RS08360	PG_RS08165
TDE_RS08090	TDE_RS01705	TDE_RS09895	TDE_RS05235	PG_RS02350	TDE_RS06105	PG_RS08415	PG_RS08335
TDE_RS08110	TDE_RS01765	TDE_RS10045	TDE_RS05380	PG_RS02375	TDE_RS06240	PG_RS08420	PG_RS08505
TDE_RS08125	TDE_RS01810	TDE_RS10135	TDE_RS05700	PG_RS02385	TDE_RS06260	PG_RS10685	PG_RS08570
TDE_RS08275	TDE_RS01985	TDE_RS10340	TDE_RS05750	PG_RS02395	TDE_RS06285	PG_RS08465	PG_RS10695
TDE_RS08325	TDE_RS02000	TDE_RS10355	TDE_RS05990	PG_RS02440	TDE_RS06340	PG_RS08475	PG_RS11815
TDE_RS08370	TDE_RS02005	TDE_RS10600	TDE_RS05995	PG_RS02445	TDE_RS06385	PG_RS08495	PG_RS08795
TDE_RS08390	TDE_RS02060	TDE_RS10815	TDE_RS06020	PG_RS02455	TDE_RS06510	PG_RS08500	PG_RS08860
TDE_RS08830	TDE_RS02105	TDE_RS11360	TDE_RS06065	PG_RS02485	TDE_RS06705	PG_RS08510	PG_RS08950
TDE_RS08850	TDE_RS02180	TDE_RS11845	TDE_RS06120	PG_RS02495	TDE_RS06725	PG_RS08515	PG_RS08955
TDE_RS08985	TDE_RS02480	TDE_RS12010	TDE_RS06150	PG_RS02550	TDE_RS06735	PG_RS08535	PG_RS09040
TDE_RS09015	TDE_RS02590	TDE_RS12020	TDE_RS06215	PG_RS02570	TDE_RS06780	PG_RS08575	PG_RS09220
TDE_RS09225	TDE_RS02615	TDE_RS12090	TDE_RS06220	PG_RS02630	TDE_RS06985	PG_RS08590	PG_RS09255
TDE_RS09265	TDE_RS02670	TDE_RS12235	TDE_RS06230	PG_RS02635	TDE_RS07040	PG_RS08700	PG_RS09320
TDE_RS09415	TDE_RS02775	TDE_RS12360	TDE_RS06520	PG_RS02640	TDE_RS07045	PG_RS08845	PG_RS09335
TDE_RS09645	TDE_RS02850	TDE_RS12550	TDE_RS06620	PG_RS02650	TDE_RS07075	PG_RS08995	PG_RS09340
TDE_RS09735	TDE_RS02865	TDE_RS12670	TDE_RS06690	PG_RS02655	TDE_RS07130	PG_RS09135	PG_RS09350
TDE_RS09760	TDE_RS02870	PPA_RS00005	TDE_RS06695	PG_RS02760	TDE_RS07240	PG_RS09385	PG_RS09460
TDE_RS09865	TDE_RS02875	PPA_RS00230	TDE_RS06970	PG_RS02775	TDE_RS07245	PG_RS09450	PG_RS09545
TDE_RS10030	TDE_RS02915	PPA_RS00280	TDE_RS07350	PG_RS02800	TDE_RS07250	PG_RS09525	PG_RS09705
TDE_RS10195	TDE_RS02970	PPA_RS00290	TDE_RS07595	PG_RS02830	TDE_RS07355	PG_RS09535	PG_RS09750
TDE_RS10200	TDE_RS03060	PPA_RS00395	TDE_RS07815	PG_RS02855	TDE_RS07470	PG_RS09685	PG_RS09790
TDE_RS10240	TDE_RS03065	PPA_RS00465	TDE_RS07820	PG_RS02925	TDE_RS07585	PG_RS09700	PG_RS09815
TDE_RS10495	TDE_RS03185	PPA_RS00515	TDE_RS07835	PG_RS02935	TDE_RS07620	PG_RS09710	PG_RS09905
TDE_RS10570	TDE_RS03235	PPA_RS01040	TDE_RS08065	PG_RS02945	TDE_RS07765	PG_RS09860	TDE_RS00045
TDE_RS10810	TDE_RS03285	PPA_RS01160	TDE_RS08250	PG_RS03010	TDE_RS07770	TDE_RS00480	TDE_RS00175
TDE_RS10825	TDE_RS03310	PPA_RS01175	TDE_RS08395	PG_RS03035	TDE_RS07810	TDE_RS00975	TDE_RS00225
TDE_RS10860	TDE_RS03345	PPA_RS01260	TDE_RS08705	PG_RS03065	TDE_RS07855	TDE_RS00995	TDE_RS00285
TDE_RS10865	TDE_RS03400	PPA_RS01440	TDE_RS09255	PG_RS03080	TDE_RS07905	TDE_RS01290	TDE_RS00415
TDE_RS10870	TDE_RS03435	PPA_RS01635	TDE_RS09320	PG_RS03105	TDE_RS07925	TDE_RS01375	TDE_RS00510
TDE_RS11005	TDE_RS03565	PPA_RS01660	TDE_RS09425	PG_RS03120	TDE_RS07940	TDE_RS01545	TDE_RS00560
TDE_RS11245	TDE_RS03610	PPA_RS01725	TDE_RS09480	PG_RS03140	TDE_RS08050	TDE_RS01645	TDE_RS00620
TDE_RS11305	TDE_RS03655	PPA_RS02070	TDE_RS09495	PG_RS03190	TDE_RS08055	TDE_RS01715	TDE_RS00675
TDE_RS11350	TDE_RS03675	PPA_RS02120	TDE_RS09660	PG_RS03210	TDE_RS08175	TDE_RS01885	TDE_RS00785
TDE_RS11420	TDE_RS03850	PPA_RS02250	TDE_RS09665	PG_RS03215	TDE_RS08265	TDE_RS02030	TDE_RS00810
TDE_RS11425	TDE_RS03870	PPA_RS02550	TDE_RS09670	PG_RS03280	TDE_RS08385	TDE_RS02185	TDE_RS00820
TDE_RS11460	TDE_RS03925	PPA_RS02605	TDE_RS09695	PG_RS03335	TDE_RS08590	TDE_RS02235	TDE_RS00845
TDE_RS11670	TDE_RS04030	PPA_RS02670	TDE_RS09700	PG_RS03345	TDE_RS08745	TDE_RS02240	TDE_RS00880
TDE_RS11675	TDE_RS04085	PPA_RS02680	TDE_RS09705	PG_RS03360	TDE_RS08755	TDE_RS02250	TDE_RS00990
TDE_RS11780	TDE_RS04225	PPA_RS02725	TDE_RS09840	PG_RS03395	TDE_RS08920	TDE_RS02440	TDE_RS01045
TDE_RS12160	TDE_RS04230	PPA_RS02770	TDE_RS10205	PG_RS03400	TDE_RS08925	TDE_RS02475	TDE_RS01205
TDE_RS12165	TDE_RS04300	PPA_RS02795	TDE_RS10380	PG_RS03410	TDE_RS08970	TDE_RS02510	TDE_RS01220
TDE_RS12230	TDE_RS04330	PPA_RS03130	TDE_RS10415	PG_RS03420	TDE_RS08990	TDE_RS02595	TDE_RS01260
TDE_RS12280	TDE_RS04335	PPA_RS03170	TDE_RS10505	PG_RS03440	TDE_RS09010	TDE_RS02790	TDE_RS01280
TDE_RS12285	TDE_RS04485	PPA_RS03190	TDE_RS10555	PG_RS03445	TDE_RS09105	TDE_RS02880	TDE_RS01415
TDE_RS12330	TDE_RS04520	PPA_RS03920	TDE_RS10615	PG_RS03455	TDE_RS09115	TDE_RS02980	TDE_RS01420
TDE_RS12545	TDE_RS04570	PPA_RS03985	TDE_RS10690	PG_RS03460	TDE_RS09150	TDE_RS02985	TDE_RS01440
TDE_RS12680	TDE_RS04665	PPA_RS04130	TDE_RS10890	PG_RS03465	TDE_RS09210	TDE_RS03245	TDE_RS01445
TDE_RS12685	TDE_RS04670	PPA_RS04240	TDE_RS11110	PG_RS03470	TDE_RS09250	TDE_RS03340	TDE_RS01465
TDE_RS12690	TDE_RS04695	PPA_RS04800	TDE_RS11265	PG_RS03475	TDE_RS09380	TDE_RS03540	TDE_RS01625
TDE_RS13085	TDE_RS04775	PPA_RS04880	TDE_RS11605	PG_RS03485	TDE_RS09435	TDE_RS03545	TDE_RS01710
TDE_RS13095	TDE_RS04835	PPA_RS04960	TDE_RS11790	PG_RS03495	TDE_RS09450	TDE_RS03600	TDE_RS01725
SMU_RS02270	TDE_RS04845	PPA_RS05205	TDE_RS11915	PG_RS03520	TDE_RS09750	TDE_RS03605	TDE_RS01760
SSA_RS09510	TDE_RS04895	PPA_RS05350	TDE_RS12210	PG_RS03900	TDE_RS09755	TDE_RS03645	TDE_RS01900
PGN_RS00515	TDE_RS04960	PPA_RS05355	TDE_RS12390	PG_RS03915	TDE_RS09830	TDE_RS03665	TDE_RS01975
PGN_RS00580	TDE_RS04995	PPA_RS05875	TDE_RS12455	PG_RS03920	TDE_RS09850	TDE_RS03685	TDE_RS02140
PGN_RS01715	TDE_RS05140	PPA_RS05965	TDE_RS12475	PG_RS03945	TDE_RS09890	TDE_RS03910	TDE_RS02145
PGN_RS01845	TDE_RS05315	PPA_RS05975	TDE_RS12515	PG_RS03980	TDE_RS10010	TDE_RS04095	TDE_RS02150
PGN_RS02355	TDE_RS05405	PPA_RS06340	TDE_RS12520	PG_RS03995	TDE_RS10040	TDE_RS04495	TDE_RS02165
PGN_RS02695	TDE_RS05410	PPA_RS06415	TDE_RS13005	PG_RS04040	TDE_RS10150	TDE_RS04595	TDE_RS02230
PGN_RS03445	TDE_RS05645	PPA_RS12620	TDE_RS13015	PG_RS04045	TDE_RS10170	TDE_RS04625	TDE_RS02260
PGN_RS04995	TDE_RS05740	PPA_RS06615	TDE_RS13020	PG_RS04065	TDE_RS10180	TDE_RS04870	TDE_RS02265
PGN_RS05320	TDE_RS05800	PPA_RS06730	TDE_RS13030	PG_RS04190	TDE_RS10190	TDE_RS04985	TDE_RS02295
PGN_RS06875	TDE_RS05815	PPA_RS06840	PPA_RS00780	PG_RS04195	TDE_RS10210	TDE_RS05185	TDE_RS02300
PGN_RS06955	TDE_RS05845	PPA_RS07040	PPA_RS02810	PG_RS04200	TDE_RS10360	TDE_RS05715	TDE_RS02360
PGN_RS07375	TDE_RS05850	PPA_RS07125	PPA_RS04245	PG_RS04210	TDE_RS10560	TDE_RS05985	TDE_RS02750
PGN_RS09240	TDE_RS05880	PPA_RS07440	PPA_RS04805	PG_RS04230	TDE_RS10565	TDE_RS06030	TDE_RS02780
PGN_RS09640	TDE_RS06000	PPA_RS07500	PGN_RS00160	PG_RS04235	TDE_RS10605	TDE_RS06155	TDE_RS02795
HMPREF0675_RS01635	TDE_RS06025	PPA_RS09350	PGN_RS00190	PG_RS04310	TDE_RS10620	TDE_RS06380	TDE_RS02910
PGTDC60_RS00045	TDE_RS06075	PPA_RS09510	PGN_RS00460	PG_RS04315	TDE_RS10625	TDE_RS06455	TDE_RS02940
PGTDC60_RS00290	TDE_RS06170	PPA_RS09635	PGN_RS00465	PG_RS04320	TDE_RS10720	TDE_RS06470	TDE_RS02950
PGTDC60_RS01545	TDE_RS06190	PPA_RS09885	PGN_RS00475	PG_RS04350	TDE_RS11050	TDE_RS06535	TDE_RS02955
PGTDC60_RS01605	TDE_RS06265	PPA_RS09890	PGN_RS00600	PG_RS04485	TDE_RS11065	TDE_RS06920	TDE_RS02995
PGTDC60_RS02370	TDE_RS06270	PPA_RS09905	PGN_RS00725	PG_RS04560	TDE_RS11080	TDE_RS07265	TDE_RS03020
PGTDC60_RS02415	TDE_RS06300	PPA_RS10060	PGN_RS00730	PG_RS04580	TDE_RS11100	TDE_RS07295	TDE_RS03070
PGTDC60_RS03330	TDE_RS06320	PPA_RS10200	PGN_RS00865	PG_RS04600	TDE_RS11185	TDE_RS07435	TDE_RS03095
PGTDC60_RS03400	TDE_RS06370	PPA_RS10920	PGN_RS01200	PG_RS04605	TDE_RS11195	TDE_RS07680	TDE_RS03205
PGTDC60_RS03415	TDE_RS06395	PPA_RS10925	PGN_RS01415	PG_RS04610	TDE_RS11200	TDE_RS07995	TDE_RS03240
PGTDC60_RS04175	TDE_RS06410	PPA_RS10950	PGN_RS01480	PG_RS04615	TDE_RS11205	TDE_RS08005	TDE_RS03270
PGTDC60_RS04445	TDE_RS06420	PPA_RS10955	PGN_RS01725	PG_RS04620	TDE_RS11290	TDE_RS08010	TDE_RS03275
PGTDC60_RS04780	TDE_RS06540	PPA_RS10960	PGN_RS01980	PG_RS04685	TDE_RS11295	TDE_RS08040	TDE_RS03305
PGTDC60_RS05080	TDE_RS06565	PPA_RS11060	PGN_RS02280	PG_RS04690	TDE_RS11315	TDE_RS08225	TDE_RS03405
PGTDC60_RS05495	TDE_RS06570	PPA_RS11100	PGN_RS02620	PG_RS04695	TDE_RS11330	TDE_RS08855	TDE_RS03455
PGTDC60_RS05775	TDE_RS06575	PPA_RS11120	PGN_RS02645	PG_RS04710	TDE_RS11430	TDE_RS09410	TDE_RS03550
PGTDC60_RS05985	TDE_RS06630	PPA_RS11345	PGN_RS02930	PG_RS04715	TDE_RS11490	TDE_RS10395	TDE_RS03560
PGTDC60_RS07205	TDE_RS06635	PPA_RS11480	PGN_RS02960	PG_RS04725	TDE_RS11645	TDE_RS10470	TDE_RS03710
PGTDC60_RS07525	TDE_RS06655	PPA_RS11485	PGN_RS03000	PG_RS04740	TDE_RS11650	TDE_RS10745	TDE_RS03770
PGTDC60_RS07650	TDE_RS06660	PPA_RS11490	PGN_RS03125	PG_RS04765	TDE_RS11660	TDE_RS10910	TDE_RS03775
PGTDC60_RS07945	TDE_RS06700	PPA_RS11555	PGN_RS03135	PG_RS11005	TDE_RS11705	TDE_RS11630	TDE_RS03865
PGTDC60_RS09790	TDE_RS06900	PPA_RS11585	PGN_RS03290	PG_RS04815	TDE_RS11745	TDE_RS12110	TDE_RS04190
TIA2EST36_RS00710	TDE_RS06935	PPA_RS11850	PGN_RS03295	PG_RS04865	TDE_RS11775	TDE_RS12435	TDE_RS04240
TIA2EST36_RS08885	TDE_RS06945	PPA_RS11855	PGN_RS03550	PG_RS04885	TDE_RS11855	TDE_RS12695	TDE_RS04250
TIA2EST36_RS10450	TDE_RS06955	PPA_RS13335	PGN_RS03555	PG_RS04940	TDE_RS11895	TDE_RS12715	TDE_RS04270
TIA2EST2_RS00710	TDE_RS06960	PGN_RS00040	PGN_RS03850	PG_RS04945	TDE_RS11900	TDE_RS12725	TDE_RS04275
TIA2EST2_RS10440	TDE_RS06980	PGN_RS00125	PGN_RS04075	PG_RS04955	TDE_RS11960	TDE_RS12850	TDE_RS04280
BFO_RS00025	TDE_RS07255	PGN_RS00510	PGN_RS04295	PG_RS04965	TDE_RS12175	TDE_RS12860	TDE_RS04320
BFO_RS00040	TDE_RS07260	PGN_RS01315	PGN_RS04510	PG_RS04970	TDE_RS12180	TDE_RS12875	TDE_RS04475
BFO_RS00045	TDE_RS07345	PGN_RS01705	PGN_RS04610	PG_RS11675	TDE_RS12255	TDE_RS12975	TDE_RS04545
BFO_RS00050	TDE_RS07430	PGN_RS01765	PGN_RS04615	PG_RS05035	TDE_RS12295	TDE_RS13115	TDE_RS04780
BFO_RS00060	TDE_RS07545	PGN_RS02285	PGN_RS04720	PG_RS05040	TDE_RS12340	PPA_RS00050	TDE_RS04840
BFO_RS00065	TDE_RS07565	PGN_RS03170	PGN_RS05590	PG_RS05070	TDE_RS12385	PPA_RS00055	TDE_RS04880
BFO_RS00070	TDE_RS07570	PGN_RS03465	PGN_RS05600	PG_RS05085	TDE_RS12535	PPA_RS00225	TDE_RS04920
BFO_RS00075	TDE_RS07575	PGN_RS03890	PGN_RS05790	PG_RS05090	TDE_RS12565	PPA_RS00315	TDE_RS04925
BFO_RS00080	TDE_RS07800	PGN_RS05945	PGN_RS11935	PG_RS05095	TDE_RS12570	PPA_RS00375	TDE_RS04930
BFO_RS00125	TDE_RS07805	PGN_RS06210	PGN_RS05940	PG_RS05105	TDE_RS12585	PPA_RS00495	TDE_RS04935
BFO_RS00225	TDE_RS07880	PGN_RS07295	PGN_RS05955	PG_RS05320	TDE_RS12595	PPA_RS00610	TDE_RS04945
BFO_RS00260	TDE_RS07890	PGN_RS07600	PGN_RS06005	PG_RS05330	TDE_RS12615	PPA_RS00745	TDE_RS04975
BFO_RS00265	TDE_RS07900	PGN_RS07620	PGN_RS06085	PG_RS05340	TDE_RS12620	PPA_RS00825	TDE_RS04990
BFO_RS00305	TDE_RS07915	PGN_RS07720	PGN_RS06090	PG_RS05355	TDE_RS12630	PPA_RS00850	TDE_RS05065
BFO_RS13920	TDE_RS07955	PGN_RS07810	PGN_RS06235	PG_RS05360	TDE_RS12640	PPA_RS00960	TDE_RS05330
BFO_RS00320	TDE_RS07970	PGN_RS08935	PGN_RS06440	PG_RS05365	TDE_RS12645	PPA_RS00990	TDE_RS05640
BFO_RS00325	TDE_RS07975	PGN_RS09245	PGN_RS06465	PG_RS05465	TDE_RS12710	PPA_RS01155	TDE_RS05670
BFO_RS00335	TDE_RS08115	PGN_RS09610	PGN_RS06485	PG_RS05485	TDE_RS12855	PPA_RS01415	TDE_RS05720
BFO_RS00340	TDE_RS08120	PGN_RS09735	PGN_RS06550	PG_RS05495	TDE_RS12865	PPA_RS01445	TDE_RS05735
BFO_RS00350	TDE_RS08205	COCH_RS02145	PGN_RS06555	PG_RS05515	TDE_RS12970	PPA_RS13340	TDE_RS05745
BFO_RS00360	TDE_RS08330	LEBU_RS06235	PGN_RS06560	PG_RS05535	TDE_RS12995	PPA_RS01665	TDE_RS05765
BFO_RS00380	TDE_RS08400	VPAR_RS01130	PGN_RS06635	PG_RS05540	TDE_RS13040	PPA_RS01695	TDE_RS05795
BFO_RS00385	TDE_RS08575	VPAR_RS01940	PGN_RS06725	PG_RS05635	PPA_RS07495	PPA_RS01720	TDE_RS05865
BFO_RS00395	TDE_RS08805	HMPREF0675_RS00005	PGN_RS06845	PG_RS05645	PGN_RS03475	PPA_RS02035	TDE_RS05965
BFO_RS00400	TDE_RS08895	HMPREF0675_RS00165	PGN_RS06945	PG_RS05675	PGN_RS04280	PPA_RS02075	TDE_RS05970
BFO_RS00405	TDE_RS08975	HMPREF0675_RS00235	PGN_RS06965	PG_RS05710	PGN_RS06280	PPA_RS02100	TDE_RS05975
BFO_RS00410	TDE_RS09075	HMPREF0675_RS00295	PGN_RS07045	PG_RS05750	OLSU_RS09255	PPA_RS02170	TDE_RS06130
BFO_RS00415	TDE_RS09080	HMPREF0675_RS00520	PGN_RS07135	PG_RS05755	HMPREF0659_RS10515	PPA_RS02185	TDE_RS06165
BFO_RS00420	TDE_RS09085	HMPREF0675_RS00665	PGN_RS07545	PG_RS05825	PGTDC60_RS11525	PPA_RS02430	TDE_RS06185
BFO_RS00425	TDE_RS09260	HMPREF0675_RS01010	PGN_RS07660	PG_RS05855	PGTDC60_RS02960	PPA_RS02765	TDE_RS06425
BFO_RS14685	TDE_RS09340	HMPREF0675_RS01200	PGN_RS07700	PG_RS05860	PGTDC60_RS03260	PPA_RS02785	TDE_RS06625
BFO_RS00455	TDE_RS09345	HMPREF0675_RS01330	PGN_RS07800	PG_RS05865	PGTDC60_RS05505	PPA_RS02850	TDE_RS06670
BFO_RS00465	TDE_RS09355	HMPREF0675_RS01345	PGN_RS07840	PG_RS05900	PGTDC60_RS07975	PPA_RS02875	TDE_RS06675
BFO_RS00470	TDE_RS09360	HMPREF0675_RS01365	PGN_RS07985	PG_RS11945	TIA2EST36_RS07450	PPA_RS02910	TDE_RS06680
BFO_RS00485	TDE_RS09430	HMPREF0675_RS01590	PGN_RS08035	PG_RS05920	TIA2EST2_RS07420	PPA_RS02940	TDE_RS06765
BFO_RS00505	TDE_RS09470	HMPREF0675_RS01605	PGN_RS08195	PG_RS05930	BFO_RS00030	PPA_RS03140	TDE_RS06975
BFO_RS00550	TDE_RS09485	HMPREF0675_RS01680	PGN_RS08200	PG_RS06000	BFO_RS00035	PPA_RS03160	TDE_RS07165
BFO_RS00555	TDE_RS09505	HMPREF0675_RS01780	PGN_RS08290	PG_RS06010	BFO_RS00095	PPA_RS03215	TDE_RS07215
BFO_RS00590	TDE_RS09605	HMPREF0675_RS01805	PGN_RS08355	PG_RS06025	BFO_RS00115	PPA_RS03245	TDE_RS07225
BFO_RS00600	TDE_RS09610	HMPREF0675_RS02075	PGN_RS08400	PG_RS06030	BFO_RS00240	PPA_RS03250	TDE_RS07230
BFO_RS00610	TDE_RS09675	HMPREF0675_RS02245	PGN_RS08490	PG_RS06040	BFO_RS00510	PPA_RS03290	TDE_RS07335
BFO_RS00615	TDE_RS09685	HMPREF0675_RS02420	PGN_RS08925	PG_RS06050	BFO_RS14690	PPA_RS03310	TDE_RS07360
BFO_RS00625	TDE_RS09710	HMPREF0675_RS02510	PGN_RS09110	PG_RS06055	BFO_RS00565	PPA_RS03905	TDE_RS07540
BFO_RS00665	TDE_RS09775	HMPREF0675_RS02520	PGN_RS09460	PG_RS06065	BFO_RS00580	PPA_RS04120	TDE_RS07600
BFO_RS00670	TDE_RS09790	HMPREF0675_RS02605	PGN_RS09505	PG_RS06070	BFO_RS00595	PPA_RS04280	TDE_RS07635
BFO_RS00675	TDE_RS09875	HMPREF0675_RS02720	PGN_RS09555	PG_RS06085	BFO_RS00640	PPA_RS04560	TDE_RS07675
BFO_RS00830	TDE_RS09900	HMPREF0675_RS02795	PGN_RS09620	PG_RS06140	BFO_RS00650	PPA_RS04570	TDE_RS07850
BFO_RS00840	TDE_RS09930	HMPREF0675_RS02840	PGN_RS09625	PG_RS06165	BFO_RS00680	PPA_RS04725	TDE_RS08030
BFO_RS00880	TDE_RS09980	HMPREF0675_RS02885	PGN_RS09675	PG_RS06225	BFO_RS00685	PPA_RS04870	TDE_RS08060
BFO_RS00925	TDE_RS09990	HMPREF0675_RS02910	PGN_RS09815	PG_RS06235	BFO_RS00690	PPA_RS04935	TDE_RS08080
BFO_RS00955	TDE_RS10065	HMPREF0675_RS03295	HMPREF0675_RS06605	PG_RS06770	BFO_RS00715	PPA_RS05110	TDE_RS08160
BFO_RS00975	TDE_RS10120	HMPREF0675_RS03920	HMPREF0659_RS05645	PG_RS06775	BFO_RS00725	PPA_RS05265	TDE_RS08185
BFO_RS00980	TDE_RS10220	HMPREF0675_RS03950	HMPREF9137_RS09980	PG_RS06780	BFO_RS00735	PPA_RS05850	TDE_RS08315
BFO_RS00990	TDE_RS10235	HMPREF0675_RS04005	HMPREF9137_RS10105	PG_RS06805	BFO_RS00745	PPA_RS06010	TDE_RS08320
BFO_RS00995	TDE_RS10245	HMPREF0675_RS04095	PGTDC60_RS00030	PG_RS06835	BFO_RS00770	PPA_RS06065	TDE_RS08725
BFO_RS01010	TDE_RS10260	HMPREF0675_RS04280	PGTDC60_RS00100	PG_RS06870	BFO_RS00805	PPA_RS06140	TDE_RS08825
BFO_RS01025	TDE_RS10310	HMPREF0675_RS04575	PGTDC60_RS00150	PG_RS06880	BFO_RS00810	PPA_RS06270	TDE_RS08980
BFO_RS01045	TDE_RS10320	HMPREF0675_RS04905	PGTDC60_RS00255	PG_RS06930	BFO_RS00820	PPA_RS12570	TDE_RS09005
BFO_RS01050	TDE_RS10325	HMPREF0675_RS04960	PGTDC60_RS00315	PG_RS06975	BFO_RS00835	PPA_RS12625	TDE_RS09070
BFO_RS01070	TDE_RS10330	HMPREF0675_RS05280	PGTDC60_RS00370	PG_RS07035	BFO_RS00905	PPA_RS06510	TDE_RS09100
BFO_RS01080	TDE_RS10335	HMPREF0675_RS05395	PGTDC60_RS00420	PG_RS07040	BFO_RS00920	PPA_RS06835	TDE_RS09145
BFO_RS01090	TDE_RS10365	HMPREF0675_RS05425	PGTDC60_RS00510	PG_RS07105	BFO_RS00965	PPA_RS06930	TDE_RS09215
BFO_RS01095	TDE_RS10475	HMPREF0675_RS05530	PGTDC60_RS00775	PG_RS07110	BFO_RS00970	PPA_RS07120	TDE_RS09235
BFO_RS01100	TDE_RS10485	HMPREF0675_RS05665	PGTDC60_RS00805	PG_RS07115	BFO_RS01000	PPA_RS07220	TDE_RS09245
BFO_RS01110	TDE_RS10500	HMPREF0675_RS05685	PGTDC60_RS00975	PG_RS07120	BFO_RS01030	PPA_RS07240	TDE_RS09325
BFO_RS01115	TDE_RS10510	HMPREF0675_RS05905	PGTDC60_RS09995	PG_RS07125	BFO_RS01035	PPA_RS07265	TDE_RS09350
BFO_RS01120	TDE_RS10530	HMPREF0675_RS05960	PGTDC60_RS01060	PG_RS07150	BFO_RS01060	PPA_RS07290	TDE_RS09365
BFO_RS01125	TDE_RS10595	HMPREF0675_RS05975	PGTDC60_RS01205	PG_RS07205	BFO_RS01065	PPA_RS07535	TDE_RS09370
BFO_RS01145	TDE_RS10635	HMPREF0675_RS06005	PGTDC60_RS01210	PG_RS07250	BFO_RS01105	PPA_RS07590	TDE_RS09375
BFO_RS01155	TDE_RS10650	HMPREF0675_RS06060	PGTDC60_RS01220	PG_RS07255	BFO_RS15920	PPA_RS08140	TDE_RS09405
BFO_RS01165	TDE_RS10680	HMPREF0675_RS06430	PGTDC60_RS01465	PG_RS07260	BFO_RS01140	PPA_RS08145	TDE_RS09445
BFO_RS01175	TDE_RS10740	HMPREF0675_RS06710	PGTDC60_RS01480	PG_RS07270	BFO_RS01150	PPA_RS08175	TDE_RS09455
BFO_RS01180	TDE_RS10785	HMPREF0675_RS06820	PGTDC60_RS01880	PG_RS07310	BFO_RS14320	PPA_RS08210	TDE_RS09515
BFO_RS01195	TDE_RS10805	HMPREF0675_RS06980	PGTDC60_RS02270	PG_RS07390	BFO_RS01275	PPA_RS08270	TDE_RS09650
BFO_RS14315	TDE_RS10830	HMPREF0675_RS07020	PGTDC60_RS02340	PG_RS07485	BFO_RS01295	PPA_RS08275	TDE_RS09680
BFO_RS15990	TDE_RS10855	HMPREF0675_RS13800	PGTDC60_RS02610	PG_RS07490	BFO_RS01340	PPA_RS08305	TDE_RS09810
BFO_RS01300	TDE_RS10900	HMPREF0675_RS07470	PGTDC60_RS02905	PG_RS07500	BFO_RS01345	PPA_RS08755	TDE_RS09825
BFO_RS14715	TDE_RS10905	HMPREF0675_RS07490	PGTDC60_RS02915	PG_RS07530	BFO_RS01355	PPA_RS08790	TDE_RS09880
BFO_RS01305	TDE_RS10930	HMPREF0675_RS07565	PGTDC60_RS02920	PG_RS07560	BFO_RS01360	PPA_RS08855	TDE_RS09885
BFO_RS01310	TDE_RS10955	HMPREF0675_RS07830	PGTDC60_RS02950	PG_RS07565	BFO_RS01405	PPA_RS08870	TDE_RS09995
BFO_RS01320	TDE_RS10990	HMPREF0675_RS07860	PGTDC60_RS03070	PG_RS07580	BFO_RS01420	PPA_RS09025	TDE_RS10035
BFO_RS01325	TDE_RS10995	HMPREF0675_RS07875	PGTDC60_RS03075	PG_RS07600	BFO_RS01470	PPA_RS09300	TDE_RS10060
BFO_RS15435	TDE_RS11030	HMPREF0675_RS07995	PGTDC60_RS03390	PG_RS07660	BFO_RS01510	PPA_RS09365	TDE_RS10085
BFO_RS01370	TDE_RS11280	HMPREF0675_RS08115	PGTDC60_RS03395	PG_RS07670	BFO_RS01515	PPA_RS09425	TDE_RS10105
BFO_RS01385	TDE_RS11375	HMPREF0675_RS08490	PGTDC60_RS03460	PG_RS07685	BFO_RS01530	PPA_RS09430	TDE_RS10145
BFO_RS01390	TDE_RS11395	HMPREF0675_RS08550	PGTDC60_RS03645	PG_RS07705	BFO_RS01535	PPA_RS09470	TDE_RS10160
BFO_RS01395	TDE_RS11400	HMPREF0675_RS09000	PGTDC60_RS03830	PG_RS07710	BFO_RS01540	PPA_RS09600	TDE_RS10185
BFO_RS01400	TDE_RS11525	HMPREF0675_RS09095	PGTDC60_RS03985	PG_RS07715	BFO_RS01545	PPA_RS09650	TDE_RS10280
BFO_RS01415	TDE_RS11530	HMPREF0675_RS09265	PGTDC60_RS04040	PG_RS07735	BFO_RS01560	PPA_RS09670	TDE_RS10305
BFO_RS01425	TDE_RS11560	HMPREF0675_RS09425	PGTDC60_RS04090	PG_RS07760	BFO_RS01600	PPA_RS09690	TDE_RS10480
BFO_RS01445	TDE_RS11570	HMPREF0675_RS09835	PGTDC60_RS04100	PG_RS07765	BFO_RS01635	PPA_RS09855	TDE_RS10540
BFO_RS01450	TDE_RS11580	HMPREF0675_RS09840	PGTDC60_RS04240	PG_RS07790	BFO_RS01680	PPA_RS09900	TDE_RS10550
BFO_RS01460	TDE_RS11585	HMPREF0675_RS09845	PGTDC60_RS04650	PG_RS07795	BFO_RS01690	PPA_RS10075	TDE_RS10580
BFO_RS01465	TDE_RS11610	HMPREF0675_RS09850	PGTDC60_RS04795	PG_RS07800	BFO_RS01710	PPA_RS10080	TDE_RS10585
BFO_RS01500	TDE_RS11680	HMPREF0675_RS09855	PGTDC60_RS04885	PG_RS07835	BFO_RS01715	PPA_RS10090	TDE_RS10590
BFO_RS14730	TDE_RS11750	HMPREF0675_RS10015	PGTDC60_RS04950	PG_RS07885	BFO_RS01760	PPA_RS10150	TDE_RS10730
BFO_RS01625	TDE_RS11755	HMPREF0675_RS10045	PGTDC60_RS05010	PG_RS07910	BFO_RS01800	PPA_RS10155	TDE_RS10790
BFO_RS01640	TDE_RS11800	HMPREF0675_RS10155	PGTDC60_RS05070	PG_RS07945	BFO_RS01865	PPA_RS10270	TDE_RS10820
BFO_RS01685	TDE_RS11820	HMPREF0675_RS10215	PGTDC60_RS05225	PG_RS07950	BFO_RS01870	PPA_RS10295	TDE_RS10850
BFO_RS01705	TDE_RS11835	HMPREF0675_RS10385	PGTDC60_RS05275	PG_RS07960	BFO_RS01895	PPA_RS10665	TDE_RS10925
BFO_RS01770	TDE_RS11850	HMPREF0675_RS10580	PGTDC60_RS05290	PG_RS07970	BFO_RS01915	PPA_RS10745	TDE_RS10945
BFO_RS01775	TDE_RS11865	HMPREF0675_RS10795	PGTDC60_RS05525	PG_RS07995	BFO_RS01945	PPA_RS10765	TDE_RS11060
BFO_RS01780	TDE_RS11950	HMPREF0675_RS10800	PGTDC60_RS05665	PG_RS08005	BFO_RS01990	PPA_RS10795	TDE_RS11075
BFO_RS01785	TDE_RS11955	HMPREF0675_RS10835	PGTDC60_RS05820	PG_RS08045	BFO_RS02030	PPA_RS10980	TDE_RS11085
BFO_RS01790	TDE_RS11970	HMPREF0675_RS10930	PGTDC60_RS05955	PG_RS08075	BFO_RS02055	PPA_RS11025	TDE_RS11130
BFO_RS01795	TDE_RS11975	HMPREF0675_RS10990	PGTDC60_RS06035	PG_RS08125	BFO_RS02070	PPA_RS11150	TDE_RS11190
BFO_RS01805	TDE_RS11980	HMPREF0675_RS11010	PGTDC60_RS06040	PG_RS08130	BFO_RS02115	PPA_RS11245	TDE_RS13160
BFO_RS01815	TDE_RS12000	HMPREF0675_RS11305	PGTDC60_RS06080	PG_RS08140	BFO_RS02125	PPA_RS11250	TDE_RS11210
BFO_RS01825	TDE_RS12025	HMPREF0675_RS11350	PGTDC60_RS06165	PG_RS08145	BFO_RS02165	PPA_RS11405	TDE_RS11320
BFO_RS01830	TDE_RS12030	HMPREF0675_RS11355	PGTDC60_RS06245	PG_RS08155	BFO_RS02190	PPA_RS11420	TDE_RS11325
BFO_RS01835	TDE_RS12040	HMPREF0675_RS11360	PGTDC60_RS06360	PG_RS08180	BFO_RS02195	PPA_RS11620	TDE_RS11345
BFO_RS01840	TDE_RS12145	HMPREF0675_RS11425	PGTDC60_RS06715	PG_RS08235	BFO_RS02205	PPA_RS11640	TDE_RS13165
BFO_RS01860	TDE_RS12155	HMPREF0675_RS11500	PGTDC60_RS06765	PG_RS08260	BFO_RS16355	PPA_RS13290	TDE_RS11385
BFO_RS01880	TDE_RS12185	HMPREF0675_RS11680	PGTDC60_RS07115	PG_RS08270	BFO_RS02225	PGN_RS00110	TDE_RS11405
BFO_RS01920	TDE_RS12355	HMPREF0675_RS11725	PGTDC60_RS07375	PG_RS08425	BFO_RS02260	PGN_RS00830	TDE_RS11435
BFO_RS01940	TDE_RS12375	HMPREF0675_RS11730	PGTDC60_RS07490	PG_RS08430	BFO_RS02280	PGN_RS00910	TDE_RS11445
BFO_RS01950	TDE_RS12410	HMPREF0733_RS04940	PGTDC60_RS07750	PG_RS08470	BFO_RS02290	PGN_RS00975	TDE_RS11500
BFO_RS01955	TDE_RS12460	HMPREF0733_RS06610	PGTDC60_RS07795	PG_RS08490	BFO_RS02305	PGN_RS01490	TDE_RS11510
BFO_RS01960	TDE_RS12525	HMPREF0733_RS10595	PGTDC60_RS08335	PG_RS08550	BFO_RS02340	PGN_RS01515	TDE_RS11575
BFO_RS01970	TDE_RS12560	SELSP_RS10530	PGTDC60_RS08340	PG_RS08555	BFO_RS02370	PGN_RS01535	TDE_RS11600
BFO_RS01980	TDE_RS12650	PGTDC60_RS00125	PGTDC60_RS08420	PG_RS08560	BFO_RS02375	PGN_RS01615	TDE_RS11655
BFO_RS01985	TDE_RS12675	PGTDC60_RS00235	PGTDC60_RS11160	PG_RS08565	BFO_RS02380	PGN_RS01655	TDE_RS11685
BFO_RS01995	TDE_RS12700	PGTDC60_RS00560	PGTDC60_RS08930	PG_RS08595	BFO_RS02410	PGN_RS01770	TDE_RS11690
BFO_RS02000	TDE_RS12805	PGTDC60_RS02360	PGTDC60_RS08945	PG_RS08600	BFO_RS02425	PGN_RS01885	TDE_RS11695
BFO_RS02060	TDE_RS12810	PGTDC60_RS02625	PGTDC60_RS09170	PG_RS08625	BFO_RS02460	PGN_RS02045	TDE_RS11795
BFO_RS02065	TDE_RS12820	PGTDC60_RS02890	PGTDC60_RS09225	PG_RS08645	BFO_RS02465	PGN_RS02185	TDE_RS11805
BFO_RS02075	TDE_RS12910	PGTDC60_RS03165	PGTDC60_RS09310	PG_RS08655	BFO_RS02480	PGN_RS11090	TDE_RS11880
BFO_RS02080	TDE_RS12940	PGTDC60_RS03305	PGTDC60_RS09490	PG_RS08660	BFO_RS02485	PGN_RS02375	TDE_RS12055
BFO_RS02085	PPA_RS00325	PGTDC60_RS03950	PGTDC60_RS09520	PG_RS08675	BFO_RS02490	PGN_RS02400	TDE_RS12060
BFO_RS02090	PPA_RS00595	PGTDC60_RS04270	PGTDC60_RS09565	PG_RS08840	BFO_RS02495	PGN_RS02905	TDE_RS12080
BFO_RS02105	PPA_RS02055	PGTDC60_RS05005	PGTDC60_RS09575	PG_RS08920	BFO_RS02500	PGN_RS02955	TDE_RS12100
BFO_RS02110	PPA_RS02695	PGTDC60_RS05500	PGTDC60_RS09660	PG_RS08925	BFO_RS02505	PGN_RS03070	TDE_RS12115
BFO_RS02120	PPA_RS02855	PGTDC60_RS06775	TIA2EST36_RS04120	PG_RS08930	BFO_RS02515	PGN_RS03180	TDE_RS12195
BFO_RS02160	PPA_RS05105	PGTDC60_RS06860	TIA2EST22_RS04130	PG_RS08960	BFO_RS02525	PGN_RS03240	TDE_RS12215
BFO_RS02170	PPA_RS05890	PGTDC60_RS07085	TIA2EST2_RS04075	PG_RS08980	BFO_RS14330	PGN_RS03330	TDE_RS12260
BFO_RS02175	PPA_RS06050	PGTDC60_RS07295	TIA2EST2_RS06865	PG_RS08985	BFO_RS02560	PGN_RS03440	TDE_RS12265
BFO_RS02185	PPA_RS06935	PGTDC60_RS07310	BFO_RS14310	PG_RS09070	BFO_RS02565	PGN_RS03450	TDE_RS12305
BFO_RS02245	PPA_RS07625	PGTDC60_RS07610	BFO_RS00150	PG_RS09075	BFO_RS02580	PGN_RS03470	TDE_RS12395
BFO_RS02295	PPA_RS07760	PGTDC60_RS07680	BFO_RS00165	PG_RS09115	BFO_RS02595	PGN_RS03535	TDE_RS12400
BFO_RS02320	PPA_RS09435	PGTDC60_RS07830	BFO_RS00205	PG_RS09140	BFO_RS02605	PGN_RS03895	TDE_RS12450
BFO_RS02325	PPA_RS10225	PGTDC60_RS08020	BFO_RS00355	PG_RS09150	BFO_RS02610	PGN_RS03965	TDE_RS12505
BFO_RS02330	PPA_RS11015	PGTDC60_RS08035	BFO_RS15410	PG_RS09160	BFO_RS02630	PGN_RS04225	TDE_RS12610
BFO_RS02350	SSA_RS00065	PGTDC60_RS08375	BFO_RS00460	PG_RS09165	BFO_RS13975	PGN_RS04265	TDE_RS12705
BFO_RS02405	SSA_RS00740	PGTDC60_RS08380	BFO_RS00520	PG_RS09270	BFO_RS02675	PGN_RS04305	TDE_RS12720
BFO_RS02435	SSA_RS04120	PGTDC60_RS09365	BFO_RS00525	PG_RS09280	BFO_RS02685	PGN_RS04360	TDE_RS12745
BFO_RS02440	SSA_RS09095	PGTDC60_RS09835	BFO_RS15980	PG_RS09285	BFO_RS02985	PGN_RS04365	TDE_RS12785
BFO_RS02445	PGN_RS00015	TIA2EST36_RS00005	BFO_RS00750	PG_RS09295	BFO_RS03005	PGN_RS04515	TDE_RS12795
BFO_RS02450	PGN_RS00035	TIA2EST36_RS11695	BFO_RS00855	PG_RS09300	BFO_RS03110	PGN_RS04535	TDE_RS12800
BFO_RS02470	PGN_RS00075	TIA2EST36_RS00185	BFO_RS16345	PG_RS09380	BFO_RS03140	PGN_RS04715	TDE_RS12840
BFO_RS02570	PGN_RS00565	TIA2EST36_RS00235	BFO_RS01240	PG_RS09410	BFO_RS03155	PGN_RS05195	TDE_RS12960
BFO_RS02585	PGN_RS00620	TIA2EST36_RS00285	BFO_RS01410	PG_RS09420	BFO_RS03165	PGN_RS05235	TDE_RS13010
BFO_RS02590	PGN_RS00665	TIA2EST36_RS00295	BFO_RS01875	PG_RS09425	BFO_RS03175	PGN_RS05245	TDE_RS13060
BFO_RS14770	PGN_RS01605	TIA2EST36_RS00400	BFO_RS01965	PG_RS09500	BFO_RS03185	PGN_RS05410	TDE_RS13100
BFO_RS02640	PGN_RS01830	TIA2EST36_RS00520	BFO_RS02200	PG_RS09510	BFO_RS03195	PGN_RS05440	TDE_RS13105
BFO_RS02650	PGN_RS02035	TIA2EST36_RS01025	BFO_RS02255	PG_RS09605	BFO_RS03250	PGN_RS05445	TDE_RS13110
BFO_RS02700	PGN_RS02135	TIA2EST36_RS01155	BFO_RS02275	PG_RS09610	BFO_RS03280	PGN_RS05555	TDE_RS13120
BFO_RS02710	PGN_RS02255	TIA2EST36_RS01170	BFO_RS02365	PG_RS09630	BFO_RS03315	PGN_RS05605	TDE_RS13125
BFO_RS02720	PGN_RS02440	TIA2EST36_RS01255	BFO_RS02395	PG_RS09675	BFO_RS03320	PGN_RS05670	PPA_RS00010
BFO_RS02845	PGN_RS02635	TIA2EST36_RS01415	BFO_RS03115	PG_RS09690	BFO_RS03330	PGN_RS05690	PPA_RS00020
BFO_RS02855	PGN_RS02935	TIA2EST36_RS01430	BFO_RS03440	PG_RS09695	BFO_RS03340	PGN_RS05995	PPA_RS00025
BFO_RS02860	PGN_RS02940	TIA2EST36_RS01460	BFO_RS03445	PG_RS09715	BFO_RS03345	PGN_RS06295	PPA_RS11945
BFO_RS02865	PGN_RS02995	TIA2EST36_RS01505	BFO_RS03470	PG_RS09720	BFO_RS03370	PGN_RS06510	PPA_RS14005
BFO_RS02880	PGN_RS03205	TIA2EST36_RS01635	BFO_RS03500	PG_RS09725	BFO_RS03405	PGN_RS06610	PPA_RS00045
BFO_RS02895	PGN_RS03415	TIA2EST36_RS01900	BFO_RS03620	PG_RS09760	BFO_RS03410	PGN_RS06985	PPA_RS00070
BFO_RS02900	PGN_RS03435	TIA2EST36_RS02020	BFO_RS03790	PG_RS09795	BFO_RS03480	PGN_RS07005	PPA_RS00085
BFO_RS02920	PGN_RS03755	TIA2EST36_RS02025	BFO_RS03795	PG_RS09820	BFO_RS03490	PGN_RS07060	PPA_RS00125
BFO_RS02925	PGN_RS03800	TIA2EST36_RS02070	BFO_RS04145	PG_RS09855	BFO_RS03505	PGN_RS07140	PPA_RS00130
BFO_RS02930	PGN_RS03855	TIA2EST36_RS02240	BFO_RS04195	PG_RS09865	BFO_RS03560	PGN_RS07205	PPA_RS00150
BFO_RS02935	PGN_RS03860	TIA2EST36_RS02245	BFO_RS04355	PG_RS09880	BFO_RS03565	PGN_RS07215	PPA_RS00180
BFO_RS02950	PGN_RS04310	TIA2EST36_RS02340	BFO_RS04885	TDE_RS00265	BFO_RS03575	PGN_RS07355	PPA_RS00185
BFO_RS02960	PGN_RS04725	TIA2EST36_RS02435	BFO_RS05045	TDE_RS00500	BFO_RS03595	PGN_RS07510	PPA_RS00215
BFO_RS02965	PGN_RS04795	TIA2EST36_RS02495	BFO_RS05150	TDE_RS00640	BFO_RS03615	PGN_RS07680	PPA_RS00220
BFO_RS02970	PGN_RS04945	TIA2EST36_RS02550	BFO_RS15555	TDE_RS13335	BFO_RS03630	PGN_RS07885	PPA_RS00240
BFO_RS02980	PGN_RS05025	TIA2EST36_RS02625	BFO_RS05685	TDE_RS00825	BFO_RS03650	PGN_RS08050	PPA_RS00265
BFO_RS02990	PGN_RS05250	TIA2EST36_RS02670	BFO_RS05730	TDE_RS01040	BFO_RS03670	PGN_RS08305	PPA_RS00335
BFO_RS02995	PGN_RS05560	TIA2EST36_RS02715	BFO_RS06610	TDE_RS01055	BFO_RS03695	PGN_RS08510	PPA_RS00345
BFO_RS03000	PGN_RS05665	TIA2EST36_RS02740	BFO_RS06780	TDE_RS01165	BFO_RS03710	PGN_RS08655	PPA_RS12005
BFO_RS03025	PGN_RS11245	TIA2EST36_RS02750	BFO_RS06985	TDE_RS01360	BFO_RS03735	PGN_RS08730	PPA_RS00385
BFO_RS03100	PGN_RS05710	TIA2EST36_RS03030	BFO_RS07110	TDE_RS01520	BFO_RS03805	PGN_RS08735	PPA_RS00390
BFO_RS03120	PGN_RS05725	TIA2EST36_RS03080	BFO_RS07125	TDE_RS01620	BFO_RS03830	PGN_RS10835	PPA_RS14015
BFO_RS03130	PGN_RS05760	TIA2EST36_RS03610	BFO_RS14990	TDE_RS01640	BFO_RS03855	PGN_RS08785	PPA_RS00500
BFO_RS03150	PGN_RS05880	TIA2EST36_RS03750	BFO_RS07855	TDE_RS01915	BFO_RS15495	PGN_RS08790	PPA_RS00585
BFO_RS03190	PGN_RS05885	TIA2EST36_RS03780	BFO_RS08200	TDE_RS01955	BFO_RS03885	PGN_RS08800	PPA_RS00605
BFO_RS03205	PGN_RS05930	TIA2EST36_RS03835	BFO_RS08205	TDE_RS02155	BFO_RS03890	PGN_RS08825	PPA_RS00650
BFO_RS03220	PGN_RS05935	TIA2EST36_RS03985	BFO_RS08425	TDE_RS02205	BFO_RS03895	PGN_RS08850	PPA_RS00735
BFO_RS03225	PGN_RS06025	TIA2EST36_RS04070	BFO_RS08635	TDE_RS02535	BFO_RS03900	PGN_RS08975	PPA_RS00805
BFO_RS03240	PGN_RS06030	TIA2EST36_RS04105	BFO_RS08815	TDE_RS02630	BFO_RS03905	PGN_RS09085	PPA_RS00855
BFO_RS03245	PGN_RS06300	TIA2EST36_RS04595	BFO_RS09200	TDE_RS02855	BFO_RS03910	PGN_RS09105	PPA_RS00860
BFO_RS03255	PGN_RS06315	TIA2EST36_RS04785	BFO_RS09415	TDE_RS02925	BFO_RS03925	PGN_RS09310	PPA_RS00870
BFO_RS03285	PGN_RS06415	TIA2EST36_RS04855	BFO_RS15375	TDE_RS03015	BFO_RS03990	PGN_RS09315	PPA_RS00930
BFO_RS03300	PGN_RS06480	TIA2EST36_RS04865	BFO_RS09670	TDE_RS03220	BFO_RS04045	PGN_RS09355	PPA_RS00955
BFO_RS03310	PGN_RS06645	TIA2EST36_RS05110	BFO_RS09820	TDE_RS03670	BFO_RS04050	PGN_RS09480	PPA_RS01010
BFO_RS03350	PGN_RS06720	TIA2EST36_RS05225	BFO_RS10345	TDE_RS03995	BFO_RS04070	PGN_RS09525	PPA_RS01045
BFO_RS03360	PGN_RS06950	TIA2EST36_RS05255	BFO_RS10575	TDE_RS13255	BFO_RS04105	PGN_RS09580	PPA_RS01070
BFO_RS03380	PGN_RS06970	TIA2EST36_RS05260	BFO_RS15665	TDE_RS04220	BFO_RS04160	PGN_RS09760	PPA_RS01080
BFO_RS03385	PGN_RS07095	TIA2EST36_RS05485	BFO_RS10720	TDE_RS04450	BFO_RS04165	LEBU_RS03770	PPA_RS01085
BFO_RS03390	PGN_RS07180	TIA2EST36_RS05720	BFO_RS10790	TDE_RS04550	BFO_RS04175	LEBU_RS04400	PPA_RS01115
BFO_RS03395	PGN_RS08340	TIA2EST36_RS05865	BFO_RS14175	TDE_RS04610	BFO_RS04190	LEBU_RS05180	PPA_RS01135
BFO_RS03420	PGN_RS08450	TIA2EST36_RS05875	BFO_RS10995	TDE_RS04630	BFO_RS04275	LEBU_RS06225	PPA_RS12115
BFO_RS03455	PGN_RS09250	TIA2EST36_RS06750	BFO_RS11040	TDE_RS04800	BFO_RS04330	LEBU_RS09715	PPA_RS01185
BFO_RS03460	PGN_RS09255	TIA2EST36_RS06910	BFO_RS11070	TDE_RS04885	BFO_RS04430	LEBU_RS10010	PPA_RS01195
BFO_RS03485	PGN_RS09500	TIA2EST36_RS07105	BFO_RS11115	TDE_RS04950	BFO_RS04465	LEBU_RS10080	PPA_RS01205
BFO_RS03535	PGN_RS09915	TIA2EST36_RS13825	BFO_RS11650	TDE_RS05015	BFO_RS04470	LEBU_RS10955	PPA_RS01230
BFO_RS03540	SMLT_RS01980	TIA2EST36_RS07175	BFO_RS11965	TDE_RS05025	BFO_RS04600	VPAR_RS00335	PPA_RS01240
BFO_RS03550	SMLT_RS02005	TIA2EST36_RS07755	BFO_RS12130	TDE_RS05160	BFO_RS04605	HMPREF0675_RS00130	PPA_RS01265
BFO_RS03555	SMLT_RS22030	TIA2EST36_RS07785	BFO_RS12375	TDE_RS05170	BFO_RS04660	HMPREF0675_RS00230	PPA_RS01270
BFO_RS03580	SMLT_RS22055	TIA2EST36_RS07870	BFO_RS12735	TDE_RS05180	BFO_RS04735	HMPREF0675_RS00320	PPA_RS01280
BFO_RS03585	LEBU_RS01205	TIA2EST36_RS08985	BFO_RS12975	TDE_RS05370	BFO_RS04745	HMPREF0675_RS00350	PPA_RS01340
BFO_RS03600	LEBU_RS01225	TIA2EST36_RS09155	BFO_RS13020	TDE_RS05760	BFO_RS04800	HMPREF0675_RS00395	PPA_RS01350
BFO_RS03625	LEBU_RS04990	TIA2EST36_RS09310	BFO_RS13890	TDE_RS05840	BFO_RS04805	HMPREF0675_RS00775	PPA_RS01365
BFO_RS03655	LEBU_RS06470	TIA2EST36_RS09370	BFO_RS13905	TDE_RS05980	BFO_RS04820	HMPREF0675_RS01015	PPA_RS01410
BFO_RS03675	LEBU_RS06515	TIA2EST36_RS09710	HMPREF0389_RS00435	TDE_RS06050	BFO_RS04845	HMPREF0675_RS01080	PPA_RS01425
BFO_RS14345	LEBU_RS10005	TIA2EST36_RS09730	HMPREF0389_RS00445	TDE_RS06060	BFO_RS04860	HMPREF0675_RS01125	PPA_RS01430
BFO_RS03690	VPAR_RS01265	TIA2EST36_RS09885	HMPREF0389_RS00465	TDE_RS06125	BFO_RS04870	HMPREF0675_RS01325	PPA_RS01460
BFO_RS03700	VPAR_RS07640	TIA2EST36_RS10670	HMPREF0389_RS00540	TDE_RS06195	BFO_RS04955	HMPREF0675_RS01580	PPA_RS01465
BFO_RS03705	RMDY18_RS00050	TIA2EST36_RS10705	HMPREF0389_RS01080	TDE_RS06310	BFO_RS04965	HMPREF0675_RS01685	PPA_RS01470
BFO_RS03720	HMPREF0675_RS00330	TIA2EST36_RS10805	HMPREF0389_RS01280	TDE_RS06465	BFO_RS04980	HMPREF0675_RS01730	PPA_RS01475
BFO_RS03725	HMPREF0675_RS01310	TIA2EST36_RS10865	HMPREF0389_RS01690	TDE_RS06530	BFO_RS05015	HMPREF0675_RS01810	PPA_RS01555
BFO_RS03750	HMPREF0675_RS01570	TIA2EST36_RS11090	HMPREF0389_RS01990	TDE_RS06600	BFO_RS05080	HMPREF0675_RS01865	PPA_RS01580
BFO_RS03760	HMPREF0675_RS02140	TIA2EST36_RS11225	HMPREF0389_RS03085	TDE_RS06740	BFO_RS05090	HMPREF0675_RS02040	PPA_RS01585
BFO_RS03765	HMPREF0675_RS02225	TIA2EST36_RS11230	HMPREF0389_RS03325	TDE_RS06835	BFO_RS14385	HMPREF0675_RS02085	PPA_RS01595
BFO_RS03815	HMPREF0675_RS02810	TIA2EST36_RS11235	HMPREF0389_RS04995	TDE_RS06870	BFO_RS05175	HMPREF0675_RS02195	PPA_RS01600
BFO_RS03825	HMPREF0675_RS04585	TIA2EST36_RS11375	HMPREF0389_RS05340	TDE_RS06950	BFO_RS05220	HMPREF0675_RS02200	PPA_RS01605
BFO_RS03840	HMPREF0675_RS04850	TIA2EST36_RS11530	HMPREF0389_RS06420	TDE_RS07000	BFO_RS05225	HMPREF0675_RS02265	PPA_RS01610
BFO_RS03845	HMPREF0675_RS05205	TIA2EST36_RS11595	HMPREF0389_RS06425	TDE_RS07010	BFO_RS05575	HMPREF0675_RS02270	PPA_RS01615
BFO_RS03860	HMPREF0675_RS06135	TIA2EST36_RS11600	HMPREF0389_RS06450	TDE_RS07185	BFO_RS05580	HMPREF0675_RS02280	PPA_RS01640
BFO_RS03870	HMPREF0675_RS06915	TIA2EST22_RS00005	HMPREF0389_RS06685	TDE_RS07685	BFO_RS14400	HMPREF0675_RS02300	PPA_RS01690
BFO_RS03960	HMPREF0675_RS07655	TIA2EST22_RS11830	HMPREF0389_RS06770	TDE_RS07715	BFO_RS05625	HMPREF0675_RS02310	PPA_RS14065
BFO_RS03965	HMPREF0675_RS07790	TIA2EST22_RS00235	HMPREF0389_RS08505	TDE_RS07735	BFO_RS05655	HMPREF0675_RS02415	PPA_RS01705
BFO_RS03980	HMPREF0675_RS07840	TIA2EST22_RS00285	PAZ_RS00205	TDE_RS08000	BFO_RS05660	HMPREF0675_RS02435	PPA_RS01715
BFO_RS03985	HMPREF0675_RS09250	TIA2EST22_RS00295	PAZ_RS01360	TDE_RS08210	BFO_RS05665	HMPREF0675_RS02485	PPA_RS01730
BFO_RS04000	HMPREF0675_RS09360	TIA2EST22_RS00400	PAZ_RS04145	TDE_RS08810	BFO_RS05700	HMPREF0675_RS02635	PPA_RS01735
BFO_RS04035	HMPREF0675_RS10375	TIA2EST22_RS00520	PAZ_RS09430	TDE_RS08960	BFO_RS05750	HMPREF0675_RS02850	PPA_RS01740
BFO_RS04040	HMPREF0675_RS10890	TIA2EST22_RS01165	TIB1ST10_RS00775	TDE_RS09000	BFO_RS05765	HMPREF0675_RS02860	PPA_RS01760
BFO_RS04095	HMPREF0675_RS11695	TIA2EST22_RS01180	TIB1ST10_RS02805	TDE_RS09065	BFO_RS14045	HMPREF0675_RS02880	PPA_RS01885
BFO_RS04110	OLSU_RS09230	TIA2EST22_RS01265	TIB1ST10_RS04245	TDE_RS09095	BFO_RS05820	HMPREF0675_RS02900	PPA_RS01960
BFO_RS04115	HMPREF0733_RS05830	TIA2EST22_RS01280	TIB1ST10_RS04805	TDE_RS09110	BFO_RS05835	HMPREF0675_RS02935	PPA_RS01975
BFO_RS04120	HMPREF0733_RS07240	TIA2EST22_RS01285	TIB1ST10_RS06755	TDE_RS09960	BFO_RS05840	HMPREF0675_RS02965	PPA_RS01990
BFO_RS04130	PGTDC60_RS00015	TIA2EST22_RS01390	TIB1ST10_RS07300	TDE_RS10400	BFO_RS05865	HMPREF0675_RS03025	PPA_RS01995
BFO_RS04140	PGTDC60_RS00260	TIA2EST22_RS01425	PIN17_RS00110	TDE_RS10525	BFO_RS05870	HMPREF0675_RS03055	PPA_RS02015
BFO_RS04150	PGTDC60_RS00365	TIA2EST22_RS01440	PIN17_RS00165	TDE_RS10655	BFO_RS14050	HMPREF0675_RS03130	PPA_RS02030
BFO_RS04170	PGTDC60_RS00605	TIA2EST22_RS01470	PIN17_RS00220	TDE_RS11035	BFO_RS05910	HMPREF0675_RS03195	PPA_RS02065
BFO_RS04205	PGTDC60_RS00610	TIA2EST22_RS01515	PIN17_RS00465	TDE_RS11045	BFO_RS05915	HMPREF0675_RS03235	PPA_RS02080
BFO_RS04215	PGTDC60_RS00985	TIA2EST22_RS01645	PIN17_RS00995	TDE_RS11090	BFO_RS05945	HMPREF0675_RS03265	PPA_RS02085
BFO_RS04220	PGTDC60_RS01225	TIA2EST22_RS02030	PIN17_RS01220	TDE_RS11095	BFO_RS05995	HMPREF0675_RS03315	PPA_RS02090
BFO_RS04230	PGTDC60_RS01400	TIA2EST22_RS02035	PIN17_RS01595	TDE_RS11450	BFO_RS06005	HMPREF0675_RS03375	PPA_RS02125
BFO_RS04235	PGTDC60_RS01415	TIA2EST22_RS02080	PIN17_RS01910	TDE_RS11470	BFO_RS06010	HMPREF0675_RS03415	PPA_RS02140
BFO_RS04265	PGTDC60_RS01475	TIA2EST22_RS02255	PIN17_RS02105	TDE_RS12240	BFO_RS06060	HMPREF0675_RS03435	PPA_RS02180
BFO_RS04270	PGTDC60_RS01800	TIA2EST22_RS02345	PIN17_RS02200	TDE_RS12290	BFO_RS06090	HMPREF0675_RS03475	PPA_RS02190
BFO_RS04320	PGTDC60_RS02425	TIA2EST22_RS02440	PIN17_RS02660	TDE_RS12315	BFO_RS06095	HMPREF0675_RS03635	PPA_RS02285
BFO_RS04325	PGTDC60_RS02690	TIA2EST22_RS02555	PIN17_RS02675	TDE_RS12320	BFO_RS06110	HMPREF0675_RS03660	PPA_RS02315
BFO_RS04340	PGTDC60_RS02780	TIA2EST22_RS02570	PIN17_RS02770	TDE_RS12555	BFO_RS06140	HMPREF0675_RS03765	PPA_RS02350
BFO_RS04345	PGTDC60_RS02795	TIA2EST22_RS02675	PIN17_RS02775	TDE_RS12600	BFO_RS06160	HMPREF0675_RS03855	PPA_RS02355
BFO_RS04350	PGTDC60_RS02830	TIA2EST22_RS02720	PIN17_RS02855	TDE_RS12635	BFO_RS06165	HMPREF0675_RS03905	PPA_RS02365
BFO_RS04360	PGTDC60_RS03570	TIA2EST22_RS02745	PIN17_RS02870	TDE_RS12755	BFO_RS06185	HMPREF0675_RS03915	PPA_RS02370
BFO_RS04370	PGTDC60_RS03615	TIA2EST22_RS02760	PIN17_RS02910	TDE_RS12845	BFO_RS06245	HMPREF0675_RS03960	PPA_RS02390
BFO_RS04375	PGTDC60_RS03835	TIA2EST22_RS03040	PIN17_RS03125	TDE_RS13090	BFO_RS06290	HMPREF0675_RS03990	PPA_RS02395
BFO_RS04380	PGTDC60_RS03840	TIA2EST22_RS03090	PIN17_RS03135	PPA_RS00600	BFO_RS06300	HMPREF0675_RS04250	PPA_RS12225
BFO_RS04395	PGTDC60_RS03880	TIA2EST22_RS03135	PIN17_RS03170	PPA_RS00795	BFO_RS06335	HMPREF0675_RS04350	PPA_RS02425
BFO_RS04400	PGTDC60_RS03890	TIA2EST22_RS03155	PIN17_RS03175	PPA_RS00920	BFO_RS06405	HMPREF0675_RS04395	PPA_RS02455
BFO_RS04420	PGTDC60_RS04070	TIA2EST22_RS03260	PIN17_RS03335	PPA_RS01180	BFO_RS06445	HMPREF0675_RS04470	PPA_RS02475
BFO_RS14020	PGTDC60_RS04375	TIA2EST22_RS03620	PIN17_RS03600	PPA_RS01450	BFO_RS06470	HMPREF0675_RS04525	PPA_RS02490
BFO_RS04485	PGTDC60_RS04380	TIA2EST22_RS03760	PIN17_RS03605	PPA_RS02780	BFO_RS06520	HMPREF0675_RS04640	PPA_RS02555
BFO_RS04490	PGTDC60_RS11355	TIA2EST22_RS03790	PIN17_RS12750	PPA_RS03350	BFO_RS06525	HMPREF0675_RS04755	PPA_RS02560
BFO_RS04495	PGTDC60_RS04430	TIA2EST22_RS03845	PIN17_RS04125	PPA_RS03580	BFO_RS06530	HMPREF0675_RS04770	PPA_RS02570
BFO_RS04500	PGTDC60_RS04475	TIA2EST22_RS03935	PIN17_RS04135	PPA_RS05040	BFO_RS06545	HMPREF0675_RS04775	PPA_RS02600
BFO_RS04505	PGTDC60_RS04480	TIA2EST22_RS04080	PIN17_RS04140	PPA_RS05055	BFO_RS06620	HMPREF0675_RS04780	PPA_RS02615
BFO_RS04510	PGTDC60_RS04490	TIA2EST22_RS04115	PIN17_RS04180	PPA_RS05085	BFO_RS06630	HMPREF0675_RS04950	PPA_RS02640
BFO_RS04545	PGTDC60_RS04510	TIA2EST22_RS04180	PIN17_RS04225	PPA_RS05130	BFO_RS06655	HMPREF0675_RS05015	PPA_RS02655
BFO_RS04565	PGTDC60_RS04515	TIA2EST22_RS04605	PIN17_RS04570	PPA_RS05375	BFO_RS06660	HMPREF0675_RS05045	PPA_RS02665
BFO_RS14875	PGTDC60_RS04620	TIA2EST22_RS04795	PIN17_RS04590	PPA_RS05590	BFO_RS16455	HMPREF0675_RS05185	PPA_RS02685
BFO_RS16440	PGTDC60_RS04715	TIA2EST22_RS04865	PIN17_RS04625	PPA_RS06330	BFO_RS06680	HMPREF0675_RS05340	PPA_RS02715
BFO_RS04585	PGTDC60_RS04765	TIA2EST22_RS04875	PIN17_RS04630	PPA_RS06600	BFO_RS06685	HMPREF0675_RS05670	PPA_RS02775
BFO_RS04595	PGTDC60_RS04845	TIA2EST22_RS05100	PIN17_RS04645	PPA_RS08770	BFO_RS06695	HMPREF0675_RS05845	PPA_RS02800
BFO_RS04610	PGTDC60_RS04890	TIA2EST22_RS05120	PIN17_RS05140	PPA_RS10120	BFO_RS06735	HMPREF0675_RS05935	PPA_RS02805
BFO_RS04615	PGTDC60_RS11635	TIA2EST22_RS05235	PIN17_RS05260	PPA_RS10520	BFO_RS06740	HMPREF0675_RS06095	PPA_RS02865
BFO_RS14880	PGTDC60_RS05195	TIA2EST22_RS05265	PIN17_RS05460	PPA_RS10910	BFO_RS06750	HMPREF0675_RS06150	PPA_RS02895
BFO_RS16390	PGTDC60_RS05220	TIA2EST22_RS05270	PIN17_RS05510	PPA_RS11180	BFO_RS06755	HMPREF0675_RS06165	PPA_RS02900
BFO_RS04630	PGTDC60_RS05230	TIA2EST22_RS05505	PIN17_RS05570	PPA_RS11220	BFO_RS06760	HMPREF0675_RS06190	PPA_RS03010
BFO_RS04635	PGTDC60_RS05245	TIA2EST22_RS05740	PIN17_RS06485	PGN_RS00050	BFO_RS06765	HMPREF0675_RS06230	PPA_RS03015
BFO_RS04640	PGTDC60_RS05480	TIA2EST22_RS05845	PIN17_RS06490	PGN_RS00070	BFO_RS06770	HMPREF0675_RS06360	PPA_RS03055
BFO_RS04645	PGTDC60_RS05580	TIA2EST22_RS05885	PIN17_RS06520	PGN_RS00180	BFO_RS06775	HMPREF0675_RS06420	PPA_RS12275
BFO_RS04650	PGTDC60_RS05815	TIA2EST22_RS05895	PIN17_RS06530	PGN_RS00195	BFO_RS06785	HMPREF0675_RS06655	PPA_RS03080
BFO_RS04655	PGTDC60_RS05865	TIA2EST22_RS06765	PIN17_RS06535	PGN_RS00455	BFO_RS06790	HMPREF0675_RS06660	PPA_RS03125
BFO_RS04665	PGTDC60_RS06200	TIA2EST22_RS06925	PIN17_RS06550	PGN_RS00520	BFO_RS06800	HMPREF0675_RS06755	PPA_RS03225
BFO_RS04670	PGTDC60_RS06400	TIA2EST22_RS07050	PIN17_RS06605	PGN_RS00535	BFO_RS06805	HMPREF0675_RS06815	PPA_RS03230
BFO_RS04675	PGTDC60_RS06910	TIA2EST22_RS07120	PIN17_RS06615	PGN_RS00540	BFO_RS06810	HMPREF0675_RS06910	PPA_RS03255
BFO_RS04680	PGTDC60_RS06985	TIA2EST22_RS07505	PIN17_RS06625	PGN_RS00545	BFO_RS06815	HMPREF0675_RS07100	PPA_RS03295
BFO_RS04685	PGTDC60_RS07025	TIA2EST22_RS07770	PIN17_RS06635	PGN_RS00560	BFO_RS06820	HMPREF0675_RS07105	PPA_RS03300
BFO_RS04690	PGTDC60_RS07070	TIA2EST22_RS07800	PIN17_RS06640	PGN_RS00645	BFO_RS06825	HMPREF0675_RS07175	PPA_RS03305
BFO_RS04695	PGTDC60_RS07210	TIA2EST22_RS07880	PIN17_RS06655	PGN_RS00660	BFO_RS06830	HMPREF0675_RS07215	PPA_RS03330
BFO_RS04700	PGTDC60_RS07230	TIA2EST22_RS08695	PIN17_RS06660	PGN_RS00670	BFO_RS14940	HMPREF0675_RS07235	PPA_RS03335
BFO_RS04705	PGTDC60_RS07460	TIA2EST22_RS08770	PIN17_RS06670	PGN_RS00685	BFO_RS06840	HMPREF0675_RS07255	PPA_RS03355
BFO_RS04715	PGTDC60_RS07715	TIA2EST22_RS08905	PIN17_RS06675	PGN_RS00695	BFO_RS06850	HMPREF0675_RS07260	PPA_RS03360
BFO_RS04720	PGTDC60_RS07915	TIA2EST22_RS09005	PIN17_RS06695	PGN_RS00705	BFO_RS14945	HMPREF0675_RS07285	PPA_RS03365
BFO_RS04740	PGTDC60_RS08250	TIA2EST22_RS09175	PIN17_RS06745	PGN_RS00775	BFO_RS06855	HMPREF0675_RS07900	PPA_RS03370
BFO_RS04775	PGTDC60_RS08855	TIA2EST22_RS09330	PIN17_RS06755	PGN_RS00790	BFO_RS06860	HMPREF0675_RS13830	PPA_RS03420
BFO_RS04780	PGTDC60_RS08890	TIA2EST22_RS09575	PIN17_RS06765	PGN_RS00880	BFO_RS06865	HMPREF0675_RS08045	PPA_RS13355
BFO_RS04795	PGTDC60_RS08950	TIA2EST22_RS09725	PIN17_RS06795	PGN_RS00885	BFO_RS06870	HMPREF0675_RS08080	PPA_RS03445
BFO_RS04810	PGTDC60_RS09145	TIA2EST22_RS09730	PIN17_RS06995	PGN_RS00895	BFO_RS06875	HMPREF0675_RS08150	PPA_RS03460
BFO_RS04815	PGTDC60_RS09175	TIA2EST22_RS09745	PIN17_RS07030	PGN_RS00915	BFO_RS06880	HMPREF0675_RS08180	PPA_RS03470
BFO_RS04835	PGTDC60_RS09335	TIA2EST22_RS09900	PIN17_RS07070	PGN_RS00965	BFO_RS06885	HMPREF0675_RS08565	PPA_RS03505
BFO_RS04865	PGTDC60_RS09545	TIA2EST22_RS10040	PIN17_RS07230	PGN_RS00980	BFO_RS06895	HMPREF0675_RS08570	PPA_RS03510
BFO_RS04875	PGTDC60_RS09655	TIA2EST22_RS10465	PIN17_RS07400	PGN_RS01060	BFO_RS06900	HMPREF0675_RS08595	PPA_RS03515
BFO_RS04895	PGTDC60_RS09830	TIA2EST22_RS10575	PIN17_RS07525	PGN_RS01225	BFO_RS06925	HMPREF0675_RS08770	PPA_RS03550
BFO_RS04900	PGTDC60_RS09845	TIA2EST22_RS10685	PIN17_RS07610	PGN_RS01230	BFO_RS06950	HMPREF0675_RS08785	PPA_RS03555
BFO_RS04905	PGTDC60_RS09860	TIA2EST22_RS10710	PIN17_RS07660	PGN_RS01245	BFO_RS06990	HMPREF0675_RS08855	PPA_RS03625
BFO_RS04910	TIA2EST36_RS00330	TIA2EST22_RS10715	PIN17_RS07780	PGN_RS01260	BFO_RS06995	HMPREF0675_RS08920	PPA_RS03635
BFO_RS04920	TIA2EST36_RS01395	TIA2EST22_RS10720	PIN17_RS07865	PGN_RS01280	BFO_RS07000	HMPREF0675_RS08925	PPA_RS03640
BFO_RS04925	TIA2EST36_RS01965	TIA2EST22_RS10815	PIN17_RS08120	PGN_RS01285	BFO_RS07035	HMPREF0675_RS09070	PPA_RS03830
BFO_RS04935	TIA2EST36_RS02115	TIA2EST22_RS10855	PIN17_RS08225	PGN_RS01325	BFO_RS07040	HMPREF0675_RS09175	PPA_RS03850
BFO_RS04940	TIA2EST36_RS02640	TIA2EST22_RS10875	PIN17_RS08390	PGN_RS01335	BFO_RS07065	HMPREF0675_RS09215	PPA_RS03860
BFO_RS04945	TIA2EST36_RS02800	TIA2EST22_RS11195	PIN17_RS08670	PGN_RS01425	BFO_RS07075	HMPREF0675_RS09280	PPA_RS03875
BFO_RS04950	TIA2EST36_RS05010	TIA2EST22_RS11240	PIN17_RS08680	PGN_RS01435	BFO_RS07145	HMPREF0675_RS09350	PPA_RS03885
BFO_RS04975	TIA2EST36_RS05245	TIA2EST22_RS11245	PIN17_RS08905	PGN_RS01500	BFO_RS07160	HMPREF0675_RS09355	PPA_RS03930
BFO_RS05010	TIA2EST36_RS05335	TIA2EST22_RS11250	PIN17_RS09020	PGN_RS01530	BFO_RS07195	HMPREF0675_RS09375	PPA_RS03955
BFO_RS05060	TIA2EST36_RS06845	TIA2EST22_RS11650	PIN17_RS09350	PGN_RS01575	BFO_RS07215	HMPREF0675_RS09385	PPA_RS03960
BFO_RS05065	TIA2EST36_RS07580	TIA2EST22_RS11730	PIN17_RS09355	PGN_RS01600	BFO_RS07270	HMPREF0675_RS09575	PPA_RS03995
BFO_RS05070	TIA2EST36_RS07715	TIA2EST22_RS11735	PIN17_RS09370	PGN_RS01625	BFO_RS07275	HMPREF0675_RS09595	PPA_RS04015
BFO_RS05075	TIA2EST36_RS09245	TIA2EST2_RS00005	PIN17_RS09420	PGN_RS01645	BFO_RS07285	HMPREF0675_RS09615	PPA_RS04025
BFO_RS05085	TIA2EST36_RS10760	TIA2EST2_RS00230	PIN17_RS09460	PGN_RS01650	BFO_RS07290	HMPREF0675_RS09660	PPA_RS04030
BFO_RS05115	TIA2EST36_RS11565	TIA2EST2_RS00280	PIN17_RS09555	PGN_RS01665	BFO_RS07300	HMPREF0675_RS09695	PPA_RS04055
BFO_RS05120	TIA2EST22_RS01145	TIA2EST2_RS00290	PIN17_RS09670	PGN_RS01680	BFO_RS07305	HMPREF0675_RS09730	PPA_RS04060
BFO_RS05140	TIA2EST22_RS01405	TIA2EST2_RS00395	PIN17_RS09685	PGN_RS01690	BFO_RS07310	HMPREF0675_RS09790	PPA_RS04075
BFO_RS05155	TIA2EST22_RS01975	TIA2EST2_RS00515	PIN17_RS09785	PGN_RS01695	BFO_RS07315	HMPREF0675_RS09805	PPA_RS04160
BFO_RS05165	TIA2EST22_RS02125	TIA2EST2_RS01020	PIN17_RS10030	PGN_RS01755	BFO_RS07320	HMPREF0675_RS10030	PPA_RS04165
BFO_RS05205	TIA2EST22_RS02645	TIA2EST2_RS01130	PIN17_RS10330	PGN_RS01760	BFO_RS07335	HMPREF0675_RS10105	PPA_RS04225
BFO_RS05210	TIA2EST22_RS02805	TIA2EST2_RS01215	PIN17_RS10335	PGN_RS01775	BFO_RS07340	HMPREF0675_RS10110	PPA_RS04235
BFO_RS05250	TIA2EST22_RS04400	TIA2EST2_RS01390	PIN17_RS10340	PGN_RS01790	BFO_RS07350	HMPREF0675_RS10310	PPA_RS04440
BFO_RS05260	TIA2EST22_RS05020	TIA2EST2_RS01420	PIN17_RS10345	PGN_RS01795	BFO_RS07385	HMPREF0675_RS10380	PPA_RS04445
BFO_RS15545	TIA2EST22_RS05970	TIA2EST2_RS01465	PIN17_RS10485	PGN_RS01855	BFO_RS16120	HMPREF0675_RS10390	PPA_RS04765
BFO_RS05280	TIA2EST22_RS06860	TIA2EST2_RS01590	PIN17_RS10550	PGN_RS01875	BFO_RS07445	HMPREF0675_RS10475	PPA_RS04770
BFO_RS05285	TIA2EST22_RS07595	TIA2EST2_RS01595	PIN17_RS10625	PGN_RS01895	BFO_RS07470	HMPREF0675_RS10490	PPA_RS04790
BFO_RS05365	TIA2EST22_RS07730	TIA2EST2_RS01865	PIN17_RS10765	PGN_RS01900	BFO_RS07475	HMPREF0675_RS10540	PPA_RS04795
BFO_RS15560	TIA2EST22_RS09265	TIA2EST2_RS01980	PIN17_RS10865	PGN_RS01955	BFO_RS07560	HMPREF0675_RS10560	PPA_RS04825
BFO_RS15570	TIA2EST22_RS10065	TIA2EST2_RS01985	PIN17_RS10915	PGN_RS01970	BFO_RS07650	HMPREF0675_RS10590	PPA_RS04830
BFO_RS05605	TIA2EST22_RS10775	TIA2EST2_RS02030	PIN17_RS10950	PGN_RS02030	BFO_RS07700	HMPREF0675_RS10675	PPA_RS04835
BFO_RS05610	TIA2EST22_RS11700	TIA2EST2_RS02205	PIN17_RS10960	PGN_RS02130	BFO_RS07705	HMPREF0675_RS10855	PPA_RS04865
BFO_RS05630	TIA2EST2_RS00325	TIA2EST2_RS02390	PIN17_RS11050	PGN_RS02150	BFO_RS07765	HMPREF0675_RS10900	PPA_RS04885
BFO_RS05635	TIA2EST2_RS01095	TIA2EST2_RS02450	PIN17_RS11165	PGN_RS02190	BFO_RS15615	HMPREF0675_RS11015	PPA_RS04940
BFO_RS05670	TIA2EST2_RS01355	TIA2EST2_RS02505	PIN17_RS11170	PGN_RS02230	BFO_RS07795	HMPREF0675_RS11115	PPA_RS04950
BFO_RS05675	TIA2EST2_RS02075	TIA2EST2_RS02580	PIN17_RS11200	PGN_RS02245	BFO_RS07800	HMPREF0675_RS11120	PPA_RS04965
BFO_RS05680	TIA2EST2_RS02595	TIA2EST2_RS02625	PIN17_RS11250	PGN_RS02330	BFO_RS07805	HMPREF0675_RS11195	PPA_RS04985
BFO_RS05690	TIA2EST2_RS02755	TIA2EST2_RS02670	PIN17_RS11320	PGN_RS02340	BFO_RS07820	HMPREF0675_RS11290	PPA_RS04995
BFO_RS05695	TIA2EST2_RS04405	TIA2EST2_RS02695	PIN17_RS11325	PGN_RS02345	BFO_RS07825	HMPREF0675_RS11490	PPA_RS05015
BFO_RS05720	TIA2EST2_RS04965	TIA2EST2_RS02710	PIN17_RS11335	PGN_RS02365	BFO_RS07865	HMPREF0675_RS11510	PPA_RS05050
BFO_RS05725	TIA2EST2_RS04990	TIA2EST2_RS02990	PIN17_RS11340	PGN_RS02370	BFO_RS07870	HMPREF0733_RS01430	PPA_RS05120
BFO_RS05745	TIA2EST2_RS05915	TIA2EST2_RS03040	PIN17_RS11345	PGN_RS02380	BFO_RS07880	HMPREF0733_RS04570	PPA_RS05175
BFO_RS05770	TIA2EST2_RS06810	TIA2EST2_RS03080	HMPREF9154_RS00145	PGN_RS02415	BFO_RS07885	HMPREF0733_RS08225	PPA_RS14175
BFO_RS05775	TIA2EST2_RS07550	TIA2EST2_RS03100	HMPREF9154_RS06110	PGN_RS02420	BFO_RS07890	SELSP_RS11975	PPA_RS05185
BFO_RS05785	TIA2EST2_RS07685	TIA2EST2_RS03250	HMPREF9154_RS09745	PGN_RS02475	BFO_RS08025	PGTDC60_RS00080	PPA_RS05250
BFO_RS05790	TIA2EST2_RS09235	TIA2EST2_RS03705	PAC1_RS00190	PGN_RS02480	BFO_RS08035	PGTDC60_RS00110	PPA_RS05255
BFO_RS05795	TIA2EST2_RS10750	TIA2EST2_RS03790	PAC1_RS04325	PGN_RS02525	BFO_RS08055	PGTDC60_RS00225	PPA_RS05260
BFO_RS05805	TIA2EST2_RS13975	TIA2EST2_RS03880	PREDE_RS04655	PGN_RS02585	BFO_RS08065	PGTDC60_RS00325	PPA_RS05290
BFO_RS05810	TIA2EST2_RS11565	TIA2EST2_RS04060	PREDE_RS09105	PGN_RS02610	BFO_RS08080	PGTDC60_RS00440	PPA_RS05305
BFO_RS05830	BFO_RS00055	TIA2EST2_RS04530	PREDE_RS11635	PGN_RS02615	BFO_RS08155	PGTDC60_RS00530	PPA_RS05340
BFO_RS05845	BFO_RS00135	TIA2EST2_RS04740	PREDE_RS11645	PGN_RS02655	BFO_RS08185	PGTDC60_RS00625	PPA_RS05380
BFO_RS05855	BFO_RS00155	TIA2EST2_RS04810	PREDE_RS11680	PGN_RS02670	BFO_RS08225	PGTDC60_RS00785	PPA_RS05420
BFO_RS05860	BFO_RS00775	TIA2EST2_RS04820	SY1_RS00570	PGN_RS02710	BFO_RS08270	PGTDC60_RS00830	PPA_RS05435
BFO_RS05905	BFO_RS00860	TIA2EST2_RS05065	SY1_RS01455	PGN_RS02715	BFO_RS08325	PGTDC60_RS00840	PPA_RS05445
BFO_RS05935	BFO_RS00900	TIA2EST2_RS05180	SY1_RS01495	PGN_RS02880	BFO_RS08380	PGTDC60_RS00845	PPA_RS05450
BFO_RS05940	BFO_RS01200	TIA2EST2_RS05210	SY1_RS01895	PGN_RS02910	BFO_RS08410	PGTDC60_RS00875	PPA_RS05455
BFO_RS05950	BFO_RS01290	TIA2EST2_RS05215	SY1_RS01970	PGN_RS02920	BFO_RS08420	PGTDC60_RS00880	PPA_RS05480
BFO_RS05955	BFO_RS14745	TIA2EST2_RS05450	SY1_RS01980	PGN_RS02985	BFO_RS08460	PGTDC60_RS00900	PPA_RS05485
BFO_RS05965	BFO_RS02285	TIA2EST2_RS05840	SY1_RS03835	PGN_RS03030	BFO_RS08465	PGTDC60_RS01295	PPA_RS05495
BFO_RS05985	BFO_RS02335	TIA2EST2_RS06310	SY1_RS03875	PGN_RS03040	BFO_RS08480	PGTDC60_RS01530	PPA_RS05540
BFO_RS06035	BFO_RS02345	TIA2EST2_RS12240	SY1_RS04140	PGN_RS03045	BFO_RS08490	PGTDC60_RS01550	PPA_RS05555
BFO_RS06040	BFO_RS02400	TIA2EST2_RS06715	SY1_RS04400	PGN_RS03050	BFO_RS08505	PGTDC60_RS01585	PPA_RS05580
BFO_RS06045	BFO_RS02415	TIA2EST2_RS06875	SY1_RS04480	PGN_RS03055	BFO_RS08510	PGTDC60_RS01715	PPA_RS05605
BFO_RS06050	BFO_RS14335	TIA2EST2_RS07000	SY1_RS05730	PGN_RS03065	BFO_RS08540	PGTDC60_RS01740	PPA_RS05665
BFO_RS06055	BFO_RS03210	TIA2EST2_RS07070	SY1_RS10260	PGN_RS03095	BFO_RS08580	PGTDC60_RS01835	PPA_RS05675
BFO_RS06125	BFO_RS03305	TIA2EST2_RS13690	SY1_RS10450	PGN_RS03130	BFO_RS08605	PGTDC60_RS01950	PPA_RS05705
BFO_RS06130	BFO_RS03665	TIA2EST2_RS07345	SY1_RS10455	PGN_RS03150	BFO_RS08615	PGTDC60_RS02055	PPA_RS05725
BFO_RS06135	BFO_RS03930	TIA2EST2_RS07365	SY1_RS10460	PGN_RS03175	BFO_RS08670	PGTDC60_RS02080	PPA_RS05895
BFO_RS06155	BFO_RS04210	TIA2EST2_RS07460	SY1_RS11445	PGN_RS03185	BFO_RS08685	PGTDC60_RS02330	PPA_RS05935
BFO_RS06205	BFO_RS04295	TIA2EST2_RS07725	SY1_RS11530	PGN_RS03190	BFO_RS08700	PGTDC60_RS02355	PPA_RS05940
BFO_RS06220	BFO_RS04435	TIA2EST2_RS07755	SY1_RS11625	PGN_RS03230	BFO_RS08760	PGTDC60_RS02430	PPA_RS05960
BFO_RS06250	BFO_RS04730	TIA2EST2_RS07830	SY1_RS11985	PGN_RS03250	BFO_RS08765	PGTDC60_RS02495	PPA_RS05985
BFO_RS06255	BFO_RS04985	TIA2EST2_RS08730	PAGK_RS04570	PGN_RS03340	BFO_RS08775	PGTDC60_RS02535	PPA_RS06000
BFO_RS06260	BFO_RS05020	TIA2EST2_RS08860	HMPREF9058_RS01905	PGN_RS03360	BFO_RS08780	PGTDC60_RS02555	PPA_RS06015
BFO_RS06270	BFO_RS05925	TIA2EST2_RS09145	TF3313_RS00155	PGN_RS03375	BFO_RS08850	PGTDC60_RS02580	PPA_RS06045
BFO_RS06275	BFO_RS05930	TIA2EST2_RS09300	TF3313_RS00160	PGN_RS03460	BFO_RS08860	PGTDC60_RS02775	PPA_RS06055
BFO_RS06285	BFO_RS06115	TIA2EST2_RS09700	TF3313_RS00180	PGN_RS03480	BFO_RS08875	PGTDC60_RS02785	PPA_RS06100
BFO_RS06295	BFO_RS06195	TIA2EST2_RS09705	TF3313_RS00400	PGN_RS03490	BFO_RS08915	PGTDC60_RS02825	PPA_RS06120
BFO_RS06305	BFO_RS06340	TIA2EST2_RS09720	TF3313_RS00615	PGN_RS03505	BFO_RS08945	PGTDC60_RS02875	PPA_RS06125
BFO_RS06310	BFO_RS06380	TIA2EST2_RS09875	TF3313_RS01105	PGN_RS03520	BFO_RS08960	PGTDC60_RS02975	PPA_RS06135
BFO_RS16090	BFO_RS06920	TIA2EST2_RS10640	TF3313_RS01110	PGN_RS03530	BFO_RS09060	PGTDC60_RS03120	PPA_RS06165
BFO_RS06355	BFO_RS06970	TIA2EST2_RS10660	TF3313_RS01415	PGN_RS03545	BFO_RS09070	PGTDC60_RS03255	PPA_RS06205
BFO_RS06360	BFO_RS07090	TIA2EST2_RS10685	TF3313_RS01445	PGN_RS03585	BFO_RS09095	PGTDC60_RS03510	PPA_RS06220
BFO_RS06370	BFO_RS07280	TIA2EST2_RS10690	TF3313_RS01450	PGN_RS03595	BFO_RS09115	PGTDC60_RS03565	PPA_RS06225
BFO_RS06375	BFO_RS07395	TIA2EST2_RS10695	TF3313_RS01480	PGN_RS03775	BFO_RS09135	PGTDC60_RS03775	PPA_RS06275
BFO_RS06390	BFO_RS07480	TIA2EST2_RS10790	TF3313_RS01530	PGN_RS03820	BFO_RS09160	PGTDC60_RS03955	PPA_RS06285
BFO_RS06395	BFO_RS07515	TIA2EST2_RS10830	TF3313_RS01570	PGN_RS03825	BFO_RS09165	PGTDC60_RS03980	PPA_RS06345
BFO_RS06410	BFO_RS08375	TIA2EST2_RS10850	TF3313_RS01765	PGN_RS03830	BFO_RS09175	PGTDC60_RS04110	PPA_RS06355
BFO_RS06420	BFO_RS08435	TIA2EST2_RS11080	TF3313_RS01905	PGN_RS03840	BFO_RS09180	PGTDC60_RS04115	PPA_RS06360
BFO_RS06455	BFO_RS08610	TIA2EST2_RS11170	TF3313_RS02080	PGN_RS03845	BFO_RS09190	PGTDC60_RS04165	PPA_RS06380
BFO_RS06460	BFO_RS08620	TIA2EST2_RS11220	TF3313_RS02170	PGN_RS03880	BFO_RS09195	PGTDC60_RS04170	PPA_RS06410
BFO_RS06475	BFO_RS09240	TIA2EST2_RS11225	TF3313_RS02360	PGN_RS03885	BFO_RS15650	PGTDC60_RS04185	PPA_RS12600
BFO_RS06485	BFO_RS09405	TIA2EST2_RS11230	TF3313_RS02420	PGN_RS03900	BFO_RS09255	PGTDC60_RS04235	PPA_RS06525
BFO_RS06490	BFO_RS09750	TIA2EST2_RS11375	TF3313_RS02445	PGN_RS03970	BFO_RS09265	PGTDC60_RS04315	PPA_RS06540
BFO_RS06495	BFO_RS09810	TIA2EST2_RS11550	TF3313_RS02450	PGN_RS04010	BFO_RS09330	PGTDC60_RS04485	PPA_RS06545
BFO_RS06500	BFO_RS10160	TIA2EST2_RS11595	TF3313_RS02475	PGN_RS04105	BFO_RS09365	PGTDC60_RS04925	PPA_RS06595
BFO_RS06505	BFO_RS15125	TIA2EST2_RS11600	TF3313_RS02500	PGN_RS04125	BFO_RS09375	PGTDC60_RS04940	PPA_RS06605
BFO_RS06535	BFO_RS15130	BFO_RS00015	TF3313_RS03240	PGN_RS04130	BFO_RS09385	PGTDC60_RS04965	PPA_RS06650
BFO_RS06550	BFO_RS10960	BFO_RS00100	TF3313_RS03285	PGN_RS04135	BFO_RS09430	PGTDC60_RS04995	PPA_RS12715
BFO_RS06555	BFO_RS11250	BFO_RS00140	TF3313_RS03290	PGN_RS04145	BFO_RS09505	PGTDC60_RS05020	PPA_RS06825
BFO_RS06565	BFO_RS11545	BFO_RS00160	TF3313_RS03545	PGN_RS04205	BFO_RS09510	PGTDC60_RS05040	PPA_RS06855
BFO_RS06570	BFO_RS11615	BFO_RS00170	TF3313_RS03615	PGN_RS04215	BFO_RS09540	PGTDC60_RS05075	PPA_RS06860
BFO_RS06575	BFO_RS11720	BFO_RS00230	TF3313_RS04100	PGN_RS04220	BFO_RS09620	PGTDC60_RS05090	PPA_RS06910
BFO_RS06585	BFO_RS11725	BFO_RS00630	TF3313_RS04135	PGN_RS04270	BFO_RS09630	PGTDC60_RS05095	PPA_RS06945
BFO_RS06590	BFO_RS12360	BFO_RS00740	TF3313_RS04490	PGN_RS04290	BFO_RS09635	PGTDC60_RS05350	PPA_RS06950
BFO_RS06600	BFO_RS15705	BFO_RS00755	TF3313_RS04605	PGN_RS04300	BFO_RS09650	PGTDC60_RS05445	PPA_RS06955
BFO_RS06605	BFO_RS12785	BFO_RS00795	TF3313_RS04905	PGN_RS04470	BFO_RS09655	PGTDC60_RS05465	PPA_RS06960
BFO_RS06645	BFO_RS14635	BFO_RS00845	TF3313_RS04935	PGN_RS04600	BFO_RS09695	PGTDC60_RS05970	PPA_RS06985
BFO_RS06650	BFO_RS13355	BFO_RS00875	TF3313_RS05155	PGN_RS04605	BFO_RS09760	PGTDC60_RS06095	PPA_RS06990
BFO_RS06700	BFO_RS13745	BFO_RS14700	TF3313_RS05235	PGN_RS04680	BFO_RS09765	PGTDC60_RS06240	PPA_RS07005
BFO_RS06710	HMPREF0389_RS00580	BFO_RS01160	TF3313_RS05320	PGN_RS04685	BFO_RS14125	PGTDC60_RS06280	PPA_RS07025
BFO_RS15605	HMPREF0389_RS00605	BFO_RS01205	TF3313_RS05410	PGN_RS04730	BFO_RS09790	PGTDC60_RS06390	PPA_RS07060
BFO_RS06720	HMPREF0389_RS08850	BFO_RS01235	TF3313_RS05505	PGN_RS04735	BFO_RS09800	PGTDC60_RS06460	PPA_RS07075
BFO_RS06725	HMPREF0389_RS01955	BFO_RS01285	TF3313_RS05770	PGN_RS04760	BFO_RS09825	PGTDC60_RS06630	PPA_RS07110
BFO_RS06730	HMPREF0389_RS02600	BFO_RS01315	TF3313_RS05780	PGN_RS04780	BFO_RS09835	PGTDC60_RS06760	PPA_RS07260
BFO_RS06745	HMPREF0389_RS02660	BFO_RS01380	TF3313_RS05985	PGN_RS04785	BFO_RS09865	PGTDC60_RS06950	PPA_RS07270
BFO_RS06795	HMPREF0389_RS02825	BFO_RS01430	TF3313_RS06355	PGN_RS04790	BFO_RS09955	PGTDC60_RS07065	PPA_RS07275
BFO_RS06835	HMPREF0389_RS03270	BFO_RS01435	TF3313_RS06435	PGN_RS04800	BFO_RS09985	PGTDC60_RS07145	PPA_RS13915
BFO_RS06845	HMPREF0389_RS03275	BFO_RS01455	TF3313_RS06440	PGN_RS04815	BFO_RS10045	PGTDC60_RS07500	PPA_RS07430
BFO_RS15845	HMPREF0389_RS03365	BFO_RS01495	TF3313_RS06465	PGN_RS04895	BFO_RS10060	PGTDC60_RS07535	PPA_RS07435
BFO_RS06890	HMPREF0389_RS04490	BFO_RS01555	TF3313_RS06750	PGN_RS04920	BFO_RS10090	PGTDC60_RS07585	PPA_RS07450
BFO_RS06915	HMPREF0389_RS05090	BFO_RS01565	TF3313_RS06795	PGN_RS04975	BFO_RS10100	PGTDC60_RS07600	PPA_RS07465
BFO_RS06930	HMPREF0389_RS05095	BFO_RS01610	TF3313_RS06815	PGN_RS05035	BFO_RS10140	PGTDC60_RS07665	PPA_RS07530
BFO_RS06940	HMPREF0389_RS06010	BFO_RS01630	TF3313_RS06875	PGN_RS05045	BFO_RS10285	PGTDC60_RS07670	PPA_RS14270
BFO_RS06945	HMPREF0389_RS06025	BFO_RS01655	TF3313_RS06920	PGN_RS05185	BFO_RS10300	PGTDC60_RS07690	PPA_RS07545
BFO_RS06955	HMPREF0389_RS06595	BFO_RS01670	TF3313_RS06925	PGN_RS05210	BFO_RS16195	PGTDC60_RS07900	PPA_RS07570
BFO_RS06960	HMPREF0389_RS07725	BFO_RS01695	TF3313_RS06940	PGN_RS05285	BFO_RS10350	PGTDC60_RS07905	PPA_RS07585
BFO_RS06965	HMPREF0389_RS08080	BFO_RS01700	TF3313_RS07250	PGN_RS05290	BFO_RS10365	PGTDC60_RS07940	PPA_RS07595
BFO_RS06975	HMPREF0389_RS08120	BFO_RS01745	TF3313_RS14305	PGN_RS05365	BFO_RS10400	PGTDC60_RS08065	PPA_RS07610
BFO_RS06980	HMPREF0389_RS08435	BFO_RS01765	TF3313_RS07895	PGN_RS05370	BFO_RS10410	PGTDC60_RS08385	PPA_RS07615
BFO_RS07055	PAZ_RS01425	BFO_RS01845	TF3313_RS07990	PGN_RS05415	BFO_RS10420	PGTDC60_RS08840	PPA_RS07630
BFO_RS07060	PAZ_RS02410	BFO_RS02005	TF3313_RS08005	PGN_RS05420	BFO_RS10445	PGTDC60_RS08920	PPA_RS07640
BFO_RS07080	PAZ_RS02835	BFO_RS02020	TF3313_RS08010	PGN_RS05450	BFO_RS10470	PGTDC60_RS08925	PPA_RS07675
BFO_RS07115	PAZ_RS05035	BFO_RS02230	TF3313_RS08020	PGN_RS05505	BFO_RS10495	PGTDC60_RS09160	PPA_RS07695
BFO_RS07120	PAZ_RS05985	BFO_RS02235	TF3313_RS08230	PGN_RS05520	BFO_RS10505	PGTDC60_RS09180	PPA_RS07700
BFO_RS07130	PAZ_RS06865	BFO_RS02265	TF3313_RS08410	PGN_RS05525	BFO_RS10515	PGTDC60_RS09185	PPA_RS07710
BFO_RS07150	PAZ_RS07465	BFO_RS02420	TF3313_RS08455	PGN_RS05530	BFO_RS15945	PGTDC60_RS09290	PPA_RS07740
BFO_RS07155	PAZ_RS07730	BFO_RS02455	TF3313_RS08595	PGN_RS05540	BFO_RS10535	PGTDC60_RS09440	PPA_RS07755
BFO_RS07170	PAZ_RS07780	BFO_RS02530	TF3313_RS08630	PGN_RS05545	BFO_RS10540	PGTDC60_RS09450	PPA_RS07905
BFO_RS07180	PAZ_RS08700	BFO_RS02550	TF3313_RS08715	PGN_RS05575	BFO_RS14155	PGTDC60_RS09475	PPA_RS07910
BFO_RS07190	PAZ_RS09285	BFO_RS02600	TF3313_RS08865	PGN_RS05580	BFO_RS10710	PGTDC60_RS09500	PPA_RS07930
BFO_RS07200	PAZ_RS10295	BFO_RS02830	TF3313_RS08970	PGN_RS05585	BFO_RS10730	PGTDC60_RS09560	PPA_RS07955
BFO_RS07245	PAZ_RS10805	BFO_RS02975	TF3313_RS09190	PGN_RS05595	BFO_RS10745	PGTDC60_RS09600	PPA_RS08190
BFO_RS07250	PAZ_RS11615	BFO_RS03045	TF3313_RS09220	PGN_RS05610	BFO_RS10795	PGTDC60_RS09685	PPA_RS08225
BFO_RS07295	TIB1ST10_RS00325	BFO_RS16375	TF3313_RS09435	PGN_RS05620	BFO_RS10820	PGTDC60_RS09695	PPA_RS08230
BFO_RS07330	TIB1ST10_RS00590	BFO_RS03135	TF3313_RS09455	PGN_RS05625	BFO_RS10825	PGTDC60_RS09735	PPA_RS08245
BFO_RS07360	TIB1ST10_RS01405	BFO_RS03200	TF3313_RS09510	PGN_RS05635	BFO_RS10860	PARA_RS04035	PPA_RS08250
BFO_RS07365	TIB1ST10_RS02055	BFO_RS15455	TF3313_RS09675	PGN_RS05655	BFO_RS10865	TIA2EST36_RS00055	PPA_RS08265
BFO_RS07370	TIB1ST10_RS02605	BFO_RS03325	TF3313_RS09680	PGN_RS05660	BFO_RS10880	TIA2EST36_RS00060	PPA_RS08280
BFO_RS07375	TIB1ST10_RS02690	BFO_RS03355	TF3313_RS09725	PGN_RS05705	BFO_RS10895	TIA2EST36_RS00320	PPA_RS08290
BFO_RS07390	TIB1ST10_RS02850	BFO_RS03400	TF3313_RS10345	PGN_RS05810	BFO_RS14545	TIA2EST36_RS00750	PPA_RS08315
BFO_RS14425	TIB1ST10_RS03495	BFO_RS03450	TF3313_RS10735	PGN_RS05860	BFO_RS10920	TIA2EST36_RS00915	PPA_RS08320
BFO_RS14980	TIB1ST10_RS05105	BFO_RS03545	TF3313_RS10750	PGN_RS05865	BFO_RS10925	TIA2EST36_RS00955	PPA_RS08340
BFO_RS07495	TIB1ST10_RS06055	BFO_RS03590	TF3313_RS10795	PGN_RS05870	BFO_RS10930	TIA2EST36_RS01090	PPA_RS08750
BFO_RS07520	TIB1ST10_RS06955	BFO_RS03730	TF3313_RS10930	PGN_RS05950	BFO_RS10935	TIA2EST36_RS01115	PPA_RS08760
BFO_RS07525	TIB1ST10_RS07655	BFO_RS03740	TF3313_RS14830	PGN_RS05970	BFO_RS11030	TIA2EST36_RS01405	PPA_RS08775
BFO_RS07550	TIB1ST10_RS07790	BFO_RS14355	TF3313_RS11010	PGN_RS05975	BFO_RS11065	TIA2EST36_RS01465	PPA_RS08805
BFO_RS07565	TIB1ST10_RS09460	BFO_RS03800	TF3313_RS11095	PGN_RS05980	BFO_RS11080	TIA2EST36_RS01555	PPA_RS08810
BFO_RS07595	TIB1ST10_RS11035	BFO_RS03880	TF3313_RS11325	PGN_RS06240	BFO_RS11090	TIA2EST36_RS01640	PPA_RS08850
BFO_RS07600	TIB1ST10_RS11590	BFO_RS03915	TF3313_RS11510	PGN_RS06275	BFO_RS11095	TIA2EST36_RS13980	PPA_RS08860
BFO_RS07605	TIIST44_RS03185	BFO_RS04005	TF3313_RS11735	PGN_RS06290	BFO_RS11105	TIA2EST36_RS01910	PPA_RS08865
BFO_RS07640	TIIST44_RS03435	BFO_RS04030	TF3313_RS11950	PGN_RS06310	BFO_RS11110	TIA2EST36_RS02090	PPA_RS08985
BFO_RS07645	SMULJ23_RS00990	BFO_RS04080	TF3313_RS12350	PGN_RS06370	BFO_RS11155	TIA2EST36_RS02095	PPA_RS09000
BFO_RS14435	PIN17_RS00800	BFO_RS04125	TF3313_RS12370	PGN_RS06390	BFO_RS11185	TIA2EST36_RS02105	PPA_RS09040
BFO_RS07675	PIN17_RS02985	BFO_RS04135	TF3313_RS12375	PGN_RS06400	BFO_RS11200	TIA2EST36_RS02125	PPA_RS09305
BFO_RS07680	PIN17_RS04000	BFO_RS04155	TF3313_RS14475	PGN_RS06470	BFO_RS11205	TIA2EST36_RS02135	PPA_RS09320
BFO_RS07685	PIN17_RS04130	BFO_RS04180	TF3313_RS12930	PGN_RS06475	BFO_RS11215	TIA2EST36_RS02250	PPA_RS09335
BFO_RS07690	PIN17_RS04685	BFO_RS04305	TF3313_RS13065	PGN_RS06570	BFO_RS11220	TIA2EST36_RS02260	PPA_RS09340
BFO_RS07695	PIN17_RS04895	BFO_RS04405	TF3313_RS13175	PGN_RS06585	BFO_RS11270	TIA2EST36_RS02375	PPA_RS09380
BFO_RS07710	PIN17_RS05235	BFO_RS04410	TF3313_RS13640	PGN_RS10620	BFO_RS11330	TIA2EST36_RS02465	PPA_RS09395
BFO_RS07730	PIN17_RS05685	BFO_RS04475	TF3313_RS13870	PGN_RS06630	BFO_RS14195	TIA2EST36_RS02680	PPA_RS09415
BFO_RS07735	PIN17_RS05870	BFO_RS04550	TF3313_RS13880	PGN_RS06765	BFO_RS11355	TIA2EST36_RS02710	PPA_RS09440
BFO_RS07740	PIN17_RS09940	BFO_RS15335	TF3313_RS13940	PGN_RS06860	BFO_RS11365	TIA2EST36_RS02730	PPA_RS09500
BFO_RS07745	PIN17_RS09995	BFO_RS04590	TFKS16_RS00145	PGN_RS06865	BFO_RS11370	TIA2EST36_RS02765	PPA_RS09560
BFO_RS07750	PIN17_RS10480	BFO_RS04915	TFKS16_RS00155	PGN_RS06870	BFO_RS11525	TIA2EST36_RS02795	PPA_RS09625
BFO_RS07760	PIN17_RS11160	BFO_RS04970	TFKS16_RS00210	PGN_RS06895	BFO_RS11530	TIA2EST36_RS02820	PPA_RS09640
BFO_RS07770	HMPREF9154_RS00140	BFO_RS05095	TFKS16_RS00540	PGN_RS06900	BFO_RS11535	TIA2EST36_RS02855	PPA_RS09645
BFO_RS07775	HMPREF9154_RS09750	BFO_RS05100	TFKS16_RS15320	PGN_RS06905	BFO_RS11550	TIA2EST36_RS02885	PPA_RS09655
BFO_RS07810	PAC1_RS00155	BFO_RS05135	TFKS16_RS00580	PGN_RS06915	BFO_RS11555	TIA2EST36_RS02960	PPA_RS09665
BFO_RS07830	PAC1_RS00330	BFO_RS05145	TFKS16_RS00670	PGN_RS06925	BFO_RS11580	TIA2EST36_RS03020	PPA_RS13025
BFO_RS07835	PAC1_RS01445	BFO_RS05275	TFKS16_RS00830	PGN_RS06980	BFO_RS11590	TIA2EST36_RS03090	PPA_RS09815
BFO_RS07840	PAC1_RS04625	BFO_RS05290	TFKS16_RS00885	PGN_RS07010	BFO_RS11595	TIA2EST36_RS03110	PPA_RS09825
BFO_RS07850	PAC1_RS04905	BFO_RS05570	TFKS16_RS01375	PGN_RS07015	BFO_RS11665	TIA2EST36_RS03165	PPA_RS09910
BFO_RS07920	PAC1_RS05650	BFO_RS05640	TFKS16_RS01385	PGN_RS07020	BFO_RS15170	TIA2EST36_RS03200	PPA_RS09915
BFO_RS07930	PAC1_RS06175	BFO_RS05710	TFKS16_RS01500	PGN_RS07025	BFO_RS11695	TIA2EST36_RS03240	PPA_RS09945
BFO_RS07940	PAC1_RS06495	BFO_RS05735	TFKS16_RS01685	PGN_RS07080	BFO_RS11740	TIA2EST36_RS03385	PPA_RS09950
BFO_RS07945	PAC1_RS07090	BFO_RS05740	TFKS16_RS01855	PGN_RS07085	BFO_RS11760	TIA2EST36_RS03595	PPA_RS10015
BFO_RS07955	PAC1_RS08640	BFO_RS05760	TFKS16_RS01935	PGN_RS07100	BFO_RS11765	TIA2EST36_RS03675	PPA_RS10030
BFO_RS07960	PAC1_RS09295	BFO_RS05920	TFKS16_RS02005	PGN_RS07200	BFO_RS11800	TIA2EST36_RS03685	PPA_RS10035
BFO_RS07965	PAC1_RS09490	BFO_RS05960	TFKS16_RS02130	PGN_RS07220	BFO_RS11815	TIA2EST36_RS03715	PPA_RS10045
BFO_RS07970	PAC1_RS10435	BFO_RS06030	TFKS16_RS02140	PGN_RS07240	BFO_RS11830	TIA2EST36_RS03735	PPA_RS10070
BFO_RS07975	PAC1_RS10480	BFO_RS06065	TFKS16_RS02145	PGN_RS07290	BFO_RS11835	TIA2EST36_RS03790	PPA_RS10095
BFO_RS07980	PAC1_RS11005	BFO_RS06230	TFKS16_RS02220	PGN_RS07385	BFO_RS11845	TIA2EST36_RS03795	PPA_RS10160
BFO_RS07990	PAC1_RS11840	BFO_RS06235	TFKS16_RS02270	PGN_RS07400	BFO_RS11855	TIA2EST36_RS03800	PPA_RS10165
BFO_RS07995	SY1_RS00115	BFO_RS06265	TFKS16_RS02410	PGN_RS07435	BFO_RS11860	TIA2EST36_RS03970	PPA_RS10280
BFO_RS08005	SY1_RS00355	BFO_RS14935	TFKS16_RS02465	PGN_RS07535	BFO_RS11880	TIA2EST36_RS04060	PPA_RS10300
BFO_RS08040	SY1_RS00365	BFO_RS06515	TFKS16_RS02610	PGN_RS07540	BFO_RS11920	TIA2EST36_RS04075	PPA_RS10310
BFO_RS08045	SY1_RS00430	BFO_RS06540	TFKS16_RS02745	PGN_RS07565	BFO_RS11925	TIA2EST36_RS04220	PPA_RS10770
BFO_RS08075	SY1_RS00690	BFO_RS06625	TFKS16_RS02790	PGN_RS07580	BFO_RS11935	TIA2EST36_RS04300	PPA_RS10805
BFO_RS08090	SY1_RS01325	BFO_RS06665	TFKS16_RS03115	PGN_RS07605	BFO_RS11940	TIA2EST36_RS04355	PPA_RS10825
BFO_RS08095	SY1_RS01470	BFO_RS06705	TFKS16_RS03155	PGN_RS07630	BFO_RS11960	TIA2EST36_RS04470	PPA_RS10840
BFO_RS08145	SY1_RS01715	BFO_RS06715	TFKS16_RS03455	PGN_RS07645	BFO_RS14580	TIA2EST36_RS04480	PPA_RS10860
BFO_RS08170	SY1_RS01950	BFO_RS07030	TFKS16_RS03525	PGN_RS07650	BFO_RS12035	TIA2EST36_RS04530	PPA_RS10930
BFO_RS08175	SY1_RS02005	BFO_RS07135	TFKS16_RS03605	PGN_RS07705	BFO_RS12050	TIA2EST36_RS04590	PPA_RS10990
BFO_RS08210	SY1_RS02465	BFO_RS07265	TFKS16_RS03720	PGN_RS07740	BFO_RS12065	TIA2EST36_RS04600	PPA_RS10995
BFO_RS08215	SY1_RS02585	BFO_RS07355	TFKS16_RS04185	PGN_RS07765	BFO_RS12100	TIA2EST36_RS04605	PPA_RS11000
BFO_RS08220	SY1_RS02685	BFO_RS07380	TFKS16_RS04195	PGN_RS07805	BFO_RS12105	TIA2EST36_RS04775	PPA_RS11030
BFO_RS08230	SY1_RS02975	BFO_RS07415	TFKS16_RS04400	PGN_RS07835	BFO_RS12110	TIA2EST36_RS04840	PPA_RS11065
BFO_RS15000	SY1_RS03215	BFO_RS07420	TFKS16_RS04565	PGN_RS07875	BFO_RS12125	TIA2EST36_RS04955	PPA_RS11095
BFO_RS08235	SY1_RS12295	BFO_RS07500	TFKS16_RS04660	PGN_RS07890	BFO_RS12160	TIA2EST36_RS04995	PPA_RS11210
BFO_RS08245	SY1_RS03395	BFO_RS07510	TFKS16_RS04690	PGN_RS07900	BFO_RS12190	TIA2EST36_RS05015	PPA_RS11275
BFO_RS14455	SY1_RS03730	BFO_RS07530	TFKS16_RS04715	PGN_RS07965	BFO_RS12195	TIA2EST36_RS05170	PPA_RS11285
BFO_RS08260	SY1_RS03885	BFO_RS07535	TFKS16_RS04755	PGN_RS07975	BFO_RS12200	TIA2EST36_RS05665	PPA_RS11290
BFO_RS08280	SY1_RS03890	BFO_RS07540	TFKS16_RS05190	PGN_RS07980	BFO_RS12205	TIA2EST36_RS05750	PPA_RS11340
BFO_RS08285	SY1_RS03945	BFO_RS07570	TFKS16_RS05305	PGN_RS08015	BFO_RS12210	TIA2EST36_RS06045	PPA_RS11395
BFO_RS08290	SY1_RS04125	BFO_RS07625	TFKS16_RS05585	PGN_RS08030	BFO_RS12215	TIA2EST36_RS06175	PPA_RS11400
BFO_RS08300	SY1_RS04170	BFO_RS07635	TFKS16_RS05695	PGN_RS08055	BFO_RS12220	TIA2EST36_RS06235	PPA_RS13240
BFO_RS08355	SY1_RS04275	BFO_RS07660	TFKS16_RS05710	PGN_RS08060	BFO_RS12250	TIA2EST36_RS12295	PPA_RS11505
BFO_RS08360	SY1_RS04685	BFO_RS07725	TFKS16_RS06000	PGN_RS08115	BFO_RS15700	TIA2EST36_RS06415	PPA_RS11510
BFO_RS08370	SY1_RS12545	BFO_RS07790	TFKS16_RS06150	PGN_RS08135	BFO_RS12255	TIA2EST36_RS06510	PPA_RS11530
BFO_RS08395	SY1_RS05045	BFO_RS07905	TFKS16_RS06215	PGN_RS08140	BFO_RS12260	TIA2EST36_RS06580	PPA_RS11570
BFO_RS08405	SY1_RS05090	BFO_RS07915	TFKS16_RS06250	PGN_RS08160	BFO_RS12270	TIA2EST36_RS06585	PPA_RS11595
BFO_RS08415	SY1_RS05315	BFO_RS07985	TFKS16_RS06255	PGN_RS08190	BFO_RS12345	TIA2EST36_RS06595	PPA_RS11610
BFO_RS08430	SY1_RS05335	BFO_RS15620	TFKS16_RS06380	PGN_RS08225	BFO_RS12380	TIA2EST36_RS06840	PPA_RS11615
BFO_RS08440	SY1_RS05875	BFO_RS08190	TFKS16_RS06560	PGN_RS08245	BFO_RS12455	TIA2EST36_RS06875	PPA_RS11630
BFO_RS08445	SY1_RS05970	BFO_RS08195	TFKS16_RS06595	PGN_RS08255	BFO_RS12475	TIA2EST36_RS07030	PPA_RS11645
BFO_RS08450	SY1_RS06050	BFO_RS08250	TFKS16_RS06620	PGN_RS08300	BFO_RS12525	TIA2EST36_RS07155	PPA_RS11660
BFO_RS08455	SY1_RS06120	BFO_RS15855	TFKS16_RS06690	PGN_RS08310	BFO_RS12555	TIA2EST36_RS07180	PPA_RS14420
BFO_RS08470	SY1_RS06190	BFO_RS08265	TFKS16_RS06730	PGN_RS08350	BFO_RS12560	TIA2EST36_RS07205	PPA_RS11715
BFO_RS08475	SY1_RS06245	BFO_RS08295	TFKS16_RS06825	PGN_RS08360	BFO_RS12565	TIA2EST36_RS07275	PPA_RS11735
BFO_RS08485	SY1_RS06360	BFO_RS15940	TFKS16_RS14415	PGN_RS08370	BFO_RS12600	TIA2EST36_RS07365	PPA_RS11755
BFO_RS08500	SY1_RS06415	BFO_RS15630	TFKS16_RS07445	PGN_RS08475	BFO_RS12655	TIA2EST36_RS07935	PPA_RS11770
BFO_RS08640	SY1_RS06490	BFO_RS08385	TFKS16_RS07695	PGN_RS08485	BFO_RS12690	TIA2EST36_RS07970	PPA_RS11785
BFO_RS08660	SY1_RS06665	BFO_RS08590	TFKS16_RS07715	PGN_RS08535	BFO_RS12695	TIA2EST36_RS08075	PPA_RS11790
BFO_RS08675	SY1_RS06820	BFO_RS08630	TFKS16_RS07950	PGN_RS08545	BFO_RS12700	TIA2EST36_RS08105	PPA_RS11795
BFO_RS08690	SY1_RS07290	BFO_RS08730	TFKS16_RS08160	PGN_RS08550	BFO_RS12725	TIA2EST36_RS08135	PPA_RS11810
BFO_RS08740	SY1_RS07760	BFO_RS08755	TFKS16_RS08175	PGN_RS08560	BFO_RS12730	TIA2EST36_RS08490	PPA_RS11815
BFO_RS08750	SY1_RS08005	BFO_RS08835	TFKS16_RS08205	PGN_RS08585	BFO_RS12795	TIA2EST36_RS08535	PPA_RS11840
BFO_RS08785	SY1_RS08820	BFO_RS08855	TFKS16_RS08330	PGN_RS08740	BFO_RS12840	TIA2EST36_RS08555	PPA_RS13330
BFO_RS08790	SY1_RS09030	BFO_RS08910	TFKS16_RS08365	PGN_RS08745	BFO_RS12850	TIA2EST36_RS08560	SSA_RS00100
BFO_RS08805	SY1_RS09215	BFO_RS08920	TFKS16_RS08460	PGN_RS08765	BFO_RS12870	TIA2EST36_RS08595	SSA_RS00775
BFO_RS08810	SY1_RS09535	BFO_RS08925	TFKS16_RS08595	PGN_RS08780	BFO_RS12880	TIA2EST36_RS08660	SSA_RS08970
BFO_RS08820	SY1_RS09740	BFO_RS09090	TFKS16_RS08615	PGN_RS08805	BFO_RS12945	TIA2EST36_RS08670	SSA_RS09495
BFO_RS08830	SY1_RS09760	BFO_RS09150	TFKS16_RS08680	PGN_RS08810	BFO_RS12965	TIA2EST36_RS08815	PGN_RS00080
BFO_RS08845	SY1_RS09970	BFO_RS09185	TFKS16_RS08915	PGN_RS08815	BFO_RS13000	TIA2EST36_RS08830	PGN_RS00100
BFO_RS08865	SY1_RS10005	BFO_RS09215	TFKS16_RS08945	PGN_RS08830	BFO_RS13005	TIA2EST36_RS08860	PGN_RS00115
BFO_RS08880	SY1_RS10995	BFO_RS09275	TFKS16_RS09165	PGN_RS08865	BFO_RS13095	TIA2EST36_RS09105	PGN_RS00120
BFO_RS08890	SY1_RS11170	BFO_RS09295	TFKS16_RS09530	PGN_RS08875	BFO_RS13100	TIA2EST36_RS09170	PGN_RS00155
BFO_RS08895	SY1_RS11270	BFO_RS09350	TFKS16_RS09535	PGN_RS08890	BFO_RS13110	TIA2EST36_RS09235	PGN_RS00185
BFO_RS08900	SY1_RS11545	BFO_RS09380	TFKS16_RS09555	PGN_RS08905	BFO_RS13195	TIA2EST36_RS09240	PGN_RS00480
BFO_RS08905	SY1_RS11695	BFO_RS09410	TFKS16_RS09610	PGN_RS08940	BFO_RS13200	TIA2EST36_RS09260	PGN_RS00715
BFO_RS08940	SY1_RS11760	BFO_RS09445	TFKS16_RS09615	PGN_RS08950	BFO_RS13350	TIA2EST36_RS09270	PGN_RS00720
BFO_RS08985	SY1_RS12085	BFO_RS09450	TFKS16_RS09620	PGN_RS08960	BFO_RS13500	TIA2EST36_RS09450	PGN_RS00820
BFO_RS09055	PAGK_RS00325	BFO_RS09485	TFKS16_RS15465	PGN_RS08965	BFO_RS14300	TIA2EST36_RS09470	PGN_RS00850
BFO_RS09075	PAGK_RS01310	BFO_RS09555	TFKS16_RS10060	PGN_RS08970	BFO_RS13580	TIA2EST36_RS09490	PGN_RS00930
BFO_RS09080	PAGK_RS01570	BFO_RS09590	TFKS16_RS10100	PGN_RS09215	BFO_RS13590	TIA2EST36_RS09535	PGN_RS01110
BFO_RS09085	PAGK_RS02140	BFO_RS09660	TFKS16_RS15275	PGN_RS09305	BFO_RS13600	TIA2EST36_RS09555	PGN_RS01205
BFO_RS09110	PAGK_RS02820	BFO_RS09705	TFKS16_RS10930	PGN_RS09345	BFO_RS13615	TIA2EST36_RS09570	PGN_RS01520
BFO_RS09120	PAGK_RS03390	BFO_RS09785	TFKS16_RS10940	PGN_RS09365	BFO_RS13635	TIA2EST36_RS09605	PGN_RS01550
BFO_RS09125	PAGK_RS03525	BFO_RS09900	TFKS16_RS10950	PGN_RS09370	BFO_RS13670	TIA2EST36_RS09665	PGN_RS01585
BFO_RS09130	PAGK_RS04260	BFO_RS09910	TFKS16_RS11000	PGN_RS09415	BFO_RS13685	TIA2EST36_RS09670	PGN_RS01685
BFO_RS09155	PAGK_RS05035	BFO_RS09940	TFKS16_RS11040	PGN_RS09445	BFO_RS13720	TIA2EST36_RS09720	PGN_RS01700
BFO_RS09235	PAGK_RS05955	BFO_RS09950	TFKS16_RS11200	PGN_RS09455	BFO_RS13730	TIA2EST36_RS09725	PGN_RS01780
BFO_RS09245	PAGK_RS06110	BFO_RS10050	TFKS16_RS11250	PGN_RS09490	BFO_RS13770	TIA2EST36_RS09900	PGN_RS02020
BFO_RS09250	PAGK_RS06580	BFO_RS10250	TFKS16_RS11290	PGN_RS09565	BFO_RS13845	TIA2EST36_RS09905	PGN_RS02055
BFO_RS09260	PAGK_RS09250	BFO_RS10275	TFKS16_RS11365	PGN_RS09575	BFO_RS13850	TIA2EST36_RS09915	PGN_RS02060
BFO_RS09270	PAGK_RS09360	BFO_RS10280	TFKS16_RS11825	PGN_RS09645	BFO_RS13855	TIA2EST36_RS09980	PGN_RS02140
BFO_RS09280	PAGK_RS10360	BFO_RS10290	TFKS16_RS11990	PGN_RS09665	BFO_RS13870	TIA2EST36_RS10095	PGN_RS02145
BFO_RS09285	PAGK_RS10875	BFO_RS10500	TFKS16_RS12205	PGN_RS09740	BFO_RS13900	TIA2EST36_RS10260	PGN_RS02240
BFO_RS09290	HMPREF9013_RS05260	BFO_RS10570	TFKS16_RS12220	PGN_RS09750	HMPREF0389_RS00005	TIA2EST36_RS10330	PGN_RS02310
BFO_RS09305	HMPREF9126_RS08040	BFO_RS14520	TFKS16_RS12630	PGN_RS09785	HMPREF0389_RS00055	TIA2EST36_RS10350	PGN_RS02315
BFO_RS09315	HSP_RS0101085	BFO_RS15670	TFKS16_RS12670	PGN_RS09800	HMPREF0389_RS00075	TIA2EST36_RS10430	PGN_RS02560
BFO_RS09320	HSP_RS0103400	BFO_RS14535	TFKS16_RS13210	PGN_RS09825	HMPREF0389_RS00090	TIA2EST36_RS10460	PGN_RS02650
BFO_RS09335	HMPREF9182_RS03715	BFO_RS10715	TFKS16_RS13265	PGN_RS09830	HMPREF0389_RS00340	TIA2EST36_RS10545	PGN_RS02900
BFO_RS09345	HMPREF9182_RS03725	BFO_RS10740	TFKS16_RS13340	PGN_RS09835	HMPREF0389_RS00420	TIA2EST36_RS10645	PGN_RS03035
BFO_RS09355	HMPREF9182_RS06335	BFO_RS10780	TFKS16_RS13400	PGN_RS09895	HMPREF0389_RS00490	TIA2EST36_RS10770	PGN_RS03160
BFO_RS09360	HMPREF9182_RS06345	BFO_RS10785	TFKS16_RS13435	PGN_RS09905	HMPREF0389_RS00645	TIA2EST36_RS10890	PGN_RS03200
BFO_RS09370	HMPREF9182_RS09045	BFO_RS10800	TFKS16_RS13455	LEBU_RS03485	HMPREF0389_RS00700	TIA2EST36_RS10995	PGN_RS03215
BFO_RS09395	HMPREF9200_RS03500	BFO_RS10875	TFKS16_RS13770	HMPREF0675_RS01085	HMPREF0389_RS00870	TIA2EST36_RS11085	PGN_RS03315
BFO_RS09420	HMPREF9200_RS05450	BFO_RS10900	TFKS16_RS13835	HMPREF0675_RS01350	HMPREF0389_RS00905	TIA2EST36_RS11150	PGN_RS03425
BFO_RS09425	HMPREF9200_RS06375	BFO_RS16485	TFKS16_RS14080	HMPREF0675_RS01445	HMPREF0389_RS00995	TIA2EST36_RS11165	PGN_RS03600
BFO_RS09460	HMPREF9058_RS02290	BFO_RS11015	TFKS16_RS14085	HMPREF0675_RS02375	HMPREF0389_RS01010	TIA2EST36_RS11365	PGN_RS03610
BFO_RS09470	HMPREF9058_RS03575	BFO_RS11160	PIOMA14_RS00085	HMPREF0675_RS02460	HMPREF0389_RS01035	TIA2EST36_RS11385	PGN_RS03625
BFO_RS09490	HMPREF9058_RS08235	BFO_RS11165	PIOMA14_RS00215	HMPREF0675_RS02895	HMPREF0389_RS01085	TIA2EST36_RS12905	PGN_RS03685
BFO_RS09515	HMPREF9058_RS09620	BFO_RS11170	PIOMA14_RS00920	HMPREF0675_RS03705	HMPREF0389_RS01105	TIA2EST22_RS00055	PGN_RS03760
BFO_RS09525	HMPREF9058_RS11215	BFO_RS11175	PIOMA14_RS01270	HMPREF0675_RS03885	HMPREF0389_RS01140	TIA2EST22_RS00060	PGN_RS03910
BFO_RS14110	HMPREF1321_RS08085	BFO_RS11210	PIOMA14_RS01290	HMPREF0675_RS04235	HMPREF0389_RS01330	TIA2EST22_RS00230	PGN_RS03985
BFO_RS09580	HMPREF1320_RS07175	BFO_RS11265	PIOMA14_RS01340	HMPREF0675_RS04880	HMPREF0389_RS01345	TIA2EST22_RS00320	PGN_RS03990
BFO_RS09610	HMPREF1128_RS01200	BFO_RS11275	PIOMA14_RS01370	HMPREF0675_RS05115	HMPREF0389_RS01375	TIA2EST22_RS00380	PGN_RS04080
BFO_RS09665	HMPREF1128_RS02495	BFO_RS11400	PIOMA14_RS01430	HMPREF0675_RS06630	HMPREF0389_RS01430	TIA2EST22_RS00755	PGN_RS04210
BFO_RS09675	HMPREF1128_RS06620	BFO_RS11415	PIOMA14_RS01505	HMPREF0675_RS07455	HMPREF0389_RS01500	TIA2EST22_RS00870	PGN_RS04485
BFO_RS09700	HMPREF1128_RS08165	BFO_RS11445	PIOMA14_RS01585	HMPREF0675_RS08350	HMPREF0389_RS01585	TIA2EST22_RS00925	PGN_RS04640
BFO_RS09710	HMPREF1128_RS08600	BFO_RS11455	PIOMA14_RS01670	HMPREF0675_RS08620	HMPREF0389_RS01780	TIA2EST22_RS00965	PGN_RS04745
BFO_RS09715	HMPREF1128_RS09840	BFO_RS11460	PIOMA14_RS02165	HMPREF0675_RS08665	HMPREF0389_RS02050	TIA2EST22_RS01125	PGN_RS04770
BFO_RS09735	HMPREF1128_RS09955	BFO_RS11480	PIOMA14_RS02525	HMPREF0675_RS08685	HMPREF0389_RS02125	TIA2EST22_RS01135	PGN_RS04950
BFO_RS09740	TF3313_RS00055	BFO_RS11485	PIOMA14_RS03135	HMPREF0675_RS08940	HMPREF0389_RS02150	TIA2EST22_RS01415	PGN_RS04955
BFO_RS09745	TF3313_RS00145	BFO_RS11505	PIOMA14_RS03185	HMPREF0675_RS09680	HMPREF0389_RS08700	TIA2EST22_RS01475	PGN_RS05030
BFO_RS15380	TF3313_RS00150	BFO_RS11660	PIOMA14_RS03270	HMPREF0675_RS10075	HMPREF0389_RS02540	TIA2EST22_RS01555	PGN_RS05640
BFO_RS15390	TF3313_RS00185	BFO_RS11705	PIOMA14_RS03540	HMPREF0675_RS10620	HMPREF0389_RS02620	TIA2EST22_RS01565	PGN_RS05675
BFO_RS09850	TF3313_RS00190	BFO_RS11775	PIOMA14_RS03550	HMPREF0675_RS11045	HMPREF0389_RS02750	TIA2EST22_RS01855	PGN_RS05680
BFO_RS09875	TF3313_RS00500	BFO_RS11785	PIOMA14_RS04005	HMPREF0675_RS11090	HMPREF0389_RS02785	TIA2EST22_RS01880	PGN_RS05740
BFO_RS09880	TF3313_RS00630	BFO_RS11895	PIOMA14_RS04470	PGTDC60_RS00005	HMPREF0389_RS03005	TIA2EST22_RS01915	PGN_RS05805
BFO_RS09885	TF3313_RS00635	BFO_RS11945	PIOMA14_RS04690	PGTDC60_RS00020	HMPREF0389_RS03025	TIA2EST22_RS01925	PGN_RS06015
BFO_RS09890	TF3313_RS00720	BFO_RS11950	PIOMA14_RS04695	PGTDC60_RS00025	HMPREF0389_RS03055	TIA2EST22_RS01995	PGN_RS06095
BFO_RS09905	TF3313_RS00740	BFO_RS12010	PIOMA14_RS05395	PGTDC60_RS00050	HMPREF0389_RS03090	TIA2EST22_RS02100	PGN_RS06200
BFO_RS09915	TF3313_RS00760	BFO_RS12055	PIOMA14_RS05400	PGTDC60_RS00120	HMPREF0389_RS03095	TIA2EST22_RS02105	PGN_RS06220
BFO_RS09925	TF3313_RS00810	BFO_RS12075	PIOMA14_RS05425	PGTDC60_RS00160	HMPREF0389_RS03125	TIA2EST22_RS02115	PGN_RS06225
BFO_RS09930	TF3313_RS15395	BFO_RS14585	PIOMA14_RS05600	PGTDC60_RS00175	HMPREF0389_RS03225	TIA2EST22_RS02135	PGN_RS06260
BFO_RS09935	TF3313_RS01070	BFO_RS12135	PIOMA14_RS05605	PGTDC60_RS00180	HMPREF0389_RS03290	TIA2EST22_RS02145	PGN_RS06265
BFO_RS09960	TF3313_RS01140	BFO_RS12140	PIOMA14_RS05635	PGTDC60_RS00185	HMPREF0389_RS03525	TIA2EST22_RS02250	PGN_RS06320
BFO_RS09965	TF3313_RS01145	BFO_RS12145	PIOMA14_RS07105	PGTDC60_RS00195	HMPREF0389_RS03655	TIA2EST22_RS02270	PGN_RS06455
BFO_RS09990	TF3313_RS01160	BFO_RS12180	PIOMA14_RS07200	PGTDC60_RS00200	HMPREF0389_RS03785	TIA2EST22_RS02380	PGN_RS06775
BFO_RS10005	TF3313_RS01305	BFO_RS12265	PIOMA14_RS07205	PGTDC60_RS00205	HMPREF0389_RS03790	TIA2EST22_RS02455	PGN_RS06810
BFO_RS10010	TF3313_RS01565	BFO_RS12285	PIOMA14_RS07870	PGTDC60_RS00210	HMPREF0389_RS08725	TIA2EST22_RS02470	PGN_RS06815
BFO_RS10065	TF3313_RS01675	BFO_RS14220	PIOMA14_RS08125	PGTDC60_RS00215	HMPREF0389_RS03870	TIA2EST22_RS02685	PGN_RS06840
BFO_RS10070	TF3313_RS01780	BFO_RS12310	PIOMA14_RS08190	PGTDC60_RS00300	HMPREF0389_RS03885	TIA2EST22_RS02695	PGN_RS06930
BFO_RS10075	TF3313_RS01855	BFO_RS12315	PIOMA14_RS08195	PGTDC60_RS00305	HMPREF0389_RS03925	TIA2EST22_RS02715	PGN_RS06940
BFO_RS10080	TF3313_RS01920	BFO_RS12350	PIOMA14_RS09625	PGTDC60_RS00335	HMPREF0389_RS04080	TIA2EST22_RS02735	PGN_RS06975
BFO_RS10085	TF3313_RS02180	BFO_RS12365	PIOMA14_RS09635	PGTDC60_RS00350	HMPREF0389_RS04105	TIA2EST22_RS02770	PGN_RS07210
BFO_RS10095	TF3313_RS02205	BFO_RS12370	PIOMA14_RS10055	PGTDC60_RS00375	HMPREF0389_RS04235	TIA2EST22_RS02800	PGN_RS07380
BFO_RS10110	TF3313_RS02215	BFO_RS12385	PIOMA14_RS10400	PGTDC60_RS00380	HMPREF0389_RS04310	TIA2EST22_RS02825	PGN_RS07560
BFO_RS10125	TF3313_RS02220	BFO_RS12400	PIOMA14_RS11550	PGTDC60_RS00385	HMPREF0389_RS04365	TIA2EST22_RS02860	PGN_RS07775
BFO_RS10130	TF3313_RS02230	BFO_RS12450	PIOMA14_RS11950	PGTDC60_RS00390	HMPREF0389_RS04385	TIA2EST22_RS02890	PGN_RS07795
BFO_RS10135	TF3313_RS02270	BFO_RS12490	PIOMA14_RS12240	PGTDC60_RS00435	HMPREF0389_RS04815	TIA2EST22_RS02965	PGN_RS08005
BFO_RS10195	TF3313_RS02320	BFO_RS12545	PIOMA14_RS12715	PGTDC60_RS00470	HMPREF0389_RS04875	TIA2EST22_RS03030	PGN_RS08090
BFO_RS10200	TF3313_RS02350	BFO_RS12550	PIOMA14_RS13150	PGTDC60_RS00475	HMPREF0389_RS05045	TIA2EST22_RS03100	PGN_RS08220
BFO_RS10215	TF3313_RS02355	BFO_RS12570	PIOMA14_RS13310	PGTDC60_RS00495	HMPREF0389_RS05330	TIA2EST22_RS03180	PGN_RS08275
BFO_RS10225	TF3313_RS02410	BFO_RS12575	PIOMA14_RS13715	PGTDC60_RS00505	HMPREF0389_RS05690	TIA2EST22_RS03215	PGN_RS08395
BFO_RS10230	TF3313_RS02940	BFO_RS12580	PI172_RS00045	PGTDC60_RS00535	HMPREF0389_RS05725	TIA2EST22_RS03255	PGN_RS08525
BFO_RS10240	TF3313_RS02995	BFO_RS12650	PI172_RS00055	PGTDC60_RS00575	HMPREF0389_RS05775	TIA2EST22_RS03275	PGN_RS08565
BFO_RS16190	TF3313_RS03050	BFO_RS12660	PI172_RS00095	PGTDC60_RS00585	HMPREF0389_RS05850	TIA2EST22_RS03605	PGN_RS08820
BFO_RS10255	TF3313_RS03075	BFO_RS12665	PI172_RS00295	PGTDC60_RS00600	HMPREF0389_RS08770	TIA2EST22_RS03685	PGN_RS08885
BFO_RS10260	TF3313_RS15420	BFO_RS16275	PI172_RS00415	PGTDC60_RS00715	HMPREF0389_RS06035	TIA2EST22_RS03695	PGN_RS10850
BFO_RS10270	TF3313_RS03345	BFO_RS12875	PI172_RS00900	PGTDC60_RS00745	HMPREF0389_RS06055	TIA2EST22_RS03725	PGN_RS09025
BFO_RS15655	TF3313_RS03435	BFO_RS12885	PI172_RS00915	PGTDC60_RS00750	HMPREF0389_RS06155	TIA2EST22_RS03745	PGN_RS09200
BFO_RS10320	TF3313_RS03610	BFO_RS12960	PI172_RS00920	PGTDC60_RS00780	HMPREF0389_RS06285	TIA2EST22_RS03755	PGN_RS09350
BFO_RS10325	TF3313_RS03740	BFO_RS13085	PI172_RS00955	PGTDC60_RS00795	HMPREF0389_RS06370	TIA2EST22_RS03800	PGN_RS09395
BFO_RS10355	TF3313_RS03815	BFO_RS14630	PI172_RS00975	PGTDC60_RS00820	HMPREF0389_RS06375	TIA2EST22_RS03805	PGN_RS09425
BFO_RS10370	TF3313_RS03850	BFO_RS13430	PI172_RS01085	PGTDC60_RS00825	HMPREF0389_RS06400	TIA2EST22_RS03810	PGN_RS09560
BFO_RS15090	TF3313_RS04115	BFO_RS13450	PI172_RS01090	PGTDC60_RS00835	HMPREF0389_RS06415	TIA2EST22_RS03830	PGN_RS09725
BFO_RS10395	TF3313_RS04325	BFO_RS13490	PI172_RS01320	PGTDC60_RS00850	HMPREF0389_RS06475	TIA2EST22_RS03980	PGN_RS09730
BFO_RS10405	TF3313_RS04335	BFO_RS13520	PI172_RS01365	PGTDC60_RS00855	HMPREF0389_RS06490	TIA2EST22_RS04070	PGN_RS09845
BFO_RS10415	TF3313_RS04555	BFO_RS13650	PI172_RS01405	PGTDC60_RS00860	HMPREF0389_RS06510	TIA2EST22_RS04085	PGN_RS09850
BFO_RS10430	TF3313_RS04840	BFO_RS13700	PI172_RS01410	PGTDC60_RS00865	HMPREF0389_RS06520	TIA2EST22_RS04160	PGN_RS09890
BFO_RS10435	TF3313_RS04880	BFO_RS13795	PI172_RS01420	PGTDC60_RS00895	HMPREF0389_RS06525	TIA2EST22_RS04185	SMLT_RS16130
BFO_RS10440	TF3313_RS04940	BFO_RS13800	PI172_RS12935	PGTDC60_RS00915	HMPREF0389_RS08775	TIA2EST22_RS04230	SMLT_RS16135
BFO_RS10455	TF3313_RS05105	BFO_RS13860	PI172_RS01930	PGTDC60_RS00920	HMPREF0389_RS06565	TIA2EST22_RS04310	NT05HA_RS11350
BFO_RS10465	TF3313_RS05160	HMPREF0389_RS00400	PI172_RS01935	PGTDC60_RS00925	HMPREF0389_RS06645	TIA2EST22_RS04490	COCH_RS06450
BFO_RS10480	TF3313_RS05630	HMPREF0389_RS01275	PI172_RS02035	PGTDC60_RS00930	HMPREF0389_RS06865	TIA2EST22_RS04540	COCH_RS08315
BFO_RS10490	TF3313_RS15185	HMPREF0389_RS01480	PI172_RS02205	PGTDC60_RS00940	HMPREF0389_RS06900	TIA2EST22_RS04610	COCH_RS09940
BFO_RS10520	TF3313_RS05730	HMPREF0389_RS01525	PI172_RS02365	PGTDC60_RS00955	HMPREF0389_RS06910	TIA2EST22_RS04615	LEBU_RS00860
BFO_RS10550	TF3313_RS05785	HMPREF0389_RS02495	PI172_RS02370	PGTDC60_RS00965	HMPREF0389_RS07100	TIA2EST22_RS04850	LEBU_RS01080
BFO_RS10560	TF3313_RS05790	HMPREF0389_RS02590	PI172_RS02405	PGTDC60_RS00980	HMPREF0389_RS07240	TIA2EST22_RS04955	LEBU_RS01525
BFO_RS10565	TF3313_RS06235	HMPREF0389_RS03185	PI172_RS02635	PGTDC60_RS00990	HMPREF0389_RS07245	TIA2EST22_RS05180	LEBU_RS03235
BFO_RS10580	TF3313_RS06740	HMPREF0389_RS03190	PI172_RS02680	PGTDC60_RS01000	HMPREF0389_RS07705	TIA2EST22_RS05510	LEBU_RS03460
BFO_RS10605	TF3313_RS06825	HMPREF0389_RS03465	PI172_RS02695	PGTDC60_RS01005	HMPREF0389_RS07905	TIA2EST22_RS05685	LEBU_RS07585
BFO_RS14525	TF3313_RS06840	HMPREF0389_RS03495	PI172_RS02775	PGTDC60_RS01010	HMPREF0389_RS08260	TIA2EST22_RS05770	LEBU_RS09250
BFO_RS10620	TF3313_RS06845	HMPREF0389_RS03570	PI172_RS02780	PGTDC60_RS01015	HMPREF0389_RS08380	TIA2EST22_RS05985	LEBU_RS09950
BFO_RS10680	TF3313_RS06850	HMPREF0389_RS03630	PI172_RS02875	PGTDC60_RS01020	HMPREF0389_RS08445	TIA2EST22_RS06060	LEBU_RS09955
BFO_RS10725	TF3313_RS07070	HMPREF0389_RS03890	PI172_RS02890	PGTDC60_RS01290	HMPREF0389_RS08450	TIA2EST22_RS06190	LEBU_RS09980
BFO_RS10755	TF3313_RS07285	HMPREF0389_RS04375	PI172_RS03205	PGTDC60_RS01305	HMPREF0389_RS08520	TIA2EST22_RS06250	LEBU_RS10900
BFO_RS10760	TF3313_RS07320	HMPREF0389_RS04465	PI172_RS03210	PGTDC60_RS01325	HMPREF0389_RS08585	TIA2EST22_RS12415	VPAR_RS04925
BFO_RS10765	TF3313_RS07425	HMPREF0389_RS04495	PI172_RS03215	PGTDC60_RS01350	TIB1ST10_RS07525	TIA2EST22_RS06595	VPAR_RS05725
BFO_RS10770	TF3313_RS07555	HMPREF0389_RS04970	PI172_RS03225	PGTDC60_RS01420	PIN17_RS02865	TIA2EST22_RS06855	RMDY18_RS08920
BFO_RS10775	TF3313_RS07745	HMPREF0389_RS06105	PI172_RS03230	PGTDC60_RS01430	SCIM_RS00080	TIA2EST22_RS06890	RMDY18_RS06230
BFO_RS10810	TF3313_RS07750	HMPREF0389_RS06140	PI172_RS03300	PGTDC60_RS01435	SCIM_RS01545	TIA2EST22_RS06940	RMDY18_RS07600
BFO_RS10815	TF3313_RS07865	HMPREF0389_RS06145	PI172_RS03350	PGTDC60_RS01460	SCIM_RS07000	TIA2EST22_RS07045	SMI_RS00090
BFO_RS10890	TF3313_RS07965	HMPREF0389_RS06395	PI172_RS03390	PGTDC60_RS01510	SCIM_RS08515	TIA2EST22_RS07175	SMI_RS00845
BFO_RS10905	TF3313_RS14030	HMPREF0389_RS06505	PI172_RS03395	PGTDC60_RS01525	SY1_RS01175	TIA2EST22_RS07200	SMI_RS01255
BFO_RS10910	TF3313_RS08180	HMPREF0389_RS06515	PI172_RS03510	PGTDC60_RS01535	SY1_RS01965	TIA2EST22_RS07295	SMI_RS02510
BFO_RS10940	TF3313_RS08190	HMPREF0389_RS06805	PI172_RS03600	PGTDC60_RS01595	SY1_RS01985	TIA2EST22_RS07380	SMI_RS04470
BFO_RS10945	TF3313_RS08240	HMPREF0389_RS07095	PI172_RS03610	PGTDC60_RS01640	SY1_RS04490	TIA2EST22_RS07515	HMPREF0675_RS00010
BFO_RS16225	TF3313_RS14765	HMPREF0389_RS07125	PI172_RS03645	PGTDC60_RS11495	SY1_RS11685	TIA2EST22_RS07945	HMPREF0675_RS00020
BFO_RS11050	TF3313_RS08425	HMPREF0389_RS08800	PI172_RS03700	PGTDC60_RS01705	SCRE_RS01525	TIA2EST22_RS07950	HMPREF0675_RS00025
BFO_RS11055	TF3313_RS08610	HMPREF0389_RS08085	PI172_RS03800	PGTDC60_RS01780	SII_RS00080	TIA2EST22_RS07980	HMPREF0675_RS11800
BFO_RS11060	TF3313_RS08805	HMPREF0389_RS08145	PI172_RS03900	PGTDC60_RS01790	SII_RS01545	TIA2EST22_RS08015	HMPREF0675_RS13605
BFO_RS11075	TF3313_RS09010	PAZ_RS00005	PI172_RS03940	PGTDC60_RS01850	SII_RS07295	TIA2EST22_RS08085	HMPREF0675_RS00045
BFO_RS11085	TF3313_RS09180	PAZ_RS00130	PI172_RS04015	PGTDC60_RS01860	SII_RS08650	TIA2EST22_RS08510	HMPREF0675_RS00055
BFO_RS11100	TF3313_RS09230	PAZ_RS11730	PI172_RS04080	PGTDC60_RS01865	SCI_RS01610	TIA2EST22_RS08575	HMPREF0675_RS00155
BFO_RS11145	TF3313_RS09350	PAZ_RS00240	PI172_RS04225	PGTDC60_RS01895	SCR2_RS01515	TIA2EST22_RS08580	HMPREF0675_RS00190
BFO_RS11180	TF3313_RS15265	PAZ_RS00290	PI172_RS04230	PGTDC60_RS01910	SIR_RS09825	TIA2EST22_RS08615	HMPREF0675_RS00225
BFO_RS11190	TF3313_RS09930	PAZ_RS00300	PI172_RS04235	PGTDC60_RS01915	SIR_RS11350	TIA2EST22_RS08680	HMPREF0675_RS00245
BFO_RS11195	TF3313_RS10235	PAZ_RS00480	PI172_RS04530	PGTDC60_RS01920	SIR_RS17105	TIA2EST22_RS08835	HMPREF0675_RS00340
BFO_RS11225	TF3313_RS10590	PAZ_RS00530	PI172_RS04775	PGTDC60_RS01945	SIR_RS18585	TIA2EST22_RS08880	HMPREF0675_RS00500
BFO_RS11230	TF3313_RS10600	PAZ_RS00775	PI172_RS04875	PGTDC60_RS11835	HMPREF9013_RS04655	TIA2EST22_RS09125	HMPREF0675_RS00505
BFO_RS11235	TF3313_RS14425	PAZ_RS01185	PI172_RS04890	PGTDC60_RS01960	TF3313_RS00035	TIA2EST22_RS09190	HMPREF0675_RS00510
BFO_RS11240	TF3313_RS10835	PAZ_RS01200	PI172_RS04960	PGTDC60_RS01970	TF3313_RS00095	TIA2EST22_RS09260	HMPREF0675_RS00530
BFO_RS11245	TF3313_RS10840	PAZ_RS01220	PI172_RS05005	PGTDC60_RS01975	TF3313_RS00170	TIA2EST22_RS09280	HMPREF0675_RS00555
BFO_RS11295	TF3313_RS10980	PAZ_RS01285	PI172_RS05100	PGTDC60_RS02015	TF3313_RS00245	TIA2EST22_RS09290	HMPREF0675_RS00585
BFO_RS11300	TF3313_RS11120	PAZ_RS01445	PI172_RS05145	PGTDC60_RS02065	TF3313_RS00285	TIA2EST22_RS09315	HMPREF0675_RS00605
BFO_RS11305	TF3313_RS11135	PAZ_RS01460	PI172_RS05195	PGTDC60_RS02075	TF3313_RS00300	TIA2EST22_RS09470	HMPREF0675_RS00675
BFO_RS11310	TF3313_RS11150	PAZ_RS01535	PI172_RS05215	PGTDC60_RS02100	TF3313_RS00325	TIA2EST22_RS09490	HMPREF0675_RS00765
BFO_RS11315	TF3313_RS11225	PAZ_RS01665	PI172_RS05225	PGTDC60_RS02240	TF3313_RS00460	TIA2EST22_RS09555	HMPREF0675_RS11895
BFO_RS11320	TF3313_RS11460	PAZ_RS01710	PI172_RS05540	PGTDC60_RS02245	TF3313_RS00475	TIA2EST22_RS09620	HMPREF0675_RS00970
BFO_RS11335	TF3313_RS11560	PAZ_RS01730	PI172_RS05625	PGTDC60_RS02255	TF3313_RS00520	TIA2EST22_RS09645	HMPREF0675_RS01020
BFO_RS11345	TF3313_RS11605	PAZ_RS01890	PI172_RS05655	PGTDC60_RS02290	TF3313_RS00530	TIA2EST22_RS09735	HMPREF0675_RS01055
BFO_RS11350	TF3313_RS11680	PAZ_RS01935	PI172_RS05885	PGTDC60_RS02300	TF3313_RS00535	TIA2EST22_RS09740	HMPREF0675_RS01070
BFO_RS11360	TF3313_RS11710	PAZ_RS01960	PI172_RS05895	PGTDC60_RS02305	TF3313_RS00560	TIA2EST22_RS09780	HMPREF0675_RS01095
BFO_RS11375	TF3313_RS11865	PAZ_RS02055	PI172_RS06345	PGTDC60_RS02345	TF3313_RS00565	TIA2EST22_RS09915	HMPREF0675_RS01110
BFO_RS11380	TF3313_RS12065	PAZ_RS02105	PI172_RS06350	PGTDC60_RS02350	TF3313_RS00570	TIA2EST22_RS09930	HMPREF0675_RS01120
BFO_RS11385	TF3313_RS12405	PAZ_RS02280	PI172_RS06455	PGTDC60_RS02365	TF3313_RS00600	TIA2EST22_RS09995	HMPREF0675_RS01155
BFO_RS11390	TF3313_RS12455	PAZ_RS02385	PI172_RS06710	PGTDC60_RS02380	TF3313_RS00620	TIA2EST22_RS10110	HMPREF0675_RS01230
BFO_RS11395	TF3313_RS12525	PAZ_RS02435	PI172_RS06795	PGTDC60_RS02385	TF3313_RS00650	TIA2EST22_RS10270	HMPREF0675_RS01240
BFO_RS11420	TF3313_RS12975	PAZ_RS02470	PI172_RS06915	PGTDC60_RS02405	TF3313_RS00680	TIA2EST22_RS10365	HMPREF0675_RS01260
BFO_RS11450	TF3313_RS13055	PAZ_RS02530	PI172_RS06965	PGTDC60_RS02410	TF3313_RS00685	TIA2EST22_RS10475	HMPREF0675_RS01300
BFO_RS11465	TF3313_RS13115	PAZ_RS02660	PI172_RS07050	PGTDC60_RS02435	TF3313_RS00780	TIA2EST22_RS10505	HMPREF0675_RS01315
BFO_RS11490	TF3313_RS13145	PAZ_RS02705	PI172_RS07185	PGTDC60_RS02445	TF3313_RS00905	TIA2EST22_RS10560	HMPREF0675_RS01355
BFO_RS11495	TF3313_RS13675	PAZ_RS02750	PI172_RS07355	PGTDC60_RS02460	TF3313_RS00910	TIA2EST22_RS10785	HMPREF0675_RS01360
BFO_RS11500	TF3313_RS13855	PAZ_RS02775	PI172_RS07515	PGTDC60_RS02510	TF3313_RS00915	TIA2EST22_RS10900	HMPREF0675_RS01375
BFO_RS11510	TF3313_RS14015	PAZ_RS02960	PI172_RS07555	PGTDC60_RS02550	TF3313_RS00965	TIA2EST22_RS11110	HMPREF0675_RS01410
BFO_RS11515	TFKS16_RS00055	PAZ_RS03055	PI172_RS07590	PGTDC60_RS02615	TF3313_RS00985	TIA2EST22_RS11165	HMPREF0675_RS01435
BFO_RS11520	TFKS16_RS00130	PAZ_RS03155	PI172_RS07790	PGTDC60_RS02630	TF3313_RS01030	TIA2EST22_RS11180	HMPREF0675_RS01450
BFO_RS11560	TFKS16_RS00150	PAZ_RS03280	PI172_RS07820	PGTDC60_RS02655	TF3313_RS01075	TIA2EST22_RS11520	HMPREF0675_RS01455
BFO_RS11635	TFKS16_RS00175	PAZ_RS03510	PI172_RS07830	PGTDC60_RS02700	TF3313_RS01165	TIA2EST22_RS13045	HMPREF0675_RS01505
BFO_RS11670	TFKS16_RS00190	PAZ_RS03655	PI172_RS07840	PGTDC60_RS02720	TF3313_RS01185	TIA2EST22_RS11685	HMPREF0675_RS01515
BFO_RS11675	TFKS16_RS00250	PAZ_RS03775	PI172_RS07855	PGTDC60_RS02805	TF3313_RS01190	TIA2EST2_RS00050	HMPREF0675_RS01530
BFO_RS11680	TFKS16_RS00685	PAZ_RS03805	PI172_RS07885	PGTDC60_RS02820	TF3313_RS01225	TIA2EST2_RS00055	HMPREF0675_RS01555
BFO_RS11700	TFKS16_RS14705	PAZ_RS03860	PI172_RS07905	PGTDC60_RS02855	TF3313_RS01510	TIA2EST2_RS00130	HMPREF0675_RS01575
BFO_RS11710	TFKS16_RS00760	PAZ_RS04020	PI172_RS07910	PGTDC60_RS02870	TF3313_RS01535	TIA2EST2_RS11695	HMPREF0675_RS01595
BFO_RS11715	TFKS16_RS00765	PAZ_RS04085	PI172_RS07920	PGTDC60_RS02900	TF3313_RS01585	TIA2EST2_RS00225	HMPREF0675_RS01630
BFO_RS11735	TFKS16_RS00860	PAZ_RS04095	PI172_RS07925	PGTDC60_RS02965	TF3313_RS01635	TIA2EST2_RS00315	HMPREF0675_RS01640
BFO_RS15175	TFKS16_RS00905	PAZ_RS04130	PI172_RS07940	PGTDC60_RS02995	TF3313_RS01650	TIA2EST2_RS00375	HMPREF0675_RS01655
BFO_RS11750	TFKS16_RS00995	PAZ_RS04695	PI172_RS07945	PGTDC60_RS03000	TF3313_RS01685	TIA2EST2_RS00750	HMPREF0675_RS01700
BFO_RS11795	TFKS16_RS01050	PAZ_RS04755	PI172_RS07955	PGTDC60_RS03010	TF3313_RS01730	TIA2EST2_RS00915	HMPREF0675_RS01705
BFO_RS11805	TFKS16_RS15655	PAZ_RS04810	PI172_RS07965	PGTDC60_RS03015	TF3313_RS01760	TIA2EST2_RS00990	HMPREF0675_RS01715
BFO_RS11810	TFKS16_RS01345	PAZ_RS05135	PI172_RS07975	PGTDC60_RS03045	TF3313_RS01770	TIA2EST2_RS01365	HMPREF0675_RS01735
BFO_RS11825	TFKS16_RS01425	PAZ_RS05250	PI172_RS08030	PGTDC60_RS03050	TF3313_RS01795	TIA2EST2_RS01425	HMPREF0675_RS01740
BFO_RS11840	TFKS16_RS01440	PAZ_RS05280	PI172_RS08045	PGTDC60_RS03080	TF3313_RS01845	TIA2EST2_RS01505	HMPREF0675_RS01750
BFO_RS11865	TFKS16_RS01730	PAZ_RS05285	PI172_RS12100	PGTDC60_RS03085	TF3313_RS01870	TIA2EST2_RS01600	HMPREF0675_RS01755
BFO_RS11870	TFKS16_RS01885	PAZ_RS05705	PI172_RS08055	PGTDC60_RS03090	TF3313_RS02015	TIA2EST2_RS01630	HMPREF0675_RS13100
BFO_RS11875	TFKS16_RS01895	PAZ_RS05755	PI172_RS08085	PGTDC60_RS03110	TF3313_RS02055	TIA2EST2_RS01715	HMPREF0675_RS01785
BFO_RS11885	TFKS16_RS01915	PAZ_RS05810	PI172_RS08090	PGTDC60_RS03130	TF3313_RS02150	TIA2EST2_RS01830	HMPREF0675_RS01835
BFO_RS11900	TFKS16_RS01985	PAZ_RS05825	PI172_RS08990	PGTDC60_RS03145	TF3313_RS02160	TIA2EST2_RS01930	HMPREF0675_RS13645
BFO_RS11910	TFKS16_RS02010	PAZ_RS05855	PI172_RS09185	PGTDC60_RS03150	TF3313_RS02190	TIA2EST2_RS01945	HMPREF0675_RS01850
BFO_RS11975	TFKS16_RS02015	PAZ_RS05900	PI172_RS09380	PGTDC60_RS03155	TF3313_RS02195	TIA2EST2_RS02050	HMPREF0675_RS01860
BFO_RS11980	TFKS16_RS02045	PAZ_RS05910	PI172_RS09475	PGTDC60_RS03170	TF3313_RS02225	TIA2EST2_RS02055	HMPREF0675_RS01870
BFO_RS11985	TFKS16_RS02085	PAZ_RS06275	PI172_RS09790	PGTDC60_RS03175	TF3313_RS02275	TIA2EST2_RS02065	HMPREF0675_RS01875
BFO_RS12040	TFKS16_RS02135	PAZ_RS06295	PI172_RS09845	PGTDC60_RS03185	TF3313_RS02365	TIA2EST2_RS02085	HMPREF0675_RS01880
BFO_RS12070	TFKS16_RS02215	PAZ_RS06580	PI172_RS09900	PGTDC60_RS03220	TF3313_RS02400	TIA2EST2_RS02095	HMPREF0675_RS01885
BFO_RS12095	TFKS16_RS02285	PAZ_RS06655	PI172_RS10145	PGTDC60_RS03245	TF3313_RS02440	TIA2EST2_RS02200	HMPREF0675_RS01905
BFO_RS12115	TFKS16_RS02450	PAZ_RS06770	PI172_RS10675	PGTDC60_RS03290	TF3313_RS02460	TIA2EST2_RS02210	HMPREF0675_RS01950
BFO_RS12120	TFKS16_RS02640	PAZ_RS06930	PI172_RS10895	PGTDC60_RS03315	TF3313_RS02480	TIA2EST2_RS02220	HMPREF0675_RS02030
BFO_RS12155	TFKS16_RS02665	PAZ_RS07055	PI172_RS11280	PGTDC60_RS03335	TF3313_RS02495	TIA2EST2_RS02330	HMPREF0675_RS02035
BFO_RS12170	TFKS16_RS02915	PAZ_RS07125	PMEL_RS00510	PGTDC60_RS03350	TF3313_RS02510	TIA2EST2_RS02635	HMPREF0675_RS13970
BFO_RS12175	TFKS16_RS02925	PAZ_RS07505	PMEL_RS09715	PGTDC60_RS03405	TF3313_RS02525	TIA2EST2_RS02645	HMPREF0675_RS02100
BFO_RS12235	TFKS16_RS03110	PAZ_RS07800	PMEL_RS09765	PGTDC60_RS03410	TF3313_RS02885	TIA2EST2_RS02665	HMPREF0675_RS02155
BFO_RS12240	TFKS16_RS03210	PAZ_RS07820	PMEL_RS09900	PGTDC60_RS03530	TF3313_RS02890	TIA2EST2_RS02685	HMPREF0675_RS02180
BFO_RS12245	TFKS16_RS03480	PAZ_RS07885	GDK37_RS10540	PGTDC60_RS03555	TF3313_RS02895	TIA2EST2_RS02720	HMPREF0675_RS02190
BFO_RS12275	TFKS16_RS03495	PAZ_RS07915	FNX46_RS00240	PGTDC60_RS03560	TF3313_RS02935	TIA2EST2_RS02810	HMPREF0675_RS02205
BFO_RS12280	TFKS16_RS03530	PAZ_RS07945	FNX46_RS04470	PGTDC60_RS03630	TF3313_RS03005	TIA2EST2_RS02840	HMPREF0675_RS02210
BFO_RS12290	TFKS16_RS03730	PAZ_RS08195	FVE73_RS03735	PGTDC60_RS03640	TF3313_RS03110	TIA2EST2_RS02915	HMPREF0675_RS02215
BFO_RS12295	TFKS16_RS03760	PAZ_RS08345	FVE71_RS08950	PGTDC60_RS03685	TF3313_RS03130	TIA2EST2_RS02980	HMPREF0675_RS02305
BFO_RS12305	TFKS16_RS04180	PAZ_RS08495	FVE76_RS07980	PGTDC60_RS03690	TF3313_RS03235	TIA2EST2_RS03050	HMPREF0675_RS02315
BFO_RS12320	TFKS16_RS04235	PAZ_RS08790	CASZ1_RS00215	PGTDC60_RS03755	TF3313_RS03270	TIA2EST2_RS03070	HMPREF0675_RS02325
BFO_RS14600	TFKS16_RS04365	PAZ_RS08920	CASZ1_RS04260	PGTDC60_RS03790	TF3313_RS03300	TIA2EST2_RS03125	HMPREF0675_RS02330
BFO_RS12335	TFKS16_RS04535	PAZ_RS08980	CASZ2_RS00215	PGTDC60_RS03815	TF3313_RS03310	TIA2EST2_RS03160	HMPREF0675_RS02400
BFO_RS12340	TFKS16_RS04640	PAZ_RS09190	CASZ2_RS04275	PGTDC60_RS03820	TF3313_RS03315	TIA2EST2_RS03200	HMPREF0675_RS02425
BFO_RS12355	TFKS16_RS04665	PAZ_RS09350	AoKodu_RS04945	PGTDC60_RS03855	TF3313_RS03330	TIA2EST2_RS03220	HMPREF0675_RS02505
BFO_RS12410	TFKS16_RS04710	PAZ_RS09480	TPCU426_RS04250	PGTDC60_RS03875	TF3313_RS03385	TIA2EST2_RS03455	HMPREF0675_RS02540
BFO_RS12415	TFKS16_RS04795	PAZ_RS09600	K335_RS0110340	PGTDC60_RS03910	TF3313_RS03395	TIA2EST2_RS03640	HMPREF0675_RS02570
BFO_RS12420	TFKS16_RS04830	PAZ_RS09675	K335_RS0110940	PGTDC60_RS03915	TF3313_RS14200	TIA2EST2_RS03670	HMPREF0675_RS02575
BFO_RS12425	TFKS16_RS04955	PAZ_RS09755	G448_RS0100775	PGTDC60_RS03990	TF3313_RS14935	TIA2EST2_RS03700	HMPREF0675_RS02590
BFO_RS12430	TFKS16_RS05475	PAZ_RS09760	G448_RS0101725	PGTDC60_RS04045	TF3313_RS03410	TIA2EST2_RS03745	HMPREF0675_RS02610
BFO_RS12435	TFKS16_RS05485	PAZ_RS09765	G448_RS0102380	PGTDC60_RS04050	TF3313_RS03445	TIA2EST2_RS03750	HMPREF0675_RS02655
BFO_RS12440	TFKS16_RS05570	PAZ_RS09775	G448_RS0102670	PGTDC60_RS04160	TF3313_RS03475	TIA2EST2_RS03755	HMPREF0675_RS02670
BFO_RS12445	TFKS16_RS05955	PAZ_RS09935	G448_RS0102780	PGTDC60_RS04195	TF3313_RS03480	TIA2EST2_RS03775	HMPREF0675_RS02675
BFO_RS12465	TFKS16_RS05965	PAZ_RS10095	G448_RS0102970	PGTDC60_RS04200	TF3313_RS03495	TIA2EST2_RS03925	HMPREF0675_RS02685
BFO_RS12470	TFKS16_RS06050	PAZ_RS10135	G448_RS0103475	PGTDC60_RS04210	TF3313_RS03530	TIA2EST2_RS04015	HMPREF0675_RS02715
BFO_RS12485	TFKS16_RS06260	PAZ_RS10205	G448_RS0103485	PGTDC60_RS04225	TF3313_RS03555	TIA2EST2_RS04130	HMPREF0675_RS02735
BFO_RS12495	TFKS16_RS06405	PAZ_RS10710	G448_RS0103835	PGTDC60_RS04230	TF3313_RS03580	TIA2EST2_RS04175	HMPREF0675_RS02755
BFO_RS12500	TFKS16_RS06505	PAZ_RS10715	G448_RS0103960	PGTDC60_RS04300	TF3313_RS03605	TIA2EST2_RS04255	HMPREF0675_RS02760
BFO_RS12505	TFKS16_RS06610	PAZ_RS10735	G448_RS0104450	PGTDC60_RS04370	TF3313_RS03640	TIA2EST2_RS04310	HMPREF0675_RS02765
BFO_RS12520	TFKS16_RS06670	PAZ_RS10745	G448_RS0105655	PGTDC60_RS04450	TF3313_RS03670	TIA2EST2_RS04435	HMPREF0675_RS02780
BFO_RS12530	TFKS16_RS06715	PAZ_RS10750	G448_RS0107065	PGTDC60_RS04460	TF3313_RS03705	TIA2EST2_RS04485	HMPREF0675_RS02785
BFO_RS12535	TFKS16_RS06960	PAZ_RS10845	G448_RS15695	PGTDC60_RS04465	TF3313_RS03715	TIA2EST2_RS04555	HMPREF0675_RS02800
BFO_RS12540	TFKS16_RS07080	PAZ_RS10885	G448_RS0109600	PGTDC60_RS04500	TF3313_RS03735	TIA2EST2_RS04560	HMPREF0675_RS02830
BFO_RS12590	TFKS16_RS07410	PAZ_RS10905	K334_RS0112475	PGTDC60_RS04670	TF3313_RS03750	TIA2EST2_RS04660	HMPREF0675_RS02890
BFO_RS12595	TFKS16_RS07500	PAZ_RS11130	HMPREF1218_RS01175	PGTDC60_RS04675	TF3313_RS03765	TIA2EST2_RS04730	HMPREF0675_RS02915
BFO_RS12605	TFKS16_RS07505	PAZ_RS11265	HMPREF1218_RS03675	PGTDC60_RS04710	TF3313_RS03770	TIA2EST2_RS04795	HMPREF0675_RS02920
BFO_RS12620	TFKS16_RS14115	PAZ_RS11275	HMPREF1218_RS05225	PGTDC60_RS04725	TF3313_RS03785	TIA2EST2_RS04900	HMPREF0675_RS02980
BFO_RS12625	TFKS16_RS07900	PAZ_RS11345	HMPREF1218_RS05320	PGTDC60_RS04730	TF3313_RS03820	TIA2EST2_RS04970	HMPREF0675_RS03010
BFO_RS12630	TFKS16_RS08145	PAZ_RS11420	HMPREF1218_RS09430	PGTDC60_RS04745	TF3313_RS03825	TIA2EST2_RS04975	HMPREF0675_RS03015
BFO_RS12635	TFKS16_RS08200	PAZ_RS11650	HMPREF1218_RS10350	PGTDC60_RS04755	TF3313_RS03830	TIA2EST2_RS05715	HMPREF0675_RS03125
BFO_RS12645	TFKS16_RS08235	TIB1ST10_RS00005	HMPREF1218_RS10465	PGTDC60_RS04770	TF3313_RS03855	TIA2EST2_RS06005	HMPREF0675_RS03140
BFO_RS12715	TFKS16_RS08575	TIB1ST10_RS00230	HMPREF0378_RS00925	PGTDC60_RS04785	TF3313_RS03915	TIA2EST2_RS06135	HMPREF0675_RS03145
BFO_RS12720	TFKS16_RS08740	TIB1ST10_RS00280	JCM14110_RS04660	PGTDC60_RS04790	TF3313_RS03920	TIA2EST2_RS06195	HMPREF0675_RS03155
BFO_RS12740	TFKS16_RS08910	TIB1ST10_RS00290	JCM14110_RS05685	PGTDC60_RS04805	TF3313_RS03925	TIA2EST2_RS06360	HMPREF0675_RS03170
BFO_RS12745	TFKS16_RS09135	TIB1ST10_RS00345	JCM14110_RS07665	PGTDC60_RS04815	TF3313_RS03930	TIA2EST2_RS06380	HMPREF0675_RS13670
BFO_RS12750	TFKS16_RS09185	TIB1ST10_RS00395	FY237_RS09830	PGTDC60_RS04835	TF3313_RS03935	TIA2EST2_RS06545	HMPREF0675_RS03205
BFO_RS12755	TFKS16_RS09685	TIB1ST10_RS00465	FY302_RS04655	PGTDC60_RS04900	TF3313_RS03940	TIA2EST2_RS06550	HMPREF0675_RS03250
BFO_RS12760	TFKS16_RS09805	TIB1ST10_RS00515	FY302_RS07995	PGTDC60_RS11000	TF3313_RS04075	TIA2EST2_RS06805	HMPREF0675_RS03340
BFO_RS12765	TFKS16_RS09900	TIB1ST10_RS01040	FXX82_RS08025	PGTDC60_RS04955	TF3313_RS04090	TIA2EST2_RS06840	HMPREF0675_RS03345
BFO_RS12775	TFKS16_RS09905	TIB1ST10_RS01160	NW178_RS00080	PGTDC60_RS04985	TF3313_RS04120	TIA2EST2_RS06935	HMPREF0675_RS03350
BFO_RS12780	TFKS16_RS09920	TIB1ST10_RS01175	NW178_RS02800	PGTDC60_RS04990	TF3313_RS04175	TIA2EST2_RS06995	HMPREF0675_RS03355
BFO_RS12815	TFKS16_RS09955	TIB1ST10_RS01195	NW178_RS05135	PGTDC60_RS05000	TF3313_RS04190	TIA2EST2_RS07125	HMPREF0675_RS03370
BFO_RS12820	TFKS16_RS10350	TIB1ST10_RS01260	NW178_RS07695	PGTDC60_RS05015	TF3313_RS04195	TIA2EST2_RS07175	HMPREF0675_RS03385
BFO_RS12825	TFKS16_RS10430	TIB1ST10_RS01440	P0S80_RS06525	PGTDC60_RS05025	TF3313_RS04225	TIA2EST2_RS07335	HMPREF0675_RS03420
BFO_RS12865	TFKS16_RS10650	TIB1ST10_RS01635	QDN19_RS04465	PGTDC60_RS05030	TF3313_RS04260	TIA2EST2_RS07455	HMPREF0675_RS03430
BFO_RS12890	TFKS16_RS14555	TIB1ST10_RS01660	RDY66_RS06425	PGTDC60_RS05120	TF3313_RS04305	TIA2EST2_RS07525	HMPREF0675_RS03455
BFO_RS12910	TFKS16_RS11060	TIB1ST10_RS01725	RDY66_RS06440	PGTDC60_RS05170	TF3313_RS04360	TIA2EST2_RS07825	HMPREF0675_RS03460
BFO_RS12915	TFKS16_RS11070	TIB1ST10_RS02070	RWM49_RS01680	PGTDC60_RS05205	TF3313_RS04515	TIA2EST2_RS07975	HMPREF0675_RS03480
BFO_RS12925	TFKS16_RS14560	TIB1ST10_RS02120	RWM49_RS04655	PGTDC60_RS05210	TF3313_RS04570	TIA2EST2_RS08045	HMPREF0675_RS03485
BFO_RS12950	TFKS16_RS14135	TIB1ST10_RS02250	RWM49_RS06605	PGTDC60_RS05215	TF3313_RS04590	TIA2EST2_RS08075	HMPREF0675_RS03490
BFO_RS12955	TFKS16_RS15205	TIB1ST10_RS02400	RWY97_RS04700	PGTDC60_RS05265	TF3313_RS04600	TIA2EST2_RS08510	HMPREF0675_RS03495
BFO_RS12970	TFKS16_RS11180	TIB1ST10_RS02545	RWY97_RS06220	PGTDC60_RS05280	TF3313_RS04620	TIA2EST2_RS08530	HMPREF0675_RS03535
BFO_RS12990	TFKS16_RS15560	TIB1ST10_RS02600	RYI03_RS01200	PGTDC60_RS05295	TF3313_RS04735	TIA2EST2_RS08535	HMPREF0675_RS03545
BFO_RS13010	TFKS16_RS14575	TIB1ST10_RS02665	RYI03_RS02665	PGTDC60_RS05305	TF3313_RS04745	TIA2EST2_RS08575	HMPREF0675_RS13120
BFO_RS13025	TFKS16_RS14580	TIB1ST10_RS02675	RYI03_RS08700	PGTDC60_RS05320	TF3313_RS04760	TIA2EST2_RS08640	HMPREF0675_RS03570
BFO_RS13030	TFKS16_RS11320	TIB1ST10_RS02720	RYI03_RS08820	PGTDC60_RS05325	TF3313_RS04800	TIA2EST2_RS08795	HMPREF0675_RS03585
BFO_RS13035	TFKS16_RS11395	TIB1ST10_RS02765	RYI03_RS09450	PGTDC60_RS05345	TF3313_RS04870	TIA2EST2_RS08840	HMPREF0675_RS03595
BFO_RS13040	TFKS16_RS11410	TIB1ST10_RS02790	RYI03_RS09510	PGTDC60_RS05370	TF3313_RS04890	TIA2EST2_RS09095	HMPREF0675_RS03625
BFO_RS13045	TFKS16_RS11720	TIB1ST10_RS03130	TIA1EST1_RS00205	PGTDC60_RS05375	TF3313_RS04895	TIA2EST2_RS09160	HMPREF0675_RS03630
BFO_RS13050	TFKS16_RS15595	TIB1ST10_RS03170	TIA1EST1_RS04135	PGTDC60_RS05425	TF3313_RS05055	TIA2EST2_RS09225	HMPREF0675_RS03655
BFO_RS13080	TFKS16_RS11875	TIB1ST10_RS03190	NELON_RS00800	PGTDC60_RS05450	TF3313_RS05080	TIA2EST2_RS09230	HMPREF0675_RS03675
BFO_RS13090	TFKS16_RS11980	TIB1ST10_RS03920	NELON_RS01855	PGTDC60_RS05455	TF3313_RS05100	TIA2EST2_RS09250	HMPREF0675_RS03680
BFO_RS15890	TFKS16_RS12005	TIB1ST10_RS04800	NELON_RS08040	PGTDC60_RS05470	TF3313_RS05225	TIA2EST2_RS09260	HMPREF0675_RS03690
BFO_RS13205	TFKS16_RS12180	TIB1ST10_RS04880	NELON_RS09255	PGTDC60_RS05475	TF3313_RS05230	TIA2EST2_RS09285	HMPREF0675_RS03745
BFO_RS13215	TFKS16_RS12200	TIB1ST10_RS04960	EG14_RS00080	PGTDC60_RS05520	TF3313_RS05245	TIA2EST2_RS09380	HMPREF0675_RS03750
BFO_RS13245	TFKS16_RS12225	TIB1ST10_RS05205	EG14_RS00145	PGTDC60_RS05560	TF3313_RS05270	TIA2EST2_RS09390	HMPREF0675_RS03815
BFO_RS13535	TFKS16_RS12340	TIB1ST10_RS05355	EG14_RS00190	PGTDC60_RS05600	TF3313_RS05300	TIA2EST2_RS09440	HMPREF0675_RS03830
BFO_RS13620	TFKS16_RS15035	TIB1ST10_RS05880	EG14_RS00280	PGTDC60_RS05605	TF3313_RS05325	TIA2EST2_RS09460	HMPREF0675_RS03875
BFO_RS13640	TFKS16_RS12800	TIB1ST10_RS05970	EG14_RS00725	PGTDC60_RS05610	TF3313_RS05355	TIA2EST2_RS09480	HMPREF0675_RS03890
BFO_RS13655	TFKS16_RS13025	TIB1ST10_RS05980	EG14_RS00810	PGTDC60_RS05625	TF3313_RS05360	TIA2EST2_RS09525	HMPREF0675_RS03900
BFO_RS13665	TFKS16_RS15050	TIB1ST10_RS06345	EG14_RS01725	PGTDC60_RS05630	TF3313_RS05365	TIA2EST2_RS09545	HMPREF0675_RS03970
BFO_RS13735	TFKS16_RS13065	TIB1ST10_RS06420	EG14_RS01775	PGTDC60_RS05640	TF3313_RS05405	TIA2EST2_RS09560	HMPREF0675_RS03980
BFO_RS13740	TFKS16_RS13075	TIB1ST10_RS12620	EG14_RS01840	PGTDC60_RS05685	TF3313_RS05415	TIA2EST2_RS09595	HMPREF0675_RS03995
BFO_RS13750	TFKS16_RS13260	TIB1ST10_RS06635	EG14_RS01845	PGTDC60_RS05715	TF3313_RS05435	TIA2EST2_RS09670	HMPREF0675_RS04025
BFO_RS13765	TFKS16_RS13330	TIB1ST10_RS06750	EG14_RS01895	PGTDC60_RS05730	TF3313_RS05440	TIA2EST2_RS09710	HMPREF0675_RS04040
BFO_RS13775	TFKS16_RS13520	TIB1ST10_RS06860	EG14_RS01910	PGTDC60_RS05740	TF3313_RS05450	TIA2EST2_RS09715	HMPREF0675_RS04045
BFO_RS15765	TFKS16_RS13555	TIB1ST10_RS07060	EG14_RS02030	PGTDC60_RS05745	TF3313_RS05540	TIA2EST2_RS09795	HMPREF0675_RS04080
BFO_RS13785	TFKS16_RS13615	TIB1ST10_RS07145	EG14_RS02310	PGTDC60_RS05835	TF3313_RS05595	TIA2EST2_RS09890	HMPREF0675_RS04090
BFO_RS13790	TFKS16_RS13780	TIB1ST10_RS07470	EG14_RS02340	PGTDC60_RS05840	TF3313_RS05605	TIA2EST2_RS09895	HMPREF0675_RS04100
BFO_RS13805	TFKS16_RS14105	TIB1ST10_RS09375	EG14_RS02360	PGTDC60_RS05845	TF3313_RS05610	TIA2EST2_RS09905	HMPREF0675_RS04105
BFO_RS13810	PIOMA14_RS00915	TIB1ST10_RS09535	EG14_RS02365	PGTDC60_RS05860	TF3313_RS05815	TIA2EST2_RS09965	HMPREF0675_RS04115
BFO_RS13815	PIOMA14_RS02365	TIB1ST10_RS09660	EG14_RS02380	PGTDC60_RS05875	TF3313_RS05850	TIA2EST2_RS09970	HMPREF0675_RS04155
BFO_RS13820	PIOMA14_RS02370	TIB1ST10_RS09910	EG14_RS02515	PGTDC60_RS05895	TF3313_RS05855	TIA2EST2_RS10085	HMPREF0675_RS04175
BFO_RS13825	PI172_RS00320	TIB1ST10_RS09915	EG14_RS02645	PGTDC60_RS05960	TF3313_RS05865	TIA2EST2_RS10250	HMPREF0675_RS04180
BFO_RS13830	PI172_RS00655	TIB1ST10_RS09930	EG14_RS02650	PGTDC60_RS06010	TF3313_RS05920	TIA2EST2_RS10320	HMPREF0675_RS04195
BFO_RS13835	PI172_RS00865	TIB1ST10_RS10035	EG14_RS02790	PGTDC60_RS06045	TF3313_RS05970	TIA2EST2_RS10340	HMPREF0675_RS04275
BFO_RS13840	PI172_RS01415	TIB1ST10_RS10085	EG14_RS03450	PGTDC60_RS06070	TF3313_RS06000	TIA2EST2_RS10355	HMPREF0675_RS04325
BFO_RS13875	PI172_RS01545	TIB1ST10_RS10115	EG14_RS03480	PGTDC60_RS06085	TF3313_RS06015	TIA2EST2_RS10420	HMPREF0675_RS04340
BFO_RS13895	PI172_RS02560	TIB1ST10_RS10225	EG14_RS03485	PGTDC60_RS06115	TF3313_RS06020	TIA2EST2_RS10450	HMPREF0675_RS04360
HMPREF0389_RS00015	PI172_RS03400	TIB1ST10_RS10940	EG14_RS04065	PGTDC60_RS06130	TF3313_RS06100	TIA2EST2_RS10480	HMPREF0675_RS04405
HMPREF0389_RS00020	PI172_RS04085	TIB1ST10_RS10945	EG14_RS04085	PGTDC60_RS06170	TF3313_RS06145	TIA2EST2_RS10535	HMPREF0675_RS04420
HMPREF0389_RS00030	PI172_RS04565	TIB1ST10_RS10975	EG14_RS04310	PGTDC60_RS06175	TF3313_RS06190	TIA2EST2_RS10635	HMPREF0675_RS04465
HMPREF0389_RS00100	PI172_RS04620	TIB1ST10_RS10980	EG14_RS04600	PGTDC60_RS06260	TF3313_RS06260	TIA2EST2_RS10760	HMPREF0675_RS04480
HMPREF0389_RS00295	PI172_RS05185	TIB1ST10_RS11075	EG14_RS05090	PGTDC60_RS06270	TF3313_RS06300	TIA2EST2_RS10975	HMPREF0675_RS04485
HMPREF0389_RS00385	PI172_RS08680	TIB1ST10_RS11115	EG14_RS05245	PGTDC60_RS06275	TF3313_RS06320	TIA2EST2_RS10980	HMPREF0675_RS04520
HMPREF0389_RS00485	PI172_RS08875	TIB1ST10_RS11135	EG14_RS05325	PGTDC60_RS06290	TF3313_RS06345	TIA2EST2_RS11075	HMPREF0675_RS04530
HMPREF0389_RS00560	PI172_RS10480	TIB1ST10_RS11360	EG14_RS05330	PGTDC60_RS06305	TF3313_RS06395	TIA2EST2_RS11140	HMPREF0675_RS04560
HMPREF0389_RS00615	GDK37_RS00515	TIB1ST10_RS11495	EG14_RS05400	PGTDC60_RS06325	TF3313_RS06400	TIA2EST2_RS11155	HMPREF0675_RS04620
HMPREF0389_RS00690	GDK37_RS01470	TIB1ST10_RS11500	EG14_RS05420	PGTDC60_RS06355	TF3313_RS06405	TIA2EST2_RS11365	HMPREF0675_RS04630
HMPREF0389_RS00790	GDK37_RS03890	TIB1ST10_RS11505	EG14_RS05445	PGTDC60_RS06395	TF3313_RS06475	TIA2EST2_RS11385	HMPREF0675_RS04715
HMPREF0389_RS00800	GDK37_RS05140	TIB1ST10_RS11570	EG14_RS05575	PGTDC60_RS06410	TF3313_RS06480	TIA2EST2_RS12840	HMPREF0675_RS04720
HMPREF0389_RS00825	GDK37_RS06745	TIB1ST10_RS11600	EG14_RS05770	PGTDC60_RS06420	TF3313_RS06505	BFO_RS00120	HMPREF0675_RS04725
HMPREF0389_RS00910	GDK37_RS07630	TIB1ST10_RS11645	EG14_RS05820	PGTDC60_RS06465	TF3313_RS06510	BFO_RS00200	HMPREF0675_RS04760
HMPREF0389_RS00950	GDK37_RS08095	TIB1ST10_RS11865	EG14_RS05835	PGTDC60_RS06480	TF3313_RS06515	BFO_RS14655	HMPREF0675_RS04800
HMPREF0389_RS01015	GDK37_RS08865	TIB1ST10_RS11870	EG14_RS12285	PGTDC60_RS06500	TF3313_RS06535	BFO_RS00635	HMPREF0675_RS04805
HMPREF0389_RS01020	GDK37_RS08920	TIB1ST10_RS13310	EG14_RS05990	PGTDC60_RS06560	TF3313_RS06565	BFO_RS00695	HMPREF0675_RS04815
HMPREF0389_RS01145	GDK37_RS09180	TIIST44_RS00450	EG14_RS06180	PGTDC60_RS06565	TF3313_RS06570	BFO_RS00790	HMPREF0675_RS04830
HMPREF0389_RS01150	GDK37_RS09840	TIIST44_RS01730	EG14_RS06190	PGTDC60_RS06580	TF3313_RS06575	BFO_RS00800	HMPREF0675_RS04845
HMPREF0389_RS01225	GDK37_RS09955	TIIST44_RS01855	EG14_RS06495	PGTDC60_RS06600	TF3313_RS06580	BFO_RS00885	HMPREF0675_RS04870
HMPREF0389_RS01235	GDK37_RS10880	TIIST44_RS03100	EG14_RS06500	PGTDC60_RS06605	TF3313_RS06585	BFO_RS00890	HMPREF0675_RS04875
HMPREF0389_RS01365	GDK37_RS11120	TIIST44_RS12655	EG14_RS06600	PGTDC60_RS06610	TF3313_RS06590	BFO_RS01020	HMPREF0675_RS04885
HMPREF0389_RS01380	GDK37_RS11260	PIN17_RS00225	EG14_RS07460	PGTDC60_RS06615	TF3313_RS06615	BFO_RS01185	HMPREF0675_RS04910
HMPREF0389_RS01385	GDK37_RS12045	PIN17_RS00230	EG14_RS07680	PGTDC60_RS06650	TF3313_RS06620	BFO_RS01210	HMPREF0675_RS04945
HMPREF0389_RS01495	FNX46_RS01535	PIN17_RS00955	EG14_RS07905	PGTDC60_RS06670	TF3313_RS06625	BFO_RS15430	HMPREF0675_RS04965
HMPREF0389_RS01540	FNX46_RS02030	PIN17_RS00970	EG14_RS08155	PGTDC60_RS06690	TF3313_RS06630	BFO_RS01245	HMPREF0675_RS05020
HMPREF0389_RS01600	FNX46_RS02610	PIN17_RS00985	EG14_RS08220	PGTDC60_RS06700	TF3313_RS06635	BFO_RS01335	HMPREF0675_RS05030
HMPREF0389_RS01610	FNX46_RS02890	PIN17_RS01380	EG14_RS08225	PGTDC60_RS06750	TF3313_RS06640	BFO_RS01365	HMPREF0675_RS05065
HMPREF0389_RS08985	FNX46_RS03055	PIN17_RS01615	EG14_RS08475	PGTDC60_RS06755	TF3313_RS06645	BFO_RS01375	HMPREF0675_RS05130
HMPREF0389_RS01985	FNX46_RS04795	PIN17_RS03155	EG14_RS08480	PGTDC60_RS06915	TF3313_RS14275	BFO_RS01645	HMPREF0675_RS05150
HMPREF0389_RS02000	FNX46_RS05445	PIN17_RS03180	EG14_RS08645	PGTDC60_RS06935	TF3313_RS06655	BFO_RS01650	HMPREF0675_RS05155
HMPREF0389_RS02015	FNX46_RS06425	PIN17_RS03530	EG14_RS08650	PGTDC60_RS06955	TF3313_RS06665	BFO_RS01850	HMPREF0675_RS05160
HMPREF0389_RS02045	FNX46_RS07410	PIN17_RS03665	EG14_RS08785	PGTDC60_RS06960	TF3313_RS14280	BFO_RS01910	HMPREF0675_RS05180
HMPREF0389_RS02445	FNX46_RS08045	PIN17_RS03750	EG14_RS08825	PGTDC60_RS06995	TF3313_RS06670	BFO_RS01935	HMPREF0675_RS05195
HMPREF0389_RS02450	FNX46_RS08325	PIN17_RS03780	EG14_RS08855	PGTDC60_RS07020	TF3313_RS06675	BFO_RS01975	HMPREF0675_RS05220
HMPREF0389_RS02655	FNX46_RS08380	PIN17_RS05595	EG14_RS08980	PGTDC60_RS07045	TF3313_RS06680	BFO_RS02025	HMPREF0675_RS05260
HMPREF0389_RS08820	FNX46_RS09330	PIN17_RS07145	EG14_RS09075	PGTDC60_RS07080	TF3313_RS06685	BFO_RS02155	HMPREF0675_RS05325
HMPREF0389_RS02715	FNX46_RS09955	PIN17_RS07155	EG14_RS09095	PGTDC60_RS07095	TF3313_RS06695	BFO_RS16360	HMPREF0675_RS05330
HMPREF0389_RS02725	FNX46_RS10995	PIN17_RS07225	EG14_RS09175	PGTDC60_RS07100	TF3313_RS06710	BFO_RS02220	HMPREF0675_RS05335
HMPREF0389_RS02740	FNX46_RS11550	PIN17_RS07300	EG14_RS09265	PGTDC60_RS07105	TF3313_RS06715	BFO_RS02270	HMPREF0675_RS05365
HMPREF0389_RS02795	FVE72_RS01985	PIN17_RS07690	EG14_RS09675	PGTDC60_RS07110	TF3313_RS06730	BFO_RS02300	HMPREF0675_RS05375
HMPREF0389_RS02845	FVE72_RS03340	PIN17_RS08580	EG14_RS09790	PGTDC60_RS07135	TF3313_RS07000	BFO_RS02310	HMPREF0675_RS05380
HMPREF0389_RS02850	FVE72_RS04640	PIN17_RS09330	EG14_RS09830	PGTDC60_RS07180	TF3313_RS07015	BFO_RS02315	HMPREF0675_RS05385
HMPREF0389_RS02965	FVE72_RS06000	PIN17_RS09360	EG14_RS09930	PGTDC60_RS07190	TF3313_RS07035	BFO_RS02355	HMPREF0675_RS05390
HMPREF0389_RS02995	FVE72_RS07075	PIN17_RS09560	EG14_RS09970	PGTDC60_RS07195	TF3313_RS07060	BFO_RS14780	HMPREF0675_RS05415
HMPREF0389_RS03065	FVE72_RS09640	PIN17_RS10095	EG14_RS10110	PGTDC60_RS07200	TF3313_RS07075	BFO_RS02665	HMPREF0675_RS05430
HMPREF0389_RS03105	FVE72_RS10095	PIN17_RS12310	EG14_RS10160	PGTDC60_RS07245	TF3313_RS07080	BFO_RS02670	HMPREF0675_RS05455
HMPREF0389_RS03145	FVE72_RS10800	PAC1_RS11955	EG14_RS10320	PGTDC60_RS07255	TF3313_RS07090	BFO_RS02870	HMPREF0675_RS05495
HMPREF0389_RS03195	F1564_RS00785	PAC1_RS00235	EG14_RS10325	PGTDC60_RS07260	TF3313_RS07095	BFO_RS02905	HMPREF0675_RS05505
HMPREF0389_RS03200	CASZ1_RS01430	PAC1_RS00285	JO40_RS01720	PGTDC60_RS07265	TF3313_RS07105	BFO_RS02910	HMPREF0675_RS05510
HMPREF0389_RS03255	CASZ1_RS02460	PAC1_RS00295	JO40_RS02115	PGTDC60_RS07270	TF3313_RS07110	BFO_RS02940	HMPREF0675_RS05520
HMPREF0389_RS03260	CASZ1_RS02730	PAC1_RS00400	JO40_RS02120	PGTDC60_RS07300	TF3313_RS07115	BFO_RS02955	HMPREF0675_RS05525
HMPREF0389_RS03345	CASZ1_RS02895	PAC1_RS00520	JO40_RS02170	PGTDC60_RS07305	TF3313_RS07120	BFO_RS03235	HMPREF0675_RS05555
HMPREF0389_RS03400	CASZ1_RS04215	PAC1_RS00800	JO40_RS02510	PGTDC60_RS07315	TF3313_RS07125	BFO_RS03375	HMPREF0675_RS05560
HMPREF0389_RS03405	CASZ1_RS04570	PAC1_RS01205	JO40_RS02615	PGTDC60_RS07320	TF3313_RS07140	BFO_RS03635	HMPREF0675_RS05570
HMPREF0389_RS03440	CASZ1_RS05210	PAC1_RS01220	JO40_RS02625	PGTDC60_RS07325	TF3313_RS07190	BFO_RS03680	HMPREF0675_RS05620
HMPREF0389_RS03460	CASZ1_RS05530	PAC1_RS01305	JO40_RS02760	PGTDC60_RS07330	TF3313_RS07240	BFO_RS03715	HMPREF0675_RS05635
HMPREF0389_RS03635	CASZ1_RS05630	PAC1_RS01480	JO40_RS02835	PGTDC60_RS07380	TF3313_RS07280	BFO_RS03755	HMPREF0675_RS05660
HMPREF0389_RS03640	CASZ1_RS06160	PAC1_RS01555	JO40_RS02930	PGTDC60_RS07390	TF3313_RS07295	BFO_RS03955	HMPREF0675_RS05695
HMPREF0389_RS03670	CASZ1_RS07110	PAC1_RS01585	JO40_RS02990	PGTDC60_RS07420	TF3313_RS07325	BFO_RS04225	HMPREF0675_RS05720
HMPREF0389_RS03705	CASZ1_RS07745	PAC1_RS01590	JO40_RS03020	PGTDC60_RS07465	TF3313_RS07340	BFO_RS04250	HMPREF0675_RS05745
HMPREF0389_RS08720	CASZ1_RS08015	PAC1_RS01685	JO40_RS03075	PGTDC60_RS07485	TF3313_RS07350	BFO_RS04255	HMPREF0675_RS05755
HMPREF0389_RS03810	CASZ1_RS08065	PAC1_RS01725	JO40_RS03235	PGTDC60_RS07495	TF3313_RS07365	BFO_RS04335	HMPREF0675_RS05805
HMPREF0389_RS04120	CASZ1_RS08075	PAC1_RS01745	JO40_RS04105	PGTDC60_RS07510	TF3313_RS07395	BFO_RS04540	HMPREF0675_RS05815
HMPREF0389_RS04185	CASZ1_RS08710	PAC1_RS01945	JO40_RS04470	PGTDC60_RS07530	TF3313_RS07435	BFO_RS04710	HMPREF0675_RS05830
HMPREF0389_RS04230	CASZ1_RS09005	PAC1_RS01970	JO40_RS06160	PGTDC60_RS07545	TF3313_RS07455	BFO_RS04755	HMPREF0675_RS05900
HMPREF0389_RS04290	CASZ1_RS09600	PAC1_RS02065	JO40_RS06585	PGTDC60_RS07550	TF3313_RS07460	BFO_RS04770	HMPREF0675_RS05910
HMPREF0389_RS04325	CASZ1_RS11120	PAC1_RS02115	JO40_RS07685	PGTDC60_RS07560	TF3313_RS07475	BFO_RS04960	HMPREF0675_RS05920
HMPREF0389_RS04330	CASZ2_RS01430	PAC1_RS02290	JO40_RS08910	PGTDC60_RS07565	TF3313_RS15460	BFO_RS05110	HMPREF0675_RS05945
HMPREF0389_RS04380	CASZ2_RS02470	PAC1_RS02385	JO40_RS09000	PGTDC60_RS07575	TF3313_RS07530	BFO_RS16065	HMPREF0675_RS05955
HMPREF0389_RS04410	CASZ2_RS02740	PAC1_RS02445	JO40_RS09705	PGTDC60_RS07580	TF3313_RS07565	BFO_RS16070	HMPREF0675_RS05965
HMPREF0389_RS04430	CASZ2_RS02905	PAC1_RS02480	JO40_RS10525	PGTDC60_RS07590	TF3313_RS07595	BFO_RS05270	HMPREF0675_RS05970
HMPREF0389_RS04485	CASZ2_RS04230	PAC1_RS02540	JO40_RS10845	PGTDC60_RS07635	TF3313_RS15220	BFO_RS14035	HMPREF0675_RS05980
HMPREF0389_RS04500	CASZ2_RS04585	PAC1_RS02595	JO40_RS10870	PGTDC60_RS07640	TF3313_RS07655	BFO_RS05335	HMPREF0675_RS06020
HMPREF0389_RS04620	CASZ2_RS05225	PAC1_RS02725	JO40_RS11110	PGTDC60_RS07675	TF3313_RS07665	BFO_RS05425	HMPREF0675_RS06050
HMPREF0389_RS04665	CASZ2_RS05545	PAC1_RS02810	JO40_RS11115	PGTDC60_RS07695	TF3313_RS07700	BFO_RS05615	HMPREF0675_RS06070
HMPREF0389_RS04685	CASZ2_RS05645	PAC1_RS02820	JO40_RS11125	PGTDC60_RS07735	TF3313_RS07725	BFO_RS05650	HMPREF0675_RS06080
HMPREF0389_RS04720	CASZ2_RS06175	PAC1_RS03075	JO40_RS11430	PGTDC60_RS07755	TF3313_RS07850	BFO_RS06015	HMPREF0675_RS06085
HMPREF0389_RS05015	CASZ2_RS07125	PAC1_RS03135	JO40_RS11435	PGTDC60_RS07760	TF3313_RS07860	BFO_RS06070	HMPREF0675_RS06100
HMPREF0389_RS05060	CASZ2_RS07755	PAC1_RS03175	JO40_RS11730	PGTDC60_RS07775	TF3313_RS07880	BFO_RS06075	HMPREF0675_RS06140
HMPREF0389_RS05075	CASZ2_RS08025	PAC1_RS03955	JO40_RS12525	PGTDC60_RS07835	TF3313_RS08025	BFO_RS06100	HMPREF0675_RS06210
HMPREF0389_RS05130	CASZ2_RS08075	PAC1_RS03985	JO40_RS12645	PGTDC60_RS07860	TF3313_RS08030	BFO_RS06105	HMPREF0675_RS06225
HMPREF0389_RS05175	CASZ2_RS08085	PAC1_RS04040	JO40_RS12730	PGTDC60_RS07870	TF3313_RS08080	BFO_RS06145	HMPREF0675_RS06255
HMPREF0389_RS05215	CASZ2_RS08720	PAC1_RS04190	PGA7_RS00165	PGTDC60_RS07875	TF3313_RS08130	BFO_RS06240	HMPREF0675_RS06310
HMPREF0389_RS05275	CASZ2_RS09015	PAC1_RS04310	PGA7_RS00270	PGTDC60_RS07935	TF3313_RS08265	BFO_RS06315	HMPREF0675_RS06315
HMPREF0389_RS05300	CASZ2_RS09610	PAC1_RS04650	PGA7_RS00300	PGTDC60_RS07950	TF3313_RS08270	BFO_RS06350	HMPREF0675_RS06365
HMPREF0389_RS05345	CASZ2_RS11130	PAC1_RS04820	PGA7_RS00330	PGTDC60_RS07955	TF3313_RS08285	BFO_RS06365	HMPREF0675_RS06375
HMPREF0389_RS05365	Hhaem_RS01510	PAC1_RS04940	PGA7_RS00660	PGTDC60_RS07960	TF3313_RS08305	BFO_RS06400	HMPREF0675_RS06395
HMPREF0389_RS05415	Hhaem_RS01525	PAC1_RS04995	PGA7_RS00670	PGTDC60_RS07965	TF3313_RS08310	BFO_RS06465	HMPREF0675_RS06445
HMPREF0389_RS05740	Hhaem_RS01820	PAC1_RS05320	PGA7_RS00790	PGTDC60_RS07970	TF3313_RS08340	BFO_RS06510	HMPREF0675_RS06450
HMPREF0389_RS08765	Hhaem_RS01830	PAC1_RS05465	PGA7_RS01045	PGTDC60_RS07980	TF3313_RS08370	BFO_RS06910	HMPREF0675_RS06460
HMPREF0389_RS05935	Hhaem_RS02310	PAC1_RS05470	PGA7_RS01210	PGTDC60_RS07990	TF3313_RS08395	BFO_RS07020	HMPREF0675_RS06665
HMPREF0389_RS05940	Hhaem_RS02320	PAC1_RS05705	PGA7_RS01275	PGTDC60_RS08005	TF3313_RS08420	BFO_RS07100	HMPREF0675_RS06695
HMPREF0389_RS05945	Hhaem_RS04335	PAC1_RS05945	PGA7_RS01400	PGTDC60_RS08030	TF3313_RS08440	BFO_RS07235	HMPREF0675_RS06700
HMPREF0389_RS06220	Hhaem_RS04350	PAC1_RS06000	PGA7_RS01940	PGTDC60_RS08045	TF3313_RS14320	BFO_RS07240	HMPREF0675_RS06705
HMPREF0389_RS06355	Hhaem_RS05650	PAC1_RS06015	PGA7_RS01945	PGTDC60_RS08095	TF3313_RS08480	BFO_RS07255	HMPREF0675_RS12490
HMPREF0389_RS06390	Hhaem_RS05660	PAC1_RS06045	PGA7_RS02050	PGTDC60_RS08115	TF3313_RS08490	BFO_RS07260	HMPREF0675_RS06805
HMPREF0389_RS06430	Hhaem_RS08845	PAC1_RS06090	PGA7_RS02550	PGTDC60_RS11420	TF3313_RS15485	BFO_RS07485	HMPREF0675_RS06835
HMPREF0389_RS06435	Hhaem_RS08860	PAC1_RS06100	PGA7_RS02760	PGTDC60_RS08135	TF3313_RS08535	BFO_RS07555	HMPREF0675_RS06840
HMPREF0389_RS06580	SK1NUM_RS00005	PAC1_RS06480	PGA7_RS02870	PGTDC60_RS08140	TF3313_RS08575	BFO_RS07720	HMPREF0675_RS06925
HMPREF0389_RS06630	AoKodu_RS02755	PAC1_RS06500	PGA7_RS03100	PGTDC60_RS08190	TF3313_RS08580	BFO_RS07875	HMPREF0675_RS06930
HMPREF0389_RS09145	AoKodu_RS03800	PAC1_RS12565	PGA7_RS03115	PGTDC60_RS08205	TF3313_RS08590	BFO_RS07895	HMPREF0675_RS06935
HMPREF0389_RS08785	AoKodu_RS12755	PAC1_RS06670	PGA7_RS03180	PGTDC60_RS08265	TF3313_RS08625	BFO_RS07900	HMPREF0675_RS06965
HMPREF0389_RS06945	ATCC27039_RS08870	PAC1_RS06790	PGA7_RS03440	PGTDC60_RS08275	TF3313_RS08660	BFO_RS07935	HMPREF0675_RS06970
HMPREF0389_RS06955	ATCC27039_RS08885	PAC1_RS06995	PGA7_RS03790	PGTDC60_RS08300	TF3313_RS08685	BFO_RS08000	HMPREF0675_RS07005
HMPREF0389_RS07110	ATCC27039_RS08890	PAC1_RS07155	PGA7_RS03810	PGTDC60_RS08305	TF3313_RS08705	BFO_RS08015	HMPREF0675_RS07030
HMPREF0389_RS07225	TPCU426_RS00335	PAC1_RS07280	PGA7_RS03965	PGTDC60_RS08310	TF3313_RS08845	BFO_RS08050	HMPREF0675_RS07040
HMPREF0389_RS07655	TPCU426_RS01150	PAC1_RS07350	PGA7_RS04060	PGTDC60_RS08320	TF3313_RS08850	BFO_RS08060	HMPREF0675_RS07055
HMPREF0389_RS07700	TPCU426_RS01415	PAC1_RS07420	PGA7_RS04200	PGTDC60_RS08330	TF3313_RS08855	BFO_RS15005	HMPREF0675_RS07090
HMPREF0389_RS07760	TPCU426_RS02150	PAC1_RS07735	PGA7_RS04205	PGTDC60_RS08350	TF3313_RS08860	BFO_RS08365	HMPREF0675_RS07095
HMPREF0389_RS07825	TPCU426_RS02715	PAC1_RS08030	PGA7_RS04210	PGTDC60_RS08355	TF3313_RS15235	BFO_RS08390	HMPREF0675_RS07150
HMPREF0389_RS08100	TPCU426_RS05210	PAC1_RS08045	PGA7_RS04225	PGTDC60_RS08365	TF3313_RS08905	BFO_RS08530	HMPREF0675_RS07170
HMPREF0389_RS08105	TPCU426_RS06150	PAC1_RS08105	PGA7_RS04275	PGTDC60_RS08370	TF3313_RS08930	BFO_RS08625	HMPREF0675_RS07265
HMPREF0389_RS08245	TPCU426_RS07155	PAC1_RS08110	PGA7_RS04315	PGTDC60_RS08395	TF3313_RS08935	BFO_RS14475	HMPREF0675_RS07270
HMPREF0389_RS08400	TPCU426_RS07940	PAC1_RS08415	PGA7_RS04345	PGTDC60_RS08400	TF3313_RS08945	BFO_RS14090	HMPREF0675_RS07330
HMPREF0389_RS08540	TPCU426_RS08075	PAC1_RS08605	PGA7_RS04480	PGTDC60_RS08410	TF3313_RS08960	BFO_RS08680	HMPREF0675_RS07335
HMPREF0389_RS08605	TPCU426_RS09680	PAC1_RS08630	PGA7_RS04505	PGTDC60_RS08430	TF3313_RS08965	BFO_RS08695	HMPREF0675_RS07355
HMPREF0389_RS08625	TPCU426_RS11215	PAC1_RS08665	PGA7_RS04600	PGTDC60_RS08450	TF3313_RS08985	BFO_RS08710	HMPREF0675_RS07375
PAZ_RS10495	TPCU426_RS11665	PAC1_RS08755	PGA7_RS04605	PGTDC60_RS08455	TF3313_RS09025	BFO_RS14480	HMPREF0675_RS07380
TIB1ST10_RS10540	TPCU426_RS12080	PAC1_RS09180	PGA7_RS04610	PGTDC60_RS08460	TF3313_RS09035	BFO_RS08825	HMPREF0675_RS07415
TIIST44_RS03470	TPCU426_RS12260	PAC1_RS09210	PGA7_RS04615	PGTDC60_RS08465	TF3313_RS09045	BFO_RS08840	HMPREF0675_RS07440
PAC1_RS10495	G447_RS0106180	PAC1_RS09220	PGA7_RS04745	PGTDC60_RS08910	TF3313_RS09100	BFO_RS08935	HMPREF0675_RS07465
SY1_RS00040	G448_RS14485	PAC1_RS09390	PGA7_RS05040	PGTDC60_RS08915	TF3313_RS09140	BFO_RS09220	HMPREF0675_RS07480
SY1_RS00465	G448_RS0101915	PAC1_RS09555	PGA7_RS05470	PGTDC60_RS08940	TF3313_RS09160	BFO_RS14485	HMPREF0675_RS07495
SY1_RS00525	G448_RS14805	PAC1_RS09955	PGA7_RS05475	PGTDC60_RS08955	TF3313_RS09170	BFO_RS09310	HMPREF0675_RS07530
SY1_RS00560	G448_RS0102225	PAC1_RS09960	PGA7_RS05555	PGTDC60_RS08960	TF3313_RS09175	BFO_RS09400	HMPREF0675_RS13810
SY1_RS01245	G448_RS14885	PAC1_RS09965	PGA7_RS05560	PGTDC60_RS08970	TF3313_RS09205	BFO_RS09435	HMPREF0675_RS07575
SY1_RS01765	G448_RS0103690	PAC1_RS09975	PGA7_RS05705	PGTDC60_RS08995	TF3313_RS09295	BFO_RS09545	HMPREF0675_RS07600
SY1_RS01860	G448_RS0104155	PAC1_RS10130	PGA7_RS06235	PGTDC60_RS09050	TF3313_RS09355	BFO_RS09570	HMPREF0675_RS07615
SY1_RS03735	G448_RS0104875	PAC1_RS10160	PGA7_RS06285	PGTDC60_RS09055	TF3313_RS09360	BFO_RS09645	HMPREF0675_RS07640
SY1_RS03830	G448_RS0105245	PAC1_RS10270	PGA7_RS06290	PGTDC60_RS09060	TF3313_RS09365	BFO_RS09840	HMPREF0675_RS07645
SY1_RS03985	G448_RS0106020	PAC1_RS10490	PGA7_RS06715	PGTDC60_RS09065	TF3313_RS09385	BFO_RS09870	HMPREF0675_RS07660
SY1_RS04180	G448_RS0106100	PAC1_RS10915	PGA7_RS06815	PGTDC60_RS09070	TF3313_RS09405	BFO_RS09920	HMPREF0675_RS07670
SY1_RS04185	G448_RS0106990	PAC1_RS10945	PGA7_RS06850	PGTDC60_RS09140	TF3313_RS09415	BFO_RS09945	HMPREF0675_RS07700
SY1_RS04190	G448_RS15625	PAC1_RS10950	PGA7_RS06935	PGTDC60_RS09155	TF3313_RS09440	BFO_RS09975	HMPREF0675_RS07705
SY1_RS04195	G448_RS0107645	PAC1_RS11050	PGA7_RS07260	PGTDC60_RS09190	TF3313_RS09460	BFO_RS10040	HMPREF0675_RS07725
SY1_RS04420	G448_RS0108605	PAC1_RS11090	PGA7_RS07445	PGTDC60_RS09195	TF3313_RS09505	BFO_RS10330	HMPREF0675_RS07730
SY1_RS05115	G448_RS0109190	PAC1_RS11425	PGA7_RS07755	PGTDC60_RS09200	TF3313_RS09515	BFO_RS10340	HMPREF0675_RS07740
SY1_RS05120	G448_RS0109575	PAC1_RS11480	PGA7_RS07950	PGTDC60_RS09205	TF3313_RS09565	BFO_RS10450	HMPREF0675_RS07770
SY1_RS05125	HMPREF1218_RS00165	PAC1_RS11545	PGA7_RS08060	PGTDC60_RS09210	TF3313_RS09620	BFO_RS10475	HMPREF0675_RS07785
SY1_RS05130	HMPREF1218_RS00265	PAC1_RS11620	PGA7_RS08150	PGTDC60_RS09215	TF3313_RS09660	BFO_RS10545	HMPREF0675_RS07810
SY1_RS07435	HMPREF1218_RS00575	PAC1_RS11870	PGA7_RS08155	PGTDC60_RS09230	TF3313_RS09685	BFO_RS10805	HMPREF0675_RS07825
SY1_RS07535	HMPREF1218_RS01045	PAC1_RS11875	PGA7_RS08710	PGTDC60_RS09235	TF3313_RS09710	BFO_RS10835	HMPREF0675_RS07845
SY1_RS07600	HMPREF1218_RS01740	PAC1_RS13230	PGA7_RS08735	PGTDC60_RS09255	TF3313_RS09730	BFO_RS10885	HMPREF0675_RS07865
SY1_RS08295	HMPREF1218_RS01770	PREDE_RS00885	PGA7_RS09255	PGTDC60_RS09280	TF3313_RS09740	BFO_RS15875	HMPREF0675_RS07905
SY1_RS08910	HMPREF1218_RS02625	PREDE_RS01045	PGA7_RS09410	PGTDC60_RS09285	TF3313_RS09750	BFO_RS11045	HMPREF0675_RS07910
SY1_RS10325	HMPREF1218_RS07000	PREDE_RS02340	PGA7_RS09590	PGTDC60_RS09305	TF3313_RS14360	BFO_RS11140	HMPREF0675_RS07915
SY1_RS12130	HMPREF1218_RS07010	PREDE_RS02345	PGA7_RS09705	PGTDC60_RS09350	TF3313_RS09825	BFO_RS11150	HMPREF0675_RS07925
PAGK_RS01635	HMPREF1218_RS07635	PREDE_RS03750	PGJ_RS00030	PGTDC60_RS09355	TF3313_RS09835	BFO_RS11285	HMPREF0675_RS07930
PAGK_RS10565	HMPREF1218_RS08110	PREDE_RS05440	PGJ_RS00250	PGTDC60_RS09360	TF3313_RS09860	BFO_RS11290	HMPREF0675_RS14010
SCRE_RS06340	HMPREF1218_RS08115	PREDE_RS10985	PGJ_RS00795	PGTDC60_RS09370	TF3313_RS09870	BFO_RS11405	HMPREF0675_RS07945
SCRE_RS10035	HMPREF1218_RS08155	SY1_RS00100	PGJ_RS01020	PGTDC60_RS09375	TF3313_RS09950	BFO_RS11425	HMPREF0675_RS07960
SCR2_RS06335	HMPREF1218_RS08515	SY1_RS00110	PGJ_RS02870	PGTDC60_RS09395	TF3313_RS10340	BFO_RS11430	HMPREF0675_RS08060
SCR2_RS10035	HMPREF1218_RS08535	SY1_RS00435	PGJ_RS04260	PGTDC60_RS09420	TF3313_RS10405	BFO_RS11470	HMPREF0675_RS08090
HMPREF9182_RS05755	HMPREF1218_RS10870	SY1_RS00470	PGJ_RS04495	PGTDC60_RS09455	TF3313_RS10440	BFO_RS16265	HMPREF0675_RS08120
HMPREF9058_RS11325	FC58_RS08320	SY1_RS01850	PGJ_RS04950	PGTDC60_RS09460	TF3313_RS10465	BFO_RS16270	HMPREF0675_RS08125
TF3313_RS00025	FC58_RS08675	SY1_RS02085	PGJ_RS05180	PGTDC60_RS09485	TF3313_RS15020	BFO_RS11625	HMPREF0675_RS08135
TF3313_RS00030	HMPREF0378_RS00100	SY1_RS02660	PGJ_RS06575	PGTDC60_RS09525	TF3313_RS10530	BFO_RS15885	HMPREF0675_RS08140
TF3313_RS00040	HMPREF0378_RS00225	SY1_RS03275	PGJ_RS07715	PGTDC60_RS09550	TF3313_RS10535	BFO_RS11850	HMPREF0675_RS08145
TF3313_RS00045	HMPREF0378_RS00250	SY1_RS03645	PGJ_RS08210	PGTDC60_RS09580	TF3313_RS10570	BFO_RS15695	HMPREF0675_RS08155
TF3313_RS00050	HMPREF0378_RS08315	SY1_RS03710	PGJ_RS08565	PGTDC60_RS09650	TF3313_RS14400	BFO_RS12015	HMPREF0675_RS08165
TF3313_RS00060	HMPREF0378_RS00415	SY1_RS03720	PGJ_RS09435	PGTDC60_RS09665	TF3313_RS10725	BFO_RS12020	HMPREF0675_RS08190
TF3313_RS00065	HMPREF0378_RS00490	SY1_RS03795	PGJ_RS09535	PGTDC60_RS09675	TF3313_RS10730	BFO_RS12030	HMPREF0675_RS08200
TF3313_RS00070	HMPREF0378_RS00520	SY1_RS03800	PGJ_RS09830	PGTDC60_RS09680	TF3313_RS10800	BFO_RS14595	HMPREF0675_RS08220
TF3313_RS00075	HMPREF0378_RS00605	SY1_RS03980	ADJ77_RS10405	PGTDC60_RS09705	TF3313_RS10825	BFO_RS12165	HMPREF0675_RS08295
TF3313_RS00120	HMPREF0378_RS00645	SY1_RS04495	ADJ77_RS12785	PGTDC60_RS09715	TF3313_RS10830	BFO_RS12325	HMPREF0675_RS12650
TF3313_RS00125	HMPREF0378_RS01185	SY1_RS04550	ALW21_RS00780	PGTDC60_RS09720	TF3313_RS10875	BFO_RS12390	HMPREF0675_RS08500
TF3313_RS00140	HMPREF0378_RS01230	SY1_RS05105	ALW21_RS04235	PGTDC60_RS09725	TF3313_RS10905	BFO_RS12395	HMPREF0675_RS08525
TF3313_RS00195	HMPREF0378_RS01465	SY1_RS05110	ALW21_RS04795	PGTDC60_RS09730	TF3313_RS10925	BFO_RS12405	HMPREF0675_RS08530
TF3313_RS00220	HMPREF0378_RS01490	SY1_RS05455	ALW29_RS00205	PGTDC60_RS09745	TF3313_RS10935	BFO_RS12790	HMPREF0675_RS08545
TF3313_RS00225	HMPREF0378_RS01525	SY1_RS05460	ALW33_RS06595	PGTDC60_RS09750	TF3313_RS10940	BFO_RS12800	HMPREF0675_RS08585
TF3313_RS00240	HMPREF0378_RS01910	SY1_RS05810	AMK43_RS07810	PGTDC60_RS09770	TF3313_RS10945	BFO_RS12855	HMPREF0675_RS08590
TF3313_RS00270	HMPREF0378_RS02015	SY1_RS05955	AMK43_RS07845	PGTDC60_RS09800	TF3313_RS10965	BFO_RS13255	HMPREF0675_RS08645
TF3313_RS00280	HMPREF0378_RS02090	SY1_RS05960	CRECT_RS00015	PGTDC60_RS09815	TF3313_RS10985	BFO_RS13625	HMPREF0675_RS08660
TF3313_RS00290	HMPREF0378_RS02220	SY1_RS05975	CRECT_RS00085	PGTDC60_RS09825	TF3313_RS11000	BFO_RS13645	HMPREF0675_RS08670
TF3313_RS00310	HMPREF0378_RS02290	SY1_RS05980	CRECT_RS00115	TIA2EST36_RS01150	TF3313_RS11025	BFO_RS13680	HMPREF0675_RS08690
TF3313_RS00315	HMPREF0378_RS02385	SY1_RS05995	CRECT_RS00260	TIA2EST36_RS01270	TF3313_RS11045	BFO_RS00005	HMPREF0675_RS08720
TF3313_RS00335	HMPREF0378_RS02705	SY1_RS06005	CRECT_RS00335	TIA2EST36_RS01400	TF3313_RS11060	HMPREF0389_RS09120	HMPREF0675_RS08725
TF3313_RS00340	HMPREF0378_RS02810	SY1_RS06105	CRECT_RS00550	TIA2EST36_RS02285	TF3313_RS11070	HMPREF0389_RS00245	HMPREF0675_RS08760
TF3313_RS00345	HMPREF0378_RS02855	SY1_RS06115	CRECT_RS00695	TIA2EST36_RS02725	TF3313_RS11075	HMPREF0389_RS01250	HMPREF0675_RS08775
TF3313_RS14090	HMPREF0378_RS02910	SY1_RS06125	CRECT_RS00700	TIA2EST36_RS03300	TF3313_RS11085	HMPREF0389_RS01630	HMPREF0675_RS08780
TF3313_RS00385	HMPREF0378_RS03250	SY1_RS06130	CRECT_RS00825	TIA2EST36_RS03460	TF3313_RS11090	HMPREF0389_RS02765	HMPREF0675_RS08795
TF3313_RS00390	HMPREF0378_RS03430	SY1_RS06940	CRECT_RS00870	TIA2EST36_RS03535	TF3313_RS11125	HMPREF0389_RS02950	HMPREF0675_RS08800
TF3313_RS00395	HMPREF0378_RS03435	SY1_RS07040	CRECT_RS00935	TIA2EST36_RS04705	TF3313_RS11140	HMPREF0389_RS03075	HMPREF0675_RS08865
TF3313_RS00430	HMPREF0378_RS08405	SY1_RS08650	CRECT_RS00940	TIA2EST36_RS04945	TF3313_RS11160	HMPREF0389_RS03115	HMPREF0675_RS08900
TF3313_RS00435	HMPREF0378_RS03550	SY1_RS08740	CRECT_RS01290	TIA2EST36_RS04960	TF3313_RS11180	HMPREF0389_RS03510	HMPREF0675_RS08915
TF3313_RS00445	HMPREF0378_RS03635	SY1_RS08920	CRECT_RS01295	TIA2EST36_RS04990	TF3313_RS11190	HMPREF0389_RS03685	HMPREF0675_RS08935
TF3313_RS00480	HMPREF0378_RS03645	SY1_RS09355	CRECT_RS01300	TIA2EST36_RS05035	TF3313_RS11195	HMPREF0389_RS04200	HMPREF0675_RS08965
TF3313_RS00490	HMPREF0378_RS03660	SY1_RS09360	CRECT_RS01305	TIA2EST36_RS05280	TF3313_RS11265	HMPREF0389_RS08875	HMPREF0675_RS08995
TF3313_RS00505	HMPREF0378_RS03750	SY1_RS09590	CRECT_RS01310	TIA2EST36_RS05490	TF3313_RS11310	HMPREF0389_RS04745	HMPREF0675_RS09005
TF3313_RS00510	HMPREF0378_RS03870	SY1_RS10000	CRECT_RS01320	TIA2EST36_RS05635	TF3313_RS11335	HMPREF0389_RS05610	HMPREF0675_RS09085
TF3313_RS00525	HMPREF0378_RS08430	SY1_RS10225	CRECT_RS01485	TIA2EST36_RS06555	TF3313_RS11340	HMPREF0389_RS05875	HMPREF0675_RS09115
TF3313_RS00545	HMPREF0378_RS03955	SY1_RS10340	CRECT_RS01500	TIA2EST36_RS07000	TF3313_RS11345	HMPREF0389_RS05975	HMPREF0675_RS09150
TF3313_RS00550	HMPREF0378_RS04040	SY1_RS10670	CRECT_RS01505	TIA2EST36_RS08575	TF3313_RS11350	HMPREF0389_RS06180	HMPREF0675_RS09170
TF3313_RS00555	HMPREF0378_RS04100	SY1_RS10700	CRECT_RS01615	TIA2EST36_RS08675	TF3313_RS11375	HMPREF0389_RS06575	HMPREF0675_RS09235
TF3313_RS00665	HMPREF0378_RS04135	SY1_RS10725	CRECT_RS01670	TIA2EST36_RS09715	TF3313_RS11395	HMPREF0389_RS07275	HMPREF0675_RS09260
TF3313_RS00690	HMPREF0378_RS04150	SY1_RS10740	CRECT_RS01795	TIA2EST36_RS10655	TF3313_RS11425	HMPREF0389_RS07680	HMPREF0675_RS09275
TF3313_RS00755	HMPREF0378_RS08435	SY1_RS10765	CRECT_RS01815	TIA2EST36_RS10920	TF3313_RS11505	HMPREF0389_RS07880	HMPREF0675_RS09295
TF3313_RS00765	HMPREF0378_RS04265	SY1_RS11155	CRECT_RS02105	TIA2EST36_RS10965	TF3313_RS11520	HMPREF0389_RS08160	HMPREF0675_RS09310
TF3313_RS00850	HMPREF0378_RS04275	SY1_RS11460	CRECT_RS02110	TIA2EST22_RS01160	TF3313_RS11525	HMPREF0389_RS08545	HMPREF0675_RS09330
TF3313_RS00855	HMPREF0378_RS04390	SY1_RS11665	CRECT_RS02120	TIA2EST22_RS01410	TF3313_RS11535	PAZ_RS00055	HMPREF0675_RS09365
TF3313_RS00860	HMPREF0378_RS04425	PAGK_RS00005	CRECT_RS02205	TIA2EST22_RS02210	TF3313_RS11555	PAZ_RS00230	HMPREF0675_RS09415
TF3313_RS00875	HMPREF0378_RS04545	PAGK_RS00230	CRECT_RS02305	TIA2EST22_RS02295	TF3313_RS11565	PAZ_RS00325	HMPREF0675_RS09475
TF3313_RS00880	HMPREF0378_RS04650	PAGK_RS00415	CRECT_RS02365	TIA2EST22_RS02730	TF3313_RS11570	PAZ_RS00355	HMPREF0675_RS09560
TF3313_RS00900	HMPREF0378_RS04860	PAGK_RS00520	CRECT_RS02410	TIA2EST22_RS03315	TF3313_RS11705	PAZ_RS00510	HMPREF0675_RS09565
TF3313_RS00930	HMPREF0378_RS05405	PAGK_RS01015	CRECT_RS03005	TIA2EST22_RS03475	TF3313_RS11730	PAZ_RS00810	HMPREF0675_RS09570
TF3313_RS00935	HMPREF0378_RS05460	PAGK_RS01200	CRECT_RS03010	TIA2EST22_RS03545	TF3313_RS11740	PAZ_RS00840	HMPREF0675_RS09580
TF3313_RS00960	HMPREF0378_RS05525	PAGK_RS01330	CRECT_RS03015	TIA2EST22_RS04715	TF3313_RS11785	PAZ_RS00865	HMPREF0675_RS09590
TF3313_RS00970	HMPREF0378_RS05535	PAGK_RS01345	CRECT_RS03070	TIA2EST22_RS04970	TF3313_RS11825	PAZ_RS00980	HMPREF0675_RS12760
TF3313_RS00980	HMPREF0378_RS05855	PAGK_RS01365	CRECT_RS03120	TIA2EST22_RS05000	TF3313_RS11830	PAZ_RS01145	HMPREF0675_RS09625
TF3313_RS01000	HMPREF0378_RS05880	PAGK_RS01590	CRECT_RS03125	TIA2EST22_RS05045	TF3313_RS11845	PAZ_RS01180	HMPREF0675_RS09635
TF3313_RS01025	HMPREF0378_RS05980	PAGK_RS01605	CRECT_RS03280	TIA2EST22_RS05290	TF3313_RS11855	PAZ_RS01485	HMPREF0675_RS09705
TF3313_RS01040	HMPREF0378_RS06085	PAGK_RS01680	CRECT_RS03310	TIA2EST22_RS12410	TF3313_RS11910	PAZ_RS01540	HMPREF0675_RS09720
TF3313_RS01065	HMPREF0378_RS06175	PAGK_RS01780	CRECT_RS03400	TIA2EST22_RS06525	TF3313_RS11920	PAZ_RS12995	HMPREF0675_RS09735
TF3313_RS01170	HMPREF0378_RS06210	PAGK_RS01805	CRECT_RS03405	TIA2EST22_RS06570	TF3313_RS11925	PAZ_RS01640	HMPREF0675_RS09765
TF3313_RS14125	HMPREF0378_RS06215	PAGK_RS02075	CRECT_RS03410	TIA2EST22_RS06610	TF3313_RS11930	PAZ_RS01670	HMPREF0675_RS09775
TF3313_RS01175	HMPREF0378_RS06230	PAGK_RS02250	CRECT_RS03440	TIA2EST22_RS07015	TF3313_RS11945	PAZ_RS01875	HMPREF0675_RS09780
TF3313_RS01180	HMPREF0378_RS06260	PAGK_RS02425	CRECT_RS03445	TIA2EST22_RS08595	TF3313_RS12075	PAZ_RS01900	HMPREF0675_RS09785
TF3313_RS01200	HMPREF0378_RS06270	PAGK_RS02520	CRECT_RS03575	TIA2EST22_RS08850	TF3313_RS12080	PAZ_RS01945	HMPREF0675_RS09860
TF3313_RS01205	HMPREF0378_RS06310	PAGK_RS02530	CRECT_RS03635	TIA2EST22_RS09420	TF3313_RS12085	PAZ_RS02070	HMPREF0675_RS09865
TF3313_RS01210	HMPREF0378_RS06345	PAGK_RS02615	CRECT_RS03730	TIA2EST22_RS09960	TF3313_RS12100	PAZ_RS02125	HMPREF0675_RS09890
TF3313_RS01240	HMPREF0378_RS06470	PAGK_RS02730	CRECT_RS03745	TIA2EST22_RS10670	TF3313_RS12175	PAZ_RS02130	HMPREF0675_RS09960
TF3313_RS01255	HMPREF0378_RS06495	PAGK_RS02805	CRECT_RS03815	TIA2EST22_RS10790	TF3313_RS12185	PAZ_RS02140	HMPREF0675_RS09985
TF3313_RS01260	HMPREF0378_RS06500	PAGK_RS02850	CRECT_RS04085	TIA2EST22_RS10930	TF3313_RS12190	PAZ_RS02160	HMPREF0675_RS09990
TF3313_RS01265	HMPREF0378_RS06515	PAGK_RS02895	CRECT_RS04230	TIA2EST22_RS10975	TF3313_RS12195	PAZ_RS02170	HMPREF0675_RS10000
TF3313_RS01270	HMPREF0378_RS06570	PAGK_RS02920	CRECT_RS04355	TIA2EST2_RS00945	TF3313_RS12225	PAZ_RS02275	HMPREF0675_RS10025
TF3313_RS01275	HMPREF0378_RS06670	PAGK_RS03060	CRECT_RS04375	TIA2EST2_RS01110	TF3313_RS12230	PAZ_RS02285	HMPREF0675_RS10035
TF3313_RS01280	HMPREF0378_RS06765	PAGK_RS03180	CRECT_RS04525	TIA2EST2_RS01135	TF3313_RS12320	PAZ_RS02295	HMPREF0675_RS10050
TF3313_RS01285	HMPREF0378_RS08500	PAGK_RS03305	CRECT_RS04570	TIA2EST2_RS01230	TF3313_RS12335	PAZ_RS02500	HMPREF0675_RS10115
TF3313_RS01290	HMPREF0378_RS06925	PAGK_RS03320	CRECT_RS04585	TIA2EST2_RS01360	TF3313_RS12355	PAZ_RS02715	HMPREF0675_RS10120
TF3313_RS01315	HMPREF0378_RS07175	PAGK_RS03350	CRECT_RS04680	TIA2EST2_RS01875	TF3313_RS12385	PAZ_RS02765	HMPREF0675_RS10180
TF3313_RS01330	HMPREF0378_RS07180	PAGK_RS03615	CRECT_RS04775	TIA2EST2_RS02160	TF3313_RS12425	PAZ_RS02790	HMPREF0675_RS10225
TF3313_RS01390	HMPREF0378_RS07250	PAGK_RS03690	CRECT_RS04830	TIA2EST2_RS02245	TF3313_RS12435	PAZ_RS02800	HMPREF0675_RS10235
TF3313_RS01395	HMPREF0378_RS07325	PAGK_RS03710	CRECT_RS04840	TIA2EST2_RS03260	TF3313_RS12465	PAZ_RS02920	HMPREF0675_RS10265
TF3313_RS01465	HMPREF0378_RS07335	PAGK_RS04000	CRECT_RS04955	TIA2EST2_RS03490	TF3313_RS12505	PAZ_RS02925	HMPREF0675_RS10285
TF3313_RS01500	HMPREF0378_RS07365	PAGK_RS04155	CRECT_RS05050	TIA2EST2_RS04915	TF3313_RS12535	PAZ_RS02975	HMPREF0675_RS10330
TF3313_RS01505	HMPREF0378_RS07540	PAGK_RS04195	CRECT_RS05070	TIA2EST2_RS04945	TF3313_RS12545	PAZ_RS02995	HMPREF0675_RS10345
TF3313_RS01525	HMPREF0378_RS07570	PAGK_RS04355	CRECT_RS05080	TIA2EST2_RS05235	TF3313_RS12610	PAZ_RS13895	HMPREF0675_RS14030
TF3313_RS01595	HMPREF0378_RS08550	PAGK_RS04470	CRECT_RS05115	TIA2EST2_RS05455	TF3313_RS12640	PAZ_RS03200	HMPREF0675_RS10645
TF3313_RS01600	HMPREF0378_RS07900	PAGK_RS04545	CRECT_RS05440	TIA2EST2_RS06520	TF3313_RS12670	PAZ_RS03275	HMPREF0675_RS10690
TF3313_RS01605	HMPREF0378_RS08560	PAGK_RS04740	CRECT_RS05470	TIA2EST2_RS06560	TF3313_RS12695	PAZ_RS03295	HMPREF0675_RS10720
TF3313_RS01615	HMPREF0378_RS08095	PAGK_RS05165	CRECT_RS05475	TIA2EST2_RS08655	TF3313_RS12715	PAZ_RS03700	HMPREF0675_RS10805
TF3313_RS01630	HMPREF0378_RS08105	PAGK_RS05195	CRECT_RS05480	TIA2EST2_RS08810	TF3313_RS12770	PAZ_RS03710	HMPREF0675_RS10825
TF3313_RS01645	HMPREF0378_RS08110	PAGK_RS05210	CRECT_RS05545	TIA2EST2_RS10645	TF3313_RS12800	PAZ_RS03770	HMPREF0675_RS10865
TF3313_RS01655	JCM14110_RS00205	PAGK_RS05265	CRECT_RS05565	TIA2EST2_RS10905	TF3313_RS12805	PAZ_RS03815	HMPREF0675_RS10870
TF3313_RS01660	JCM14110_RS01175	PAGK_RS05485	CRECT_RS05580	TIA2EST2_RS10950	TF3313_RS12810	PAZ_RS03820	HMPREF0675_RS10875
TF3313_RS01680	JCM14110_RS01310	PAGK_RS05505	CRECT_RS05650	BFO_RS00090	TF3313_RS12900	PAZ_RS13920	HMPREF0675_RS10905
TF3313_RS01690	JCM14110_RS02050	PAGK_RS05630	CRECT_RS05695	BFO_RS00145	TF3313_RS12915	PAZ_RS03845	HMPREF0675_RS10935
TF3313_RS01735	JCM14110_RS02625	PAGK_RS05735	CRECT_RS05725	BFO_RS00180	TF3313_RS12950	PAZ_RS03995	HMPREF0675_RS10965
TF3313_RS01755	JCM14110_RS03015	PAGK_RS05765	CRECT_RS05770	BFO_RS00185	TF3313_RS12955	PAZ_RS04245	HMPREF0675_RS10970
TF3313_RS01775	JCM14110_RS03285	PAGK_RS05880	CRECT_RS05780	BFO_RS00190	TF3313_RS13015	PAZ_RS04325	HMPREF0675_RS13235
TF3313_RS01785	JCM14110_RS06685	PAGK_RS06205	CRECT_RS05785	BFO_RS00220	TF3313_RS13070	PAZ_RS04340	HMPREF0675_RS11040
TF3313_RS01805	JCM14110_RS07570	PAGK_RS06260	CRECT_RS05965	BFO_RS00655	TF3313_RS13150	PAZ_RS04380	HMPREF0675_RS11050
TF3313_RS01815	JCM14110_RS08280	PAGK_RS06555	CRECT_RS05995	BFO_RS00660	TF3313_RS13635	PAZ_RS04495	HMPREF0675_RS11145
TF3313_RS01830	JCM14110_RS08950	PAGK_RS06890	CRECT_RS12590	BFO_RS15915	TF3313_RS13740	PAZ_RS04505	HMPREF0675_RS11155
TF3313_RS01850	JCM14110_RS10025	PAGK_RS07075	CRECT_RS06075	BFO_RS00780	TF3313_RS13765	PAZ_RS04605	HMPREF0675_RS11160
TF3313_RS01860	JCM14110_RS12675	PAGK_RS07165	CRECT_RS06165	BFO_RS00825	TF3313_RS13775	PAZ_RS04625	HMPREF0675_RS11210
TF3313_RS01885	FY302_RS00005	PAGK_RS07220	CRECT_RS06190	BFO_RS01005	TF3313_RS13840	PAZ_RS04730	HMPREF0675_RS11250
TF3313_RS01890	FY320_RS04805	PAGK_RS07250	CRECT_RS06355	BFO_RS01055	TF3313_RS13875	PAZ_RS04800	HMPREF0675_RS11265
TF3313_RS15400	NW178_RS00020	PAGK_RS07495	CRECT_RS06430	BFO_RS01440	TF3313_RS13925	PAZ_RS04865	HMPREF0675_RS11270
TF3313_RS02045	NW178_RS01530	PAGK_RS07880	CRECT_RS06960	BFO_RS01820	TF3313_RS13945	PAZ_RS04895	HMPREF0675_RS12985
TF3313_RS02095	NW178_RS01700	PAGK_RS07920	CRECT_RS06975	BFO_RS01890	TF3313_RS13950	PAZ_RS04970	HMPREF0675_RS11375
TF3313_RS02175	NW178_RS01845	PAGK_RS08495	CRECT_RS07005	BFO_RS01930	TF3313_RS13955	PAZ_RS05040	HMPREF0675_RS11380
TF3313_RS02240	NW178_RS03545	PAGK_RS08555	CRECT_RS07050	BFO_RS02015	TF3313_RS13960	PAZ_RS05185	HMPREF0675_RS11440
TF3313_RS02255	NW178_RS03905	PAGK_RS09000	CRECT_RS07065	BFO_RS02035	TF3313_RS14005	PAZ_RS05195	HMPREF0675_RS11480
TF3313_RS02265	NW178_RS05350	PAGK_RS09095	CRECT_RS07080	BFO_RS02095	TFKS16_RS00030	PAZ_RS05695	HMPREF0675_RS11485
TF3313_RS02290	NW178_RS06530	PAGK_RS09265	CRECT_RS07115	BFO_RS02135	TFKS16_RS00035	PAZ_RS05785	HMPREF0675_RS11530
TF3313_RS02345	NW178_RS07300	PAGK_RS09420	CRECT_RS07130	BFO_RS02150	TFKS16_RS00040	PAZ_RS06000	HMPREF0675_RS13950
TF3313_RS15105	QDN19_RS04265	PAGK_RS09820	CRECT_RS07205	BFO_RS02430	TFKS16_RS00095	PAZ_RS06015	HMPREF0675_RS11585
TF3313_RS02390	QDN19_RS10035	PAGK_RS09825	CRECT_RS12635	BFO_RS02680	TFKS16_RS00110	PAZ_RS06075	HMPREF0675_RS11630
TF3313_RS02405	RWM49_RS00205	PAGK_RS09830	CRECT_RS07325	BFO_RS02695	TFKS16_RS00170	PAZ_RS06205	HMPREF0675_RS11645
TF3313_RS02515	RWM49_RS00210	PAGK_RS09840	CRECT_RS07335	BFO_RS02825	TFKS16_RS00235	PAZ_RS12265	HMPREF0675_RS11660
TF3313_RS02520	RWM49_RS00430	PAGK_RS10000	CRECT_RS07345	BFO_RS02840	TFKS16_RS00240	PAZ_RS06265	HMPREF0675_RS11665
TF3313_RS02530	RWM49_RS01010	PAGK_RS10030	CRECT_RS07445	BFO_RS02850	TFKS16_RS00665	PAZ_RS06605	HMPREF0675_RS11670
TF3313_RS02555	RWM49_RS01190	PAGK_RS10140	CRECT_RS07465	BFO_RS02945	TFKS16_RS00710	PAZ_RS06610	HMPREF0675_RS11685
TF3313_RS02560	RWM49_RS01260	PAGK_RS10200	CRECT_RS07470	BFO_RS16435	TFKS16_RS00725	PAZ_RS06620	HMPREF0675_RS11715
TF3313_RS02930	RWM49_RS01325	PAGK_RS10780	CRECT_RS07515	BFO_RS03145	TFKS16_RS00740	PAZ_RS06640	HMPREF0733_RS11285
TF3313_RS02970	RWM49_RS01770	PAGK_RS10785	CRECT_RS07745	BFO_RS03180	TFKS16_RS00785	PAZ_RS06720	HMPREF0733_RS01485
TF3313_RS02980	RWM49_RS01930	PAGK_RS10820	CRECT_RS07750	BFO_RS03215	TFKS16_RS00795	PAZ_RS06765	HMPREF0733_RS02110
TF3313_RS02990	RWM49_RS02040	PAGK_RS10920	CRECT_RS07825	BFO_RS03230	TFKS16_RS00800	PAZ_RS06860	HMPREF0733_RS02520
TF3313_RS03025	RWM49_RS02090	PAGK_RS10980	CRECT_RS07910	BFO_RS03415	TFKS16_RS00835	PAZ_RS07050	HMPREF0733_RS04640
TF3313_RS03030	RWM49_RS02305	PAGK_RS11205	CRECT_RS08030	BFO_RS03605	TFKS16_RS00880	PAZ_RS07150	HMPREF0733_RS04790
TF3313_RS03035	RWM49_RS02815	PAGK_RS11295	CRECT_RS08050	BFO_RS03610	TFKS16_RS00890	PAZ_RS07155	HMPREF0733_RS06210
TF3313_RS03065	RWM49_RS02865	PAGK_RS11340	CRECT_RS08055	BFO_RS03645	TFKS16_RS00945	PAZ_RS07175	HMPREF0733_RS06335
TF3313_RS03090	RWM49_RS02965	PAGK_RS11345	CRECT_RS08060	BFO_RS03660	TFKS16_RS00955	PAZ_RS07195	HMPREF0733_RS06375
TF3313_RS03095	RWM49_RS03065	PAGK_RS11415	CRECT_RS08080	BFO_RS03950	TFKS16_RS00960	PAZ_RS07200	HMPREF0733_RS07965
TF3313_RS03105	RWM49_RS03370	PAGK_RS11445	CRECT_RS08125	BFO_RS04075	TFKS16_RS15325	PAZ_RS07225	HMPREF0733_RS08005
TF3313_RS03115	RWM49_RS03390	PAGK_RS11490	CRECT_RS08145	BFO_RS04090	TFKS16_RS15330	PAZ_RS07765	HMPREF0733_RS08095
TF3313_RS03120	RWM49_RS03780	PAGK_RS11645	CRECT_RS08170	BFO_RS04365	TFKS16_RS01075	PAZ_RS07845	HMPREF0733_RS09190
TF3313_RS03225	RWM49_RS03895	PAGK_RS11665	CRECT_RS08175	BFO_RS04425	TFKS16_RS01125	PAZ_RS07860	HMPREF0733_RS09280
TF3313_RS03265	RWM49_RS04135	PAGK_RS11710	CRECT_RS08180	BFO_RS04525	TFKS16_RS01145	PAZ_RS07950	HMPREF0733_RS10160
TF3313_RS03320	RWM49_RS04175	PAGK_RS11715	CRECT_RS08530	BFO_RS04530	TFKS16_RS01165	PAZ_RS07985	HMPREF9137_RS03020
TF3313_RS03325	RWM49_RS04260	PAGK_RS11895	CRECT_RS08540	BFO_RS04535	TFKS16_RS01185	PAZ_RS08020	HMPREF9137_RS04765
TF3313_RS03360	RWM49_RS04435	PAGK_RS11915	CRECT_RS08545	BFO_RS04760	TFKS16_RS01190	PAZ_RS08090	HMPREF9137_RS05565
TF3313_RS03380	RWM49_RS04505	PAGK_RS11940	CRECT_RS08760	BFO_RS04765	TFKS16_RS01210	PAZ_RS08120	HMPREF9137_RS06920
TF3313_RS03390	RWM49_RS04515	PAGK_RS11945	CRECT_RS08775	BFO_RS04790	TFKS16_RS01215	PAZ_RS08280	HMPREF9137_RS08025
TF3313_RS03415	RWM49_RS05215	SCRE_RS06310	CRECT_RS08890	BFO_RS04890	TFKS16_RS01220	PAZ_RS08570	HMPREF9137_RS09440
TF3313_RS03430	RWM49_RS05645	SCR2_RS06305	CRECT_RS09140	BFO_RS05025	TFKS16_RS01245	PAZ_RS08590	HMPREF9137_RS10055
TF3313_RS03455	RWM49_RS05710	HMPREF9162_RS01685	CRECT_RS09145	BFO_RS05030	TFKS16_RS01325	PAZ_RS08595	SELSP_RS08045
TF3313_RS03485	RWM49_RS06070	HMPREF9162_RS05235	CRECT_RS09280	BFO_RS05055	TFKS16_RS01410	PAZ_RS08630	SELSP_RS08155
TF3313_RS03500	RWM49_RS06660	HMPREF9162_RS07885	CRECT_RS09300	BFO_RS05255	TFKS16_RS01445	PAZ_RS08695	PGTDC60_RS00075
TF3313_RS03505	RWM49_RS07315	HMPREF9200_RS03515	CRECT_RS09485	BFO_RS05375	TFKS16_RS01490	PAZ_RS08785	PGTDC60_RS00115
TF3313_RS03510	RWM49_RS08645	HMPREF9058_RS13195	CRECT_RS09505	BFO_RS05645	TFKS16_RS01510	PAZ_RS08855	PGTDC60_RS00345
TF3313_RS03540	RWM49_RS09455	HMPREF1321_RS00905	CRECT_RS09660	BFO_RS14405	TFKS16_RS01755	PAZ_RS08900	PGTDC60_RS00355
TF3313_RS03565	RWM49_RS09460	HMPREF1321_RS03125	CRECT_RS09680	BFO_RS05850	TFKS16_RS01760	PAZ_RS08995	PGTDC60_RS00415
TF3313_RS03600	RWY97_RS00645	HMPREF1321_RS03130	CRECT_RS09880	BFO_RS16085	TFKS16_RS01765	PAZ_RS09100	PGTDC60_RS09875
TF3313_RS03625	RWY97_RS00755	HMPREF1321_RS11240	CRECT_RS10005	BFO_RS06085	TFKS16_RS01800	PAZ_RS09140	PGTDC60_RS00700
TF3313_RS03635	RWY97_RS00760	HMPREF1321_RS07120	CRECT_RS10025	BFO_RS06325	TFKS16_RS01810	PAZ_RS09205	PGTDC60_RS00790
TF3313_RS03645	RWY97_RS01025	HMPREF1320_RS09545	CRECT_RS10060	BFO_RS06345	TFKS16_RS01815	PAZ_RS09275	PGTDC60_RS00870
TF3313_RS03655	RWY97_RS01085	HMPREF1320_RS09825	CRECT_RS10110	BFO_RS06385	TFKS16_RS01825	PAZ_RS09300	PGTDC60_RS00935
TF3313_RS03660	RWY97_RS02050	TF3313_RS00015	CRECT_RS10115	BFO_RS06480	TFKS16_RS01865	PAZ_RS09310	PGTDC60_RS11470
TF3313_RS03675	RWY97_RS02295	TF3313_RS00105	CRECT_RS10125	BFO_RS06560	TFKS16_RS01920	PAZ_RS09445	PGTDC60_RS01065
TF3313_RS03680	RWY97_RS02660	TF3313_RS00135	CRECT_RS10155	BFO_RS06595	TFKS16_RS01930	PAZ_RS09495	PGTDC60_RS01080
TF3313_RS03700	RWY97_RS03295	TF3313_RS00165	CRECT_RS10170	BFO_RS06670	TFKS16_RS01940	PAZ_RS09535	PGTDC60_RS01315
TF3313_RS03725	RWY97_RS03905	TF3313_RS00330	CRECT_RS10195	BFO_RS06905	TFKS16_RS02035	PAZ_RS09580	PGTDC60_RS01320
TF3313_RS03730	RWY97_RS05460	TF3313_RS00405	CRECT_RS10290	BFO_RS06935	TFKS16_RS02040	PAZ_RS09615	PGTDC60_RS01330
TF3313_RS03775	RWY97_RS05465	TF3313_RS00410	CRECT_RS10305	BFO_RS07175	TFKS16_RS02080	PAZ_RS09650	PGTDC60_RS01425
TF3313_RS03780	RWY97_RS05755	TF3313_RS00495	CRECT_RS10365	BFO_RS07185	TFKS16_RS02160	PAZ_RS09770	PGTDC60_RS01450
TF3313_RS03795	RWY97_RS05765	TF3313_RS00540	CRECT_RS10410	BFO_RS07230	TFKS16_RS02165	PAZ_RS09950	PGTDC60_RS01455
TF3313_RS03800	RWY97_RS06345	TF3313_RS00590	CRECT_RS10435	BFO_RS07505	TFKS16_RS02195	PAZ_RS09965	PGTDC60_RS01490
TF3313_RS03835	RWY97_RS07300	TF3313_RS00655	CRECT_RS10445	BFO_RS07575	TFKS16_RS02205	PAZ_RS10030	PGTDC60_RS01565
TF3313_RS03860	RWY97_RS07520	TF3313_RS00705	CRECT_RS10460	BFO_RS07580	TFKS16_RS02225	PAZ_RS10065	PGTDC60_RS01635
TF3313_RS03870	RWY97_RS07620	TF3313_RS00845	CRECT_RS10495	BFO_RS07585	TFKS16_RS02230	PAZ_RS10145	PGTDC60_RS01710
TF3313_RS03995	RWY97_RS07855	TF3313_RS00890	CRECT_RS10500	BFO_RS07670	TFKS16_RS02250	PAZ_RS10310	PGTDC60_RS01840
TF3313_RS04015	RWY97_RS07860	TF3313_RS00975	CRECT_RS10555	BFO_RS07715	TFKS16_RS02260	PAZ_RS10380	PGTDC60_RS02125
TF3313_RS04020	RWY97_RS08390	TF3313_RS01045	CRECT_RS10645	BFO_RS07785	TFKS16_RS02370	PAZ_RS10400	PGTDC60_RS02265
TF3313_RS04030	RWY97_RS08580	TF3313_RS01080	CRECT_RS10755	BFO_RS07845	TFKS16_RS02385	PAZ_RS10405	PGTDC60_RS02310
TF3313_RS04065	RWY97_RS08655	TF3313_RS01250	CRECT_RS10770	BFO_RS07950	TFKS16_RS02390	PAZ_RS10415	PGTDC60_RS02465
TF3313_RS04070	RWY97_RS09415	TF3313_RS01335	CRECT_RS10810	BFO_RS08010	TFKS16_RS02435	PAZ_RS10465	PGTDC60_RS02480
TF3313_RS04105	RYI03_RS00340	TF3313_RS01375	CRECT_RS10850	BFO_RS08020	TFKS16_RS02460	PAZ_RS10475	PGTDC60_RS02585
TF3313_RS04145	RYI03_RS00580	TF3313_RS01470	CRECT_RS10865	BFO_RS08150	TFKS16_RS02470	PAZ_RS10505	PGTDC60_RS02660
TF3313_RS04160	RYI03_RS00600	TF3313_RS01475	CRECT_RS10870	BFO_RS08400	TFKS16_RS02545	PAZ_RS10590	PGTDC60_RS02790
TF3313_RS04170	RYI03_RS00690	TF3313_RS01515	CRECT_RS10890	BFO_RS08705	TFKS16_RS02575	PAZ_RS10615	PGTDC60_RS02800
TF3313_RS04200	RYI03_RS00930	TF3313_RS01520	CRECT_RS11000	BFO_RS09030	TFKS16_RS02585	PAZ_RS10690	PGTDC60_RS03005
TF3313_RS04205	RYI03_RS01615	TF3313_RS01590	CRECT_RS11065	BFO_RS09065	TFKS16_RS02595	PAZ_RS10770	PGTDC60_RS03100
TF3313_RS04220	RYI03_RS02190	TF3313_RS01665	CRECT_RS11110	BFO_RS09100	TFKS16_RS02705	PAZ_RS10815	PGTDC60_RS03115
TF3313_RS04235	RYI03_RS02295	TF3313_RS01745	CRECT_RS11115	BFO_RS09225	TFKS16_RS02830	PAZ_RS10930	PGTDC60_RS03190
TF3313_RS04245	RYI03_RS02585	TF3313_RS01800	CRECT_RS11290	BFO_RS09480	TFKS16_RS02870	PAZ_RS11125	PGTDC60_RS03195
TF3313_RS04250	RYI03_RS02980	TF3313_RS01810	CRECT_RS11525	BFO_RS09495	TFKS16_RS02950	PAZ_RS11175	PGTDC60_RS03200
TF3313_RS04265	RYI03_RS02995	TF3313_RS01835	CRECT_RS11560	BFO_RS09520	TFKS16_RS02995	PAZ_RS11190	PGTDC60_RS03360
TF3313_RS04295	RYI03_RS03610	TF3313_RS01955	CRECT_RS11615	BFO_RS09585	TFKS16_RS03130	PAZ_RS11205	PGTDC60_RS03435
TF3313_RS04300	RYI03_RS03735	TF3313_RS02085	CRECT_RS11620	BFO_RS09615	TFKS16_RS03145	PAZ_RS11270	PGTDC60_RS03525
TF3313_RS04350	RYI03_RS03755	TF3313_RS02380	CRECT_RS11750	BFO_RS09625	TFKS16_RS03165	PAZ_RS11410	PGTDC60_RS03585
TF3313_RS04370	RYI03_RS03845	TF3313_RS02395	CRECT_RS11770	BFO_RS09845	TFKS16_RS03175	PAZ_RS11430	PGTDC60_RS03740
TF3313_RS04375	RYI03_RS04020	TF3313_RS02465	CRECT_RS11900	BFO_RS10105	TFKS16_RS03185	PAZ_RS12930	PGTDC60_RS03770
TF3313_RS04380	RYI03_RS04605	TF3313_RS02490	CRECT_RS11975	BFO_RS10265	TFKS16_RS03195	TIB1ST10_RS00050	PGTDC60_RS03845
TF3313_RS04390	RYI03_RS05325	TF3313_RS02905	CRECT_RS12105	BFO_RS10425	TFKS16_RS03230	TIB1ST10_RS00055	PGTDC60_RS03885
TF3313_RS04400	RYI03_RS05330	TF3313_RS02925	CRECT_RS12180	BFO_RS10585	TFKS16_RS03235	TIB1ST10_RS00225	PGTDC60_RS04065
TF3313_RS04405	RYI03_RS05385	TF3313_RS02955	CRECT_RS12240	BFO_RS16220	TFKS16_RS03245	TIB1ST10_RS00315	PGTDC60_RS04290
TF3313_RS04410	RYI03_RS05475	TF3313_RS03045	CSHOW_RS00320	BFO_RS10830	TFKS16_RS03250	TIB1ST10_RS00495	PGTDC60_RS04335
TF3313_RS04420	RYI03_RS06220	TF3313_RS03055	CSHOW_RS02970	BFO_RS15135	TFKS16_RS03255	TIB1ST10_RS00605	PGTDC60_RS04345
TF3313_RS04425	RYI03_RS08015	TF3313_RS03080	RO05_RS01810	BFO_RS11000	TFKS16_RS03260	TIB1ST10_RS00740	PGTDC60_RS04350
TF3313_RS04445	RYI03_RS08040	TF3313_RS03335	RO05_RS02040	BFO_RS11410	TFKS16_RS03265	TIB1ST10_RS00820	PGTDC60_RS04355
TF3313_RS04450	RYI03_RS08150	TF3313_RS03340	RO05_RS03475	BFO_RS11600	TFKS16_RS03270	TIB1ST10_RS00845	PGTDC60_RS04360
TF3313_RS04485	RYI03_RS08155	TF3313_RS03440	RO05_RS06010	BFO_RS11645	TFKS16_RS03275	TIB1ST10_RS00955	PGTDC60_RS04365
TF3313_RS14220	RYI03_RS08405	TF3313_RS03520	RO05_RS07380	BFO_RS11820	TFKS16_RS14315	TIB1ST10_RS00985	PGTDC60_RS04385
TF3313_RS04495	RYI03_RS08805	TF3313_RS03665	PGF_RS00160	BFO_RS11890	TFKS16_RS03280	TIB1ST10_RS01155	PGTDC60_RS04395
TF3313_RS04500	RYI03_RS08830	TF3313_RS03695	PGF_RS00190	BFO_RS11930	TFKS16_RS03285	TIB1ST10_RS01415	PGTDC60_RS04400
TF3313_RS04505	RYI03_RS08855	TF3313_RS03840	PGF_RS00210	BFO_RS14575	TFKS16_RS03290	TIB1ST10_RS01445	PGTDC60_RS04405
TF3313_RS04520	RYI03_RS09190	TF3313_RS03875	PGF_RS00215	BFO_RS12080	TFKS16_RS14320	TIB1ST10_RS01470	PGTDC60_RS04410
TF3313_RS04525	RYI03_RS09195	TF3313_RS03885	PGF_RS00470	BFO_RS12085	TFKS16_RS03300	TIB1ST10_RS13315	PGTDC60_RS04415
TF3313_RS04550	TIA1EST1_RS01415	TF3313_RS03900	PGF_RS00475	BFO_RS12185	TFKS16_RS03305	TIB1ST10_RS01665	PGTDC60_RS04420
TF3313_RS04560	TIA1EST1_RS01425	TF3313_RS04005	PGF_RS00595	BFO_RS12510	TFKS16_RS03310	TIB1ST10_RS01695	PGTDC60_RS04435
TF3313_RS04575	TIA1EST1_RS02400	TF3313_RS04035	PGF_RS00720	BFO_RS12515	TFKS16_RS03315	TIB1ST10_RS01720	PGTDC60_RS04440
TF3313_RS04610	TIA1EST1_RS02665	TF3313_RS15435	PGF_RS00725	BFO_RS12670	TFKS16_RS03320	TIB1ST10_RS02035	PGTDC60_RS04505
TF3313_RS04615	TIA1EST1_RS02825	TF3313_RS04060	PGF_RS00855	BFO_RS12770	TFKS16_RS03325	TIB1ST10_RS02075	PGTDC60_RS04520
TF3313_RS04695	TIA1EST1_RS04430	TF3313_RS04080	PGF_RS01185	BFO_RS12810	TFKS16_RS03330	TIB1ST10_RS02100	PGTDC60_RS04625
TF3313_RS04700	TIA1EST1_RS05025	TF3313_RS04165	PGF_RS01400	BFO_RS12830	TFKS16_RS03335	TIB1ST10_RS02170	PGTDC60_RS04660
TF3313_RS04720	TIA1EST1_RS05975	TF3313_RS04180	PGF_RS01465	BFO_RS12835	TFKS16_RS03340	TIB1ST10_RS02185	PGTDC60_RS04665
TF3313_RS04740	TIA1EST1_RS06855	TF3313_RS04185	PGF_RS01710	BFO_RS12860	TFKS16_RS03355	TIB1ST10_RS02365	PGTDC60_RS04705
TF3313_RS04770	TIA1EST1_RS07455	TF3313_RS04210	PGF_RS01965	BFO_RS12980	TFKS16_RS03360	TIB1ST10_RS02425	PGTDC60_RS04720
TF3313_RS04775	TIA1EST1_RS07720	TF3313_RS04230	PGF_RS02265	BFO_RS12995	TFKS16_RS03365	TIB1ST10_RS02760	PGTDC60_RS04810
TF3313_RS04780	TIA1EST1_RS07770	TF3313_RS04270	PGF_RS02605	BFO_RS13015	TFKS16_RS03370	TIB1ST10_RS02775	PGTDC60_RS04945
TF3313_RS04795	TIA1EST1_RS08680	TF3313_RS04385	PGF_RS02630	BFO_RS13155	TFKS16_RS03375	TIB1ST10_RS02780	PGTDC60_RS04970
TF3313_RS04815	TIA1EST1_RS09260	TF3313_RS04430	PGF_RS02920	BFO_RS13340	TFKS16_RS03380	TIB1ST10_RS02845	PGTDC60_RS05035
TF3313_RS04845	TIA1EST1_RS10270	TF3313_RS04435	PGF_RS02950	BFO_RS13400	TFKS16_RS03400	TIB1ST10_RS02870	PGTDC60_RS05110
TF3313_RS04885	TIA1EST1_RS10780	TF3313_RS04470	PGF_RS02990	BFO_RS13540	TFKS16_RS03410	TIB1ST10_RS02905	PGTDC60_RS05175
TF3313_RS04915	EG14_RS00010	TF3313_RS04730	PGF_RS03115	BFO_RS13555	TFKS16_RS03435	TIB1ST10_RS02935	PGTDC60_RS05200
TF3313_RS04920	EG14_RS00130	TF3313_RS04810	PGF_RS03125	BFO_RS13610	TFKS16_RS03440	TIB1ST10_RS03140	PGTDC60_RS05335
TF3313_RS04930	EG14_RS00240	TF3313_RS04820	PGF_RS03280	BFO_RS13660	TFKS16_RS03445	TIB1ST10_RS03160	PGTDC60_RS05585
TF3313_RS04945	EG14_RS00985	TF3313_RS04925	PGF_RS03285	BFO_RS13710	TFKS16_RS03450	TIB1ST10_RS03215	PGTDC60_RS05650
TF3313_RS04950	EG14_RS00990	TF3313_RS04975	PGF_RS03540	BFO_RS13885	TFKS16_RS03465	TIB1ST10_RS03250	PGTDC60_RS05680
TF3313_RS04955	EG14_RS01720	TF3313_RS05030	PGF_RS03545	HMPREF0389_RS00095	TFKS16_RS03550	TIB1ST10_RS03290	PGTDC60_RS05690
TF3313_RS04960	EG14_RS02130	TF3313_RS05085	PGF_RS03835	HMPREF0389_RS00525	TFKS16_RS03600	TIB1ST10_RS03310	PGTDC60_RS05700
TF3313_RS04965	EG14_RS02165	TF3313_RS05090	PGF_RS04060	HMPREF0389_RS00730	TFKS16_RS03610	TIB1ST10_RS03905	PGTDC60_RS05880
TF3313_RS04970	EG14_RS02185	TF3313_RS05120	PGF_RS04275	HMPREF0389_RS00735	TFKS16_RS03615	TIB1ST10_RS04120	PGTDC60_RS05900
TF3313_RS05025	EG14_RS02225	TF3313_RS05195	PGF_RS04495	HMPREF0389_RS01715	TFKS16_RS03630	TIB1ST10_RS04280	PGTDC60_RS06060
TF3313_RS05050	EG14_RS02470	TF3313_RS05350	PGF_RS04595	HMPREF0389_RS01965	TFKS16_RS03655	TIB1ST10_RS04560	PGTDC60_RS06090
TF3313_RS05070	EG14_RS02535	TF3313_RS05485	PGF_RS04600	HMPREF0389_RS01970	TFKS16_RS03695	TIB1ST10_RS04570	PGTDC60_RS06185
TF3313_RS05075	EG14_RS02580	TF3313_RS05615	PGF_RS04705	HMPREF0389_RS02515	TFKS16_RS03765	TIB1ST10_RS04725	PGTDC60_RS06235
TF3313_RS05095	EG14_RS02970	TF3313_RS05640	PGF_RS05570	HMPREF0389_RS03425	TFKS16_RS03775	TIB1ST10_RS04870	PGTDC60_RS06345
TF3313_RS05140	EG14_RS03080	TF3313_RS05800	PGF_RS05580	HMPREF0389_RS03430	TFKS16_RS03810	TIB1ST10_RS04935	PGTDC60_RS06385
TF3313_RS05145	EG14_RS03270	TF3313_RS05890	PGF_RS05770	HMPREF0389_RS03445	TFKS16_RS03855	TIB1ST10_RS05110	PGTDC60_RS06705
TF3313_RS05150	EG14_RS04090	TF3313_RS05895	PGF_RS11710	HMPREF0389_RS04115	TFKS16_RS03880	TIB1ST10_RS05265	PGTDC60_RS06770
TF3313_RS05170	EG14_RS04720	TF3313_RS05925	PGF_RS05920	HMPREF0389_RS04990	TFKS16_RS03940	TIB1ST10_RS05855	PGTDC60_RS06825
TF3313_RS05200	EG14_RS04935	TF3313_RS05945	PGF_RS05935	HMPREF0389_RS05000	TFKS16_RS03945	TIB1ST10_RS06015	PGTDC60_RS06880
TF3313_RS05260	EG14_RS05145	TF3313_RS06120	PGF_RS05985	HMPREF0389_RS05005	TFKS16_RS03965	TIB1ST10_RS06070	PGTDC60_RS06945
TF3313_RS05280	EG14_RS05235	TF3313_RS06340	PGF_RS06345	HMPREF0389_RS05010	TFKS16_RS04000	TIB1ST10_RS06145	PGTDC60_RS06990
TF3313_RS05285	EG14_RS05405	TF3313_RS06365	PGF_RS06415	HMPREF0389_RS05020	TFKS16_RS04050	TIB1ST10_RS06275	PGTDC60_RS07015
TF3313_RS05335	EG14_RS05470	TF3313_RS06485	PGF_RS06545	HMPREF0389_RS06560	TFKS16_RS04115	TIB1ST10_RS06290	PGTDC60_RS07140
TF3313_RS15450	EG14_RS05570	TF3313_RS06520	PGF_RS06570	HMPREF0389_RS06620	TFKS16_RS04175	TIB1ST10_RS12575	PGTDC60_RS07155
TF3313_RS14660	EG14_RS05745	TF3313_RS06530	PGF_RS06590	HMPREF0389_RS06800	TFKS16_RS04190	TIB1ST10_RS06505	PGTDC60_RS07175
TF3313_RS14670	EG14_RS05750	TF3313_RS06555	PGF_RS06655	HMPREF0389_RS06915	TFKS16_RS04215	TIB1ST10_RS06510	PGTDC60_RS07185
TF3313_RS05385	EG14_RS05840	TF3313_RS06700	PGF_RS06660	HMPREF0389_RS07935	TFKS16_RS04240	TIB1ST10_RS06620	PGTDC60_RS07220
TF3313_RS05390	EG14_RS05845	TF3313_RS06790	PGF_RS06665	HMPREF0389_RS08090	TFKS16_RS04245	TIB1ST10_RS06855	PGTDC60_RS07345
TF3313_RS05430	EG14_RS05890	TF3313_RS06830	PGF_RS06745	HMPREF0389_RS08525	TFKS16_RS04280	TIB1ST10_RS06950	PGTDC60_RS07415
TF3313_RS05445	EG14_RS05895	TF3313_RS06960	PGF_RS06830	PAZ_RS00335	TFKS16_RS04290	TIB1ST10_RS07140	PGTDC60_RS07725
TF3313_RS05455	EG14_RS05975	TF3313_RS06985	PGF_RS06950	PAZ_RS00615	TFKS16_RS04295	TIB1ST10_RS07245	PGTDC60_RS07815
TF3313_RS05460	EG14_RS06020	TF3313_RS06990	PGF_RS07050	PAZ_RS00760	TFKS16_RS04345	TIB1ST10_RS07265	PGTDC60_RS07825
TF3313_RS05470	EG14_RS06055	TF3313_RS07045	PGF_RS07070	PAZ_RS00940	TFKS16_RS04360	TIB1ST10_RS07290	PGTDC60_RS07925
TF3313_RS05475	EG14_RS06070	TF3313_RS07160	PGF_RS07150	PAZ_RS01205	TFKS16_RS04370	TIB1ST10_RS07315	PGTDC60_RS08090
TF3313_RS05490	EG14_RS11620	TF3313_RS07185	PGF_RS07235	PAZ_RS01470	TFKS16_RS04430	TIB1ST10_RS07560	PGTDC60_RS08105
TF3313_RS05495	EG14_RS06115	TF3313_RS07225	PGF_RS07650	PAZ_RS02085	TFKS16_RS04440	TIB1ST10_RS07565	PGTDC60_RS08180
TF3313_RS05500	EG14_RS06605	TF3313_RS07230	PGF_RS07760	PAZ_RS02235	TFKS16_RS04445	TIB1ST10_RS07620	PGTDC60_RS08255
TF3313_RS05515	EG14_RS06675	TF3313_RS07235	PGF_RS07800	PAZ_RS02320	TFKS16_RS04450	TIB1ST10_RS08170	PGTDC60_RS08345
TF3313_RS05520	EG14_RS06830	TF3313_RS07305	PGF_RS07900	PAZ_RS02760	TFKS16_RS04515	TIB1ST10_RS08175	PGTDC60_RS08405
TF3313_RS05525	EG14_RS06905	TF3313_RS07315	PGF_RS07940	PAZ_RS03175	TFKS16_RS04520	TIB1ST10_RS08210	PGTDC60_RS08555
TF3313_RS05545	EG14_RS07125	TF3313_RS07335	PGF_RS08080	PAZ_RS03335	TFKS16_RS04525	TIB1ST10_RS08245	PGTDC60_RS08685
TF3313_RS05550	EG14_RS07430	TF3313_RS07375	PGF_RS08130	PAZ_RS03740	TFKS16_RS04610	TIB1ST10_RS08305	PGTDC60_RS08700
TF3313_RS05560	EG14_RS07895	TF3313_RS07480	PGF_RS08285	PAZ_RS05060	TFKS16_RS04620	TIB1ST10_RS08310	PGTDC60_RS08720
TF3313_RS05565	EG14_RS07900	TF3313_RS07625	PGF_RS08290	PAZ_RS05520	TFKS16_RS04645	TIB1ST10_RS08340	PGTDC60_RS08760
TF3313_RS05570	EG14_RS07955	TF3313_RS07810	PGF_RS08380	PAZ_RS12315	TFKS16_RS04700	TIB1ST10_RS08785	PGTDC60_RS11380
TF3313_RS05580	EG14_RS08000	TF3313_RS14735	PGF_RS08450	PAZ_RS08075	TFKS16_RS04735	TIB1ST10_RS08820	PGTDC60_RS08770
TF3313_RS05585	EG14_RS08180	TF3313_RS07960	PGF_RS08495	PAZ_RS08470	TFKS16_RS04760	TIB1ST10_RS08885	PGTDC60_RS08835
TF3313_RS05600	EG14_RS08340	TF3313_RS07970	PGF_RS08585	PAZ_RS08610	TFKS16_RS04785	TIB1ST10_RS08900	PGTDC60_RS08850
TF3313_RS05620	EG14_RS08355	TF3313_RS07995	PGF_RS09020	PAZ_RS08710	TFKS16_RS04810	TIB1ST10_RS09055	PGTDC60_RS08900
TF3313_RS05635	EG14_RS08570	TF3313_RS08000	PGF_RS09200	PAZ_RS08870	TFKS16_RS04845	TIB1ST10_RS09325	PGTDC60_RS09015
TF3313_RS14260	EG14_RS08790	TF3313_RS08060	PGF_RS09550	PAZ_RS09340	TFKS16_RS04855	TIB1ST10_RS09390	PGTDC60_RS09165
TF3313_RS05795	EG14_RS08845	TF3313_RS08075	PGF_RS09595	PAZ_RS10535	TFKS16_RS04860	TIB1ST10_RS09450	PGTDC60_RS09315
TF3313_RS05805	EG14_RS08850	TF3313_RS08105	PGF_RS09645	PAZ_RS10700	TFKS16_RS04930	TIB1ST10_RS09455	PGTDC60_RS09320
TF3313_RS05810	EG14_RS09080	TF3313_RS08435	PGF_RS09710	PAZ_RS10960	TFKS16_RS04940	TIB1ST10_RS09495	PGTDC60_RS09340
TF3313_RS05820	EG14_RS09100	TF3313_RS08505	PGF_RS09715	PAZ_RS11005	TFKS16_RS04945	TIB1ST10_RS09625	PGTDC60_RS09390
TF3313_RS05825	EG14_RS09225	TF3313_RS08520	PGF_RS09765	TIB1ST10_RS00460	TFKS16_RS04965	TIB1ST10_RS09675	PGTDC60_RS09555
TF3313_RS05900	EG14_RS10345	TF3313_RS08650	PGF_RS09895	TIB1ST10_RS00595	TFKS16_RS04990	TIB1ST10_RS09695	PGTDC60_RS09640
TF3313_RS05905	JO40_RS00390	TF3313_RS08670	PGS_RS00165	TIB1ST10_RS00790	TFKS16_RS05005	TIB1ST10_RS09715	PGTDC60_RS09710
TF3313_RS05910	JO40_RS00660	TF3313_RS08730	PGS_RS00220	TIB1ST10_RS00915	TFKS16_RS05040	TIB1ST10_RS09865	PGTDC60_RS09775
TF3313_RS05955	JO40_RS00940	TF3313_RS08790	PGS_RS00325	TIB1ST10_RS01180	TFKS16_RS05050	TIB1ST10_RS09880	PGTDC60_RS09820
TF3313_RS05975	JO40_RS00995	TF3313_RS08920	PGS_RS00330	TIB1ST10_RS01450	TFKS16_RS05060	TIB1ST10_RS09925	PARA_RS00205
TF3313_RS05990	JO40_RS01220	TF3313_RS08990	PGS_RS00845	TIB1ST10_RS03350	TFKS16_RS14350	TIB1ST10_RS09965	PARA_RS02890
TF3313_RS05995	JO40_RS01430	TF3313_RS09065	PGS_RS00890	TIB1ST10_RS03855	TFKS16_RS05195	TIB1ST10_RS10100	PARA_RS03565
TF3313_RS06010	JO40_RS01435	TF3313_RS09120	PGS_RS00910	TIB1ST10_RS05040	TFKS16_RS05205	TIB1ST10_RS10105	PARA_RS03570
TF3313_RS06025	JO40_RS02535	TF3313_RS09125	PGS_RS01030	TIB1ST10_RS05055	TFKS16_RS05225	TIB1ST10_RS10175	PARA_RS03585
TF3313_RS06070	JO40_RS02545	TF3313_RS09145	PGS_RS01180	TIB1ST10_RS05085	TFKS16_RS05240	TIB1ST10_RS10180	PARA_RS05670
TF3313_RS06090	JO40_RS02550	TF3313_RS09155	PGS_RS01295	TIB1ST10_RS05130	TFKS16_RS05315	TIB1ST10_RS10295	PARA_RS09830
TF3313_RS06095	JO40_RS02900	TF3313_RS09225	PGS_RS01320	TIB1ST10_RS05375	TFKS16_RS05345	TIB1ST10_RS10685	TIA2EST36_RS00010
TF3313_RS06105	JO40_RS03205	TF3313_RS09290	PGS_RS01325	TIB1ST10_RS05595	TFKS16_RS05365	TIB1ST10_RS10765	TIA2EST36_RS00020
TF3313_RS06115	JO40_RS03540	TF3313_RS09315	PGS_RS01370	TIB1ST10_RS06335	TFKS16_RS05375	TIB1ST10_RS10785	TIA2EST36_RS00025
TF3313_RS06125	JO40_RS03545	TF3313_RS09420	PGS_RS01400	TIB1ST10_RS08800	TFKS16_RS05450	TIB1ST10_RS10815	TIA2EST36_RS11660
TF3313_RS06130	JO40_RS03550	TF3313_RS09885	PGS_RS01615	TIB1ST10_RS10145	TFKS16_RS05470	TIB1ST10_RS11000	TIA2EST36_RS00050
TF3313_RS06135	JO40_RS03555	TF3313_RS10220	PGS_RS01665	TIB1ST10_RS10930	TFKS16_RS05505	TIB1ST10_RS11045	TIA2EST36_RS00075
TF3313_RS06140	JO40_RS03610	TF3313_RS10295	PGS_RS01860	TIB1ST10_RS11190	TFKS16_RS05550	TIB1ST10_RS11160	TIA2EST36_RS00090
TF3313_RS06150	JO40_RS04480	TF3313_RS10365	PGS_RS02170	TIB1ST10_RS11230	TFKS16_RS05590	TIB1ST10_RS11255	TIA2EST36_RS00155
TF3313_RS06155	JO40_RS05935	TF3313_RS10495	PGS_RS02400	TIIST44_RS03550	TFKS16_RS05605	TIB1ST10_RS11260	TIA2EST36_RS00245
TF3313_RS06160	JO40_RS07225	TF3313_RS10510	PGS_RS02405	TIIST44_RS03555	TFKS16_RS05615	TIB1ST10_RS11420	TIA2EST36_RS00340
TF3313_RS06165	JO40_RS07700	TF3313_RS10565	PGS_RS02540	SMULJ23_RS00085	TFKS16_RS05620	TIB1ST10_RS11435	TIA2EST36_RS00350
TF3313_RS06180	JO40_RS08365	TF3313_RS10650	PGS_RS02545	SMULJ23_RS01000	TFKS16_RS05635	TIB1ST10_RS11635	TIA2EST36_RS11720
TF3313_RS06210	JO40_RS08515	TF3313_RS10715	PGS_RS02560	SMULJ23_RS01890	TFKS16_RS05720	TIB1ST10_RS11655	TIA2EST36_RS00390
TF3313_RS06230	JO40_RS08930	TF3313_RS10720	PGS_RS02620	SMULJ23_RS02055	TFKS16_RS05735	TIB1ST10_RS13270	TIA2EST36_RS00395
TF3313_RS06265	JO40_RS10390	TF3313_RS10785	PGS_RS02710	SMULJ23_RS08925	TFKS16_RS05740	TIIST44_RS00445	TIA2EST36_RS00430
TF3313_RS06275	JO40_RS10885	TF3313_RS10790	PGS_RS02715	PIN17_RS01225	TFKS16_RS05855	TIIST44_RS01925	TIA2EST36_RS00505
TF3313_RS06280	JO40_RS11100	TF3313_RS10805	PGS_RS02835	PIN17_RS08675	TFKS16_RS05870	TIIST44_RS02495	TIA2EST36_RS00830
TF3313_RS06285	JO40_RS11105	TF3313_RS10870	PGS_RS02935	PIN17_RS10900	TFKS16_RS05880	TIIST44_RS03245	TIA2EST36_RS00850
TF3313_RS06290	JO40_RS11595	TF3313_RS11175	PGS_RS03050	PAC1_RS00470	TFKS16_RS05890	TIIST44_RS03310	TIA2EST36_RS00860
TF3313_RS06295	JO40_RS11805	TF3313_RS11185	PGS_RS03105	PAC1_RS00960	TFKS16_RS05895	TIIST44_RS03390	TIA2EST36_RS00905
TF3313_RS06305	JO40_RS12180	TF3313_RS11295	PGS_RS03190	PAC1_RS01225	TFKS16_RS05900	PIN17_RS00785	TIA2EST36_RS00925
TF3313_RS06310	JO40_RS12255	TF3313_RS11320	PGS_RS03270	PAC1_RS01450	TFKS16_RS05945	PIN17_RS07480	TIA2EST36_RS00940
TF3313_RS06330	PGA7_RS00085	TF3313_RS11430	PGS_RS03300	PAC1_RS02095	TFKS16_RS05950	PIN17_RS09100	TIA2EST36_RS00950
TF3313_RS06350	PGA7_RS00145	TF3313_RS11450	PGS_RS03560	PAC1_RS02330	TFKS16_RS05960	PIN17_RS10875	TIA2EST36_RS00975
TF3313_RS06360	PGA7_RS00155	TF3313_RS11575	PGS_RS03565	PAC1_RS03355	TFKS16_RS05970	PAC1_RS13875	TIA2EST36_RS00985
TF3313_RS06370	PGA7_RS00240	TF3313_RS11630	PGS_RS03595	PAC1_RS03585	TFKS16_RS05990	PAC1_RS00050	TIA2EST36_RS01060
TF3313_RS06375	PGA7_RS00265	TF3313_RS11690	PGS_RS03680	PAC1_RS03765	TFKS16_RS06055	PAC1_RS00055	TIA2EST36_RS01070
TF3313_RS06380	PGA7_RS00475	TF3313_RS11695	PGS_RS03775	PAC1_RS04915	TFKS16_RS06065	PAC1_RS00230	TIA2EST36_RS01085
TF3313_RS06410	PGA7_RS00590	TF3313_RS11755	PGS_RS03780	PAC1_RS05245	TFKS16_RS06095	PAC1_RS00320	TIA2EST36_RS01105
TF3313_RS06415	PGA7_RS01030	TF3313_RS11770	PGS_RS03920	PAC1_RS05490	TFKS16_RS06155	PAC1_RS00755	TIA2EST36_RS01125
TF3313_RS06425	PGA7_RS01140	TF3313_RS11870	PGS_RS04025	PAC1_RS05710	TFKS16_RS06165	PAC1_RS00785	TIA2EST36_RS01135
TF3313_RS06525	PGA7_RS01485	TF3313_RS11875	PGS_RS04160	PAC1_RS07875	TFKS16_RS06170	PAC1_RS00865	TIA2EST36_RS01180
TF3313_RS14705	PGA7_RS01555	TF3313_RS11880	PGS_RS04295	PAC1_RS08680	TFKS16_RS06205	PAC1_RS00890	TIA2EST36_RS01185
TF3313_RS06540	PGA7_RS01845	TF3313_RS11905	PGS_RS04315	PAC1_RS10105	TFKS16_RS06210	PAC1_RS00925	TIA2EST36_RS01190
TF3313_RS06545	PGA7_RS01955	TF3313_RS11935	PGS_RS04380	PAC1_RS10695	TFKS16_RS06230	PAC1_RS00930	TIA2EST36_RS01200
TF3313_RS06550	PGA7_RS02385	TF3313_RS11990	PGS_RS04500	PAC1_RS11165	TFKS16_RS06235	PAC1_RS01000	TIA2EST36_RS01225
TF3313_RS06560	PGA7_RS02505	TF3313_RS12035	PGS_RS04505	PAC1_RS11210	TFKS16_RS06275	PAC1_RS01380	TIA2EST36_RS01235
TF3313_RS06600	PGA7_RS02605	TF3313_RS12050	PGS_RS04510	PREDE_RS04670	TFKS16_RS06340	PAC1_RS01455	TIA2EST36_RS01260
TF3313_RS06650	PGA7_RS02725	TF3313_RS12060	PGS_RS04575	SY1_RS00460	TFKS16_RS06360	PAC1_RS01485	TIA2EST36_RS01265
TF3313_RS06660	PGA7_RS02895	TF3313_RS12105	PGS_RS04610	SY1_RS00835	TFKS16_RS06365	PAC1_RS01505	TIA2EST36_RS01275
TF3313_RS06690	PGA7_RS03195	TF3313_RS12110	PGS_RS04825	SY1_RS01955	TFKS16_RS06395	PAC1_RS01560	TIA2EST36_RS01280
TF3313_RS14965	PGA7_RS03250	TF3313_RS12115	PGS_RS04830	SY1_RS01975	TFKS16_RS06415	PAC1_RS01655	TIA2EST36_RS01330
TF3313_RS06705	PGA7_RS03375	TF3313_RS12120	PGS_RS04905	SY1_RS02450	TFKS16_RS06430	PAC1_RS01690	TIA2EST36_RS01340
TF3313_RS06720	PGA7_RS03380	TF3313_RS12140	PGS_RS04915	SY1_RS03650	TFKS16_RS06465	PAC1_RS01955	TIA2EST36_RS01420
TF3313_RS06725	PGA7_RS03410	TF3313_RS12160	PGS_RS05410	SY1_RS04675	TFKS16_RS06615	PAC1_RS02030	TIA2EST36_RS01450
TF3313_RS06735	PGA7_RS03660	TF3313_RS12240	PGS_RS05435	SY1_RS05940	TFKS16_RS06770	PAC1_RS02070	TIA2EST36_RS01455
TF3313_RS06755	PGA7_RS03685	TF3313_RS12260	PGS_RS05490	SY1_RS06000	TFKS16_RS06785	PAC1_RS02135	TIA2EST36_RS01470
TF3313_RS06760	PGA7_RS03880	TF3313_RS12275	PGS_RS05495	SY1_RS06500	TFKS16_RS06790	PAC1_RS02140	TIA2EST36_RS01525
TF3313_RS06770	PGA7_RS03890	TF3313_RS12285	PGS_RS05500	SY1_RS07440	TFKS16_RS06835	PAC1_RS02150	TIA2EST36_RS01530
TF3313_RS06775	PGA7_RS03895	TF3313_RS12325	PGS_RS05640	SY1_RS07445	TFKS16_RS06840	PAC1_RS02180	TIA2EST36_RS01575
TF3313_RS06930	PGA7_RS03970	TF3313_RS12340	PGS_RS05790	SY1_RS07450	TFKS16_RS06850	PAC1_RS02295	TIA2EST36_RS01580
TF3313_RS06945	PGA7_RS03975	TF3313_RS12345	PGS_RS06045	SY1_RS08900	TFKS16_RS06855	PAC1_RS02420	TIA2EST36_RS01585
TF3313_RS06970	PGA7_RS04025	TF3313_RS12360	PGS_RS06050	SY1_RS09425	TFKS16_RS06865	PAC1_RS02745	TIA2EST36_RS01605
TF3313_RS07005	PGA7_RS04030	TF3313_RS12390	PGS_RS06065	SY1_RS09460	TFKS16_RS06870	PAC1_RS02780	TIA2EST36_RS01615
TF3313_RS07010	PGA7_RS04070	TF3313_RS12530	PGS_RS06205	SY1_RS09965	TFKS16_RS06875	PAC1_RS02785	TIA2EST36_RS01625
TF3313_RS07040	PGA7_RS04150	TF3313_RS12555	PGS_RS06360	SY1_RS09985	TFKS16_RS06880	PAC1_RS02850	TIA2EST36_RS01660
TF3313_RS14715	PGA7_RS11720	TF3313_RS12560	PGS_RS06390	SY1_RS10715	TFKS16_RS06885	PAC1_RS02875	TIA2EST36_RS01665
TF3313_RS07085	PGA7_RS04425	TF3313_RS12595	PGS_RS06520	SY1_RS10750	TFKS16_RS06900	PAC1_RS03015	TIA2EST36_RS13645
TF3313_RS07100	PGA7_RS04455	TF3313_RS12755	PGS_RS06625	SY1_RS11525	TFKS16_RS06915	PAC1_RS03145	TIA2EST36_RS01680
TF3313_RS07135	PGA7_RS04545	TF3313_RS12760	PGS_RS06730	SY1_RS11550	TFKS16_RS07000	PAC1_RS03165	TIA2EST36_RS01690
TF3313_RS07155	PGA7_RS04785	TF3313_RS12825	PGS_RS06740	PAGK_RS00315	TFKS16_RS07010	PAC1_RS03195	TIA2EST36_RS01700
TF3313_RS07165	PGA7_RS05015	TF3313_RS12920	PGS_RS06830	PAGK_RS01090	TFKS16_RS07035	PAC1_RS03220	TIA2EST36_RS01705
TF3313_RS07170	PGA7_RS05660	TF3313_RS12960	PGS_RS06860	PAGK_RS01350	TFKS16_RS07040	PAC1_RS03255	TIA2EST36_RS01710
TF3313_RS07175	PGA7_RS05710	TF3313_RS13050	PGS_RS06895	PAGK_RS01445	TFKS16_RS07105	PAC1_RS03295	TIA2EST36_RS01715
TF3313_RS07180	PGA7_RS06010	TF3313_RS13060	PGS_RS06900	PAGK_RS02465	TFKS16_RS07125	PAC1_RS03725	TIA2EST36_RS01735
TF3313_RS07195	PGA7_RS06210	TF3313_RS13170	PGS_RS07005	PAGK_RS02905	TFKS16_RS07155	PAC1_RS03735	TIA2EST36_RS01780
TF3313_RS07200	PGA7_RS06325	TF3313_RS13665	PGS_RS07125	PAGK_RS03655	TFKS16_RS07165	PAC1_RS03940	TIA2EST36_RS01860
TF3313_RS07260	PGA7_RS06480	TF3313_RS13755	PGS_RS07250	PAGK_RS03725	TFKS16_RS07210	PAC1_RS03950	TIA2EST36_RS01925
TF3313_RS07275	PGA7_RS06720	TF3313_RS13815	PGS_RS07295	PAGK_RS06045	TFKS16_RS07215	PAC1_RS03995	TIA2EST36_RS01935
TF3313_RS07330	PGA7_RS06740	TF3313_RS13830	PGS_RS07380	PAGK_RS06285	TFKS16_RS07225	PAC1_RS04000	TIA2EST36_RS01980
TF3313_RS07345	PGA7_RS06865	TF3313_RS14905	PGS_RS07535	PAGK_RS07285	TFKS16_RS07230	PAC1_RS04005	TIA2EST36_RS02005
TF3313_RS07355	PGA7_RS06870	TF3313_RS13900	PGS_RS07635	PAGK_RS07465	TFKS16_RS07280	PAC1_RS04175	TIA2EST36_RS02015
TF3313_RS07370	PGA7_RS07315	TF3313_RS13905	PGS_RS07855	PAGK_RS07540	TFKS16_RS07285	PAC1_RS04265	TIA2EST36_RS02030
TF3313_RS07400	PGA7_RS07525	TF3313_RS13965	PGS_RS07860	PAGK_RS08355	TFKS16_RS07295	PAC1_RS04515	TIA2EST36_RS02035
TF3313_RS07405	PGA7_RS07790	TFKS16_RS00015	PGS_RS07960	PAGK_RS08670	TFKS16_RS07350	PAC1_RS04565	TIA2EST36_RS02040
TF3313_RS07415	PGA7_RS08175	TFKS16_RS00105	PGS_RS08260	PAGK_RS08685	TFKS16_RS07375	PAC1_RS04680	TIA2EST36_RS02075
TF3313_RS07445	PGA7_RS08210	TFKS16_RS00135	PGS_RS08725	PAGK_RS08940	TFKS16_RS14875	PAC1_RS04690	TIA2EST36_RS02130
TF3313_RS07450	PGA7_RS08720	TFKS16_RS00165	PGS_RS08855	PAGK_RS09670	TFKS16_RS07415	PAC1_RS04790	TIA2EST36_RS02140
TF3313_RS15470	PGA7_RS08965	TFKS16_RS00180	PGS_RS08965	PAGK_RS10060	TFKS16_RS07450	PAC1_RS04810	TIA2EST36_RS02150
TF3313_RS07500	PGA7_RS09065	TFKS16_RS00775	PGS_RS09075	PAGK_RS10605	TFKS16_RS07470	PAC1_RS04985	TIA2EST36_RS02155
TF3313_RS07505	PGA7_RS09360	TFKS16_RS00805	PGS_RS09160	PAGK_RS11035	TFKS16_RS07605	PAC1_RS05055	TIA2EST36_RS02225
TF3313_RS07510	PGA7_RS09635	TFKS16_RS00815	PGS_RS09220	PAGK_RS11080	TFKS16_RS07615	PAC1_RS05085	TIA2EST36_RS02295
TF3313_RS07515	PGA7_RS09660	TFKS16_RS00850	PGS_RS09265	HMPREF9127_RS00485	TFKS16_RS07670	PAC1_RS05195	TIA2EST36_RS02315
TF3313_RS07520	PGA7_RS09740	TFKS16_RS00865	PGS_RS09270	TF3313_RS00090	TFKS16_RS07725	PAC1_RS05355	TIA2EST36_RS02335
TF3313_RS07525	PGA7_RS09765	TFKS16_RS00875	AS203_RS04630	TF3313_RS00100	TFKS16_RS07730	PAC1_RS05380	TIA2EST36_RS11945
TF3313_RS07560	PGA7_RS09840	TFKS16_RS00930	RN87_RS00705	TF3313_RS00175	TFKS16_RS07735	PAC1_RS05435	TIA2EST36_RS02370
TF3313_RS07570	PGA7_RS09875	TFKS16_RS01250	RN87_RS00810	TF3313_RS00215	TFKS16_RS07740	PAC1_RS05975	TIA2EST36_RS02400
TF3313_RS07575	PGA7_RS09990	TFKS16_RS01350	RN87_RS02955	TF3313_RS00470	TFKS16_RS07790	PAC1_RS06135	TIA2EST36_RS02405
TF3313_RS07580	PGJ_RS00210	TFKS16_RS01420	RN87_RS10950	TF3313_RS00700	TFKS16_RS07960	PAC1_RS06190	TIA2EST36_RS02420
TF3313_RS07590	PGJ_RS00245	TFKS16_RS01465	RN97_RS09410	TF3313_RS00835	TFKS16_RS07985	PAC1_RS06225	TIA2EST36_RS02440
TF3313_RS07605	PGJ_RS01590	TFKS16_RS01530	RN97_RS09450	TF3313_RS00885	TFKS16_RS07990	PAC1_RS06265	TIA2EST36_RS02485
TF3313_RS07615	PGJ_RS01805	TFKS16_RS01645	RN97_RS09455	TF3313_RS00925	TFKS16_RS08005	PAC1_RS12525	TIA2EST36_RS02500
TF3313_RS07645	PGJ_RS01850	TFKS16_RS01720	RN92_RS00010	TF3313_RS01015	TFKS16_RS08025	PAC1_RS06470	TIA2EST36_RS02505
TF3313_RS07670	PGJ_RS03115	TFKS16_RS01735	RN92_RS02685	TF3313_RS01100	TFKS16_RS08140	PAC1_RS06555	TIA2EST36_RS02515
TF3313_RS07675	PGJ_RS03140	TFKS16_RS01740	RN92_RS03310	TF3313_RS01340	TFKS16_RS08210	PAC1_RS12575	TIA2EST36_RS02545
TF3313_RS07685	PGJ_RS03645	TFKS16_RS01750	RN92_RS03315	TF3313_RS01440	TFKS16_RS08215	PAC1_RS06640	TIA2EST36_RS02560
TF3313_RS07720	PGJ_RS03770	TFKS16_RS01770	RN92_RS03355	TF3313_RS01625	TFKS16_RS08230	PAC1_RS06655	TIA2EST36_RS02585
TF3313_RS07730	PGJ_RS03820	TFKS16_RS01840	AXE84_RS04170	TF3313_RS01710	TFKS16_RS08275	PAC1_RS06745	TIA2EST36_RS02590
TF3313_RS07755	PGJ_RS03915	TFKS16_RS01925	AXF16_RS01975	TF3313_RS01715	TFKS16_RS08280	PAC1_RS06815	TIA2EST36_RS02610
TF3313_RS07765	PGJ_RS04010	TFKS16_RS01950	AXF16_RS03650	TF3313_RS01725	TFKS16_RS08300	PAC1_RS06820	TIA2EST36_RS02615
TF3313_RS07770	PGJ_RS04500	TFKS16_RS01970	AXF16_RS06315	TF3313_RS01925	TFKS16_RS08310	PAC1_RS06850	TIA2EST36_RS02630
TF3313_RS07780	PGJ_RS04640	TFKS16_RS02070	AXF16_RS06845	TF3313_RS02090	TFKS16_RS08315	PAC1_RS06990	TIA2EST36_RS02660
TF3313_RS07785	PGJ_RS04945	TFKS16_RS02155	AXF22_RS08745	TF3313_RS02110	TFKS16_RS08325	PAC1_RS07375	TIA2EST36_RS02720
TF3313_RS07790	PGJ_RS05125	TFKS16_RS02265	BCB71_RS08735	TF3313_RS02250	TFKS16_RS08335	PAC1_RS07380	TIA2EST36_RS02745
TF3313_RS07795	PGJ_RS05275	TFKS16_RS02290	BCB71_RS09120	TF3313_RS02325	TFKS16_RS08360	PAC1_RS07400	TIA2EST36_RS02780
TF3313_RS07800	PGJ_RS05320	TFKS16_RS02375	BCB71_RS09490	TF3313_RS02340	TFKS16_RS08395	PAC1_RS07425	TIA2EST36_RS02785
TF3313_RS07805	PGJ_RS05375	TFKS16_RS02400	BWX39_RS00010	TF3313_RS02900	TFKS16_RS08445	PAC1_RS07450	TIA2EST36_RS02810
TF3313_RS07815	PGJ_RS05475	TFKS16_RS02420	BWX39_RS01375	TF3313_RS02920	TFKS16_RS08470	PAC1_RS07730	TIA2EST36_RS02830
TF3313_RS07820	PGJ_RS05480	TFKS16_RS02425	BWX39_RS02035	TF3313_RS02965	TFKS16_RS15435	PAC1_RS07745	TIA2EST36_RS02840
TF3313_RS07830	PGJ_RS05605	TFKS16_RS02565	BWX39_RS02285	TF3313_RS02975	TFKS16_RS08635	PAC1_RS07995	TIA2EST36_RS02845
TF3313_RS07855	PGJ_RS05610	TFKS16_RS02670	BWX39_RS02290	TF3313_RS03060	TFKS16_RS08660	PAC1_RS08070	TIA2EST36_RS02955
TF3313_RS07975	PGJ_RS11535	TFKS16_RS02695	BWX39_RS02710	TF3313_RS03070	TFKS16_RS08665	PAC1_RS08080	TIA2EST36_RS11990
TF3313_RS07980	PGJ_RS05660	TFKS16_RS02700	BWX39_RS03060	TF3313_RS03100	TFKS16_RS08675	PAC1_RS08215	TIA2EST36_RS02970
TF3313_RS08015	PGJ_RS05705	TFKS16_RS02800	BWX39_RS03065	TF3313_RS03280	TFKS16_RS08690	PAC1_RS08250	TIA2EST36_RS02975
TF3313_RS08055	PGJ_RS05710	TFKS16_RS02845	BWX39_RS03095	TF3313_RS03350	TFKS16_RS08695	PAC1_RS08320	TIA2EST36_RS02985
TF3313_RS08065	PGJ_RS05720	TFKS16_RS02910	BWX39_RS03780	TF3313_RS03355	TFKS16_RS08715	PAC1_RS08350	TIA2EST36_RS03000
TF3313_RS08070	PGJ_RS05740	TFKS16_RS02920	BWX39_RS05450	TF3313_RS03515	TFKS16_RS08755	PAC1_RS08360	TIA2EST36_RS13670
TF3313_RS08090	PGJ_RS05745	TFKS16_RS02955	BWX39_RS05715	TF3313_RS03535	TFKS16_RS08765	PAC1_RS08490	TIA2EST36_RS03075
TF3313_RS08095	PGJ_RS05925	TFKS16_RS02965	BWX39_RS06900	TF3313_RS03575	TFKS16_RS08775	PAC1_RS08780	TIA2EST36_RS03135
TF3313_RS08100	PGJ_RS06195	TFKS16_RS15660	BWX39_RS07075	TF3313_RS03790	TFKS16_RS08830	PAC1_RS08800	TIA2EST36_RS03170
TF3313_RS08110	PGJ_RS06620	TFKS16_RS03160	BWX39_RS07180	TF3313_RS03845	TFKS16_RS08865	PAC1_RS08805	TIA2EST36_RS03175
TF3313_RS08135	PGJ_RS06625	TFKS16_RS03200	BWX39_RS07810	TF3313_RS03955	TFKS16_RS08885	PAC1_RS08840	TIA2EST36_RS03180
TF3313_RS08160	PGJ_RS07285	TFKS16_RS03205	BWX39_RS07825	TF3313_RS04345	TFKS16_RS08930	PAC1_RS08920	TIA2EST36_RS03205
TF3313_RS08165	PGJ_RS07290	TFKS16_RS03390	BWX39_RS07930	TF3313_RS04355	TFKS16_RS09085	PAC1_RS08990	TIA2EST36_RS03210
TF3313_RS08175	PGJ_RS07680	TFKS16_RS03415	BWX39_RS08190	TF3313_RS04395	TFKS16_RS09090	PAC1_RS09060	TIA2EST36_RS03245
TF3313_RS08185	PGJ_RS08010	TFKS16_RS03425	BWX39_RS08245	TF3313_RS04545	TFKS16_RS09095	PAC1_RS12880	TIA2EST36_RS03250
TF3313_RS08200	PGJ_RS08725	TFKS16_RS03475	BWX39_RS08285	TF3313_RS04565	TFKS16_RS09115	PAC1_RS09195	TIA2EST36_RS03255
TF3313_RS08210	PGJ_RS08825	TFKS16_RS03595	BWX39_RS08310	TF3313_RS04625	TFKS16_RS09455	PAC1_RS09300	TIA2EST36_RS03260
TF3313_RS08235	PGJ_RS08850	TFKS16_RS03620	BWX39_RS08315	TF3313_RS04765	TFKS16_RS09485	PAC1_RS09340	TIA2EST36_RS03280
TF3313_RS08245	PGJ_RS09485	TFKS16_RS03635	BWX39_RS08425	TF3313_RS04790	TFKS16_RS09490	PAC1_RS09405	TIA2EST36_RS03290
TF3313_RS08250	PGJ_RS09680	TFKS16_RS03835	BWX39_RS08445	TF3313_RS05040	TFKS16_RS09510	PAC1_RS09480	TIA2EST36_RS03305
TF3313_RS08255	PGJ_RS09785	TFKS16_RS04045	BWX39_RS08860	TF3313_RS05045	TFKS16_RS09515	PAC1_RS09485	TIA2EST36_RS03310
TF3313_RS08260	PGJ_RS09990	TFKS16_RS04080	BWX39_RS09150	TF3313_RS05275	TFKS16_RS14935	PAC1_RS09505	TIA2EST36_RS03315
TF3313_RS08275	PGJ_RS10010	TFKS16_RS04270	BWX39_RS09635	TF3313_RS14650	TFKS16_RS09565	PAC1_RS09515	TIA2EST36_RS03320
TF3313_RS08280	ALW21_RS00325	TFKS16_RS04330	BWX39_RS09700	TF3313_RS05315	TFKS16_RS09705	PAC1_RS09645	TIA2EST36_RS03360
TF3313_RS08290	ALW21_RS00595	TFKS16_RS04335	BWX39_RS11060	TF3313_RS05420	TFKS16_RS09725	PAC1_RS09700	TIA2EST36_RS03370
TF3313_RS08295	ALW21_RS01145	TFKS16_RS04350	BWX40_RS00245	TF3313_RS05425	TFKS16_RS09735	PAC1_RS09720	TIA2EST36_RS12985
TF3313_RS08450	ALW21_RS01410	TFKS16_RS04380	BWX40_RS00250	TF3313_RS05590	TFKS16_RS09815	PAC1_RS09740	TIA2EST36_RS03395
TF3313_RS08470	ALW21_RS02060	TFKS16_RS04465	BWX40_RS12810	TF3313_RS05625	TFKS16_RS09820	PAC1_RS09785	TIA2EST36_RS03410
TF3313_RS08475	ALW21_RS02605	TFKS16_RS04475	BWX40_RS00805	TF3313_RS05935	TFKS16_RS09850	PAC1_RS09805	TIA2EST36_RS03420
TF3313_RS08500	ALW21_RS02690	TFKS16_RS04530	BWX40_RS00815	TF3313_RS05950	TFKS16_RS09865	PAC1_RS09820	TIA2EST36_RS03450
TF3313_RS08525	ALW21_RS02805	TFKS16_RS04590	BWX40_RS00820	TF3313_RS06110	TFKS16_RS09870	PAC1_RS09830	TIA2EST36_RS03505
TF3313_RS08550	ALW21_RS02850	TFKS16_RS04850	BWX40_RS00860	TF3313_RS06170	TFKS16_RS09975	PAC1_RS09850	TIA2EST36_RS03510
TF3313_RS08605	ALW21_RS05095	TFKS16_RS04895	BWX40_RS00905	TF3313_RS06200	TFKS16_RS10065	PAC1_RS09970	TIA2EST36_RS03520
TF3313_RS08640	ALW21_RS06045	TFKS16_RS04900	BWX40_RS01145	TF3313_RS06215	TFKS16_RS14500	PAC1_RS10145	TIA2EST36_RS03580
TF3313_RS08645	ALW21_RS06960	TFKS16_RS04925	BWX40_RS01270	TF3313_RS06240	TFKS16_RS10095	PAC1_RS10220	TIA2EST36_RS03645
TF3313_RS08665	ALW21_RS07665	TFKS16_RS04960	BWX40_RS01300	TF3313_RS06245	TFKS16_RS10105	PAC1_RS10260	TIA2EST36_RS03705
TF3313_RS08675	ALW21_RS07800	TFKS16_RS04985	BWX40_RS01335	TF3313_RS06255	TFKS16_RS10245	PAC1_RS10485	TIA2EST36_RS03730
TF3313_RS08680	ALW21_RS09470	TFKS16_RS05030	BWX40_RS01340	TF3313_RS06385	TFKS16_RS15270	PAC1_RS10570	TIA2EST36_RS03810
TF3313_RS08690	ALW21_RS09625	TFKS16_RS05065	BWX40_RS01355	TF3313_RS06390	TFKS16_RS10385	PAC1_RS10605	TIA2EST36_RS03825
TF3313_RS08725	ALW21_RS10255	TFKS16_RS05075	BWX40_RS01875	TF3313_RS06420	TFKS16_RS10400	PAC1_RS10655	TIA2EST36_RS03855
TF3313_RS08745	ALW21_RS11030	TFKS16_RS05340	BWX40_RS02000	TF3313_RS06765	TFKS16_RS14520	PAC1_RS10675	TIA2EST36_RS03870
TF3313_RS08880	ALW23_RS00245	TFKS16_RS05350	BWX40_RS02205	TF3313_RS06935	TFKS16_RS10920	PAC1_RS10705	TIA2EST36_RS03910
TF3313_RS08900	ALW23_RS00330	TFKS16_RS05380	BWX40_RS02260	TF3313_RS07065	TFKS16_RS10935	PAC1_RS10735	TIA2EST36_RS03920
TF3313_RS08925	ALW23_RS01575	TFKS16_RS05425	BWX40_RS02320	TF3313_RS07265	TFKS16_RS10955	PAC1_RS10790	TIA2EST36_RS03930
TF3313_RS08950	ALW23_RS02255	TFKS16_RS14815	BWX40_RS03275	TF3313_RS07310	TFKS16_RS11005	PAC1_RS10835	TIA2EST36_RS03935
TF3313_RS09005	ALW23_RS02550	TFKS16_RS05580	BWX40_RS03280	TF3313_RS07380	TFKS16_RS11025	PAC1_RS10890	TIA2EST36_RS03945
TF3313_RS09015	ALW23_RS02815	TFKS16_RS05625	BWX40_RS03310	TF3313_RS07385	TFKS16_RS11065	PAC1_RS10970	TIA2EST36_RS03975
TF3313_RS09020	ALW23_RS02975	TFKS16_RS05630	BWX40_RS03320	TF3313_RS07545	TFKS16_RS11080	PAC1_RS11015	TIA2EST36_RS03980
TF3313_RS09030	ALW23_RS04755	TFKS16_RS05645	BWX40_RS03325	TF3313_RS07680	TFKS16_RS11110	PAC1_RS11160	TIA2EST36_RS04000
TF3313_RS09040	ALW23_RS05180	TFKS16_RS05655	BWX40_RS03340	TF3313_RS07760	TFKS16_RS11125	PAC1_RS11315	TIA2EST36_RS04005
TF3313_RS09050	ALW23_RS06130	TFKS16_RS05750	BWX40_RS03395	TF3313_RS07775	TFKS16_RS11130	PAC1_RS11410	TIA2EST36_RS04020
TF3313_RS09055	ALW23_RS07025	TFKS16_RS15685	BWX40_RS03405	TF3313_RS07835	TFKS16_RS11135	PAC1_RS11610	TIA2EST36_RS04100
TF3313_RS09060	ALW23_RS07625	TFKS16_RS05775	BWX40_RS03415	TF3313_RS07845	TFKS16_RS11140	PAC1_RS11630	TIA2EST36_RS04150
TF3313_RS09085	ALW23_RS07890	TFKS16_RS05805	BWX40_RS03425	TF3313_RS07870	TFKS16_RS11145	PREDE_RS04675	TIA2EST36_RS04155
TF3313_RS09090	ALW23_RS07940	TFKS16_RS05875	BWX40_RS03430	TF3313_RS08045	TFKS16_RS11220	PREDE_RS13345	TIA2EST36_RS04160
TF3313_RS09105	ALW23_RS08845	TFKS16_RS05915	BWX40_RS03445	TF3313_RS08205	TFKS16_RS11280	SY1_RS00235	TIA2EST36_RS04165
TF3313_RS09115	ALW23_RS09425	TFKS16_RS05930	BWX40_RS03450	TF3313_RS08215	TFKS16_RS11295	SY1_RS00545	TIA2EST36_RS04185
TF3313_RS09130	ALW23_RS11790	TFKS16_RS05940	BWX40_RS03460	TF3313_RS08320	TFKS16_RS11315	SY1_RS00865	TIA2EST36_RS04230
TF3313_RS09150	ALW23_RS11855	TFKS16_RS06115	BWX40_RS03465	TF3313_RS08365	TFKS16_RS11340	SY1_RS01180	TIA2EST36_RS04245
TF3313_RS09195	ALW29_RS01425	TFKS16_RS06160	BWX40_RS03485	TF3313_RS08465	TFKS16_RS11345	SY1_RS01590	TIA2EST36_RS04295
TF3313_RS09200	ALW29_RS01895	TFKS16_RS06310	BWX40_RS03530	TF3313_RS15490	TFKS16_RS11355	SY1_RS02460	TIA2EST36_RS04310
TF3313_RS09240	ALW29_RS02395	TFKS16_RS06325	BWX40_RS03540	TF3313_RS08530	TFKS16_RS11360	SY1_RS02530	TIA2EST36_RS04315
TF3313_RS09250	ALW29_RS02660	TFKS16_RS14855	BWX40_RS03550	TF3313_RS08565	TFKS16_RS11420	SY1_RS02970	TIA2EST36_RS04360
TF3313_RS09265	ALW29_RS02820	TFKS16_RS06350	BWX40_RS03580	TF3313_RS08600	TFKS16_RS11440	SY1_RS02990	TIA2EST36_RS04390
TF3313_RS14775	ALW29_RS04430	TFKS16_RS06485	BWX40_RS03780	TF3313_RS08695	TFKS16_RS11450	SY1_RS03600	TIA2EST36_RS04405
TF3313_RS09345	ALW29_RS05025	TFKS16_RS06555	BWX40_RS03820	TF3313_RS08825	TFKS16_RS11455	SY1_RS03775	TIA2EST36_RS04425
TF3313_RS09375	ALW29_RS05980	TFKS16_RS06605	BWX40_RS03860	TF3313_RS08830	TFKS16_RS11490	SY1_RS03870	TIA2EST36_RS04435
TF3313_RS09380	ALW29_RS07500	TFKS16_RS06745	BWX40_RS04025	TF3313_RS08995	TFKS16_RS15590	SY1_RS03880	TIA2EST36_RS04445
TF3313_RS09395	ALW29_RS07765	TFKS16_RS06755	BWX40_RS04195	TF3313_RS09285	TFKS16_RS11515	SY1_RS04315	TIA2EST36_RS04450
TF3313_RS09410	ALW29_RS07815	TFKS16_RS06905	BWX40_RS04355	TF3313_RS09520	TFKS16_RS11550	SY1_RS04775	TIA2EST36_RS04545
TF3313_RS09430	ALW29_RS08715	TFKS16_RS06920	BWX40_RS04440	TF3313_RS10285	TFKS16_RS11565	SY1_RS05725	TIA2EST36_RS04550
TF3313_RS09465	ALW29_RS09295	TFKS16_RS06945	BWX40_RS04490	TF3313_RS10330	TFKS16_RS11570	SY1_RS05890	TIA2EST36_RS04555
TF3313_RS09495	ALW29_RS09455	TFKS16_RS06980	BWX40_RS04615	TF3313_RS10420	TFKS16_RS11580	SY1_RS05920	TIA2EST36_RS04585
TF3313_RS09500	ALW29_RS10295	TFKS16_RS06985	BWX40_RS04705	TF3313_RS10540	TFKS16_RS11635	SY1_RS05950	TIA2EST36_RS04625
TF3313_RS09610	ALW29_RS10475	TFKS16_RS06990	BWX40_RS04965	TF3313_RS10660	TFKS16_RS11665	SY1_RS06140	TIA2EST36_RS04630
TF3313_RS09615	ALW29_RS10810	TFKS16_RS06995	BWX40_RS05075	TF3313_RS15300	TFKS16_RS11680	SY1_RS06200	TIA2EST36_RS04640
TF3313_RS09625	ALW33_RS00330	TFKS16_RS07065	BWX40_RS05080	TF3313_RS10865	TFKS16_RS11695	SY1_RS06645	TIA2EST36_RS04665
TF3313_RS09630	ALW33_RS01315	TFKS16_RS07095	BWX40_RS05265	TF3313_RS14435	TFKS16_RS11705	SY1_RS06800	TIA2EST36_RS04670
TF3313_RS09640	ALW33_RS01570	TFKS16_RS07135	BWX40_RS05575	TF3313_RS11300	TFKS16_RS11765	SY1_RS07045	TIA2EST36_RS04675
TF3313_RS09650	ALW33_RS02035	TFKS16_RS07190	BWX40_RS05590	TF3313_RS11380	TFKS16_RS11770	SY1_RS07050	TIA2EST36_RS04695
TF3313_RS09690	ALW33_RS02140	TFKS16_RS07490	BWX40_RS05840	TF3313_RS11640	TFKS16_RS11775	SY1_RS07660	TIA2EST36_RS04700
TF3313_RS09695	ALW33_RS02805	TFKS16_RS07565	BWX40_RS05960	TF3313_RS11805	TFKS16_RS11780	SY1_RS08260	TIA2EST36_RS04710
TF3313_RS09700	ALW33_RS04560	TFKS16_RS14885	BWX40_RS06280	TF3313_RS12055	TFKS16_RS11785	SY1_RS08395	TIA2EST36_RS04730
TF3313_RS09705	ALW33_RS04585	TFKS16_RS07705	BWX40_RS06290	TF3313_RS12165	TFKS16_RS11795	SY1_RS08970	TIA2EST36_RS04735
TF3313_RS09715	ALW33_RS05055	TFKS16_RS07710	BWX40_RS06295	TF3313_RS12430	TFKS16_RS11815	SY1_RS09270	TIA2EST36_RS04740
TF3313_RS09720	ALW33_RS05210	TFKS16_RS07760	BWX40_RS06310	TF3313_RS12490	TFKS16_RS11830	SY1_RS09295	TIA2EST36_RS04770
TF3313_RS09760	ALW33_RS06130	TFKS16_RS07775	BWX40_RS06365	TF3313_RS12495	TFKS16_RS11915	SY1_RS09370	TIA2EST36_RS04790
TF3313_RS09830	ALW33_RS06910	TFKS16_RS07785	BWX40_RS06410	TF3313_RS12740	TFKS16_RS11920	SY1_RS09585	TIA2EST36_RS04845
TF3313_RS09840	ALW33_RS07650	TFKS16_RS07805	BWX40_RS06510	TF3313_RS12820	TFKS16_RS11975	SY1_RS09630	TIA2EST36_RS04870
TF3313_RS09845	ALW33_RS07785	TFKS16_RS07820	BWX40_RS06550	TF3313_RS12935	TFKS16_RS12000	SY1_RS09995	TIA2EST36_RS04900
TF3313_RS09850	ALW33_RS09235	TFKS16_RS07925	BWX40_RS06625	TF3313_RS13010	TFKS16_RS12010	SY1_RS10075	TIA2EST36_RS04920
TF3313_RS09855	ALW33_RS09340	TFKS16_RS08155	BWX40_RS06640	TF3313_RS13645	TFKS16_RS12020	SY1_RS10270	TIA2EST36_RS05025
TF3313_RS09865	ALW33_RS10345	TFKS16_RS08290	BWX40_RS06740	TF3313_RS13705	TFKS16_RS12025	SY1_RS10295	TIA2EST36_RS05080
TF3313_RS09900	ALW33_RS10860	TFKS16_RS08385	BWX40_RS07000	TF3313_RS13825	TFKS16_RS12055	SY1_RS10730	TIA2EST36_RS13740
TF3313_RS09905	ALW33_RS11660	TFKS16_RS08405	BWX40_RS07315	TF3313_RS13990	TFKS16_RS12070	SY1_RS10755	TIA2EST36_RS05090
TF3313_RS10200	CRECT_RS00160	TFKS16_RS08465	BWX40_RS07320	TF3313_RS14010	TFKS16_RS12085	SY1_RS10840	TIA2EST36_RS05155
TF3313_RS10240	CRECT_RS00290	TFKS16_RS08685	BWX40_RS07325	TFKS16_RS00075	TFKS16_RS12090	SY1_RS11335	TIA2EST36_RS05160
TF3313_RS10250	CRECT_RS00330	TFKS16_RS08720	BWX40_RS07330	TFKS16_RS00090	TFKS16_RS12110	SY1_RS11780	TIA2EST36_RS05165
TF3313_RS15515	CRECT_RS00435	TFKS16_RS08870	BWX40_RS07490	TFKS16_RS00100	TFKS16_RS12115	PAGK_RS00225	TIA2EST36_RS05195
TF3313_RS10260	CRECT_RS00470	TFKS16_RS08950	BWX40_RS07560	TFKS16_RS00140	TFKS16_RS12135	PAGK_RS00345	TIA2EST36_RS05210
TF3313_RS10265	CRECT_RS12895	TFKS16_RS09045	BWX40_RS07635	TFKS16_RS00220	TFKS16_RS12185	PAGK_RS00390	TIA2EST36_RS05215
TF3313_RS10270	CRECT_RS00990	TFKS16_RS09150	BWX40_RS07775	TFKS16_RS00790	TFKS16_RS12190	PAGK_RS00750	TIA2EST36_RS05220
TF3313_RS10275	CRECT_RS01060	TFKS16_RS09645	BWX40_RS07875	TFKS16_RS00910	TFKS16_RS12195	PAGK_RS00780	TIA2EST36_RS05325
TF3313_RS10280	CRECT_RS01150	TFKS16_RS09655	BWX40_RS07945	TFKS16_RS00975	TFKS16_RS12215	PAGK_RS01020	TIA2EST36_RS05340
TF3313_RS10290	CRECT_RS01200	TFKS16_RS09710	BWX40_RS07985	TFKS16_RS00980	TFKS16_RS12230	PAGK_RS01085	TIA2EST36_RS05350
TF3313_RS10325	CRECT_RS01270	TFKS16_RS09810	BWX40_RS07995	TFKS16_RS01710	TFKS16_RS12305	PAGK_RS01130	TIA2EST36_RS05355
TF3313_RS10350	CRECT_RS01680	TFKS16_RS10005	BWX40_RS08090	TFKS16_RS01945	TFKS16_RS12315	PAGK_RS01290	TIA2EST36_RS05360
TF3313_RS10355	CRECT_RS01685	TFKS16_RS10015	BWX40_RS08205	TFKS16_RS01995	TFKS16_RS12350	PAGK_RS01325	TIA2EST36_RS05375
TF3313_RS10370	CRECT_RS01690	TFKS16_RS10050	BWX40_RS08210	TFKS16_RS02050	TFKS16_RS12355	PAGK_RS01430	TIA2EST36_RS05400
TF3313_RS14390	CRECT_RS01770	TFKS16_RS10055	BWX40_RS08250	TFKS16_RS02105	TFKS16_RS12360	PAGK_RS01580	TIA2EST36_RS05445
TF3313_RS10390	CRECT_RS01775	TFKS16_RS10340	BWX40_RS08300	TFKS16_RS02360	TFKS16_RS12365	PAGK_RS01685	TIA2EST36_RS05455
TF3313_RS10400	CRECT_RS01840	TFKS16_RS10355	BWX40_RS08370	TFKS16_RS02515	TFKS16_RS12375	PAGK_RS01730	TIA2EST36_RS05465
TF3313_RS10410	CRECT_RS02215	TFKS16_RS10390	BWX40_RS08375	TFKS16_RS02750	TFKS16_RS12450	PAGK_RS01865	TIA2EST36_RS05480
TF3313_RS10415	CRECT_RS02290	TFKS16_RS10415	BWX40_RS08385	TFKS16_RS02825	TFKS16_RS12460	PAGK_RS02040	TIA2EST36_RS05505
TF3313_RS10425	CRECT_RS02385	TFKS16_RS10420	BWX40_RS08390	TFKS16_RS02930	TFKS16_RS12465	PAGK_RS02085	TIA2EST36_RS05540
TF3313_RS10430	CRECT_RS02535	TFKS16_RS10435	BWX40_RS08395	TFKS16_RS03140	TFKS16_RS12470	PAGK_RS02195	TIA2EST36_RS05565
TF3313_RS10435	CRECT_RS02940	TFKS16_RS10790	BWX40_RS08715	TFKS16_RS03215	TFKS16_RS12510	PAGK_RS02200	TIA2EST36_RS05575
TF3313_RS10445	CRECT_RS02965	TFKS16_RS10990	BWX40_RS08730	TFKS16_RS03405	TFKS16_RS12515	PAGK_RS02270	TIA2EST36_RS05625
TF3313_RS10450	CRECT_RS03000	TFKS16_RS10995	BWX40_RS08830	TFKS16_RS03520	TFKS16_RS12565	PAGK_RS02275	TIA2EST36_RS05650
TF3313_RS10460	CRECT_RS03025	TFKS16_RS11010	BWX40_RS08840	TFKS16_RS03540	TFKS16_RS12600	PAGK_RS02315	TIA2EST36_RS05675
TF3313_RS10475	CRECT_RS03075	TFKS16_RS11030	BWX40_RS08920	TFKS16_RS03545	TFKS16_RS12635	PAGK_RS02420	TIA2EST36_RS05715
TF3313_RS10490	CRECT_RS03110	TFKS16_RS11085	BWX40_RS08935	TFKS16_RS03570	TFKS16_RS12660	PAGK_RS02440	TIA2EST36_RS05725
TF3313_RS10505	CRECT_RS03130	TFKS16_RS11100	BWX40_RS08985	TFKS16_RS03575	TFKS16_RS12745	PAGK_RS02490	TIA2EST36_RS05735
TF3313_RS10515	CRECT_RS03180	TFKS16_RS11105	BWX40_RS09205	TFKS16_RS03700	TFKS16_RS12780	PAGK_RS02630	TIA2EST36_RS05775
TF3313_RS10575	CRECT_RS03335	TFKS16_RS11240	BWX40_RS09215	TFKS16_RS03710	TFKS16_RS12820	PAGK_RS02645	TIA2EST36_RS05795
TF3313_RS14395	CRECT_RS03460	TFKS16_RS11270	BWX40_RS09255	TFKS16_RS03740	TFKS16_RS12850	PAGK_RS02860	TIA2EST36_RS05885
TF3313_RS10625	CRECT_RS03690	TFKS16_RS11335	BWX40_RS09260	TFKS16_RS03755	TFKS16_RS12855	PAGK_RS02890	TIA2EST36_RS05900
TF3313_RS10630	CRECT_RS03705	TFKS16_RS11400	BWX40_RS09425	TFKS16_RS03785	TFKS16_RS12900	PAGK_RS02910	TIA2EST36_RS05910
[truncated: 30,580 more rows]
