# Supplementary material for: Longitudinal host-microbiome dynamics of metatranscription identify hallmarks of progression in periodontitis
Source: Microbiome. 2025 May 14;13:119. doi: 10.1186/s40168-025-02108-8 (PMC12077055; doi:10.1186/s40168-025-02108-8)
Supplement: Supplementary file 13 — Additional file 12. [file 40168_2025_2108_MOESM12_ESM.xlsx]

## Sheet: stable cluster1-2 activated
ID	Term	Ontology Source	Term PValue	Term PValue Corrected with Bonferroni step down	Group PValue	Group PValue Corrected with Bonferroni step down	GOLevels	GOGroups	% Associated Genes	Nr. Genes	Associated Genes Found
GO:0000041	transition metal ion transport	GO_BiologicalProcess-GOA_08.04.2016_08h58	3.7343e-23	3.71563e-20	3.7343e-23	4.81725e-21	[7]	Group000	17.8161	31	[ALW21_RS02180, ALW23_RS02305, ALW29_RS02155, ALW33_RS02300, CASZ1_RS02175, CASZ2_RS02185, CPA42_RS02315, DXN06_RS05635, EGX38_RS11655, EGY06_RS05405, F6X01_RS02315, FNX46_RS02325, GDK37_RS09970, HMPREF0675_RS02305, LCQ46_RS03490, LI931_RS02255, OYC54_RS02370, PAC1_RS02175, PAGK_RS02310, PAZ_RS02165, PPA_RS02180, QQA41_RS02245, QQA42_RS02240, TIA1EST1_RS02155, TIA2EST22_RS02140, TIA2EST2_RS02090,…
GO:0003676	nucleic acid binding	GO_BiologicalProcess-GOA_08.04.2016_08h58	9.26583e-12	8.56163e-09	9.26583e-12	8.24659e-10	[1, 2, 3, 4, 5]	Group001	2.55182	229	[ADK06_RS03120, AIF0345_RS14645, ALW21_RS01245, ALW21_RS02420, ALW21_RS03980, ALW21_RS08185, ALW23_RS02545, ALW23_RS04105, ALW23_RS08110, ALW29_RS01265, ALW29_RS02390, ALW29_RS03950, ALW29_RS07985, ALW33_RS01410, ALW33_RS02535, ALW33_RS04100, AXE84_RS09675, AXE84_RS11390, BFO_RS01495, BFO_RS04375, BGK60_RS13420, BJT84_RS01485, BJT84_RS04695, BJU00_RS04125, BJU00_RS06070, BKH15_RS10170, BKH15_RS11…
GO:0008236	serine-type peptidase activity	GO_BiologicalProcess-GOA_08.04.2016_08h58	2.44319e-09	2.19398e-06	2.44319e-09	1.83239e-07	[1, 2, 3]	Group002	3.09516	94	[AIF0345_RS15030, ALW21_RS03075, ALW23_RS03205, ALW29_RS03050, ALW33_RS03195, BFO_RS00240, BFO_RS02225, BFO_RS02950, BFO_RS08830, BGK60_RS02450, BGK60_RS02660, BGK60_RS07370, BGK60_RS11180, BGK60_RS12885, BJT84_RS00235, BJT84_RS02280, BJT84_RS08740, BJT84_RS14965, BJU00_RS01810, BJU00_RS02785, BJU00_RS08350, BJU00_RS08425, BJU00_RS14550, CASZ1_RS03135, CASZ2_RS03145, CPA42_RS03290, CRECT_RS01200,…
GO:0004424	imidazoleglycerol-phosphate dehydratase activity	GO_BiologicalProcess-GOA_08.04.2016_08h58	2.37127e-07	0.00020464	2.37127e-07	1.23306e-05	[2, 3]	Group003	5.88235	22	[ALW23_RS05895, ALW29_RS05745, ALW33_RS05895, CASZ1_RS05925, CASZ2_RS05940, CPA42_RS06170, EGX38_RS07770, EGY06_RS01545, F6X01_RS06180, FNX46_RS06185, GDK37_RS00755, HMPREF0675_RS05900, OYC54_RS06125, PAC1_RS05940, PAGK_RS05270, PAZ_RS05750, TIA1EST1_RS05740, TIA2EST22_RS05735, TIA2EST2_RS05680, TIA2EST36_RS05715, TPCU426_RS05915, cact_RS05935]
GO:0004471	malate dehydrogenase (decarboxylating) (NAD+) activity	GO_BiologicalProcess-GOA_08.04.2016_08h58	2.33146e-07	0.000201438	2.33146e-07	1.23567e-05	[2, 3]	Group004	8.37989	15	[FNX46_RS01735, FNX46_RS04785, HMPREF1218_RS04265, LI931_RS01660, OYC54_RS01800, OYC54_RS04750, QQA41_RS01655, QQA42_RS01650, RWM49_RS06415, RYI03_RS07285, TPCU426_RS01600, TPCU426_RS04540, cact_RS01615, cact_RS04570, cbac_RS01635]
GO:0004476	mannose-6-phosphate isomerase activity	GO_BiologicalProcess-GOA_08.04.2016_08h58	2.79198e-15	2.65796e-12	2.79198e-15	3.01534e-13	[2, 3]	Group005	7.38007	40	[ALW21_RS00045, ALW21_RS02285, ALW23_RS00050, ALW29_RS00045, ALW33_RS00045, ALW33_RS08430, CASZ1_RS00045, CASZ2_RS00045, CPA42_RS00045, CRECT_RS04350, DXN06_RS07950, EGX38_RS01480, EGY06_RS07675, F6X01_RS00045, FNX46_RS00045, GDK37_RS07770, HMPREF0675_RS00045, LCQ46_RS01295, LCQ46_RS03610, LI931_RS00045, LI931_RS02375, LK437_RS09510, OYC54_RS00045, PAC1_RS00045, PAGK_RS00040, PAZ_RS00045, PPA_RS0…
GO:0004494	methylmalonyl-CoA mutase activity	GO_BiologicalProcess-GOA_08.04.2016_08h58	3.02803e-16	2.91902e-13	3.02803e-16	3.48223e-14	[2, 3]	Group006	11.3281	29	[ALW23_RS03195, ALW29_RS03040, ALW33_RS03185, BJU00_RS10925, CASZ1_RS03125, CASZ2_RS03135, CPA42_RS03280, EGX38_RS10690, EGY06_RS04445, F6X01_RS03275, FJN16_RS05710, FNX46_RS03285, GDK37_RS03665, GDK37_RS03670, HMPREF0675_RS03195, KCI35_RS06280, LA319_RS06820, OYC54_RS03310, PAC1_RS03075, PAGK_RS07980, PAZ_RS03055, TF3313_RS11280, TFUB4_RS11290, TIA1EST1_RS03045, TIA2EST22_RS03030, TIA2EST2_RS029…
GO:0004590	orotidine-5'-phosphate decarboxylase activity	GO_BiologicalProcess-GOA_08.04.2016_08h58	5.98641e-13	5.60927e-10	5.98641e-13	5.74696e-11	[2, 3]	Group007	5.25762	50	[ALW21_RS05045, ALW23_RS05130, ALW29_RS04975, ALW33_RS05135, BFO_RS05955, CASZ1_RS05155, CASZ2_RS05170, CF003_RS11100, CPA42_RS05375, CS544_RS06240, CS550_RS09830, CUC00_RS00295, D468_RS0106145, E4N77_RS06600, E4N80_RS02470, EGX38_RS08565, EGY06_RS02340, EL210_RS07045, F6X01_RS05385, FJN16_RS10505, FNX46_RS05390, GDK37_RS01550, GWP43_RS10520, HMPREF0675_RS05130, LCQ46_RS06475, LI931_RS06420, MCS2…
GO:0005416	amino acid:cation symporter activity	GO_BiologicalProcess-GOA_08.04.2016_08h58	3.2024e-20	3.15436e-17	3.2024e-20	4.00299e-18	[7, 8, 9, 10]	Group008	23	23	[ALW23_RS08930, ALW29_RS08800, ALW33_RS08840, CASZ1_RS09095, CASZ2_RS09105, CPA42_RS09430, EGX38_RS04620, EGY06_RS10825, F6X01_RS09455, FNX46_RS09430, GDK37_RS04605, HMPREF0389_RS08430, HMPREF0675_RS08855, OYC54_RS09400, PAC1_RS08990, PAGK_RS08855, PAZ_RS08785, TIA1EST1_RS08765, TIA2EST22_RS08765, TIA2EST2_RS08725, TIA2EST36_RS08745, TPCU426_RS09165, cact_RS09105]
GO:0005507	copper ion binding	GO_BiologicalProcess-GOA_08.04.2016_08h58	4.58789e-08	4.01441e-05	4.58789e-08	2.75274e-06	[1, 2, 3, 4]	Group009	4.51128	36	[ALW21_RS00465, ALW21_RS02390, ALW23_RS00470, ALW23_RS02515, ALW29_RS02360, ALW33_RS02505, DXN06_RS05390, DXN06_RS07490, F6X01_RS02555, FJN16_RS02895, FK267_RS06530, FNX46_RS02565, HMPREF0675_RS02510, I6I08_RS02080, LCQ46_RS01730, LI931_RS00485, LI931_RS02485, OYC54_RS00480, OYC54_RS02605, PAC1_RS00470, PAC1_RS02385, PPA_RS00465, PPA_RS02395, QQA41_RS00490, QQA41_RS02470, QQA42_RS00485, QQA42_RS0…
GO:0005524	ATP binding	GO_BiologicalProcess-GOA_08.04.2016_08h58	4.04513e-19	3.97232e-16	4.04513e-19	5.01597e-17	[1, 2, 3, 4, 5, 6, 9]	Group010	1.96656	1657	[ADK06_RS03120, AIF0345_RS00885, AIF0345_RS00910, AIF0345_RS02755, AIF0345_RS04290, AIF0345_RS09375, AIF0345_RS10240, AIF0345_RS11255, AIF0345_RS11910, AIF0345_RS12445, AIF0345_RS13120, AIF0345_RS14645, ALW21_RS00005, ALW21_RS00020, ALW21_RS00055, ALW21_RS00230, ALW21_RS00805, ALW21_RS00870, ALW21_RS01120, ALW21_RS01245, ALW21_RS01610, ALW21_RS01735, ALW21_RS02070, ALW21_RS02690, ALW21_RS02770, A…
GO:0005737	cytoplasm	GO_BiologicalProcess-GOA_08.04.2016_08h58	2.22083e-11	2.0476e-08	2.22083e-11	1.95433e-09	[1, 2, 3, 4, 5, 6, 7, 9]	Group011	2.02438	759	[ALW21_RS00930, ALW21_RS01130, ALW21_RS02470, ALW21_RS02710, ALW21_RS03415, ALW21_RS05345, ALW21_RS05930, ALW21_RS05935, ALW21_RS05980, ALW21_RS07065, ALW21_RS07665, ALW21_RS11735, ALW21_RS14280, ALW23_RS01110, ALW23_RS01430, ALW23_RS02080, ALW23_RS02595, ALW23_RS02835, ALW23_RS04755, ALW23_RS05430, ALW23_RS06015, ALW23_RS06020, ALW23_RS06065, ALW23_RS06765, ALW23_RS07130, ALW23_RS08715, ALW23_RS…
GO:0003697	single-stranded DNA binding	GO_BiologicalProcess-GOA_08.04.2016_08h58	8.61865e-06	0.00712763	8.61865e-06	0.000206848	[1, 2, 3, 4, 5, 6]	Group012	3.38843	41	[ALW21_RS00020, ALW23_RS00020, ALW29_RS00020, ALW33_RS00020, BJU00_RS02630, CASZ1_RS00020, CASZ2_RS00020, CF003_RS12030, CPA42_RS00020, CRECT_RS04605, DXN06_RS07975, EGX38_RS01505, EGY06_RS07700, F6X01_RS00020, FNX46_RS00020, GDK37_RS07745, HMPREF0675_RS00020, KCI35_RS01535, LCQ46_RS01270, LI931_RS00020, LK437_RS09765, MCS24_RS06730, MCS25_RS01275, MCS27_RS01280, NY148_RS01250, OYC54_RS00020, PAG…
GO:0005840	ribosome	GO_BiologicalProcess-GOA_08.04.2016_08h58	3.59305e-06	0.00300738	3.59305e-06	0.000118571	[1, 3, 4, 5]	Group013	2.11251	267	[ADD47_RS05625, ADK06_RS03805, ALW21_RS09335, ALW21_RS09340, ALW21_RS09400, ALW23_RS09285, ALW23_RS09305, ALW23_RS09350, ALW29_RS09155, ALW29_RS09175, ALW29_RS09220, ALW33_RS06680, ALW33_RS09200, ALW33_RS09265, AMK43_RS04305, AMK43_RS07645, BCB71_RS11850, BFO_RS06790, BGK60_RS04935, BGK60_RS08615, BJT84_RS06610, BJU00_RS06270, BJU00_RS13270, BKH16_RS04925, BKH17_RS00685, BQ6428_RS03385, BWX39_RS0…
GO:0005886	plasma membrane	GO_BiologicalProcess-GOA_08.04.2016_08h58	4.17621e-07	0.000359154	4.17621e-07	2.04634e-05	[1, 2, 3, 4, 5, 7, 10]	Group014	2.08658	348	[AIF0345_RS11855, ALW21_RS01475, ALW21_RS01740, ALW21_RS01745, ALW21_RS02190, ALW23_RS01070, ALW23_RS01640, ALW23_RS01890, ALW23_RS02315, ALW23_RS05930, ALW23_RS06200, ALW29_RS00905, ALW29_RS01490, ALW29_RS01740, ALW29_RS02165, ALW29_RS05780, ALW29_RS06050, ALW33_RS01065, ALW33_RS01635, ALW33_RS01880, ALW33_RS01885, ALW33_RS02310, ALW33_RS05930, ALW33_RS06205, BFO_RS02310, BFO_RS04205, BFO_RS0863…
GO:0006013	mannose metabolic process	GO_BiologicalProcess-GOA_08.04.2016_08h58	1.2868e-05	0.0105775	1.2868e-05	0.000257361	[5, 6]	Group015	11.7647	8	[ALW23_RS07475, ALW29_RS07345, F6X01_RS07890, FNX46_RS07880, OYC54_RS07860, PAC1_RS07535, TIA1EST1_RS07300, cact_RS07590]
GO:0006064	glucuronate catabolic process	GO_BiologicalProcess-GOA_08.04.2016_08h58	1.51854e-22	1.50639e-19	1.51854e-22	1.94373e-20	[7, 8, 9]	Group016	17.033	31	[ALW21_RS11790, ALW23_RS11805, ALW29_RS11570, ALW33_RS11610, CASZ1_RS11925, CASZ2_RS11985, CPA42_RS12390, DXN06_RS08150, EGX38_RS01680, EGY06_RS07875, F6X01_RS12405, FNX46_RS12360, GDK37_RS07570, HMPREF0675_RS11645, LCQ46_RS01105, LI931_RS12260, OYC54_RS12370, PAC1_RS11775, PAGK_RS11630, PAZ_RS11560, PPA_RS11770, QQA41_RS12210, QQA42_RS12225, TIA1EST1_RS11535, TIA2EST22_RS11650, TIA2EST2_RS11515,…
GO:0006108	malate metabolic process	GO_BiologicalProcess-GOA_08.04.2016_08h58	1.2809e-15	1.2271e-12	1.2809e-15	1.43461e-13	[7]	Group017	11.7391	27	[ALW21_RS08830, ALW23_RS08775, ALW29_RS08645, CASZ1_RS08930, CASZ2_RS08940, CPA42_RS09260, DXN06_RS11365, EGY06_RS11005, F6X01_RS09275, FNX46_RS09250, GDK37_RS04425, LCQ46_RS10425, LI931_RS09205, OYC54_RS09235, PAC1_RS08840, PAZ_RS08630, PPA_RS08790, QQA41_RS09165, QQA42_RS09180, TIA1EST1_RS08610, TIA2EST22_RS08615, TIA2EST2_RS08575, TIA2EST36_RS08595, TIB1ST10_RS08820, TPCU426_RS09000, cact_RS08…
GO:0008706	6-phospho-beta-glucosidase activity	GO_BiologicalProcess-GOA_08.04.2016_08h58	4.92092e-09	4.38946e-06	4.92092e-09	3.49386e-07	[3]	Group018	30.7692	8	[FNX46_RS00350, LI931_RS00305, OYC54_RS00300, QQA41_RS00305, QQA42_RS00305, TPCU426_RS00300, cact_RS00310, cbac_RS00305]
GO:0006206	pyrimidine nucleobase metabolic process	GO_BiologicalProcess-GOA_08.04.2016_08h58	7.87369e-19	7.72409e-16	7.87369e-19	9.68464e-17	[5, 6, 7]	Group019	14.0777	29	[ALW21_RS06935, ALW23_RS07000, ALW29_RS06865, ALW33_RS06885, CASZ1_RS07085, CASZ2_RS07100, CPA42_RS07380, DXN06_RS00525, EGY06_RS00350, F6X01_RS07390, FNX46_RS07380, GDK37_RS12075, LCQ46_RS08440, LI931_RS04440, OYC54_RS07355, PAC1_RS07065, PAGK_RS04285, PAZ_RS06840, PPA_RS06910, QQA41_RS04415, QQA42_RS07185, TIA1EST1_RS06830, TIA2EST22_RS06835, TIA2EST2_RS06785, TIA2EST36_RS06820, TIB1ST10_RS0693…
GO:0000451	rRNA 2'-O-methylation	GO_BiologicalProcess-GOA_08.04.2016_08h58	2.25641e-08	1.98564e-05	2.25641e-08	1.4441e-06	[6, 7, 8, 9, 10, 11, 12]	Group020	4.35256	40	[ALW21_RS02675, ALW23_RS02800, ALW29_RS02645, ALW33_RS02790, CASZ1_RS02715, CASZ2_RS02725, CPA42_RS02870, CS388_RS03470, CS545_RS08990, CTM55_RS03115, D468_RS0103065, DXN06_RS05085, EGX38_RS11095, EGY06_RS04850, EL210_RS10955, F6X01_RS02865, G448_RS0103050, GDK37_RS10525, HMPREF0665_RS04870, HMPREF0675_RS02795, HMPREF1218_RS09205, JCM14110_RS06290, LA319_RS04555, LCQ46_RS04020, LI931_RS02785, NW1…
GO:0006268	DNA unwinding involved in DNA replication	GO_BiologicalProcess-GOA_08.04.2016_08h58	1.94533e-08	1.71383e-05	1.94533e-08	1.26446e-06	[7, 8, 9]	Group021	6.79012	22	[ALW23_RS08855, ALW29_RS08725, ALW33_RS08770, CASZ1_RS09020, CASZ2_RS09030, CPA42_RS09350, EGX38_RS04705, EGY06_RS10910, F6X01_RS09370, FNX46_RS09345, GDK37_RS04520, HMPREF0675_RS08785, OYC54_RS09325, PAC1_RS08920, PAGK_RS08785, PAZ_RS08710, TIA1EST1_RS08690, TIA2EST22_RS08695, TIA2EST2_RS08655, TIA2EST36_RS08675, TPCU426_RS09090, cact_RS09030]
GO:0006396	RNA processing	GO_BiologicalProcess-GOA_08.04.2016_08h58	8.19431e-11	7.48141e-08	8.19431e-11	6.71933e-09	[5, 6, 7]	Group022	2.99052	123	[ALW21_RS07480, ALW21_RS10150, ALW21_RS11650, ALW21_RS13270, ALW23_RS07575, ALW23_RS10125, ALW29_RS07445, ALW29_RS09995, ALW29_RS11430, ALW33_RS07330, ALW33_RS10045, ALW33_RS11470, BFO_RS06325, CASZ1_RS07690, CASZ1_RS11765, CASZ2_RS07700, CASZ2_RS11825, CPA42_RS07985, CPA42_RS12235, CRECT_RS04900, CS374_RS02935, CS374_RS06420, CS543_RS10795, CS546_RS07005, CS548_RS02090, DXN06_RS08000, DXN06_RS08…
GO:0006401	RNA catabolic process	GO_BiologicalProcess-GOA_08.04.2016_08h58	6.7299e-06	0.00560601	6.7299e-06	0.000208627	[5, 6, 7]	Group023	3.29188	45	[ALW23_RS04320, ALW29_RS04165, ALW33_RS04320, BJU00_RS02975, CASZ1_RS04290, CASZ2_RS04305, CF003_RS18820, CPA42_RS04485, CS374_RS02490, CS387_RS09415, CS546_RS07480, CS548_RS02570, EGX38_RS09465, EGY06_RS03235, F6X01_RS04490, FNX46_RS04500, GDK37_RS02445, HMPREF0675_RS04325, HMPREF1218_RS10790, KC155_RS08375, KCI35_RS01670, KDH82_RS08380, LA319_RS02120, MCS24_RS07750, MCS25_RS07745, MCS27_RS07750…
GO:0006402	mRNA catabolic process	GO_BiologicalProcess-GOA_08.04.2016_08h58	3.6018e-12	3.34967e-09	3.6018e-12	3.31365e-10	[5, 6, 7, 8]	Group024	4.24559	65	[ALW21_RS05100, ALW21_RS07480, ALW23_RS05185, ALW23_RS07575, ALW29_RS05030, ALW29_RS07445, ALW33_RS05190, BWX39_RS04225, CASZ1_RS05215, CASZ1_RS07690, CASZ2_RS05230, CASZ2_RS07700, CPA42_RS05435, CPA42_RS07985, CUC00_RS09060, DXN06_RS12805, EGX38_RS08505, EGY06_RS02280, EGY06_RS12275, F6X01_RS05445, F6X01_RS07995, FNX46_RS05450, FNX46_RS07985, GCWU000325_RS07270, GDK37_RS01490, GDK37_RS11465, HMP…
GO:0008716	D-alanine-D-alanine ligase activity	GO_BiologicalProcess-GOA_08.04.2016_08h58	1.89493e-15	1.80966e-12	1.89493e-15	2.10337e-13	[1, 3, 4]	Group025	7.13073	42	[ALW21_RS11830, ALW23_RS11845, ALW29_RS11615, ALW33_RS11650, CASZ1_RS11970, CASZ2_RS12030, CPA42_RS12440, DXN06_RS08100, EGX38_RS01630, EGY06_RS07825, F6X01_RS12455, FNX46_RS07340, FNX46_RS12410, G448_RS0103695, GDK37_RS07620, HMPREF0675_RS11685, LCQ46_RS01150, LI931_RS04490, LI931_RS12305, OYC54_RS07305, OYC54_RS12415, PAC1_RS11830, PAGK_RS11670, PAZ_RS11605, PPA_RS11810, QQA41_RS04465, QQA41_RS…
GO:0006465	signal peptide processing	GO_BiologicalProcess-GOA_08.04.2016_08h58	2.33121e-05	0.0189527	2.33121e-05	0.000326369	[5, 6, 7]	Group026	2.96634	52	[ALW21_RS07275, ALW23_RS07340, ALW29_RS07210, ALW33_RS07230, BFO_RS01565, BJT84_RS05545, BJU00_RS01125, BJU00_RS05260, BJU00_RS05265, CASZ1_RS07440, CASZ2_RS07450, CBG49_RS10390, CGC57_RS01960, CGC59_RS02675, CPA42_RS07735, CRECT_RS01270, DXN06_RS00165, E4N84_RS06485, E4N84_RS12195, E4N85_RS05905, E4N90_RS07230, EGX38_RS06335, EGY06_RS12525, EL251_RS02215, F6X01_RS07745, FJN16_RS02055, FJN16_RS10…
GO:0006537	glutamate biosynthetic process	GO_BiologicalProcess-GOA_08.04.2016_08h58	2.74873e-05	0.0222647	2.74873e-05	0.000329848	[7, 8, 9, 10]	Group027	5.68182	15	[ALW21_RS05715, ALW23_RS05795, ALW29_RS05645, CASZ1_RS05825, CASZ2_RS05840, CPA42_RS06070, E4N78_RS13420, EGY06_RS01645, F6X01_RS06080, FNX46_RS06085, OYC54_RS06025, PAC1_RS05840, PAZ_RS05650, TIA1EST1_RS05640, cact_RS05835]
GO:0008784	alanine racemase activity	GO_BiologicalProcess-GOA_08.04.2016_08h58	7.32459e-06	0.00608673	7.32459e-06	0.000212413	[2, 5]	Group028	3.66876	35	[ALW21_RS11575, ALW29_RS11355, ALW33_RS11395, BFO_RS10740, BGK60_RS07685, BJT84_RS10630, BJU00_RS10315, CASZ1_RS11685, CASZ2_RS11745, CPA42_RS12155, CTM44_RS02115, CUC00_RS07830, DXN06_RS08390, EGX38_RS01915, EGY06_RS08110, F6X01_RS12170, FJN16_RS09555, FNX46_RS12125, HMPREF0675_RS11425, LCQ46_RS00870, LI931_RS12025, PAC1_RS11545, PAGK_RS11415, PAZ_RS11345, PPA_RS11555, QQA41_RS11975, QQA42_RS119…
GO:0009236	cobalamin biosynthetic process	GO_BiologicalProcess-GOA_08.04.2016_08h58	3.51933e-27	3.51582e-24	3.51933e-27	4.64552e-25	[1, 2, 3, 4]	Group029	4.24047	158	[ALW21_RS00515, ALW21_RS02125, ALW21_RS02130, ALW21_RS02185, ALW23_RS00520, ALW23_RS02250, ALW23_RS02255, ALW23_RS02300, ALW23_RS02310, ALW29_RS00530, ALW29_RS02100, ALW29_RS02150, ALW29_RS02160, ALW33_RS00525, ALW33_RS02245, ALW33_RS02305, BFO_RS03950, BFO_RS11455, BGK60_RS00195, BGK60_RS00200, BGK60_RS01405, BJT84_RS04275, BJT84_RS11365, BJT84_RS11370, BJU00_RS03715, BJU00_RS11060, BJU00_RS1107…
GO:0006548	histidine catabolic process	GO_BiologicalProcess-GOA_08.04.2016_08h58	1.85994e-14	1.76136e-11	1.85994e-14	1.93434e-12	[5, 6, 7, 8]	Group030	7.1298	39	[ALW21_RS10940, ALW23_RS10845, ALW29_RS10715, ALW33_RS10770, BGK60_RS04875, BJT84_RS03805, BJT84_RS03820, BJU00_RS03250, CASZ1_RS11030, CASZ2_RS11040, CPA42_RS11480, DXN06_RS09060, E4N79_RS13285, EGX38_RS02585, EGY06_RS08785, EII41_RS11740, F6X01_RS11500, FNX46_RS11455, GDK37_RS06650, HMPREF0675_RS10800, LCQ46_RS00205, LI931_RS11360, OE909_RS10635, OYC54_RS11360, PAC1_RS10915, PAGK_RS10785, PAZ_R…
GO:0009252	peptidoglycan biosynthetic process	GO_BiologicalProcess-GOA_08.04.2016_08h58	2.90625e-12	2.70572e-09	2.90625e-12	2.70281e-10	[2, 3, 4, 5, 6, 10]	Group031	2.40859	305	[AIF0345_RS10235, ALW21_RS01345, ALW21_RS02710, ALW21_RS03870, ALW21_RS03880, ALW21_RS11575, ALW23_RS01510, ALW23_RS02835, ALW23_RS03990, ALW23_RS03995, ALW23_RS04005, ALW23_RS09045, ALW23_RS09070, ALW29_RS01360, ALW29_RS02680, ALW29_RS03835, ALW29_RS03840, ALW29_RS03850, ALW29_RS08915, ALW29_RS08940, ALW29_RS11355, ALW33_RS01505, ALW33_RS02825, ALW33_RS03985, ALW33_RS03990, ALW33_RS04000, ALW33_…
GO:0009263	deoxyribonucleotide biosynthetic process	GO_BiologicalProcess-GOA_08.04.2016_08h58	2.24694e-15	2.14358e-12	2.24694e-15	2.44916e-13	[5, 7, 8, 9]	Group032	7.25664	41	[ALW21_RS10680, ALW23_RS10595, ALW29_RS10465, ALW33_RS10510, BJT84_RS08980, CASZ1_RS10770, CASZ2_RS10780, CPA42_RS11220, CRECT_RS12110, DXN06_RS09340, EGX38_RS02850, EGY06_RS09050, F6X01_RS11240, FNX46_RS11195, GDK37_RS06385, HMPREF0675_RS10540, HMPREF9194_RS10400, LCQ46_RS12305, LI931_RS11090, LI936_RS10670, LK437_RS04980, O2A76_RS10695, OYC54_RS11090, OYC56_RS10655, PAC1_RS10655, PAGK_RS10525, …
GO:0003824	catalytic activity	GO_BiologicalProcess-GOA_08.04.2016_08h58	1.36033e-12	1.26783e-09	1.36033e-12	1.27871e-10	[1, 2, 3, 4]	Group033	2.36864	339	[AIF0345_RS15160, ALW21_RS01480, ALW21_RS01560, ALW21_RS02125, ALW21_RS02650, ALW21_RS03220, ALW21_RS05715, ALW21_RS08900, ALW21_RS08905, ALW21_RS10535, ALW23_RS01710, ALW23_RS02250, ALW23_RS02775, ALW23_RS03355, ALW23_RS05795, ALW23_RS08845, ALW23_RS08850, ALW29_RS01495, ALW29_RS01560, ALW29_RS02100, ALW29_RS02620, ALW29_RS03200, ALW29_RS05645, ALW29_RS08715, ALW29_RS08720, ALW33_RS01640, ALW33_…
GO:0009264	deoxyribonucleotide catabolic process	GO_BiologicalProcess-GOA_08.04.2016_08h58	1.72016e-14	1.63071e-11	1.72016e-14	1.80617e-12	[5, 7, 8, 9]	Group034	5.8753	49	[ALW21_RS06120, ALW21_RS10300, ALW23_RS10275, ALW29_RS10145, ALW33_RS10195, BFO_RS05025, BJT84_RS05365, BJU00_RS04765, CASZ1_RS10455, CASZ2_RS10465, CPA42_RS10880, DXN06_RS01420, DXN06_RS09735, EGX38_RS03185, EGY06_RS09390, F6X01_RS10895, FJN16_RS05340, FNX46_RS10850, GDK37_RS06045, HMPREF0675_RS10225, LCQ46_RS07565, LCQ46_RS11945, LI931_RS05325, LI931_RS10735, OYC54_RS10770, PAC1_RS06250, PAC1_R…
GO:0009279	cell outer membrane	GO_BiologicalProcess-GOA_08.04.2016_08h58	7.18153e-11	6.5711e-08	7.18153e-11	6.03249e-09	[1, 2, 3, 4]	Group035	2.72969	164	[AS203_RS11095, BFO_RS00155, BFO_RS00170, BFO_RS00860, BFO_RS01275, BFO_RS02235, BFO_RS02610, BFO_RS03210, BFO_RS05225, BFO_RS06115, BFO_RS06625, BFO_RS07485, BFO_RS07825, BFO_RS08780, BFO_RS09595, BFO_RS10320, BFO_RS10535, BFO_RS10540, BFO_RS10710, BFO_RS10715, BFO_RS10730, BFO_RS11290, BFO_RS11530, BFO_RS12015, BFO_RS12850, BFO_RS16065, BFO_RS16070, BFO_RS16355, BFO_RS16360, BJT84_RS00155, BJT8…
GO:0009318	exodeoxyribonuclease VII complex	GO_BiologicalProcess-GOA_08.04.2016_08h58	6.17327e-05	0.0495096	6.17327e-05	0.000246931	[3]	Group036	3.04748	43	[ALW21_RS02935, ALW23_RS03060, ALW29_RS02905, ALW33_RS03050, BFO_RS10050, BGK60_RS00730, BJT84_RS09925, BJT84_RS09930, BJU00_RS09600, BJU00_RS09605, CASZ1_RS02990, CASZ2_RS03000, CPA42_RS03140, CS543_RS07685, DXN06_RS04815, E4N83_RS03365, E4N83_RS08030, EGX38_RS10825, EGY06_RS04580, F6X01_RS03135, FJN16_RS08795, FNX46_RS03145, GDK37_RS03800, HMPREF0675_RS03055, HO345_RS03290, KCI35_RS04290, LI931…
GO:0006556	S-adenosylmethionine biosynthetic process	GO_BiologicalProcess-GOA_08.04.2016_08h58	1.75336e-05	0.0143074	1.75336e-05	0.000280537	[4, 5]	Group037	3.51759	35	[ALW21_RS06010, ALW23_RS06095, ALW29_RS05945, ALW33_RS06095, CASZ1_RS06125, CASZ2_RS06140, CPA42_RS06375, DXN06_RS01535, EGX38_RS07565, EGY06_RS01340, F6X01_RS06385, FNX46_RS06390, GCWU000325_RS05975, GDK37_RS00550, H1X50_RS09630, HMPREF0675_RS06100, LCQ46_RS07455, LI931_RS05435, NY149_RS10240, OYC54_RS06325, PAC1_RS06140, PAGK_RS05070, PAZ_RS05950, PGJ_RS08215, PPA_RS06015, QQA41_RS05405, QQA42_…
GO:0009410	response to xenobiotic stimulus	GO_BiologicalProcess-GOA_08.04.2016_08h58	1.89762e-05	0.0154656	1.89762e-05	0.000284643	[3]	Group038	3.83598	29	[AIF0345_RS11855, ALW21_RS01475, ALW23_RS01640, ALW29_RS01490, ALW33_RS01635, CASZ1_RS01495, CASZ2_RS01495, CPA42_RS01600, CRECT_RS11390, DXN06_RS06395, EGX38_RS12380, EGY06_RS06125, F6X01_RS01595, FNX46_RS01605, HMPREF0675_RS01635, LCQ46_RS02760, LI931_RS01520, LK437_RS04235, OYC54_RS01680, PAC1_RS01510, PAGK_RS01635, PAZ_RS01490, PPA_RS01470, TIA1EST1_RS01480, TIA2EST22_RS01470, TIA2EST36_RS014…
GO:0015031	protein transport	GO_BiologicalProcess-GOA_08.04.2016_08h58	1.05908e-05	0.00872684	1.05908e-05	0.000222407	[4, 5, 6]	Group039	3.70787	33	[ALW21_RS03290, ALW23_RS03425, ALW29_RS03270, ALW33_RS03415, BFO_RS12880, BJT84_RS12855, BKH18_RS09715, CASZ1_RS03370, CASZ2_RS03380, CPA42_RS03525, DXN06_RS04435, EGY06_RS04200, F6X01_RS03520, FJN16_RS07280, FNX46_RS03530, GDK37_RS03420, LCQ46_RS04660, LI931_RS08220, OYC54_RS03550, PAC1_RS03305, PAGK_RS07750, PAZ_RS03285, PPA_RS03300, QQA41_RS08180, QQA42_RS03405, TFUB4_RS13005, TIA1EST1_RS03275…
GO:0015036	disulfide oxidoreductase activity	GO_BiologicalProcess-GOA_08.04.2016_08h58	1.01029e-16	9.76952e-14	1.01029e-16	1.17194e-14	[1, 2, 3]	Group040	4.89094	74	[ALW21_RS02470, ALW23_RS02595, ALW29_RS02440, ALW33_RS02585, BFO_RS04520, BFO_RS07515, BFO_RS07650, BGK60_RS07210, BGK60_RS07245, BGK60_RS07350, BJT84_RS07355, BJU00_RS07025, BJU00_RS07060, BJU00_RS07165, CASZ1_RS02505, CASZ2_RS02515, CF001_RS10160, CF003_RS10935, CPA42_RS02655, CRECT_RS10885, CS059_RS04300, CS374_RS04325, CS388_RS04775, CS544_RS05680, CS545_RS10300, CS549_RS05095, CS550_RS09265,…
GO:0015079	potassium ion transmembrane transporter activity	GO_BiologicalProcess-GOA_08.04.2016_08h58	3.75082e-13	3.52577e-10	3.75082e-13	3.6383e-11	[7, 8, 9, 10]	Group041	6.21212	41	[ALW21_RS11040, ALW23_RS10945, ALW29_RS10820, ALW33_RS10870, BFO_RS02310, BFO_RS02315, BGK60_RS12800, BJT84_RS02365, BJT84_RS02370, CASZ1_RS11130, CASZ2_RS11140, CPA42_RS11585, DXN06_RS08955, EGX38_RS02480, EGY06_RS08680, F6X01_RS11605, FJN16_RS02805, FJN16_RS02810, FNX46_RS11560, GDK37_RS06755, HMPREF0675_RS10900, LI931_RS11460, OYC54_RS11460, PAC1_RS11015, PAGK_RS10885, PAZ_RS10815, PPA_RS11025…
GO:0015415	ATPase-coupled phosphate ion transmembrane transporter activity	GO_BiologicalProcess-GOA_08.04.2016_08h58	3.17334e-18	3.10035e-15	3.17334e-18	3.87147e-16	[2, 4, 5]	Group042	5.49363	69	[ALW21_RS01735, ALW21_RS01740, ALW21_RS01745, ALW23_RS01890, ALW29_RS01740, ALW33_RS01875, ALW33_RS01880, ALW33_RS01885, CASZ1_RS01745, CASZ1_RS01750, CASZ2_RS01750, CASZ2_RS01755, CPA42_RS01865, DXN06_RS06105, DXN06_RS06110, DXN06_RS06115, EGX38_RS12110, EGX38_RS12115, EGX38_RS12120, EGY06_RS05860, F6X01_RS01860, FNX46_RS01870, GDK37_RS09510, GDK37_RS09515, GDK37_RS09520, HMPREF0675_RS01875, HMP…
GO:0003848	2-amino-4-hydroxy-6-hydroxymethyldihydropteridine diphosphokinase activity	GO_BiologicalProcess-GOA_08.04.2016_08h58	1.25344e-06	0.00106417	1.25344e-06	5.01376e-05	[2, 3]	Group043	3.92157	36	[ALW21_RS01415, ALW23_RS01580, ALW29_RS01430, ALW33_RS01575, CASZ1_RS01435, CASZ2_RS01435, CPA42_RS01535, CRECT_RS01290, CS374_RS00955, CS387_RS02185, CS543_RS06000, DXN06_RS06460, EGX38_RS12445, EGY06_RS06190, F6X01_RS01530, FNX46_RS01540, GDK37_RS09185, HMPREF0675_RS01575, LCQ46_RS02700, LI931_RS01460, LK437_RS06455, OYC54_RS01620, PAC1_RS01450, PAGK_RS01575, PAZ_RS01430, PPA_RS01410, QQA41_RS0…
GO:0006561	proline biosynthetic process	GO_BiologicalProcess-GOA_08.04.2016_08h58	4.70856e-11	4.32246e-08	4.70856e-11	4.04936e-09	[7, 8, 9, 10]	Group044	4.02516	64	[ALW21_RS01645, ALW21_RS04235, ALW23_RS01795, ALW23_RS04355, ALW29_RS01645, ALW29_RS04200, ALW33_RS01785, ALW33_RS04355, BQ6428_RS00030, CASZ1_RS01645, CASZ1_RS04325, CASZ2_RS01650, CASZ2_RS04340, CPA42_RS01760, CPA42_RS04520, DXN06_RS03430, DXN06_RS06215, E4V70_RS05780, EE098_RS01085, EGX38_RS09430, EGX38_RS12220, EGY06_RS03200, EGY06_RS05965, F6X01_RS01755, F6X01_RS04525, FNX46_RS01765, FNX46_R…
GO:0016020	membrane	GO_BiologicalProcess-GOA_08.04.2016_08h58	2.37199e-17	2.29846e-14	2.37199e-17	2.79894e-15	[1, 2, 3, 4, 5]	Group045	2.03683	1146	[ADK06_RS05245, ADK06_RS08720, AIF0345_RS03755, AIF0345_RS08990, AIF0345_RS09460, AIF0345_RS12785, AIF0345_RS13130, ALW21_RS00595, ALW21_RS02060, ALW21_RS02105, ALW21_RS02180, ALW21_RS02185, ALW21_RS02665, ALW21_RS03240, ALW21_RS03355, ALW21_RS03870, ALW21_RS04760, ALW21_RS06265, ALW21_RS06745, ALW21_RS08345, ALW21_RS10230, ALW21_RS11040, ALW21_RS11255, ALW21_RS11485, ALW23_RS01685, ALW23_RS02185…
GO:0016226	iron-sulfur cluster assembly	GO_BiologicalProcess-GOA_08.04.2016_08h58	9.32185e-06	0.00769985	9.32185e-06	0.000214403	[4, 6]	Group046	2.51572	100	[ALW21_RS03575, ALW23_RS03710, ALW23_RS07930, ALW23_RS07940, ALW23_RS07945, ALW29_RS03555, ALW29_RS07805, ALW29_RS07815, ALW29_RS07820, ALW33_RS03700, ALW33_RS07825, ALW33_RS07840, AS203_RS00360, BKH19_RS08895, CASZ1_RS03670, CASZ1_RS08055, CASZ1_RS08065, CASZ1_RS08070, CASZ2_RS03680, CASZ2_RS08065, CASZ2_RS08075, CASZ2_RS08080, CPA42_RS03840, CPA42_RS08375, CPA42_RS08385, CPA42_RS08390, DXN06_RS…
GO:0016491	oxidoreductase activity	GO_BiologicalProcess-GOA_08.04.2016_08h58	2.72587e-09	2.44511e-06	2.72587e-09	2.01715e-07	[1, 2, 3, 4]	Group047	2.24974	307	[AIF0345_RS03745, AIF0345_RS09110, ALW21_RS02635, ALW21_RS05715, ALW21_RS07780, ALW21_RS10680, ALW21_RS11190, ALW23_RS02760, ALW23_RS05795, ALW23_RS07870, ALW23_RS07910, ALW23_RS08640, ALW23_RS09140, ALW23_RS10595, ALW23_RS11090, ALW29_RS02605, ALW29_RS05645, ALW29_RS07745, ALW29_RS07785, ALW29_RS08505, ALW29_RS09010, ALW29_RS10465, ALW29_RS10965, ALW33_RS00755, ALW33_RS02750, ALW33_RS07765, ALW3…
GO:0016829	lyase activity	GO_BiologicalProcess-GOA_08.04.2016_08h58	9.29785e-18	9.04681e-15	9.29785e-18	1.10644e-15	[1, 2, 3]	Group048	5.32319	70	[ALW23_RS02270, ALW23_RS10875, ALW23_RS11245, ALW29_RS02120, ALW29_RS10750, ALW29_RS11125, ALW33_RS02265, BGK60_RS11225, BJU00_RS09540, CASZ1_RS11060, CASZ1_RS11440, CASZ2_RS11070, CASZ2_RS11450, CPA42_RS11510, CPA42_RS11900, E4N79_RS05845, EGY06_RS08360, EGY06_RS08755, F6X01_RS02275, F6X01_RS11530, F6X01_RS11920, FJN16_RS08335, FNX46_RS02285, FNX46_RS06340, FNX46_RS11485, FNX46_RS11875, GDK37_RS…
GO:0016853	isomerase activity	GO_BiologicalProcess-GOA_08.04.2016_08h58	1.35233e-06	0.00114543	1.35233e-06	5.13886e-05	[1, 2, 3, 4]	Group049	3.17549	57	[AIF0345_RS15540, ALW21_RS08230, ALW23_RS08155, ALW29_RS08030, ALW33_RS08055, BFO_RS05635, BGK60_RS06250, BJT84_RS05420, BJU00_RS05140, CPA42_RS08600, D468_RS0108290, DXN06_RS12020, E4N85_RS01585, EGX38_RS05465, EGY06_RS11660, EL210_RS11685, F6X01_RS08610, FJN16_RS09960, FJN16_RS12225, FNX46_RS02525, FNX46_RS08595, GDK37_RS10835, HMPREF0665_RS04085, HMPREF0675_RS08060, HMPREF0971_RS02665, LCQ46_R…
GO:0019464	glycine decarboxylation via glycine cleavage system	GO_BiologicalProcess-GOA_08.04.2016_08h58	1.70052e-07	0.000147265	1.70052e-07	9.18281e-06	[6, 7, 8, 9, 11]	Group050	4.14395	38	[AIF0345_RS05740, ALW23_RS03920, ALW29_RS03765, ALW33_RS03915, AoKodu_RS04945, BCB71_RS10700, BKH18_RS04755, C7123_RS05525, CASZ1_RS03885, CASZ2_RS03895, CPA42_RS04060, CS374_RS01685, CS388_RS02435, CS545_RS07960, EGX38_RS09905, EGY06_RS03665, F6X01_RS04060, FK267_RS10480, FNX46_RS04070, GCWU000325_RS07315, GDK37_RS02880, HMPREF0675_RS03920, HMPREF9058_RS03575, I6I08_RS06890, O145_RS15725, OYC54_…
GO:0019516	lactate oxidation	GO_BiologicalProcess-GOA_08.04.2016_08h58	2.29116e-06	0.00193144	2.29116e-06	8.24816e-05	[5, 8]	Group051	5.30303	21	[ALW23_RS01040, ALW29_RS00875, CASZ1_RS00870, CASZ2_RS00870, CPA42_RS00925, CYJ23_RS12240, EGY06_RS06795, F6X01_RS00920, FNX46_RS00930, GDK37_RS08650, OYC54_RS01060, PAC1_RS00900, PAZ_RS00875, PGE45_RS02600, QDN19_RS04465, TIA1EST1_RS00870, TIA2EST22_RS00870, TIA2EST2_RS00860, TIA2EST36_RS00860, TPCU426_RS00890, cact_RS00870]
GO:0006760	folic acid-containing compound metabolic process	GO_BiologicalProcess-GOA_08.04.2016_08h58	1.60852e-09	1.45089e-06	1.60852e-09	1.23856e-07	[4, 5]	Group052	5.75139	31	[ALW21_RS01410, ALW23_RS01575, ALW29_RS01425, ALW33_RS01570, CASZ1_RS01430, CASZ2_RS01430, CPA42_RS01530, CRECT_RS10465, DXN06_RS06465, EGX38_RS12450, EGY06_RS06195, F6X01_RS01525, FNX46_RS01535, GDK37_RS09180, HMPREF0675_RS01570, LCQ46_RS02695, LI931_RS01455, LK437_RS03300, OYC54_RS01615, PAC1_RS01445, PAGK_RS01570, PAZ_RS01425, QQA41_RS01450, QQA42_RS01445, TIA1EST1_RS01415, TIA2EST22_RS01405, …
GO:0019682	glyceraldehyde-3-phosphate metabolic process	GO_BiologicalProcess-GOA_08.04.2016_08h58	5.27975e-07	0.000452475	5.27975e-07	2.37589e-05	[4, 5]	Group053	3.80334	41	[ALW21_RS04150, ALW23_RS04270, ALW29_RS04115, ALW33_RS04270, BKH21_RS09800, BKH29_RS07370, CASZ1_RS04240, CASZ2_RS04255, CPA42_RS04435, CRECT_RS08970, DXN06_RS03515, EGX38_RS09515, EGY06_RS03285, F6X01_RS04440, FBF36_RS06555, FNX46_RS04450, GDK37_RS02495, HMPREF0675_RS04275, HMPREF1218_RS03350, HMPREF9057_RS00645, LCQ46_RS05560, LI931_RS07330, LK437_RS01790, NW178_RS09280, OYC54_RS04435, PAC1_RS0…
GO:0022627	cytosolic small ribosomal subunit	GO_BiologicalProcess-GOA_08.04.2016_08h58	5.0859e-05	0.0408906	5.0859e-05	0.000406872	[3, 4]	Group054	2.06106	239	[ADB35_RS08785, ADK06_RS03775, ALW21_RS09370, ALW21_RS09465, ALW21_RS09470, ALW23_RS09320, ALW23_RS09420, ALW23_RS09425, ALW29_RS09190, ALW29_RS09290, ALW29_RS09295, ALW33_RS09235, ALW33_RS09245, ALW33_RS09330, AS203_RS11395, B055_RS0102965, B1A77_RS00725, BCB71_RS02820, BFO_RS06730, BFO_RS06855, BFO_RS07780, BGK60_RS05100, BGK60_RS07490, BGK60_RS08540, BGK60_RS08675, BJT84_RS06685, BJT84_RS07630…
GO:0030170	pyridoxal phosphate binding	GO_BiologicalProcess-GOA_08.04.2016_08h58	8.96832e-08	7.81141e-05	8.96832e-08	5.11194e-06	[1, 2, 3, 4, 5]	Group055	2.47009	159	[AIF0345_RS05165, ALW21_RS03220, ALW21_RS04930, ALW21_RS09535, ALW23_RS03355, ALW23_RS05015, ALW23_RS06880, ALW23_RS09490, ALW29_RS03200, ALW29_RS04860, ALW29_RS06745, ALW29_RS09360, ALW33_RS03345, ALW33_RS05025, ALW33_RS09400, BFO_RS07360, BFO_RS07895, BFO_RS08370, BGK60_RS03545, BJT84_RS07100, BJT84_RS07200, BJT84_RS08230, BJU00_RS07420, CASZ1_RS03295, CASZ1_RS05035, CASZ1_RS06965, CASZ1_RS0954…
GO:0032549	ribonucleoside binding	GO_BiologicalProcess-GOA_08.04.2016_08h58	3.41918e-15	3.25164e-12	3.41918e-15	3.65852e-13	[4]	Group056	17.2414	20	[ALW21_RS09495, ALW33_RS09360, DXN06_RS10610, EGX38_RS04070, GDK37_RS05165, HMPREF0675_RS09385, LCQ46_RS11130, LI931_RS09915, OYC54_RS09935, PAC1_RS09515, PAGK_RS09380, PPA_RS09470, QQA41_RS09875, QQA42_RS09890, TIA2EST22_RS09290, TIA2EST2_RS09260, TIA2EST36_RS09270, TIB1ST10_RS09495, TPCU426_RS09705, cbac_RS09815]
GO:0033739	preQ1 synthase activity	GO_BiologicalProcess-GOA_08.04.2016_08h58	2.86831e-08	2.51838e-05	2.86831e-08	1.77835e-06	[1, 3]	Group057	5.61331	27	[BJT84_RS09275, BJU00_RS08960, CF001_RS15885, CF002_RS03515, CF003_RS15080, CS059_RS10155, CS374_RS09505, CS387_RS10740, CS550_RS06355, EG14_RS07315, KCI35_RS05310, MCS24_RS01915, MCS25_RS06080, MCS27_RS06085, NF668_RS03065, NF669_RS03055, NY148_RS02935, NY149_RS03540, PGA7_RS02850, PGF_RS05425, PGJ_RS02555, PGN_RS05445, PGS_RS02815, PGTDC60_RS09285, PG_RS05925, QN080_RS03185, QP877_RS03180]
GO:0006783	heme biosynthetic process	GO_BiologicalProcess-GOA_08.04.2016_08h58	2.68536e-07	0.000231478	2.68536e-07	1.36953e-05	[4, 7]	Group058	11.9565	11	[ALW21_RS01590, ALW23_RS01740, ALW29_RS01590, DXN06_RS06270, EGY06_RS06020, LI936_RS01635, O2A76_RS01650, OYC56_RS01630, PPA_RS01585, QQA42_RS01630, TIB1ST10_RS01585]
GO:0042286	glutamate-1-semialdehyde 2,1-aminomutase activity	GO_BiologicalProcess-GOA_08.04.2016_08h58	6.46065e-06	0.00538818	6.46065e-06	0.000206741	[3, 4]	Group059	5.12821	20	[ALW29_RS01555, ALW33_RS01700, CASZ1_RS01560, CASZ2_RS01560, CPA42_RS01670, EGX38_RS12310, EGY06_RS06055, F6X01_RS01665, FNX46_RS01675, GDK37_RS09320, HMPREF0675_RS01700, PAC1_RS01575, PAGK_RS01700, PAZ_RS01555, TIA1EST1_RS01545, TIA2EST22_RS01535, TIA2EST2_RS01485, TIA2EST36_RS01525, TPCU426_RS01545, cact_RS01560]
GO:0043248	proteasome assembly	GO_BiologicalProcess-GOA_08.04.2016_08h58	3.22801e-05	0.0261146	3.22801e-05	0.000355081	[6]	Group060	10.3896	8	[FNX46_RS05895, LI931_RS05915, OYC54_RS05845, QQA41_RS05885, QQA42_RS05715, TPCU426_RS05635, cact_RS05655, cbac_RS05715]
GO:0044283	small molecule biosynthetic process	GO_BiologicalProcess-GOA_08.04.2016_08h58	4.41546e-16	4.25209e-13	4.41546e-16	4.98947e-14	[3]	Group061	36.8421	14	[BFO_RS00335, BFO_RS00350, BFO_RS14645, BFO_RS14655, BJT84_RS00285, BJT84_RS00330, FJN16_RS00705, FJN16_RS00760, FJN16_RS00820, TF3313_RS00280, TF3313_RS14075, TFKS16_RS00535, TFKS16_RS14165, TFKS16_RS14185]
GO:0045900	negative regulation of translational elongation	GO_BiologicalProcess-GOA_08.04.2016_08h58	7.26796e-07	0.000620684	7.26796e-07	3.12522e-05	[6, 7, 8, 9, 10]	Group062	5.32407	23	[AIF0345_RS11255, ALW23_RS08225, ALW29_RS08100, ALW33_RS08125, BGK60_RS05040, BJU00_RS13360, CASZ1_RS08355, CASZ2_RS08365, CPA42_RS08665, EGX38_RS05405, EGY06_RS11600, F6X01_RS08675, FJN16_RS00395, FNX46_RS08660, HMPREF0675_RS08135, HMPREF9194_RS00800, OYC54_RS08655, PAC1_RS08305, PAGK_RS03040, PAZ_RS08075, TFUB4_RS13785, TIA1EST1_RS08055, cact_RS08365]
GO:0046349	amino sugar biosynthetic process	GO_BiologicalProcess-GOA_08.04.2016_08h58	7.98795e-11	7.30099e-08	7.98795e-11	6.63e-09	[5]	Group063	63.6364	7	[FNX46_RS02645, LI931_RS02560, OYC54_RS02680, QQA41_RS02545, QQA42_RS02545, TPCU426_RS02475, cact_RS02495]
GO:0003919	FMN adenylyltransferase activity	GO_BiologicalProcess-GOA_08.04.2016_08h58	3.02184e-06	0.00253835	3.02184e-06	0.000102743	[1, 4]	Group064	3.88128	34	[ALW21_RS07490, ALW23_RS07585, ALW29_RS07455, ALW33_RS07475, CASZ1_RS07700, CASZ2_RS07710, CPA42_RS08000, CRECT_RS04755, DXN06_RS12790, EGX38_RS06070, EGY06_RS12260, F6X01_RS08010, FNX46_RS08000, GDK37_RS11450, HMPREF0675_RS07480, HMPREF1218_RS10695, LCQ46_RS09015, LI931_RS03865, LK437_RS09910, OYC54_RS07980, PAC1_RS07650, PAGK_RS03700, PAZ_RS07420, PPA_RS07450, QQA41_RS03850, QQA42_RS07755, TIA1…
GO:0046872	metal ion binding	GO_BiologicalProcess-GOA_08.04.2016_08h58	7.10799e-12	6.582e-09	7.10799e-12	6.46827e-10	[1, 2, 3, 4, 5, 6, 7]	Group065	2.2635	396	[AIF0345_RS15160, ALW21_RS01560, ALW21_RS05030, ALW21_RS05670, ALW21_RS08905, ALW21_RS11830, ALW23_RS01710, ALW23_RS03195, ALW23_RS05115, ALW23_RS05750, ALW23_RS08850, ALW23_RS11845, ALW29_RS01560, ALW29_RS03040, ALW29_RS04960, ALW29_RS05600, ALW29_RS08720, ALW29_RS11615, ALW33_RS01705, ALW33_RS03185, ALW33_RS05120, ALW33_RS05750, ALW33_RS08765, ALW33_RS11650, BFO_RS04110, BFO_RS06020, BFO_RS0640…
GO:0003690	double-stranded DNA binding	GO_BiologicalProcess-GOA_08.04.2016_08h58	8.35601e-06	0.00691877	8.35601e-06	0.0002089	[2, 3, 5]	Group066	3.64583	35	[AIF0345_RS02755, ALW21_RS02770, ALW23_RS02895, ALW29_RS02740, ALW33_RS02885, CASZ1_RS02810, CASZ2_RS02820, CPA42_RS02970, CTM50_RS06230, D468_RS0102285, DXN06_RS04985, EGX38_RS10995, EGY06_RS04750, EL210_RS01585, F6X01_RS02965, FNX46_RS02975, GDK37_RS10625, HMPREF0675_RS02890, LCQ46_RS04110, LI931_RS02875, OYC54_RS02995, PAC1_RS02775, PAGK_RS02900, PAZ_RS02755, PPA_RS02775, QQA41_RS02860, QQA42_…
GO:0050518	2-C-methyl-D-erythritol 4-phosphate cytidylyltransferase activity	GO_BiologicalProcess-GOA_08.04.2016_08h58	5.23431e-07	0.000449104	5.23431e-07	2.40778e-05	[2, 3]	Group067	5.61225	22	[ALW23_RS01960, ALW33_RS01950, BQ6428_RS05920, CASZ1_RS01815, CASZ2_RS01820, CPA42_RS01940, E4V70_RS08935, EE098_RS08555, EGX38_RS12040, EGY06_RS05785, F6X01_RS01935, FNX46_RS01945, GDK37_RS09590, HMPREF0675_RS01950, PAGK_RS01950, PAZ_RS01810, TIA1EST1_RS01800, TIA2EST22_RS01790, TIA2EST2_RS01740, TIA2EST36_RS01780, TPCU426_RS01805, cact_RS01815]
GO:0051536	iron-sulfur cluster binding	GO_BiologicalProcess-GOA_08.04.2016_08h58	2.58236e-08	2.2699e-05	2.58236e-08	1.62689e-06	[1, 2, 3, 4, 5]	Group068	2.78754	111	[AIF0345_RS03755, ALW21_RS03575, ALW23_RS01040, ALW23_RS03710, ALW29_RS00875, ALW29_RS03555, ALW33_RS03700, BFO_RS04500, BFO_RS11170, BGK60_RS13290, BJT84_RS04830, BJU00_RS04255, BJU00_RS07295, CASZ1_RS00870, CASZ1_RS03670, CASZ2_RS00870, CASZ2_RS03680, CPA42_RS00925, CPA42_RS03840, CRECT_RS03440, CYJ23_RS12240, DXN06_RS04120, E4N79_RS01285, E4N80_RS08395, E4N83_RS10475, E4N84_RS01520, E4N84_RS11…
GO:0052381	tRNA dimethylallyltransferase activity	GO_BiologicalProcess-GOA_08.04.2016_08h58	1.02875e-05	0.00848717	1.02875e-05	0.000226325	[3]	Group069	3.43612	39	[BFO_RS01185, BGK60_RS12360, BJT84_RS01145, BJU00_RS02265, CF003_RS13170, CS374_RS07620, CS387_RS04475, CS543_RS04080, CS544_RS08980, CS546_RS02480, CS548_RS08875, CS549_RS01600, FJN16_RS01635, HMPREF1218_RS03345, JCM14110_RS09660, KC155_RS02925, KCI35_RS06780, KDH82_RS02935, LA319_RS05475, MCS24_RS05625, MCS25_RS02370, MCS27_RS02370, NF668_RS07545, NF669_RS07530, NW178_RS09275, NY148_RS06860, NY…
GO:0071702	organic substance transport	GO_BiologicalProcess-GOA_08.04.2016_08h58	1.30902e-09	1.18336e-06	1.30902e-09	1.03413e-07	[4]	Group070	3.72781	63	[AS203_RS11095, BFO_RS00155, BFO_RS00170, BFO_RS00860, BFO_RS06625, BFO_RS10320, BFO_RS11530, BFO_RS16065, BFO_RS16070, BFO_RS16355, BFO_RS16360, BGK60_RS00270, BGK60_RS06365, BGK60_RS06380, BGK60_RS07810, BGK60_RS09075, BGK60_RS13310, BJT84_RS00155, BJT84_RS00810, BJT84_RS04810, BJT84_RS06445, BJU00_RS00155, BJU00_RS04235, BJU00_RS05325, BJU00_RS09885, BJU00_RS11160, FJN16_RS00620, FJN16_RS00635…
GO:0090529	cell septum assembly	GO_BiologicalProcess-GOA_08.04.2016_08h58	6.47216e-08	5.65019e-05	6.47216e-08	3.75385e-06	[4, 5, 6]	Group071	6.60377	21	[ALW23_RS04025, ALW29_RS03870, ALW33_RS04020, CASZ1_RS03990, CASZ2_RS04000, CPA42_RS04165, EGX38_RS09800, EGY06_RS03560, F6X01_RS04165, FNX46_RS04175, GDK37_RS02775, HMPREF0675_RS04025, OYC54_RS04180, PAC1_RS04060, PAGK_RS07145, PAZ_RS03880, TIA1EST1_RS03870, TIA2EST22_RS03865, TIA2EST2_RS03810, TIA2EST36_RS03855, cact_RS03995]
KEGG:00910	Nitrogen metabolism	KEGG_25.05.2022	7.13609e-06	0.00593722	7.13609e-06	0.000214083	[-1]	Group072	2.14306	228	[ALW21_RS02595, ALW23_RS02720, ALW29_RS02565, BFO_RS07100, BJT84_RS06930, BJT84_RS09945, BJU00_RS04350, BJU00_RS06610, BJU00_RS07295, BKH15_RS06180, BKH16_RS07490, BKH16_RS08680, BKH17_RS01870, BKH17_RS07955, BKH19_RS06520, BKH20_RS00040, BKH23_RS04445, BKH26_RS13150, BKH32_RS07810, C7123_RS05525, C7123_RS08410, CASZ1_RS02630, CASZ1_RS02635, CASZ1_RS03065, CASZ1_RS05825, CASZ1_RS07895, CASZ1_RS09…
GO:0004044	amidophosphoribosyltransferase activity	GO_BiologicalProcess-GOA_08.04.2016_08h58	2.85348e-06	0.00239977	2.85348e-06	9.98717e-05	[2, 3]	Group073	4.24597	29	[ALW21_RS09940, ALW23_RS09920, ALW29_RS09790, ALW33_RS09835, CPA42_RS10485, DXN06_RS10135, E4N77_RS07885, E4N84_RS01970, E4N90_RS01865, EGX38_RS03585, EGY06_RS09790, F6X01_RS10495, FNX46_RS10460, GDK37_RS05650, HMPREF0675_RS09865, LCQ46_RS11580, LI931_RS10370, OYC54_RS10410, PAGK_RS09850, PAZ_RS09785, PPA_RS09915, TIA1EST1_RS09760, TIA2EST22_RS09755, TIA2EST2_RS09730, TIA2EST36_RS09740, TIB1ST10_…
GO:0004333	fumarate hydratase activity	GO_BiologicalProcess-GOA_08.04.2016_08h58	4.73305e-08	4.13668e-05	4.73305e-08	2.7925e-06	[2, 3, 4]	Group074	5.47667	27	[ALW21_RS11605, ALW29_RS11385, ALW33_RS11425, CASZ1_RS11720, CASZ2_RS11780, CPA42_RS12190, CRECT_RS06245, DXN06_RS08355, EGY06_RS08075, F6X01_RS12205, FNX46_RS12160, GDK37_RS07360, LCQ46_RS00900, LI931_RS12055, LK437_RS11435, PAC1_RS11575, PAGK_RS11445, PAZ_RS11375, PPA_RS11585, TIA1EST1_RS11350, TIA2EST22_RS11350, TIA2EST2_RS11330, TIA2EST36_RS11330, TIB1ST10_RS11600, TPCU426_RS11820, cact_RS117…
GO:0004335	galactokinase activity	GO_BiologicalProcess-GOA_08.04.2016_08h58	9.6928e-08	8.43274e-05	9.6928e-08	5.42797e-06	[6, 7, 8]	Group075	4.90998	30	[ALW21_RS11075, ALW23_RS10980, ALW29_RS10855, ALW33_RS10905, BGK60_RS02730, CASZ1_RS11165, CASZ2_RS11175, CPA42_RS11620, DXN06_RS08920, EGX38_RS02445, EGY06_RS08645, F6X01_RS11640, FNX46_RS11595, HMPREF0675_RS10935, JCM14110_RS03250, LI931_RS11495, OYC54_RS11495, PAC1_RS11055, PAGK_RS10925, PAZ_RS10850, PPA_RS11065, QQA41_RS11450, QQA42_RS11465, RWY97_RS06910, TIA1EST1_RS10825, TIA2EST22_RS10820,…
GO:0004413	homoserine kinase activity	GO_BiologicalProcess-GOA_08.04.2016_08h58	1.90198e-08	1.67755e-05	1.90198e-08	1.25531e-06	[2, 3, 5]	Group076	5.05529	32	[ALW21_RS06325, ALW23_RS06410, ALW29_RS06260, ALW33_RS06415, CASZ1_RS06435, CASZ2_RS06450, CPA42_RS06700, DXN06_RS01210, EGX38_RS07235, EGY06_RS01020, F6X01_RS06705, FNX46_RS06710, G448_RS0110020, GDK37_RS00200, HMPREF0675_RS06420, LCQ46_RS07775, LI931_RS05110, OYC54_RS06675, PAC1_RS06470, PAGK_RS04750, PAZ_RS06265, PPA_RS06330, QQA41_RS05080, QQA42_RS06520, TIA1EST1_RS06255, TIA2EST22_RS06250, T…
GO:0003949	1-(5-phosphoribosyl)-5-[(5-phosphoribosylamino)methylideneamino]imidazole-4-carboxamide isomerase activity	GO_BiologicalProcess-GOA_08.04.2016_08h58	5.46164e-07	0.000467517	6.0239e-05	0.000301195	[2, 4]	Group077	5.59796	22	[ALW23_RS05905, ALW29_RS05755, ALW33_RS05905, CASZ1_RS05935, CASZ2_RS05950, CPA42_RS06180, EGX38_RS07760, EGY06_RS01535, F6X01_RS06190, FNX46_RS06195, GDK37_RS00745, HMPREF0675_RS05910, OYC54_RS06135, PAC1_RS05950, PAGK_RS05260, PAZ_RS05760, TIA1EST1_RS05750, TIA2EST22_RS05745, TIA2EST2_RS05690, TIA2EST36_RS05725, TPCU426_RS05925, cact_RS05945]
GO:0004640	phosphoribosylanthranilate isomerase activity	GO_BiologicalProcess-GOA_08.04.2016_08h58	2.90915e-10	2.65024e-07	6.0239e-05	0.000301195	[2, 3, 4]	Group077	8.52713	22	[ALW23_RS05905, ALW29_RS05755, ALW33_RS05905, CASZ1_RS05935, CASZ2_RS05950, CPA42_RS06180, EGX38_RS07760, EGY06_RS01535, F6X01_RS06190, FNX46_RS06195, GDK37_RS00745, HMPREF0675_RS05910, OYC54_RS06135, PAC1_RS05950, PAGK_RS05260, PAZ_RS05760, TIA1EST1_RS05750, TIA2EST22_RS05745, TIA2EST2_RS05690, TIA2EST36_RS05725, TPCU426_RS05925, cact_RS05945]
GO:0004298	threonine-type endopeptidase activity	GO_BiologicalProcess-GOA_08.04.2016_08h58	4.07319e-08	3.57219e-05	4.07319e-08	2.48464e-06	[2, 3]	Group078	7.45098	19	[ALW23_RS06160, ALW29_RS06010, ALW33_RS06160, CASZ1_RS06190, CASZ2_RS06205, CPA42_RS06445, CRECT_RS07290, E4N80_RS06810, EGX38_RS07495, EGY06_RS01270, F6X01_RS06455, FNX46_RS06460, HMPREF0675_RS06165, HMPREF9193_RS08665, LK437_RS00110, PAGK_RS05005, PAZ_RS06015, TIA1EST1_RS06005, cact_RS06200]
GO:0005839	proteasome core complex	GO_BiologicalProcess-GOA_08.04.2016_08h58	7.82238e-13	7.3061e-10	4.07319e-08	2.48464e-06	[3]	Group078	20.2703	15	[ALW23_RS06160, ALW29_RS06010, ALW33_RS06160, CASZ1_RS06190, CASZ2_RS06205, CPA42_RS06445, EGX38_RS07495, EGY06_RS01270, F6X01_RS06455, FNX46_RS06460, HMPREF0675_RS06165, PAGK_RS05005, PAZ_RS06015, TIA1EST1_RS06005, cact_RS06200]
GO:0004553	hydrolase activity, hydrolyzing O-glycosyl compounds	GO_BiologicalProcess-GOA_08.04.2016_08h58	0	0	0	0	[1, 2, 3, 4]	Group079	5.95993	235	[AIF0345_RS00760, ALW21_RS03295, ALW21_RS05600, ALW21_RS08355, ALW21_RS10910, ALW21_RS11805, ALW21_RS11810, ALW23_RS03430, ALW23_RS05680, ALW23_RS10510, ALW23_RS10820, ALW23_RS11820, ALW23_RS11825, ALW29_RS03275, ALW29_RS05530, ALW29_RS10380, ALW29_RS10690, ALW29_RS11595, ALW33_RS03420, ALW33_RS05680, ALW33_RS08180, ALW33_RS10425, ALW33_RS11625, ALW33_RS11630, BFO_RS00030, BFO_RS03110, BFO_RS0528…
GO:0005975	carbohydrate metabolic process	GO_BiologicalProcess-GOA_08.04.2016_08h58	1.99456e-38	2.0145e-35	0	0	[3]	Group079	3.3831	358	[AIF0345_RS00760, ALW21_RS00045, ALW21_RS02285, ALW21_RS05600, ALW21_RS08230, ALW21_RS08355, ALW21_RS10910, ALW21_RS11805, ALW21_RS11810, ALW23_RS00050, ALW23_RS05680, ALW23_RS08155, ALW23_RS10820, ALW23_RS11820, ALW23_RS11825, ALW29_RS00045, ALW29_RS05530, ALW29_RS07395, ALW29_RS08030, ALW29_RS10690, ALW29_RS11595, ALW33_RS00045, ALW33_RS02415, ALW33_RS05680, ALW33_RS08055, ALW33_RS08180, ALW33_…
GO:0004368	glycerol-3-phosphate dehydrogenase (quinone) activity	GO_BiologicalProcess-GOA_08.04.2016_08h58	6.68907e-11	6.13388e-08	2.45193e-11	2.13318e-09	[2, 3, 4, 6]	Group080	9.20502	22	[ALW23_RS11295, ALW29_RS11175, ALW33_RS11220, CASZ1_RS11490, CASZ2_RS11500, CPA42_RS11950, EGX38_RS02110, EGY06_RS08310, F6X01_RS11970, FNX46_RS11925, GDK37_RS07125, HMPREF0675_RS11250, OYC54_RS11825, PAC1_RS11370, PAGK_RS11240, PAZ_RS11165, TIA1EST1_RS11140, TIA2EST22_RS11140, TIA2EST2_RS11115, TIA2EST36_RS11125, TPCU426_RS11595, cact_RS11510]
GO:0006071	glycerol metabolic process	GO_BiologicalProcess-GOA_08.04.2016_08h58	7.82159e-13	7.31319e-10	2.45193e-11	2.13318e-09	[5, 6, 7]	Group080	4.57271	61	[ALW21_RS11665, ALW23_RS09790, ALW23_RS11295, ALW29_RS09660, ALW29_RS11175, ALW29_RS11445, ALW33_RS11220, CASZ1_RS09965, CASZ1_RS11490, CASZ1_RS11785, CASZ2_RS09975, CASZ2_RS11500, CASZ2_RS11845, CPA42_RS10345, CPA42_RS11950, CPA42_RS12255, DXN06_RS08285, EGX38_RS02110, EGY06_RS08010, EGY06_RS08310, EGY06_RS09930, F6X01_RS10355, F6X01_RS11970, F6X01_RS12270, FNX46_RS10320, FNX46_RS11925, FNX46_RS…
GO:0004802	transketolase activity	GO_BiologicalProcess-GOA_08.04.2016_08h58	4.87882e-13	4.57633e-10	8.75473e-14	8.92982e-12	[3]	Group081	6.72727	37	[ALW21_RS11735, ALW23_RS11750, ALW29_RS11515, ALW33_RS11555, BKH17_RS10505, CASZ1_RS11870, CASZ2_RS11930, CPA42_RS12335, CRECT_RS00615, DXN06_RS08205, E4N77_RS03075, EGX38_RS01735, EGY06_RS07930, F6X01_RS12350, FNX46_RS12305, FOC60_RS04350, GDK37_RS07515, HMPREF0675_RS11585, HMPREF0734_RS01315, LCQ46_RS01050, LI931_RS12205, LK437_RS05775, OYC54_RS12315, PAC1_RS11720, PAGK_RS11575, PAZ_RS11505, PP…
GO:0006098	pentose-phosphate shunt	GO_BiologicalProcess-GOA_08.04.2016_08h58	8.75473e-14	8.26446e-11	8.75473e-14	8.92982e-12	[4, 5, 6]	Group081	3.58497	104	[ALW21_RS06040, ALW21_RS11735, ALW23_RS08010, ALW23_RS08020, ALW23_RS11750, ALW29_RS07885, ALW29_RS07895, ALW29_RS11515, ALW33_RS07900, ALW33_RS07910, ALW33_RS08085, ALW33_RS11555, BFO_RS11555, BGK60_RS00300, BGK60_RS13055, BJT84_RS02005, BJU00_RS01535, BJU00_RS11190, BKH17_RS10505, CASZ1_RS08140, CASZ1_RS08150, CASZ1_RS11870, CASZ2_RS08150, CASZ2_RS08160, CASZ2_RS11930, CPA42_RS08455, CPA42_RS08…
GO:0004386	helicase activity	GO_BiologicalProcess-GOA_08.04.2016_08h58	1.7574e-15	1.68183e-12	2.81287e-09	2.02527e-07	[1, 2, 3, 4, 5, 6]	Group082	3.60666	117	[AIF0345_RS14645, ALW21_RS00795, ALW21_RS05175, ALW21_RS12525, ALW23_RS00975, ALW23_RS05260, ALW23_RS12475, ALW29_RS00810, ALW29_RS05105, ALW29_RS12250, ALW33_RS05265, ALW33_RS12625, B055_RS0110295, BJU00_RS09690, CASZ1_RS00805, CASZ1_RS05290, CASZ1_RS06430, CASZ2_RS00805, CASZ2_RS05305, CASZ2_RS06445, CPA42_RS00860, CPA42_RS05515, CPA42_RS06690, CRECT_RS08775, CS549_RS03200, DXN06_RS01220, DXN06…
GO:0006139	nucleobase-containing compound metabolic process	GO_BiologicalProcess-GOA_08.04.2016_08h58	5.27692e-09	4.69646e-06	2.81287e-09	2.02527e-07	[3, 4]	Group082	3.80177	56	[AIF0345_RS12445, ALW21_RS00795, ALW21_RS05175, ALW23_RS00975, ALW23_RS05260, ALW29_RS00810, ALW29_RS05105, ALW33_RS05265, CASZ1_RS00805, CASZ1_RS05290, CASZ2_RS00805, CASZ2_RS05305, CPA42_RS00860, CPA42_RS05515, CRECT_RS08080, DXN06_RS02395, EGX38_RS08425, EGY06_RS02200, EGY06_RS06865, F6X01_RS00855, F6X01_RS05525, FNX46_RS00860, FNX46_RS05530, GDK37_RS01410, HMPREF0675_RS05260, HMPREF0742_RS086…
GO:0006221	pyrimidine nucleotide biosynthetic process	GO_BiologicalProcess-GOA_08.04.2016_08h58	2.18859e-06	0.00184717	2.25468e-06	8.34232e-05	[6, 7, 8, 9]	Group083	2.99485	64	[ALW21_RS05040, ALW21_RS07050, ALW23_RS07115, ALW29_RS06980, ALW33_RS07000, AS203_RS05870, BFO_RS00100, BGK60_RS06315, BJT84_RS00105, BJU00_RS00105, CASZ1_RS07210, CASZ2_RS07225, CPA42_RS07515, CRECT_RS12180, CTM44_RS00620, CUC00_RS09315, DXN06_RS00385, DXN06_RS02540, EGX38_RS06565, EGY06_RS00210, F6X01_RS07525, FNX46_RS07515, GDK37_RS11935, GWP43_RS10525, HMPREF0389_RS06250, HMPREF0665_RS00650, …
GO:0006241	CTP biosynthetic process	GO_BiologicalProcess-GOA_08.04.2016_08h58	3.94378e-12	3.65983e-09	2.25468e-06	8.34232e-05	[8, 9, 10, 11]	Group083	5.66038	42	[ALW21_RS07050, ALW23_RS07115, ALW29_RS06980, ALW33_RS07000, AS203_RS05870, CASZ1_RS07210, CASZ2_RS07225, CPA42_RS07515, CRECT_RS12180, CTM44_RS00620, CUC00_RS09315, DXN06_RS00385, EGX38_RS06565, EGY06_RS00210, F6X01_RS07525, FNX46_RS07515, GDK37_RS11935, HMPREF0665_RS00650, HMPREF0675_RS07005, HMPREF1218_RS01750, JCM14110_RS02770, LCQ46_RS08565, LI931_RS04315, LK437_RS05050, NW178_RS06160, OYC54…
GO:0006269	DNA replication, synthesis of RNA primer	GO_BiologicalProcess-GOA_08.04.2016_08h58	1.11974e-06	0.000952895	7.15758e-05	0.000214727	[6, 7, 8, 9]	Group084	3.69037	41	[ALW21_RS04820, ALW23_RS04905, ALW29_RS04750, ALW33_RS04910, BFO_RS12645, BJT84_RS12590, BJU00_RS12290, BQ6428_RS03350, CASZ1_RS04905, CASZ2_RS04920, CPA42_RS05120, DXN06_RS02790, E4N86_RS05830, E4N87_RS06720, E4V70_RS06380, EE098_RS00470, EGX38_RS08830, EGY06_RS02600, F6X01_RS05125, FJN16_RS07040, FNX46_RS05130, GDK37_RS01815, HMPREF0675_RS04910, LCQ46_RS06225, LI931_RS06670, OYC54_RS05090, PAC1…
GO:0003896	DNA primase activity	GO_BiologicalProcess-GOA_08.04.2016_08h58	6.44938e-06	0.00538523	7.15758e-05	0.000214727	[7, 8, 9, 10]	Group084	3.43096	41	[ALW21_RS04820, ALW23_RS04905, ALW29_RS04750, ALW33_RS04910, BFO_RS12645, BJT84_RS12590, BJU00_RS12290, BQ6428_RS03350, CASZ1_RS04905, CASZ2_RS04920, CPA42_RS05120, DXN06_RS02790, E4N86_RS05830, E4N87_RS06720, E4V70_RS06380, EE098_RS00470, EGX38_RS08830, EGY06_RS02600, F6X01_RS05125, FJN16_RS07040, FNX46_RS05130, GDK37_RS01815, HMPREF0675_RS04910, LCQ46_RS06225, LI931_RS06670, OYC54_RS05090, PAC1…
GO:0003899	DNA-directed 5'-3' RNA polymerase activity	GO_BiologicalProcess-GOA_08.04.2016_08h58	1.80309e-10	1.64442e-07	8.70196e-13	8.26686e-11	[6, 7, 8]	Group085	3.05094	112	[ADK06_RS03840, ALW21_RS09495, ALW23_RS09185, ALW23_RS09445, ALW23_RS09450, ALW29_RS09055, ALW29_RS09315, ALW29_RS09320, ALW33_RS09100, ALW33_RS09360, BKH17_RS08095, BKH20_RS01165, BKH21_RS02465, BKH22_RS05735, BKH26_RS00685, BKH27_RS00870, BKH29_RS11800, BKH29_RS11805, BLV59_RS09070, CASZ1_RS09360, CASZ1_RS09620, CASZ1_RS09625, CASZ2_RS09370, CASZ2_RS09630, CASZ2_RS09635, CPA42_RS09715, CPA42_RS…
GO:0006351	transcription, DNA-templated	GO_BiologicalProcess-GOA_08.04.2016_08h58	4.81704e-12	4.4654e-09	8.70196e-13	8.26686e-11	[6, 7, 8, 9]	Group085	2.99375	139	[ADK06_RS03840, AIF0345_RS15635, ALW21_RS09495, ALW23_RS09185, ALW23_RS09445, ALW23_RS09450, ALW29_RS09055, ALW29_RS09315, ALW29_RS09320, ALW33_RS09100, ALW33_RS09360, BKH17_RS08095, BKH20_RS01165, BKH21_RS02465, BKH22_RS05735, BKH26_RS00685, BKH27_RS00870, BKH29_RS11800, BKH29_RS11805, BLV59_RS09070, CASZ1_RS09360, CASZ1_RS09620, CASZ1_RS09625, CASZ2_RS09370, CASZ2_RS09630, CASZ2_RS09635, CF003_…
GO:0006414	translational elongation	GO_BiologicalProcess-GOA_08.04.2016_08h58	2.55754e-19	2.51406e-16	6.09527e-21	7.68004e-19	[5, 6, 7, 8]	Group086	3.58926	151	[ALW21_RS05980, ALW21_RS07715, ALW21_RS09450, ALW21_RS09460, ALW23_RS06065, ALW23_RS07805, ALW23_RS09400, ALW23_RS09415, ALW29_RS05915, ALW29_RS07680, ALW29_RS09270, ALW29_RS09285, ALW33_RS07700, ALW33_RS09315, ALW33_RS09325, AXF16_RS01140, BFO_RS06220, BWX40_RS09255, C4N14_RS00665, C7Y58_RS00625, CASZ1_RS06095, CASZ1_RS09575, CASZ1_RS09590, CASZ2_RS06110, CASZ2_RS09585, CASZ2_RS09600, CPA42_RS06…
GO:0003746	translation elongation factor activity	GO_BiologicalProcess-GOA_08.04.2016_08h58	6.09527e-21	6.02213e-18	6.09527e-21	7.68004e-19	[6, 7, 8, 9, 10, 11, 12]	Group086	3.65098	159	[ALW21_RS05980, ALW21_RS07715, ALW21_RS09450, ALW21_RS09460, ALW23_RS06065, ALW23_RS07805, ALW23_RS09400, ALW23_RS09415, ALW29_RS05915, ALW29_RS07680, ALW29_RS09270, ALW29_RS09285, ALW33_RS07700, ALW33_RS09315, ALW33_RS09325, AXF16_RS01140, BFO_RS06220, BFO_RS06900, BJT84_RS06730, BWX40_RS09255, C4N14_RS00665, C7Y58_RS00625, CASZ1_RS06095, CASZ1_RS09575, CASZ1_RS09590, CASZ2_RS06110, CASZ2_RS0958…
GO:0004813	alanine-tRNA ligase activity	GO_BiologicalProcess-GOA_08.04.2016_08h58	7.70254e-06	0.0063854	7.70254e-06	0.000200266	[3]	Group087	3.71179	34	[ALW21_RS05930, ALW23_RS06015, ALW29_RS05865, ALW33_RS06015, CASZ1_RS06045, CASZ2_RS06060, CPA42_RS06295, CRECT_RS07525, D468_RS0101475, DXN06_RS01615, EGX38_RS07645, EGY06_RS01420, EL210_RS00800, F6X01_RS06305, FNX46_RS06310, HMPREF0675_RS06020, HMPREF0971_RS03445, JCM14110_RS05295, LCQ46_RS07375, LI931_RS05515, LK437_RS00350, OYC54_RS06245, PAC1_RS06060, PAGK_RS05150, PAZ_RS05870, PPA_RS05935, …
GO:0006419	alanyl-tRNA aminoacylation	GO_BiologicalProcess-GOA_08.04.2016_08h58	7.70254e-06	0.0063854	7.70254e-06	0.000200266	[6, 7, 8, 9, 10, 11]	Group087	3.71179	34	[ALW21_RS05930, ALW23_RS06015, ALW29_RS05865, ALW33_RS06015, CASZ1_RS06045, CASZ2_RS06060, CPA42_RS06295, CRECT_RS07525, D468_RS0101475, DXN06_RS01615, EGX38_RS07645, EGY06_RS01420, EL210_RS00800, F6X01_RS06305, FNX46_RS06310, HMPREF0675_RS06020, HMPREF0971_RS03445, JCM14110_RS05295, LCQ46_RS07375, LI931_RS05515, LK437_RS00350, OYC54_RS06245, PAC1_RS06060, PAGK_RS05150, PAZ_RS05870, PPA_RS05935, …
GO:0004824	lysine-tRNA ligase activity	GO_BiologicalProcess-GOA_08.04.2016_08h58	7.65461e-06	0.00635333	7.65461e-06	0.000206675	[3, 4]	Group088	3.66109	35	[ALW21_RS00930, ALW23_RS01110, ALW29_RS00945, ALW33_RS01105, BKH26_RS07070, BKH27_RS12410, CASZ1_RS00945, CASZ2_RS00945, CPA42_RS01005, DXN06_RS06995, EGX38_RS00360, EGY06_RS06715, F6X01_RS01000, FNX46_RS01010, GCWU000325_RS05085, GDK37_RS08730, HGJ18_RS09005, HMPREF0675_RS01095, LA319_RS07345, LCQ46_RS02190, LI931_RS00945, OYC54_RS01130, PAC1_RS00970, PAGK_RS01100, PAZ_RS00950, PPA_RS00930, QQA4…
GO:0006430	lysyl-tRNA aminoacylation	GO_BiologicalProcess-GOA_08.04.2016_08h58	7.65461e-06	0.00635333	7.65461e-06	0.000206675	[6, 7, 8, 9, 10, 11]	Group088	3.66109	35	[ALW21_RS00930, ALW23_RS01110, ALW29_RS00945, ALW33_RS01105, BKH26_RS07070, BKH27_RS12410, CASZ1_RS00945, CASZ2_RS00945, CPA42_RS01005, DXN06_RS06995, EGX38_RS00360, EGY06_RS06715, F6X01_RS01000, FNX46_RS01010, GCWU000325_RS05085, GDK37_RS08730, HGJ18_RS09005, HMPREF0675_RS01095, LA319_RS07345, LCQ46_RS02190, LI931_RS00945, OYC54_RS01130, PAC1_RS00970, PAGK_RS01100, PAZ_RS00950, PPA_RS00930, QQA4…
GO:0004175	endopeptidase activity	GO_BiologicalProcess-GOA_08.04.2016_08h58	4.69059e-17	4.54049e-14	4.69059e-17	5.48799e-15	[3]	Group089	8.7963	38	[ALW21_RS01345, ALW23_RS01510, ALW29_RS01360, ALW33_RS01505, BFO_RS04745, BGK60_RS09955, CASZ1_RS01365, CASZ2_RS01365, CPA42_RS01465, CS388_RS02265, CS545_RS07790, DXN06_RS06530, EGX38_RS12515, EGY06_RS06260, F6X01_RS01460, FJN16_RS05030, FNX46_RS01470, GDK37_RS09115, HMPREF0675_RS01505, LCQ46_RS02630, LI931_RS01390, OYC54_RS01550, PAC1_RS01380, PAGK_RS01505, PAZ_RS01360, PPA_RS01340, QQA41_RS013…
GO:0009002	serine-type D-Ala-D-Ala carboxypeptidase activity	GO_BiologicalProcess-GOA_08.04.2016_08h58	2.79397e-18	2.73251e-15	4.69059e-17	5.48799e-15	[3]	Group089	9.57179	38	[ALW21_RS01345, ALW23_RS01510, ALW29_RS01360, ALW33_RS01505, BFO_RS04745, BGK60_RS09955, CASZ1_RS01365, CASZ2_RS01365, CPA42_RS01465, CS388_RS02265, CS545_RS07790, DXN06_RS06530, EGX38_RS12515, EGY06_RS06260, F6X01_RS01460, FJN16_RS05030, FNX46_RS01470, GDK37_RS09115, HMPREF0675_RS01505, LCQ46_RS02630, LI931_RS01390, OYC54_RS01550, PAC1_RS01380, PAGK_RS01505, PAZ_RS01360, PPA_RS01340, QQA41_RS013…
GO:0009060	aerobic respiration	GO_BiologicalProcess-GOA_08.04.2016_08h58	7.05298e-11	6.46053e-08	4.64128e-05	0.000417716	[6]	Group090	9.67742	21	[ALW23_RS09945, ALW29_RS09815, ALW33_RS09860, DXN06_RS10110, EGX38_RS03560, EGY06_RS09765, FNX46_RS10485, GDK37_RS05675, HMPREF0675_RS09890, LCQ46_RS11605, LI931_RS10395, PAC1_RS10010, PAGK_RS09875, PAZ_RS09810, QQA41_RS10355, QQA42_RS10370, TIA2EST22_RS09780, TIA2EST2_RS09755, TIA2EST36_RS09765, TIB1ST10_RS09965, TPCU426_RS10205]
GO:0004129	cytochrome-c oxidase activity	GO_BiologicalProcess-GOA_08.04.2016_08h58	3.0358e-06	0.00254704	4.64128e-05	0.000417716	[6, 7, 8, 9, 10]	Group090	4.62963	25	[ALW23_RS09945, ALW29_RS09815, ALW33_RS09860, CRECT_RS01900, CRECT_RS01905, DXN06_RS10110, EGX38_RS03560, EGY06_RS09765, FNX46_RS10485, GDK37_RS05675, HMPREF0675_RS09890, LCQ46_RS11605, LI931_RS10395, LK437_RS07065, LK437_RS07070, PAC1_RS10010, PAGK_RS09875, PAZ_RS09810, QQA41_RS10355, QQA42_RS10370, TIA2EST22_RS09780, TIA2EST2_RS09755, TIA2EST36_RS09765, TIB1ST10_RS09965, TPCU426_RS10205]
GO:0003941	L-serine ammonia-lyase activity	GO_BiologicalProcess-GOA_08.04.2016_08h58	5.05861e-05	0.0407218	5.7206e-05	0.000400442	[3]	Group091	3.51873	31	[ALW21_RS02020, ALW23_RS02145, ALW29_RS01995, ALW33_RS02140, CASZ1_RS02005, CASZ2_RS02015, CPA42_RS02140, DXN06_RS05810, EGX38_RS11830, EGY06_RS05580, F6X01_RS02140, FNX46_RS02150, GDK37_RS09795, HMPREF0675_RS02140, LCQ46_RS03325, LI931_RS02090, OYC54_RS02200, PAC1_RS02010, PAGK_RS02140, PAZ_RS02000, PPA_RS02015, QQA41_RS02080, QQA42_RS02075, TIA1EST1_RS01990, TIA2EST22_RS01975, TIA2EST2_RS01925,…
GO:0009063	cellular amino acid catabolic process	GO_BiologicalProcess-GOA_08.04.2016_08h58	6.05166e-13	5.66436e-10	5.7206e-05	0.000400442	[4, 5, 6, 7]	Group091	7.88804	31	[ALW21_RS02020, ALW23_RS02145, ALW29_RS01995, ALW33_RS02140, CASZ1_RS02005, CASZ2_RS02015, CPA42_RS02140, DXN06_RS05810, EGX38_RS11830, EGY06_RS05580, F6X01_RS02140, FNX46_RS02150, GDK37_RS09795, HMPREF0675_RS02140, LCQ46_RS03325, LI931_RS02090, OYC54_RS02200, PAC1_RS02010, PAGK_RS02140, PAZ_RS02000, PPA_RS02015, QQA41_RS02080, QQA42_RS02075, TIA1EST1_RS01990, TIA2EST22_RS01975, TIA2EST2_RS01925,…
GO:0015535	fucose:proton symporter activity	GO_BiologicalProcess-GOA_08.04.2016_08h58	1.49811e-24	1.49211e-21	1.49811e-24	1.96252e-22	[3]	Group092	20.8333	30	[ALW23_RS06200, ALW29_RS06050, ALW33_RS06205, BJT84_RS01375, BJU00_RS02495, CASZ1_RS06225, CASZ2_RS06240, CPA42_RS06485, DXN06_RS01425, EGX38_RS07450, EGY06_RS01230, F6X01_RS06495, FJN16_RS01840, FNX46_RS06500, GDK37_RS00415, HMPREF0675_RS06210, LCQ46_RS07560, OYC54_RS06455, PAC1_RS06245, PAGK_RS04960, PAZ_RS06055, TF3313_RS01270, TFKS16_RS01550, TFUB4_RS01345, TIA1EST1_RS06045, TIA2EST22_RS06040…
GO:0015756	fucose transmembrane transport	GO_BiologicalProcess-GOA_08.04.2016_08h58	1.49811e-24	1.49211e-21	1.49811e-24	1.96252e-22	[6, 8, 9]	Group092	20.8333	30	[ALW23_RS06200, ALW29_RS06050, ALW33_RS06205, BJT84_RS01375, BJU00_RS02495, CASZ1_RS06225, CASZ2_RS06240, CPA42_RS06485, DXN06_RS01425, EGX38_RS07450, EGY06_RS01230, F6X01_RS06495, FJN16_RS01840, FNX46_RS06500, GDK37_RS00415, HMPREF0675_RS06210, LCQ46_RS07560, OYC54_RS06455, PAC1_RS06245, PAGK_RS04960, PAZ_RS06055, TF3313_RS01270, TFKS16_RS01550, TFUB4_RS01345, TIA1EST1_RS06045, TIA2EST22_RS06040…
GO:0015663	nicotinamide mononucleotide transmembrane transporter activity	GO_BiologicalProcess-GOA_08.04.2016_08h58	5.08164e-07	0.000436513	5.08164e-07	2.38837e-05	[3]	Group093	4.98084	26	[ALW23_RS07265, ALW29_RS07130, ALW33_RS07150, BFO_RS10735, BGK60_RS07680, CASZ1_RS07360, CASZ2_RS07370, CPA42_RS07655, EGX38_RS06425, EGY06_RS00070, F6X01_RS07665, FJN16_RS09550, FNX46_RS07655, GDK37_RS11790, HMPREF0675_RS07150, OYC54_RS07635, PAGK_RS04025, PAZ_RS07100, TFKS16_RS10945, TFUB4_RS10725, TIA1EST1_RS07090, TIA2EST22_RS07095, TIA2EST2_RS07045, TIA2EST36_RS07080, TPCU426_RS07405, cact_R…
GO:0015890	nicotinamide mononucleotide transport	GO_BiologicalProcess-GOA_08.04.2016_08h58	5.08164e-07	0.000436513	5.08164e-07	2.38837e-05	[3]	Group093	4.98084	26	[ALW23_RS07265, ALW29_RS07130, ALW33_RS07150, BFO_RS10735, BGK60_RS07680, CASZ1_RS07360, CASZ2_RS07370, CPA42_RS07655, EGX38_RS06425, EGY06_RS00070, F6X01_RS07665, FJN16_RS09550, FNX46_RS07655, GDK37_RS11790, HMPREF0675_RS07150, OYC54_RS07635, PAGK_RS04025, PAZ_RS07100, TFKS16_RS10945, TFUB4_RS10725, TIA1EST1_RS07090, TIA2EST22_RS07095, TIA2EST2_RS07045, TIA2EST36_RS07080, TPCU426_RS07405, cact_R…
GO:0009132	nucleoside diphosphate metabolic process	GO_BiologicalProcess-GOA_08.04.2016_08h58	1.59782e-05	0.0130702	1.59782e-05	0.000271629	[5, 6, 7]	Group094	11.4286	8	[FNX46_RS01310, LI931_RS01230, OYC54_RS01390, QQA41_RS01225, QQA42_RS01220, TPCU426_RS01185, cact_RS01205, cbac_RS01205]
GO:0015938	coenzyme A catabolic process	GO_BiologicalProcess-GOA_08.04.2016_08h58	1.59782e-05	0.0130702	1.59782e-05	0.000271629	[7, 8, 9, 10, 11]	Group094	11.4286	8	[FNX46_RS01310, LI931_RS01230, OYC54_RS01390, QQA41_RS01225, QQA42_RS01220, TPCU426_RS01185, cact_RS01205, cbac_RS01205]
GO:0016835	carbon-oxygen lyase activity	GO_BiologicalProcess-GOA_08.04.2016_08h58	9.976e-10	9.02828e-07	0.000178408	0.000356816	[2, 3, 5]	Group095	7.6412	23	[ALW23_RS05825, ALW29_RS05675, ALW33_RS05825, CASZ1_RS05855, CASZ2_RS05870, CPA42_RS06100, EGX38_RS07840, EGY06_RS01615, F6X01_RS06110, FNX46_RS06115, GDK37_RS00825, HMPREF0675_RS05830, OYC54_RS06055, PAC1_RS05870, PAGK_RS05340, PAZ_RS05680, TFUB4_RS00245, TIA1EST1_RS05670, TIA2EST22_RS05670, TIA2EST2_RS05615, TIA2EST36_RS05650, TPCU426_RS05845, cact_RS05865]
GO:0009254	peptidoglycan turnover	GO_BiologicalProcess-GOA_08.04.2016_08h58	2.50331e-05	0.0203269	0.000178408	0.000356816	[3, 4]	Group095	4.28305	23	[ALW23_RS05825, ALW29_RS05675, ALW33_RS05825, CASZ1_RS05855, CASZ2_RS05870, CPA42_RS06100, EGX38_RS07840, EGY06_RS01615, F6X01_RS06110, FNX46_RS06115, GDK37_RS00825, HMPREF0675_RS05830, OYC54_RS06055, PAC1_RS05870, PAGK_RS05340, PAZ_RS05680, TFUB4_RS00245, TIA1EST1_RS05670, TIA2EST22_RS05670, TIA2EST2_RS05615, TIA2EST36_RS05650, TPCU426_RS05845, cact_RS05865]
GO:0008685	2-C-methyl-D-erythritol 2,4-cyclodiphosphate synthase activity	GO_BiologicalProcess-GOA_08.04.2016_08h58	1.00208e-11	9.24915e-09	2.99581e-14	3.08568e-12	[2, 3]	Group096	5.9375	38	[BQ6428_RS05920, CF001_RS10110, CF002_RS00115, CF003_RS10900, CS059_RS04255, CS374_RS04370, CS387_RS07750, CS388_RS04845, CS543_RS00585, CS544_RS05730, CS545_RS10370, CS546_RS05475, CS548_RS00585, CS549_RS05045, CS550_RS09305, E4N83_RS02365, E4N91_RS02575, E4V70_RS08935, EE098_RS08555, EG14_RS02265, KCI35_RS00125, MCS24_RS00135, MCS25_RS00135, MCS27_RS00135, NF668_RS00135, NF669_RS00135, NY148_RS…
GO:0019288	isopentenyl diphosphate biosynthetic process, methylerythritol 4-phosphate pathway	GO_BiologicalProcess-GOA_08.04.2016_08h58	2.88516e-13	2.71494e-10	2.99581e-14	3.08568e-12	[2, 3, 4]	Group096	4.11033	76	[ALW21_RS07665, ALW23_RS01960, ALW33_RS01950, ALW33_RS07650, CASZ1_RS01815, CASZ2_RS01820, CF001_RS10110, CF002_RS00115, CF003_RS10900, CPA42_RS01940, CS059_RS04255, CS374_RS04370, CS387_RS07750, CS388_RS04845, CS543_RS00585, CS544_RS05730, CS545_RS10370, CS546_RS05475, CS548_RS00585, CS549_RS05045, CS550_RS09305, DXN06_RS12600, E4N83_RS02365, E4N91_RS02575, EG14_RS02265, EGX38_RS05880, EGX38_RS1…
GO:0030409	glutamate formimidoyltransferase activity	GO_BiologicalProcess-GOA_08.04.2016_08h58	2.60371e-05	0.0211161	2.60371e-05	0.000338482	[3]	Group097	6.03448	14	[CS059_RS01945, CS387_RS05435, CS388_RS07160, CS543_RS03200, CS545_RS01970, CTM44_RS00795, CUB95_RS06820, CUC00_RS09140, E4N86_RS11835, E4N87_RS00725, KCI35_RS07615, NF668_RS08675, NF669_RS08665, TFKS16_RS06300]
GO:0030412	formimidoyltetrahydrofolate cyclodeaminase activity	GO_BiologicalProcess-GOA_08.04.2016_08h58	2.60371e-05	0.0211161	2.60371e-05	0.000338482	[3]	Group097	6.03448	14	[CS059_RS01945, CS387_RS05435, CS388_RS07160, CS543_RS03200, CS545_RS01970, CTM44_RS00795, CUB95_RS06820, CUC00_RS09140, E4N86_RS11835, E4N87_RS00725, KCI35_RS07615, NF668_RS08675, NF669_RS08665, TFKS16_RS06300]
GO:0004655	porphobilinogen synthase activity	GO_BiologicalProcess-GOA_08.04.2016_08h58	3.29919e-10	2.99897e-07	1.07972e-08	7.23413e-07	[3]	Group098	6.31579	30	[AIF0345_RS15160, ALW21_RS01560, ALW23_RS01710, ALW29_RS01560, ALW33_RS01705, CASZ1_RS01565, CASZ2_RS01565, CPA42_RS01675, EGX38_RS12305, EGY06_RS06050, F6X01_RS01670, FNX46_RS01680, GDK37_RS09325, HMPREF0675_RS01705, LI931_RS01610, OYC54_RS01750, PAC1_RS01580, PAGK_RS01705, PAZ_RS01560, PPA_RS01555, QQA41_RS01605, QQA42_RS01600, TIA1EST1_RS01550, TIA2EST22_RS01540, TIA2EST2_RS01490, TIA2EST36_RS…
GO:0033014	tetrapyrrole biosynthetic process	GO_BiologicalProcess-GOA_08.04.2016_08h58	1.07972e-08	9.54473e-06	1.07972e-08	7.23413e-07	[5]	Group098	5.29915	31	[AIF0345_RS15160, ALW21_RS01560, ALW23_RS01710, ALW29_RS01560, ALW33_RS01705, CASZ1_RS01565, CASZ2_RS01565, CPA42_RS01675, EGX38_RS12305, EGY06_RS06050, F6X01_RS01670, FNX46_RS01680, GDK37_RS09325, HMPREF0675_RS01705, LI931_RS01610, OYC54_RS01750, PAC1_RS01580, PAGK_RS01705, PAZ_RS01560, PPA_RS01555, QQA41_RS01605, QQA42_RS01600, TIA1EST1_RS01550, TIA2EST22_RS01540, TIA2EST2_RS01490, TIA2EST2_RS0…
GO:0009045	xylose isomerase activity	GO_BiologicalProcess-GOA_08.04.2016_08h58	1.90578e-06	0.00161039	1.30702e-05	0.000248335	[2, 4]	Group099	15.0943	8	[AIF0345_RS12970, BFO_RS11555, BGK60_RS00300, BJU00_RS11190, FJN16_RS05960, TF3313_RS11530, TFKS16_RS11790, TFUB4_RS11545]
GO:0042732	D-xylose metabolic process	GO_BiologicalProcess-GOA_08.04.2016_08h58	1.30702e-05	0.0107307	1.30702e-05	0.000248335	[5, 6]	Group099	10.1124	9	[AIF0345_RS12965, AIF0345_RS12970, BFO_RS11555, BGK60_RS00300, BJU00_RS11190, FJN16_RS05960, TF3313_RS11530, TFKS16_RS11790, TFUB4_RS11545]
GO:0042773	ATP synthesis coupled electron transport	GO_BiologicalProcess-GOA_08.04.2016_08h58	6.82743e-07	0.000583746	1.40094e-21	1.77919e-19	[6, 7, 8]	Group100	3.72011	42	[AIF0345_RS03755, ALW21_RS09695, ALW23_RS09650, ALW29_RS09525, ALW33_RS09570, BKH16_RS07490, CPA42_RS10210, DXN06_RS10385, DXN06_RS10400, EGX38_RS03845, EGX38_RS03860, EGY06_RS10050, EGY06_RS10065, F6X01_RS10220, FNX46_RS10185, GDK37_RS05375, HMPREF0665_RS02460, HMPREF0675_RS09595, HMPREF1218_RS03380, HMPREF1218_RS03390, JCM14110_RS09695, JCM14110_RS09705, LCQ46_RS11335, LI931_RS10125, O145_RS094…
GO:0008137	NADH dehydrogenase (ubiquinone) activity	GO_BiologicalProcess-GOA_08.04.2016_08h58	4.87278e-23	4.84354e-20	1.40094e-21	1.77919e-19	[6, 7, 9]	Group100	5.2809	94	[AIF0345_RS03755, ALW21_RS09695, ALW21_RS09715, ALW23_RS09650, ALW23_RS09670, ALW23_RS09715, ALW29_RS09525, ALW29_RS09545, ALW29_RS09590, ALW33_RS09570, ALW33_RS09590, ALW33_RS09635, BKH16_RS07490, CASZ1_RS09850, CASZ1_RS09895, CASZ2_RS09860, CASZ2_RS09905, CPA42_RS10210, CPA42_RS10230, CPA42_RS10275, DXN06_RS10380, DXN06_RS10400, EGX38_RS03795, EGX38_RS03840, EGX38_RS03860, EGY06_RS10000, EGY06_…
GO:0016884	carbon-nitrogen ligase activity, with glutamine as amido-N-donor	GO_BiologicalProcess-GOA_08.04.2016_08h58	4.29153e-08	3.75938e-05	1.19334e-06	4.89269e-05	[1, 2, 3]	Group101	3.73353	51	[ALW21_RS04870, ALW23_RS04955, ALW23_RS05900, ALW29_RS04800, ALW29_RS05750, ALW33_RS04960, ALW33_RS05900, CASZ1_RS04960, CASZ1_RS05775, CASZ1_RS05930, CASZ2_RS04975, CASZ2_RS05790, CASZ2_RS05945, CPA42_RS05175, CPA42_RS06175, DXN06_RS02735, EGX38_RS07765, EGX38_RS08775, EGY06_RS01540, EGY06_RS02545, F6X01_RS05180, F6X01_RS06185, FNX46_RS05185, FNX46_RS06190, GDK37_RS01760, HMPREF0675_RS04960, HMP…
GO:0042823	pyridoxal phosphate biosynthetic process	GO_BiologicalProcess-GOA_08.04.2016_08h58	2.76799e-09	2.47735e-06	1.19334e-06	4.89269e-05	[5, 6, 7]	Group101	5.04202	36	[ALW21_RS04870, ALW23_RS04955, ALW29_RS04800, ALW33_RS04960, AXF16_RS00295, BWX40_RS01970, CASZ1_RS04960, CASZ2_RS04975, CPA42_RS05175, DXN06_RS02735, E4N85_RS10835, EGX38_RS08775, EGY06_RS02545, F6X01_RS05180, FNX46_RS05185, GDK37_RS01760, HMPREF0675_RS04960, LCQ46_RS06285, LI931_RS06610, OYC54_RS05150, PAC1_RS04995, PAGK_RS06205, PAZ_RS04810, PI172_RS00320, PIN17_RS05235, PPA_RS04880, QQA41_RS0…
GO:0000107	imidazoleglycerol-phosphate synthase activity	GO_BiologicalProcess-GOA_08.04.2016_08h58	3.01661e-14	2.85371e-11	1.4151e-05	0.000254719	[2, 3]	Group102	5.88235	48	[ALW21_RS06980, ALW23_RS05900, ALW23_RS07045, ALW29_RS05750, ALW29_RS06910, ALW33_RS05900, ALW33_RS06930, CASZ1_RS05930, CASZ1_RS07130, CASZ2_RS05945, CASZ2_RS07145, CPA42_RS06175, CPA42_RS07435, DXN06_RS00465, EGX38_RS06645, EGX38_RS07765, EGY06_RS00290, EGY06_RS01540, F6X01_RS06185, F6X01_RS07445, FNX46_RS06190, FNX46_RS07435, GDK37_RS12015, HMPREF0675_RS05905, HMPREF0675_RS06935, LCQ46_RS08485…
GO:0000105	histidine biosynthetic process	GO_BiologicalProcess-GOA_08.04.2016_08h58	1.40138e-05	0.0114913	1.4151e-05	0.000254719	[5, 6, 7, 8]	Group102	2.50191	98	[ALW21_RS06980, ALW23_RS05895, ALW23_RS05900, ALW23_RS05905, ALW23_RS07045, ALW29_RS05745, ALW29_RS05750, ALW29_RS05755, ALW29_RS06910, ALW33_RS05895, ALW33_RS05900, ALW33_RS05905, ALW33_RS06930, CASZ1_RS05925, CASZ1_RS05930, CASZ1_RS05935, CASZ1_RS07130, CASZ2_RS05940, CASZ2_RS05945, CASZ2_RS05950, CASZ2_RS07145, CPA42_RS06170, CPA42_RS06175, CPA42_RS06180, CPA42_RS07435, CRECT_RS02270, CRECT_RS…
GO:0003844	1,4-alpha-glucan branching enzyme activity	GO_BiologicalProcess-GOA_08.04.2016_08h58	2.57695e-11	2.37337e-08	3.53995e-18	4.28334e-16	[2, 4]	Group103	6.62526	32	[ALW21_RS05600, ALW23_RS05680, ALW29_RS05530, ALW33_RS05680, BKH18_RS00330, CASZ1_RS05710, CASZ2_RS05725, CPA42_RS05955, DXN06_RS01955, EGX38_RS07985, EGY06_RS01760, F6X01_RS05965, FNX46_RS05970, GDK37_RS00970, HMPREF0675_RS05685, LCQ46_RS07040, LI931_RS05850, OYC54_RS05910, PAC1_RS05725, PAGK_RS05485, PAZ_RS05535, PPA_RS05605, QQA41_RS05820, QQA42_RS05780, TIA1EST1_RS05525, TIA2EST22_RS05525, TI…
GO:0043169	cation binding	GO_BiologicalProcess-GOA_08.04.2016_08h58	3.18721e-18	3.11072e-15	3.53995e-18	4.28334e-16	[1, 3, 4, 5]	Group103	6.59472	55	[ALW21_RS05600, ALW23_RS05680, ALW29_RS05530, ALW33_RS05680, BFO_RS03615, BFO_RS04275, BGK60_RS11715, BJU00_RS03455, BKH18_RS00330, CASZ1_RS05710, CASZ2_RS05725, CF002_RS08980, CF003_RS19180, CPA42_RS05955, CS374_RS05850, DXN06_RS01955, EGX38_RS07985, EGY06_RS01760, F6X01_RS05965, FJN16_RS03975, FNX46_RS05970, GDK37_RS00970, HMPREF0675_RS05685, HMPREF1218_RS07910, LCQ46_RS07040, LI931_RS05850, MC…
GO:0009372	quorum sensing	GO_BiologicalProcess-GOA_08.04.2016_08h58	5.76525e-05	0.046295	5.76525e-05	0.000345915	[1, 3]	Group104	4.26829	21	[ALW23_RS02400, ALW29_RS02250, ALW33_RS02395, CASZ1_RS02295, CASZ2_RS02305, CPA42_RS02435, EGX38_RS11530, EGY06_RS05285, F6X01_RS02430, FNX46_RS02440, HMPREF0675_RS02400, OYC54_RS02490, PAC1_RS02270, PAGK_RS02405, PAZ_RS02260, TIA1EST1_RS02250, TIA2EST22_RS02235, TIA2EST2_RS02185, TIA2EST36_RS02225, TPCU426_RS02285, cact_RS02300]
GO:0043768	S-ribosylhomocysteine lyase activity	GO_BiologicalProcess-GOA_08.04.2016_08h58	2.13036e-05	0.0173411	5.76525e-05	0.000345915	[3]	Group104	4.57516	21	[ALW23_RS02400, ALW29_RS02250, ALW33_RS02395, CASZ1_RS02295, CASZ2_RS02305, CPA42_RS02435, EGX38_RS11530, EGY06_RS05285, F6X01_RS02430, FNX46_RS02440, HMPREF0675_RS02400, OYC54_RS02490, PAC1_RS02270, PAGK_RS02405, PAZ_RS02260, TIA1EST1_RS02250, TIA2EST22_RS02235, TIA2EST2_RS02185, TIA2EST36_RS02225, TPCU426_RS02285, cact_RS02300]
GO:0044038	cell wall macromolecule biosynthetic process	GO_BiologicalProcess-GOA_08.04.2016_08h58	4.09082e-20	4.02537e-17	3.467e-16	3.95238e-14	[2, 3]	Group105	13.5593	32	[ALW21_RS11875, ALW23_RS11890, ALW29_RS11660, ALW33_RS11695, BKH18_RS04115, CASZ1_RS12040, CASZ2_RS12100, CPA42_RS12515, DXN06_RS08025, EGX38_RS01555, EGY06_RS07750, F6X01_RS12530, FNX46_RS12485, GDK37_RS07695, GWP43_RS07130, HMPREF0675_RS11730, LI931_RS12375, OYC54_RS12485, PAC1_RS11875, PAGK_RS11715, PAZ_RS11650, PPA_RS11855, QQA41_RS12325, QQA42_RS12340, TIA1EST1_RS11620, TIA2EST22_RS11735, TI…
GO:0016755	aminoacyltransferase activity	GO_BiologicalProcess-GOA_08.04.2016_08h58	2.89529e-16	2.79396e-13	3.467e-16	3.95238e-14	[2, 5]	Group105	10.0629	32	[ALW21_RS11875, ALW23_RS11890, ALW29_RS11660, ALW33_RS11695, BKH18_RS04115, CASZ1_RS12040, CASZ2_RS12100, CPA42_RS12515, DXN06_RS08025, EGX38_RS01555, EGY06_RS07750, F6X01_RS12530, FNX46_RS12485, GDK37_RS07695, GWP43_RS07130, HMPREF0675_RS11730, LI931_RS12375, OYC54_RS12485, PAC1_RS11875, PAGK_RS11715, PAZ_RS11650, PPA_RS11855, QQA41_RS12325, QQA42_RS12340, TIA1EST1_RS11620, TIA2EST22_RS11735, TI…
GO:0008495	protoheme IX farnesyltransferase activity	GO_BiologicalProcess-GOA_08.04.2016_08h58	7.05586e-18	6.87241e-15	7.05586e-18	8.46703e-16	[2, 3]	Group106	31.4815	17	[ALW23_RS08005, ALW29_RS07880, ALW33_RS07895, CASZ1_RS08130, CASZ2_RS08140, CPA42_RS08450, EGX38_RS05620, EGY06_RS11810, F6X01_RS08460, FNX46_RS08445, HMPREF0675_RS07900, OYC54_RS08425, PAC1_RS08070, PAGK_RS03280, PAZ_RS07845, TIA1EST1_RS07835, cact_RS08140]
GO:0048034	heme O biosynthetic process	GO_BiologicalProcess-GOA_08.04.2016_08h58	4.90804e-18	4.78534e-15	7.05586e-18	8.46703e-16	[3]	Group106	32.0755	17	[ALW23_RS08005, ALW29_RS07880, ALW33_RS07895, CASZ1_RS08130, CASZ2_RS08140, CPA42_RS08450, EGX38_RS05620, EGY06_RS11810, F6X01_RS08460, FNX46_RS08445, HMPREF0675_RS07900, OYC54_RS08425, PAC1_RS08070, PAGK_RS03280, PAZ_RS07845, TIA1EST1_RS07835, cact_RS08140]
GO:0050151	oleate hydratase activity	GO_BiologicalProcess-GOA_08.04.2016_08h58	2.90916e-09	2.60079e-06	2.98953e-10	2.39162e-08	[3]	Group107	9.94152	17	[ALW23_RS00555, ALW29_RS00565, ALW33_RS00560, CASZ1_RS00565, CASZ2_RS00565, CPA42_RS00610, EGX38_RS00930, EGY06_RS07115, F6X01_RS00605, FNX46_RS00610, HMPREF0675_RS00555, OYC54_RS00565, PAC1_RS00555, PAGK_RS00555, PAZ_RS00565, TIA1EST1_RS00565, cact_RS00570]
GO:0006631	fatty acid metabolic process	GO_BiologicalProcess-GOA_08.04.2016_08h58	2.98953e-10	2.72047e-07	2.98953e-10	2.39162e-08	[4, 5, 7]	Group107	6.95876	27	[ALW23_RS00555, ALW29_RS00565, ALW33_RS00560, CASZ1_RS00565, CASZ2_RS00565, CF003_RS16315, CPA42_RS00610, EGX38_RS00930, EGY06_RS07115, F6X01_RS00605, FNX46_RS00610, GWP40_RS00310, HMPREF0675_RS00555, MCS24_RS03100, MCS25_RS04910, MCS27_RS04910, NY148_RS04315, OYC54_RS00565, PAC1_RS00555, PAGK_RS00555, PAZ_RS00565, PGA7_RS04220, PG_RS04760, QN080_RS04105, QP877_RS04095, TIA1EST1_RS00565, cact_RS0…
GO:0050515	4-(cytidine 5'-diphospho)-2-C-methyl-D-erythritol kinase activity	GO_BiologicalProcess-GOA_08.04.2016_08h58	4.80141e-10	4.35488e-07	1.05774e-07	5.81756e-06	[1, 2, 3]	Group108	5.38922	36	[ALW21_RS02690, ALW23_RS02815, ALW29_RS02660, ALW33_RS02805, CASZ1_RS02730, CASZ2_RS02740, CPA42_RS02885, DXN06_RS05070, E4N74_RS06505, E4N75_RS07125, E4N76_RS07585, E4N80_RS03175, E4N86_RS03190, E4N87_RS09360, EGX38_RS11080, EGY06_RS04835, F6X01_RS02880, FNX46_RS02890, GDK37_RS10540, HMPREF0675_RS02810, JO40_RS12370, LCQ46_RS04035, LI931_RS02800, O145_RS11190, PAGK_RS02820, PPA_RS02695, QQA41_RS…
GO:0016114	terpenoid biosynthetic process	GO_BiologicalProcess-GOA_08.04.2016_08h58	8.27256e-08	7.21367e-05	1.05774e-07	5.81756e-06	[5, 6, 7]	Group108	4.20259	39	[ALW21_RS02690, ALW23_RS02815, ALW29_RS02660, ALW33_RS02805, BQ6428_RS05920, CASZ1_RS02730, CASZ2_RS02740, CPA42_RS02885, DXN06_RS05070, E4N74_RS06505, E4N75_RS07125, E4N76_RS07585, E4N80_RS03175, E4N86_RS03190, E4N87_RS09360, E4V70_RS08935, EE098_RS08555, EGX38_RS11080, EGY06_RS04835, F6X01_RS02880, FNX46_RS02890, GDK37_RS10540, HMPREF0675_RS02810, JO40_RS12370, LCQ46_RS04035, LI931_RS02800, O14…
GO:0055085	transmembrane transport	GO_BiologicalProcess-GOA_08.04.2016_08h58	2.14392e-09	1.92953e-06	4.88054e-11	4.14846e-09	[2, 4]	Group109	2.07591	507	[ADD47_RS05070, ADK06_RS06580, ADK06_RS08720, AIF0345_RS00030, AIF0345_RS09060, ALW21_RS02060, ALW21_RS02365, ALW21_RS02665, ALW21_RS08345, ALW21_RS11485, ALW21_RS12560, ALW23_RS02185, ALW23_RS02485, ALW23_RS02790, ALW23_RS07960, ALW23_RS08270, ALW23_RS09165, ALW23_RS11385, ALW23_RS12520, ALW29_RS02035, ALW29_RS02335, ALW29_RS02635, ALW29_RS02945, ALW29_RS07835, ALW29_RS08145, ALW29_RS09035, ALW2…
GO:0022857	transmembrane transporter activity	GO_BiologicalProcess-GOA_08.04.2016_08h58	2.10406e-21	2.08091e-18	4.88054e-11	4.14846e-09	[3, 5]	Group109	2.63333	396	[ADD47_RS05070, ADK06_RS06580, ADK06_RS08720, AIF0345_RS09060, AIF0345_RS13130, ALW21_RS02365, ALW21_RS02665, ALW21_RS03355, ALW21_RS08345, ALW21_RS11485, ALW21_RS12560, ALW23_RS02485, ALW23_RS02790, ALW23_RS03490, ALW23_RS08270, ALW23_RS09165, ALW23_RS11385, ALW23_RS12520, ALW29_RS02335, ALW29_RS02635, ALW29_RS02945, ALW29_RS03335, ALW29_RS08145, ALW29_RS09035, ALW29_RS12295, ALW33_RS02480, ALW3…
GO:0070006	metalloaminopeptidase activity	GO_BiologicalProcess-GOA_08.04.2016_08h58	1.44597e-08	1.27679e-05	6.73296e-07	2.9625e-05	[1, 2, 3, 4]	Group110	5.00759	33	[ALW21_RS03545, ALW23_RS03680, ALW29_RS03525, ALW33_RS03670, CASZ1_RS03640, CASZ2_RS03650, CPA42_RS03810, DXN06_RS04150, E4N84_RS06410, EGX38_RS10160, EGY06_RS03915, F6X01_RS03805, FNX46_RS03815, GDK37_RS03135, HMPREF0675_RS03675, HMPREF9331_RS01200, LCQ46_RS04935, LI931_RS07945, OYC54_RS03825, PAC1_RS03555, PAGK_RS07495, PAZ_RS03535, PPA_RS03550, QQA41_RS07905, QQA42_RS03680, TIA1EST1_RS03525, T…
GO:0030145	manganese ion binding	GO_BiologicalProcess-GOA_08.04.2016_08h58	2.58514e-11	2.37833e-08	6.73296e-07	2.9625e-05	[2, 3, 4, 11]	Group110	5	46	[ALW21_RS03545, ALW23_RS03680, ALW29_RS03525, ALW33_RS03670, BGK60_RS00605, BJT84_RS00950, BJU00_RS00860, CASZ1_RS03640, CASZ2_RS03650, CPA42_RS03810, DXN06_RS04150, EGX38_RS10160, EGY06_RS03915, F6X01_RS03805, FNX46_RS01310, FNX46_RS03815, GDK37_RS03135, HMPREF0675_RS03675, LCQ46_RS04935, LI931_RS01230, LI931_RS07945, OYC54_RS01390, OYC54_RS03825, PAC1_RS03555, PAGK_RS07495, PAZ_RS03535, PGE45_R…
GO:0070063	RNA polymerase binding	GO_BiologicalProcess-GOA_08.04.2016_08h58	7.68479e-07	0.000655513	8.38795e-07	3.52294e-05	[3]	Group111	4.36006	31	[ALW21_RS02890, ALW23_RS03015, ALW29_RS02860, ALW33_RS03005, CASZ1_RS02945, CASZ2_RS02955, CPA42_RS03095, DXN06_RS04860, EGX38_RS10870, EGY06_RS04625, F6X01_RS03090, FNX46_RS03100, GDK37_RS03845, HMPREF0675_RS03010, LCQ46_RS04240, LI931_RS08635, OYC54_RS03125, PAC1_RS02895, PAGK_RS08160, PAZ_RS02875, PPA_RS02895, QQA41_RS08595, QQA42_RS02990, TIA1EST1_RS02865, TIA2EST22_RS02845, TIA2EST2_RS02795,…
GO:0032784	regulation of DNA-templated transcription, elongation	GO_BiologicalProcess-GOA_08.04.2016_08h58	4.09622e-07	0.000352685	8.38795e-07	3.52294e-05	[6, 7, 8, 9, 10, 11]	Group111	4.49275	31	[ALW21_RS02890, ALW23_RS03015, ALW29_RS02860, ALW33_RS03005, CASZ1_RS02945, CASZ2_RS02955, CPA42_RS03095, DXN06_RS04860, EGX38_RS10870, EGY06_RS04625, F6X01_RS03090, FNX46_RS03100, GDK37_RS03845, HMPREF0675_RS03010, LCQ46_RS04240, LI931_RS08635, OYC54_RS03125, PAC1_RS02895, PAGK_RS08160, PAZ_RS02875, PPA_RS02895, QQA41_RS08595, QQA42_RS02990, TIA1EST1_RS02865, TIA2EST22_RS02845, TIA2EST2_RS02795,…
GO:0008186	ATP-dependent activity, acting on RNA	GO_BiologicalProcess-GOA_08.04.2016_08h58	1.47582e-07	0.000128102	1.84819e-13	1.84819e-11	[3, 4]	Group112	4.6176	32	[ALW21_RS12525, ALW23_RS12475, ALW29_RS12250, ALW33_RS12625, CASZ1_RS06430, CASZ2_RS06445, CPA42_RS06690, CRECT_RS08775, DXN06_RS01220, EGY06_RS01025, F6X01_RS06700, FNX46_RS06705, HMPREF1218_RS01360, JCM14110_RS03175, LCQ46_RS07770, LI931_RS05115, LK437_RS01585, NW178_RS02435, OYC54_RS06670, PAC1_RS12525, PAGK_RS12695, PAZ_RS12265, PPA_RS12570, QQA41_RS05085, QQA42_RS06515, RWM49_RS00620, RWY97_…
GO:0006353	DNA-templated transcription, termination	GO_BiologicalProcess-GOA_08.04.2016_08h58	1.84819e-13	1.74284e-10	1.84819e-13	1.84819e-11	[6, 7, 8, 9, 10]	Group112	3.62239	99	[ALW21_RS07585, ALW21_RS09520, ALW21_RS12525, ALW23_RS07675, ALW23_RS12475, ALW29_RS07550, ALW29_RS09345, ALW29_RS12250, ALW33_RS07570, ALW33_RS12625, AS203_RS00350, BKH17_RS00285, BWX40_RS03325, CASZ1_RS06430, CASZ1_RS07800, CASZ1_RS09650, CASZ2_RS06445, CASZ2_RS07810, CASZ2_RS09660, CPA42_RS06690, CPA42_RS08110, CPA42_RS10025, CRECT_RS08775, CRECT_RS09240, CTM44_RS03345, CTM61_RS02870, CTM63_RS…
GO:0004359	glutaminase activity	GO_BiologicalProcess-GOA_08.04.2016_08h58	6.95236e-09	6.16674e-06	8.29231e-09	5.72169e-07	[2, 3, 4]	Group113	4.95751	35	[BFO_RS07100, BGK60_RS06790, BJT84_RS06930, BJT84_RS09950, BJU00_RS06610, CF003_RS13210, CS059_RS01015, CS374_RS07660, CS388_RS08075, CS543_RS04120, CS545_RS02890, CS549_RS01560, CS550_RS02195, D468_RS0110510, EL210_RS06530, FJN16_RS08820, FJN16_RS11625, HMPREF1218_RS07820, JCM14110_RS01150, LCQ46_RS00755, MCS24_RS05590, MCS25_RS02410, MCS27_RS02410, NF668_RS07500, NF669_RS07485, NY148_RS06825, N…
GO:0003952	NAD+ synthase (glutamine-hydrolyzing) activity	GO_BiologicalProcess-GOA_08.04.2016_08h58	1.60916e-06	0.00136135	8.29231e-09	5.72169e-07	[3, 4]	Group113	4.56853	27	[BJT84_RS09950, CF003_RS13210, CS059_RS01015, CS374_RS07660, CS388_RS08075, CS543_RS04120, CS545_RS02890, CS549_RS01560, CS550_RS02195, D468_RS0110510, EL210_RS06530, FJN16_RS08820, HMPREF1218_RS07820, JCM14110_RS01150, LCQ46_RS00755, MCS24_RS05590, MCS25_RS02410, MCS27_RS02410, NF668_RS07500, NF669_RS07485, NY148_RS06825, NY151_RS03000, PGA7_RS06660, PG_RS02350, RYI03_RS06695, TFKS16_RS09835, TF…
GO:0008661	1-deoxy-D-xylulose-5-phosphate synthase activity	GO_BiologicalProcess-GOA_08.04.2016_08h58	1.37725e-07	0.000119683	0.000319517	0.000319517	[2, 5]	Group114	4.31138	36	[ALW21_RS05345, ALW23_RS05430, ALW29_RS05275, ALW33_RS05435, CASZ1_RS05455, CASZ2_RS05470, CPA42_RS05685, DXN06_RS02225, E4N85_RS04075, EGX38_RS08255, EGY06_RS02030, F6X01_RS05695, FNX46_RS05700, GDK37_RS01240, H1X50_RS07500, HMPREF0665_RS07610, HMPREF0675_RS05430, HMPREF0971_RS13075, LA319_RS06655, LCQ46_RS06780, LI931_RS06115, OYC54_RS05650, PAC1_RS05470, PAGK_RS05730, PAZ_RS05285, PPA_RS05355,…
GO:0008615	pyridoxine biosynthetic process	GO_BiologicalProcess-GOA_08.04.2016_08h58	1.06864e-06	0.000910481	0.000319517	0.000319517	[5, 7]	Group114	3.50343	46	[ALW21_RS05345, ALW23_RS05430, ALW29_RS05275, ALW33_RS05435, BGK60_RS10685, CASZ1_RS05455, CASZ2_RS05470, CPA42_RS05685, CS059_RS06200, CS543_RS10310, DXN06_RS02225, E4N80_RS06470, E4N85_RS04075, E4N86_RS06165, E4N87_RS06385, EGX38_RS08255, EGY06_RS02030, F6X01_RS05695, FNX46_RS05700, GDK37_RS01240, H1X50_RS07500, HMPREF0665_RS07610, HMPREF0675_RS05430, HMPREF0971_RS13075, KCI35_RS01705, LA319_RS…
GO:0009240	isopentenyl diphosphate biosynthetic process	GO_BiologicalProcess-GOA_08.04.2016_08h58	2.22325e-09	1.9987e-06	0.000319517	0.000319517	[5, 6, 7]	Group114	5.08475	36	[ALW21_RS05345, ALW23_RS05430, ALW29_RS05275, ALW33_RS05435, CASZ1_RS05455, CASZ2_RS05470, CPA42_RS05685, DXN06_RS02225, E4N85_RS04075, EGX38_RS08255, EGY06_RS02030, F6X01_RS05695, FNX46_RS05700, GDK37_RS01240, H1X50_RS07500, HMPREF0665_RS07610, HMPREF0675_RS05430, HMPREF0971_RS13075, LA319_RS06655, LCQ46_RS06780, LI931_RS06115, OYC54_RS05650, PAC1_RS05470, PAGK_RS05730, PAZ_RS05285, PPA_RS05355,…
GO:0009061	anaerobic respiration	GO_BiologicalProcess-GOA_08.04.2016_08h58	6.17238e-35	6.20324e-32	1.57231e-28	2.09117e-26	[1, 3, 4, 5, 6]	Group115	10.1983	72	[ALW21_RS02595, ALW21_RS02600, ALW23_RS02720, ALW23_RS02725, ALW29_RS02565, ALW29_RS02570, ALW33_RS02710, ALW33_RS02715, BKH15_RS06180, BKH17_RS07955, BKH19_RS06520, BKH20_RS00040, BKH23_RS04445, BKH26_RS13150, BKH32_RS07810, CASZ1_RS02630, CASZ1_RS02635, CASZ2_RS02640, CASZ2_RS02645, CPA42_RS02780, CPA42_RS02785, DXN06_RS05170, DXN06_RS05175, EGX38_RS11180, EGX38_RS11185, EGY06_RS04935, EGY06_RS…
GO:0008940	nitrate reductase activity	GO_BiologicalProcess-GOA_08.04.2016_08h58	5.62632e-38	5.67696e-35	1.57231e-28	2.09117e-26	[3, 4, 7]	Group115	10.6145	76	[ALW21_RS02595, ALW21_RS02600, ALW23_RS02720, ALW23_RS02725, ALW29_RS02565, ALW29_RS02570, ALW33_RS02710, ALW33_RS02715, BKH15_RS06180, BKH17_RS07955, BKH19_RS06520, BKH20_RS00040, BKH23_RS04445, BKH26_RS13150, BKH32_RS07810, CASZ1_RS02630, CASZ1_RS02635, CASZ2_RS02640, CASZ2_RS02645, CPA42_RS02780, CPA42_RS02785, CRECT_RS03225, DXN06_RS05170, DXN06_RS05175, EGX38_RS11180, EGX38_RS11185, EGY06_RS…
GO:0009325	nitrate reductase complex	GO_BiologicalProcess-GOA_08.04.2016_08h58	1.69731e-39	1.71598e-36	1.57231e-28	2.09117e-26	[3, 7]	Group115	11.5445	74	[ALW21_RS02595, ALW21_RS02600, ALW23_RS02720, ALW23_RS02725, ALW29_RS02565, ALW29_RS02570, ALW33_RS02710, ALW33_RS02715, BKH15_RS06180, BKH17_RS07955, BKH19_RS06520, BKH20_RS00040, BKH23_RS04445, BKH26_RS13150, BKH32_RS07810, CASZ1_RS02630, CASZ1_RS02635, CASZ2_RS02640, CASZ2_RS02645, CPA42_RS02780, CPA42_RS02785, DXN06_RS05170, DXN06_RS05175, EGX38_RS11180, EGX38_RS11185, EGY06_RS04935, EGY06_RS…
GO:0004826	phenylalanine-tRNA ligase activity	GO_BiologicalProcess-GOA_08.04.2016_08h58	2.75664e-09	2.46995e-06	2.75664e-09	2.01235e-07	[2, 3]	Group116	3.39761	74	[AIF0345_RS06085, ALW21_RS07150, ALW21_RS07155, ALW23_RS07215, ALW23_RS07220, ALW29_RS07080, ALW29_RS07085, ALW33_RS07100, ALW33_RS07105, CF001_RS18910, CF003_RS19060, CPA42_RS07600, CPA42_RS07605, DXN06_RS00290, DXN06_RS00295, E4N78_RS05500, E4N83_RS04050, E4N84_RS04390, E4N91_RS04210, EGX38_RS06475, EGX38_RS06480, EGY06_RS00120, EGY06_RS00125, F6X01_RS07610, F6X01_RS07615, FNX46_RS07600, FNX46_…
GO:0009328	phenylalanine-tRNA ligase complex	GO_BiologicalProcess-GOA_08.04.2016_08h58	3.68101e-12	3.41966e-09	2.75664e-09	2.01235e-07	[3]	Group116	3.98037	73	[AIF0345_RS06085, ALW21_RS07150, ALW21_RS07155, ALW23_RS07215, ALW23_RS07220, ALW29_RS07080, ALW29_RS07085, ALW33_RS07100, ALW33_RS07105, CF001_RS18910, CF003_RS19060, CPA42_RS07600, CPA42_RS07605, DXN06_RS00290, DXN06_RS00295, E4N78_RS05500, E4N83_RS04050, E4N84_RS04390, E4N91_RS04210, EGX38_RS06475, EGX38_RS06480, EGY06_RS00120, EGY06_RS00125, F6X01_RS07610, F6X01_RS07615, FNX46_RS07600, FNX46_…
GO:0006432	phenylalanyl-tRNA aminoacylation	GO_BiologicalProcess-GOA_08.04.2016_08h58	3.68101e-12	3.41966e-09	2.75664e-09	2.01235e-07	[6, 7, 8, 9, 10, 11]	Group116	3.98037	73	[AIF0345_RS06085, ALW21_RS07150, ALW21_RS07155, ALW23_RS07215, ALW23_RS07220, ALW29_RS07080, ALW29_RS07085, ALW33_RS07100, ALW33_RS07105, CF001_RS18910, CF003_RS19060, CPA42_RS07600, CPA42_RS07605, DXN06_RS00290, DXN06_RS00295, E4N78_RS05500, E4N83_RS04050, E4N84_RS04390, E4N91_RS04210, EGX38_RS06475, EGX38_RS06480, EGY06_RS00120, EGY06_RS00125, F6X01_RS07610, F6X01_RS07615, FNX46_RS07600, FNX46_…
GO:0004818	glutamate-tRNA ligase activity	GO_BiologicalProcess-GOA_08.04.2016_08h58	4.63659e-05	0.0373709	1.2718e-06	4.96003e-05	[3]	Group117	3.4375	33	[ALW21_RS09430, ALW23_RS09380, ALW29_RS09250, ALW33_RS09295, CASZ1_RS09555, CASZ2_RS09565, CPA42_RS09925, DXN06_RS10680, E4N78_RS01840, E4N79_RS12565, EGX38_RS04140, EGY06_RS10350, F6X01_RS09930, FNX46_RS09905, G448_RS0103415, HMPREF0675_RS09310, HRI97_RS01070, LCQ46_RS11060, LI931_RS09845, NW178_RS00815, OYC54_RS09865, PAC1_RS09435, PAGK_RS09310, PAZ_RS09235, PPA_RS09395, QQA41_RS09805, QQA42_RS…
GO:0009332	glutamate-tRNA ligase complex	GO_BiologicalProcess-GOA_08.04.2016_08h58	4.63659e-05	0.0373709	1.2718e-06	4.96003e-05	[3]	Group117	3.4375	33	[ALW21_RS09430, ALW23_RS09380, ALW29_RS09250, ALW33_RS09295, CASZ1_RS09555, CASZ2_RS09565, CPA42_RS09925, DXN06_RS10680, E4N78_RS01840, E4N79_RS12565, EGX38_RS04140, EGY06_RS10350, F6X01_RS09930, FNX46_RS09905, G448_RS0103415, HMPREF0675_RS09310, HRI97_RS01070, LCQ46_RS11060, LI931_RS09845, NW178_RS00815, OYC54_RS09865, PAC1_RS09435, PAGK_RS09310, PAZ_RS09235, PPA_RS09395, QQA41_RS09805, QQA42_RS…
GO:0006424	glutamyl-tRNA aminoacylation	GO_BiologicalProcess-GOA_08.04.2016_08h58	1.2718e-06	0.00107849	1.2718e-06	4.96003e-05	[6, 7, 8, 9, 10, 11]	Group117	3.01232	66	[ALW21_RS05660, ALW21_RS09430, ALW23_RS05740, ALW23_RS09380, ALW29_RS05590, ALW29_RS09250, ALW33_RS05740, ALW33_RS09295, CASZ1_RS05770, CASZ1_RS09555, CASZ2_RS05785, CASZ2_RS09565, CPA42_RS06015, CPA42_RS09925, DXN06_RS01895, DXN06_RS10680, E4N78_RS01840, E4N79_RS12565, E4N84_RS10950, EGX38_RS04140, EGX38_RS07925, EGY06_RS01700, EGY06_RS10350, F6X01_RS06025, F6X01_RS09930, FNX46_RS06030, FNX46_RS…
GO:0015949	nucleobase-containing small molecule interconversion	GO_BiologicalProcess-GOA_08.04.2016_08h58	1.81231e-15	1.73257e-12	2.04974e-15	2.25472e-13	[4, 5, 6]	Group118	3.56295	120	[ALW21_RS01270, ALW23_RS01440, ALW23_RS06080, ALW23_RS07800, ALW29_RS01290, ALW29_RS05930, ALW29_RS07675, ALW33_RS01435, ALW33_RS06080, ALW33_RS07695, BFO_RS02715, BGK60_RS01100, BJU00_RS02660, BJU00_RS05320, CASZ1_RS01295, CASZ1_RS06110, CASZ1_RS07925, CASZ2_RS01295, CASZ2_RS06125, CASZ2_RS07935, CF001_RS17655, CF003_RS13120, CPA42_RS01395, CPA42_RS06360, CPA42_RS08230, CS059_RS01105, CS374_RS07…
GO:0004385	guanylate kinase activity	GO_BiologicalProcess-GOA_08.04.2016_08h58	6.73259e-22	6.66526e-19	2.04974e-15	2.25472e-13	[8, 9, 10, 11]	Group118	6.98448	63	[ALW23_RS06080, ALW29_RS05930, ALW33_RS06080, BFO_RS02715, BJU00_RS02660, CASZ1_RS06110, CASZ2_RS06125, CF001_RS17655, CF003_RS13120, CPA42_RS06360, CS059_RS01105, CS374_RS07570, CS387_RS04525, CS388_RS07980, CS543_RS04030, CS544_RS08930, CS545_RS02795, CS546_RS02530, CS548_RS08925, CS550_RS02105, DXN06_RS01550, EG14_RS09105, EGX38_RS07580, EGY06_RS01355, F6X01_RS06370, FJN16_RS03200, FNX46_RS063…
GO:0004798	thymidylate kinase activity	GO_BiologicalProcess-GOA_08.04.2016_08h58	7.26959e-09	6.44086e-06	2.04974e-15	2.25472e-13	[8, 9, 10, 11]	Group118	5.3913	31	[ALW21_RS01270, ALW23_RS01440, ALW29_RS01290, ALW33_RS01435, CASZ1_RS01295, CASZ2_RS01295, CPA42_RS01395, DXN06_RS06605, EGX38_RS12585, EGY06_RS06330, F6X01_RS01390, FNX46_RS01400, GDK37_RS09045, HMPREF0675_RS01435, LCQ46_RS02555, LI931_RS01315, OYC54_RS01475, PAC1_RS01310, PAGK_RS01435, PAZ_RS01290, PPA_RS01265, QQA41_RS01310, QQA42_RS01305, TIA1EST1_RS01280, TIA2EST22_RS01270, TIA2EST2_RS01220,…
GO:0009103	lipopolysaccharide biosynthetic process	GO_BiologicalProcess-GOA_08.04.2016_08h58	4.60201e-09	4.1096e-06	7.36751e-06	0.00020629	[1, 2, 3, 5]	Group119	3.50418	67	[ALW21_RS02710, ALW23_RS02835, ALW23_RS09070, ALW29_RS00775, ALW29_RS02680, ALW29_RS08940, ALW33_RS02825, ALW33_RS08990, CASZ1_RS00770, CASZ1_RS02750, CASZ1_RS09245, CASZ2_RS00770, CASZ2_RS02760, CASZ2_RS09255, CPA42_RS02905, CPA42_RS09595, CRECT_RS04350, DXN06_RS05050, EGX38_RS04455, EGX38_RS11060, EGY06_RS04815, EGY06_RS06900, EGY06_RS10665, F6X01_RS02900, F6X01_RS09615, FJN16_RS09350, FNX46_RS…
GO:0003977	UDP-N-acetylglucosamine diphosphorylase activity	GO_BiologicalProcess-GOA_08.04.2016_08h58	5.47913e-09	4.87095e-06	7.36751e-06	0.00020629	[3, 5, 6]	Group119	5.45775	31	[ALW21_RS02710, ALW23_RS02835, ALW29_RS02680, ALW33_RS02825, CASZ1_RS02750, CASZ2_RS02760, CPA42_RS02905, DXN06_RS05050, EGX38_RS11060, EGY06_RS04815, F6X01_RS02900, FNX46_RS02910, GDK37_RS10560, HMPREF0675_RS02830, LCQ46_RS04055, LI931_RS02820, OYC54_RS02940, PAC1_RS02715, PAGK_RS02840, PAZ_RS02695, PPA_RS02715, QQA41_RS02805, QQA42_RS02805, TIA1EST1_RS02685, TIA2EST22_RS02665, TIA2EST2_RS02615,…
GO:0019134	glucosamine-1-phosphate N-acetyltransferase activity	GO_BiologicalProcess-GOA_08.04.2016_08h58	5.47913e-09	4.87095e-06	7.36751e-06	0.00020629	[3, 5, 6]	Group119	5.45775	31	[ALW21_RS02710, ALW23_RS02835, ALW29_RS02680, ALW33_RS02825, CASZ1_RS02750, CASZ2_RS02760, CPA42_RS02905, DXN06_RS05050, EGX38_RS11060, EGY06_RS04815, F6X01_RS02900, FNX46_RS02910, GDK37_RS10560, HMPREF0675_RS02830, LCQ46_RS04055, LI931_RS02820, OYC54_RS02940, PAC1_RS02715, PAGK_RS02840, PAZ_RS02695, PPA_RS02715, QQA41_RS02805, QQA42_RS02805, TIA1EST1_RS02685, TIA2EST22_RS02665, TIA2EST2_RS02615,…
GO:0016746	acyltransferase activity	GO_BiologicalProcess-GOA_08.04.2016_08h58	1.22052e-06	0.00103744	2.87791e-07	1.43895e-05	[1, 2, 3, 4]	Group120	2.93996	71	[ALW21_RS06355, ALW23_RS06440, ALW29_RS06290, ALW33_RS06445, BFO_RS01850, BFO_RS02985, BFO_RS10605, BGK60_RS04585, BGK60_RS05645, BJT84_RS01770, BJT84_RS08560, BJT84_RS10485, BJU00_RS01320, BJU00_RS10165, CASZ1_RS06465, CASZ2_RS06480, CF003_RS19525, CPA42_RS06730, DXN06_RS01180, E4N77_RS03195, EGX38_RS07205, EGY06_RS00990, F6X01_RS06735, FJN16_RS02250, FJN16_RS03360, FJN16_RS06895, FJN16_RS09400,…
GO:0030976	thiamine pyrophosphate binding	GO_BiologicalProcess-GOA_08.04.2016_08h58	4.45436e-11	4.09356e-08	2.87791e-07	1.43895e-05	[1, 2, 3, 4, 5, 7]	Group120	3.87423	69	[ALW21_RS06355, ALW23_RS06440, ALW29_RS06290, ALW33_RS06445, BWX39_RS05965, CASZ1_RS06465, CASZ2_RS06480, CF003_RS19250, CPA42_RS02490, CPA42_RS06730, CS059_RS02530, CS387_RS06260, CS388_RS01060, CS545_RS03540, CTM50_RS00720, CTM55_RS00600, CTM63_RS03645, DXN06_RS01180, DXN06_RS05460, EGX38_RS07205, EGY06_RS00990, F6X01_RS02485, F6X01_RS06735, FNX46_RS02495, FNX46_RS06740, GDK37_RS00170, HGJ18_RS…
GO:0004591	oxoglutarate dehydrogenase (succinyl-transferring) activity	GO_BiologicalProcess-GOA_08.04.2016_08h58	6.31003e-16	6.06394e-13	2.87791e-07	1.43895e-05	[3, 4, 5]	Group120	10.1639	31	[ALW21_RS06355, ALW23_RS06440, ALW29_RS06290, ALW33_RS06445, CASZ1_RS06465, CASZ2_RS06480, CPA42_RS06730, DXN06_RS01180, EGX38_RS07205, EGY06_RS00990, F6X01_RS06735, FNX46_RS06740, GDK37_RS00170, HMPREF0675_RS06450, LCQ46_RS07805, LI931_RS05080, OYC54_RS06705, PAC1_RS06500, PAGK_RS04720, PAZ_RS06295, PPA_RS06360, QQA41_RS05050, QQA42_RS06550, TIA1EST1_RS06285, TIA2EST22_RS06280, TIA2EST2_RS06225,…
GO:0031004	potassium ion-transporting ATPase complex	GO_BiologicalProcess-GOA_08.04.2016_08h58	5.2826e-28	5.28788e-25	2.22681e-09	1.69238e-07	[3]	Group121	35.1351	26	[ALW21_RS00585, ALW23_RS00740, ALW29_RS00600, ALW33_RS00595, CASZ1_RS00600, CASZ2_RS00600, CPA42_RS00650, DXN06_RS07350, EGX38_RS00890, EGY06_RS07075, F6X01_RS00645, FNX46_RS00650, HMPREF0675_RS00585, LCQ46_RS01855, LI931_RS00610, OYC54_RS00760, PAC1_RS00600, PAGK_RS00590, PAZ_RS00600, PPA_RS00585, QQA41_RS00615, QQA42_RS00610, TIA1EST1_RS00600, TIB1ST10_RS00580, cact_RS00605, cbac_RS00600]
GO:0006813	potassium ion transport	GO_BiologicalProcess-GOA_08.04.2016_08h58	9.76336e-10	8.8456e-07	2.22681e-09	1.69238e-07	[7]	Group121	3.75671	63	[ALW21_RS00585, ALW21_RS00595, ALW23_RS00740, ALW29_RS00600, ALW29_RS00610, ALW33_RS00595, BFO_RS02310, BGK60_RS12800, BJT84_RS02365, BJT84_RS12925, CASZ1_RS00600, CASZ1_RS00610, CASZ2_RS00600, CASZ2_RS00610, CPA42_RS00650, CPA42_RS00660, CRECT_RS03965, CRECT_RS05130, DXN06_RS07340, DXN06_RS07350, E4N78_RS00355, EGX38_RS00890, EGY06_RS07065, EGY06_RS07075, F6X01_RS00645, F6X01_RS00655, FJN16_RS02…
GO:0008556	P-type potassium transmembrane transporter activity	GO_BiologicalProcess-GOA_08.04.2016_08h58	4.62428e-44	4.67165e-41	2.22681e-09	1.69238e-07	[7, 8, 9, 10, 11]	Group121	30.4054	45	[ALW21_RS00585, ALW21_RS00595, ALW23_RS00740, ALW29_RS00600, ALW29_RS00610, ALW33_RS00595, CASZ1_RS00600, CASZ1_RS00610, CASZ2_RS00600, CASZ2_RS00610, CPA42_RS00650, CPA42_RS00660, DXN06_RS07340, DXN06_RS07350, EGX38_RS00890, EGY06_RS07065, EGY06_RS07075, F6X01_RS00645, F6X01_RS00655, FNX46_RS00650, FNX46_RS00660, HMPREF0675_RS00585, LCQ46_RS01855, LCQ46_RS01865, LI931_RS00610, LI931_RS00620, OYC…
GO:0004372	glycine hydroxymethyltransferase activity	GO_BiologicalProcess-GOA_08.04.2016_08h58	2.54636e-13	2.39867e-10	2.54636e-13	2.49543e-11	[2, 3, 5]	Group122	7.65661	33	[ALW21_RS01890, ALW23_RS02040, ALW29_RS01890, ALW33_RS02030, BFO_RS08370, BJT84_RS08230, CASZ1_RS01895, CASZ2_RS01900, CPA42_RS02020, DXN06_RS05955, EGX38_RS11960, EGY06_RS05705, F6X01_RS02015, FJN16_RS12860, FNX46_RS02025, GDK37_RS09670, HMPREF0675_RS02030, HMPREF1218_RS07945, HMPREF9194_RS02850, LCQ46_RS03190, LI931_RS01945, PAC1_RS01905, PAGK_RS02030, PAZ_RS01890, PPA_RS01885, QQA41_RS01940, Q…
GO:0035999	tetrahydrofolate interconversion	GO_BiologicalProcess-GOA_08.04.2016_08h58	5.03299e-34	5.05313e-31	2.54636e-13	2.49543e-11	[4, 6, 7]	Group122	42.6471	29	[ALW21_RS01890, ALW23_RS02040, ALW29_RS01890, ALW33_RS02030, CASZ1_RS01895, CASZ2_RS01900, CPA42_RS02020, DXN06_RS05955, EGX38_RS11960, EGY06_RS05705, F6X01_RS02015, FNX46_RS02025, GDK37_RS09670, HMPREF0675_RS02030, HMPREF9194_RS02850, LCQ46_RS03190, LI931_RS01945, PAC1_RS01905, PAGK_RS02030, PAZ_RS01890, PPA_RS01885, QQA41_RS01940, QQA42_RS01935, TIA1EST1_RS01880, TIA2EST22_RS01870, TIA2EST36_RS…
GO:0019264	glycine biosynthetic process from serine	GO_BiologicalProcess-GOA_08.04.2016_08h58	2.54636e-13	2.39867e-10	2.54636e-13	2.49543e-11	[7, 8, 9, 10, 11]	Group122	7.65661	33	[ALW21_RS01890, ALW23_RS02040, ALW29_RS01890, ALW33_RS02030, BFO_RS08370, BJT84_RS08230, CASZ1_RS01895, CASZ2_RS01900, CPA42_RS02020, DXN06_RS05955, EGX38_RS11960, EGY06_RS05705, F6X01_RS02015, FJN16_RS12860, FNX46_RS02025, GDK37_RS09670, HMPREF0675_RS02030, HMPREF1218_RS07945, HMPREF9194_RS02850, LCQ46_RS03190, LI931_RS01945, PAC1_RS01905, PAGK_RS02030, PAZ_RS01890, PPA_RS01885, QQA41_RS01940, Q…
GO:0032778	P-type cobalt transporter activity	GO_BiologicalProcess-GOA_08.04.2016_08h58	3.40954e-27	3.40954e-24	6.36117e-37	8.58758e-35	[3]	Group123	35.7143	25	[ALW21_RS02190, ALW23_RS02315, ALW29_RS02165, ALW33_RS02310, CASZ1_RS02185, CASZ2_RS02195, CPA42_RS02325, DXN06_RS05625, EGY06_RS05395, F6X01_RS02325, HMPREF0675_RS02315, LCQ46_RS03500, LI931_RS02265, PAGK_RS02320, PAZ_RS02175, PPA_RS02190, QQA41_RS02255, QQA42_RS02250, TIA1EST1_RS02165, TIA2EST22_RS02150, TIA2EST2_RS02100, TIA2EST36_RS02140, TIB1ST10_RS02190, cact_RS02190, cbac_RS02225]
GO:0006824	cobalt ion transport	GO_BiologicalProcess-GOA_08.04.2016_08h58	6.36117e-37	6.41206e-34	6.36117e-37	8.58758e-35	[6, 8]	Group123	16.2162	54	[ALW21_RS02185, ALW21_RS02190, ALW23_RS02310, ALW23_RS02315, ALW29_RS02160, ALW29_RS02165, ALW33_RS02305, ALW33_RS02310, CASZ1_RS02180, CASZ1_RS02185, CASZ2_RS02190, CASZ2_RS02195, CPA42_RS02320, CPA42_RS02325, DXN06_RS05625, DXN06_RS05630, EGX38_RS11650, EGY06_RS05395, EGY06_RS05400, F6X01_RS02320, F6X01_RS02325, GDK37_RS09975, HMPREF0675_RS02310, HMPREF0675_RS02315, LCQ46_RS03495, LCQ46_RS03500…
GO:0015087	cobalt ion transmembrane transporter activity	GO_BiologicalProcess-GOA_08.04.2016_08h58	6.22198e-16	5.98554e-13	6.36117e-37	8.58758e-35	[7, 8, 9, 10, 11]	Group123	11.0266	29	[ALW21_RS02185, ALW23_RS02310, ALW29_RS02160, ALW33_RS02305, CASZ1_RS02180, CASZ2_RS02190, CPA42_RS02320, DXN06_RS05630, EGX38_RS11650, EGY06_RS05400, F6X01_RS02320, GDK37_RS09975, HMPREF0675_RS02310, LCQ46_RS03495, LI931_RS02260, PAC1_RS02180, PAGK_RS02315, PAZ_RS02170, PPA_RS02185, QQA41_RS02250, QQA42_RS02245, TIA1EST1_RS02160, TIA2EST22_RS02145, TIA2EST2_RS02095, TIA2EST36_RS02135, TIB1ST10_R…
GO:0045263	proton-transporting ATP synthase complex, coupling factor F(o)	GO_BiologicalProcess-GOA_08.04.2016_08h58	4.3618e-15	4.14371e-12	4.3618e-15	4.62351e-13	[3]	Group124	4.47059	76	[ALW21_RS06270, ALW21_RS06280, ALW23_RS06355, ALW23_RS06365, ALW29_RS06205, ALW29_RS06215, ALW33_RS06360, ALW33_RS06370, AM608_RS01060, AS203_RS05070, BGK60_RS02430, CASZ1_RS06380, CASZ1_RS06390, CASZ2_RS06395, CASZ2_RS06405, CPA42_RS06640, CPA42_RS06650, CTM44_RS00290, CTM44_RS00300, CUC00_RS09640, CUC00_RS09650, DXN06_RS01260, DXN06_RS01270, EGX38_RS07285, EGX38_RS07295, EGY06_RS01065, EGY06_RS…
GO:0000276	mitochondrial proton-transporting ATP synthase complex, coupling factor F(o)	GO_BiologicalProcess-GOA_08.04.2016_08h58	2.82009e-06	0.00237452	4.3618e-15	4.62351e-13	[4]	Group124	3.3452	47	[ALW21_RS06280, ALW23_RS06365, ALW29_RS06215, ALW33_RS06370, AM608_RS01060, AS203_RS05070, BGK60_RS02430, CASZ1_RS06390, CASZ2_RS06405, CPA42_RS06650, CTM44_RS00290, CTM44_RS00300, CUC00_RS09640, CUC00_RS09650, DXN06_RS01260, EGX38_RS07285, EGY06_RS01065, EL251_RS03485, F6X01_RS06660, FNX46_RS06665, GDK37_RS00250, HMPREF0675_RS06375, HMPREF1218_RS04690, HMPREF1321_RS09060, HMPREF9078_RS07345, JCM…
GO:0045264	plasma membrane proton-transporting ATP synthase complex, coupling factor F(o)	GO_BiologicalProcess-GOA_08.04.2016_08h58	2.82009e-06	0.00237452	4.3618e-15	4.62351e-13	[4]	Group124	3.3452	47	[ALW21_RS06280, ALW23_RS06365, ALW29_RS06215, ALW33_RS06370, AM608_RS01060, AS203_RS05070, BGK60_RS02430, CASZ1_RS06390, CASZ2_RS06405, CPA42_RS06650, CTM44_RS00290, CTM44_RS00300, CUC00_RS09640, CUC00_RS09650, DXN06_RS01260, EGX38_RS07285, EGY06_RS01065, EL251_RS03485, F6X01_RS06660, FNX46_RS06665, GDK37_RS00250, HMPREF0675_RS06375, HMPREF1218_RS04690, HMPREF1321_RS09060, HMPREF9078_RS07345, JCM…
GO:0006226	dUMP biosynthetic process	GO_BiologicalProcess-GOA_08.04.2016_08h58	1.51835e-05	0.0124353	4.25589e-05	0.000425589	[8, 9, 10, 11, 12]	Group125	4.42308	23	[ALW23_RS05385, ALW29_RS05230, ALW33_RS05390, BGK60_RS09095, CASZ1_RS05415, CASZ2_RS05430, CPA42_RS05640, E4N91_RS08035, EGX38_RS08300, EGY06_RS02075, F6X01_RS05650, FNX46_RS05655, HMPREF0675_RS05385, PAGK_RS05775, PAZ_RS05240, TF3313_RS06430, TFKS16_RS03530, TIA1EST1_RS05230, TIA2EST22_RS05225, TIA2EST2_RS05170, TIA2EST36_RS05215, TPCU426_RS05395, cact_RS05425]
GO:0004170	dUTP diphosphatase activity	GO_BiologicalProcess-GOA_08.04.2016_08h58	4.25589e-05	0.034345	4.25589e-05	0.000425589	[2, 4]	Group125	4.13669	23	[ALW23_RS05385, ALW29_RS05230, ALW33_RS05390, BGK60_RS09095, CASZ1_RS05415, CASZ2_RS05430, CPA42_RS05640, E4N91_RS08035, EGX38_RS08300, EGY06_RS02075, F6X01_RS05650, FNX46_RS05655, HMPREF0675_RS05385, PAGK_RS05775, PAZ_RS05240, TF3313_RS06430, TFKS16_RS03530, TIA1EST1_RS05230, TIA2EST22_RS05225, TIA2EST2_RS05170, TIA2EST36_RS05215, TPCU426_RS05395, cact_RS05425]
GO:0046081	dUTP catabolic process	GO_BiologicalProcess-GOA_08.04.2016_08h58	1.51835e-05	0.0124353	4.25589e-05	0.000425589	[7, 8, 9, 10, 11, 12]	Group125	4.42308	23	[ALW23_RS05385, ALW29_RS05230, ALW33_RS05390, BGK60_RS09095, CASZ1_RS05415, CASZ2_RS05430, CPA42_RS05640, E4N91_RS08035, EGX38_RS08300, EGY06_RS02075, F6X01_RS05650, FNX46_RS05655, HMPREF0675_RS05385, PAGK_RS05775, PAZ_RS05240, TF3313_RS06430, TFKS16_RS03530, TIA1EST1_RS05230, TIA2EST22_RS05225, TIA2EST2_RS05170, TIA2EST36_RS05215, TPCU426_RS05395, cact_RS05425]
GO:0046983	protein dimerization activity	GO_BiologicalProcess-GOA_08.04.2016_08h58	1.10033e-20	1.08603e-17	1.32276e-13	1.33599e-11	[1, 2, 3, 4, 5]	Group126	4.01482	130	[ALW21_RS02105, ALW21_RS04760, ALW23_RS02230, ALW23_RS04465, ALW23_RS08050, ALW23_RS09185, ALW29_RS02080, ALW29_RS04310, ALW29_RS04690, ALW29_RS07925, ALW29_RS09055, ALW33_RS04465, ALW33_RS04850, ALW33_RS07940, ALW33_RS09100, AM609_RS11620, BGK60_RS02190, BJU00_RS02085, BKH18_RS06960, BLV59_RS09070, CASZ1_RS02095, CASZ1_RS04845, CASZ1_RS08180, CASZ1_RS09360, CASZ2_RS02105, CASZ2_RS04860, CASZ2_RS…
GO:0000155	phosphorelay sensor kinase activity	GO_BiologicalProcess-GOA_08.04.2016_08h58	2.12769e-22	2.10854e-19	1.32276e-13	1.33599e-11	[2, 3, 4, 5]	Group126	4.32659	124	[ALW21_RS02105, ALW21_RS04760, ALW21_RS06745, ALW23_RS02230, ALW23_RS04465, ALW23_RS06810, ALW29_RS02080, ALW29_RS04310, ALW29_RS04690, ALW29_RS06680, ALW33_RS04465, ALW33_RS04850, ALW33_RS06695, AM609_RS11620, BFO_RS00690, BGK60_RS02190, BGK60_RS03110, BJT84_RS00635, BJU00_RS00530, BJU00_RS02085, BKH16_RS09225, BKH18_RS06960, CASZ1_RS02095, CASZ1_RS04845, CASZ1_RS06870, CASZ2_RS02105, CASZ2_RS04…
GO:0000160	phosphorelay signal transduction system	GO_BiologicalProcess-GOA_08.04.2016_08h58	1.64279e-05	0.0134216	1.32276e-13	1.33599e-11	[4, 5, 6]	Group126	2.28971	144	[ALW21_RS02105, ALW21_RS03950, ALW21_RS04760, ALW23_RS02230, ALW23_RS04075, ALW23_RS04465, ALW29_RS02080, ALW29_RS03920, ALW29_RS04310, ALW29_RS04690, ALW33_RS04465, ALW33_RS04850, AM609_RS11620, BFO_RS00690, BFO_RS02505, BFO_RS03930, BFO_RS14110, BGK60_RS02190, BGK60_RS03110, BJT84_RS00635, BJT84_RS02560, BJT84_RS04255, BJT84_RS08660, BJU00_RS00530, BJU00_RS02085, BKH18_RS04450, BKH18_RS06960, C…
GO:0033228	cysteine export across plasma membrane	GO_BiologicalProcess-GOA_08.04.2016_08h58	5.16344e-09	4.60063e-06	5.16344e-09	3.61441e-07	[4]	Group127	5.91966	28	[ALW23_RS01070, ALW29_RS00905, ALW33_RS01065, CASZ1_RS00900, CASZ2_RS00900, CPA42_RS00955, CYJ23_RS02360, E4N74_RS07865, E4N79_RS01265, E4N86_RS01030, E4N87_RS11520, EGX38_RS00405, EGY06_RS06765, F6X01_RS00950, FK267_RS10265, FNX46_RS00960, FOC60_RS03695, G448_RS0103770, HMPREF0675_RS01055, HMPREF0734_RS00655, I6I08_RS06675, OYC54_RS01090, PAC1_RS00925, PAC1_RS00930, PAGK_RS01060, PAZ_RS00905, TI…
GO:0033230	ABC-type cysteine transporter activity	GO_BiologicalProcess-GOA_08.04.2016_08h58	5.16344e-09	4.60063e-06	5.16344e-09	3.61441e-07	[4]	Group127	5.91966	28	[ALW23_RS01070, ALW29_RS00905, ALW33_RS01065, CASZ1_RS00900, CASZ2_RS00900, CPA42_RS00955, CYJ23_RS02360, E4N74_RS07865, E4N79_RS01265, E4N86_RS01030, E4N87_RS11520, EGX38_RS00405, EGY06_RS06765, F6X01_RS00950, FK267_RS10265, FNX46_RS00960, FOC60_RS03695, G448_RS0103770, HMPREF0675_RS01055, HMPREF0734_RS00655, I6I08_RS06675, OYC54_RS01090, PAC1_RS00925, PAC1_RS00930, PAGK_RS01060, PAZ_RS00905, TI…
GO:0055051	ATP-binding cassette (ABC) transporter complex, integrated substrate binding	GO_BiologicalProcess-GOA_08.04.2016_08h58	5.16344e-09	4.60063e-06	5.16344e-09	3.61441e-07	[4]	Group127	5.91966	28	[ALW23_RS01070, ALW29_RS00905, ALW33_RS01065, CASZ1_RS00900, CASZ2_RS00900, CPA42_RS00955, CYJ23_RS02360, E4N74_RS07865, E4N79_RS01265, E4N86_RS01030, E4N87_RS11520, EGX38_RS00405, EGY06_RS06765, F6X01_RS00950, FK267_RS10265, FNX46_RS00960, FOC60_RS03695, G448_RS0103770, HMPREF0675_RS01055, HMPREF0734_RS00655, I6I08_RS06675, OYC54_RS01090, PAC1_RS00925, PAC1_RS00930, PAGK_RS01060, PAZ_RS00905, TI…
GO:0015385	sodium:proton antiporter activity	GO_BiologicalProcess-GOA_08.04.2016_08h58	2.66204e-15	2.53692e-12	1.902e-13	1.88298e-11	[8, 9, 10, 11, 13]	Group128	6.76923	44	[ALW21_RS01190, ALW23_RS01360, ALW29_RS01210, ALW33_RS01355, BFO_RS00680, BGK60_RS03100, BJT84_RS00625, CASZ1_RS01215, CASZ2_RS01215, COCH_RS08315, CPA42_RS01315, CS059_RS02805, CS374_RS06200, CS387_RS05980, CS545_RS01120, DXN06_RS06685, EGX38_RS00060, EGY06_RS06410, F6X01_RS01310, FJN16_RS01145, FNX46_RS01320, HMPREF0389_RS07930, HMPREF0675_RS01355, HMPREF1320_RS08330, K8O87_RS03435, KCI35_RS085…
GO:0006814	sodium ion transport	GO_BiologicalProcess-GOA_08.04.2016_08h58	4.41184e-06	0.0036883	1.902e-13	1.88298e-11	[7]	Group128	2.7819	75	[AIF0345_RS12785, ALW21_RS01190, ALW23_RS01360, ALW29_RS01210, ALW33_RS01355, BFO_RS00680, BGK60_RS03100, BJT84_RS00625, BJT84_RS09245, BJU00_RS08930, CASZ1_RS01215, CASZ2_RS01215, CF001_RS10600, COCH_RS08315, CPA42_RS01315, CS059_RS02805, CS059_RS04435, CS374_RS04230, CS374_RS06200, CS387_RS05980, CS388_RS04645, CS545_RS01120, CS545_RS10170, CS549_RS05215, CS550_RS09140, DXN06_RS06685, EG14_RS02…
GO:1902600	proton transmembrane transport	GO_BiologicalProcess-GOA_08.04.2016_08h58	2.10152e-26	2.09521e-23	1.902e-13	1.88298e-11	[6, 8]	Group128	6.67766	81	[ALW21_RS01190, ALW21_RS03205, ALW23_RS01360, ALW23_RS03340, ALW29_RS01210, ALW29_RS03185, ALW33_RS01355, ALW33_RS03330, BFO_RS00680, BGK60_RS03100, BJT84_RS00625, BJT84_RS02525, CASZ1_RS01215, CASZ1_RS03280, CASZ2_RS01215, CASZ2_RS03290, COCH_RS08315, CPA42_RS01315, CPA42_RS03435, CS059_RS02805, CS374_RS06200, CS387_RS05980, CS545_RS01120, DXN06_RS04525, DXN06_RS06685, E4N77_RS06010, E4N91_RS040…
GO:0009255	Entner-Doudoroff pathway through 6-phosphogluconate	GO_BiologicalProcess-GOA_08.04.2016_08h58	8.51358e-12	7.87506e-09	8.51358e-12	7.66222e-10	[2, 4]	Group129	13.2353	18	[ALW23_RS02050, ALW29_RS01900, ALW33_RS02040, CASZ1_RS01905, CASZ2_RS01910, CPA42_RS02030, EGX38_RS11950, EGY06_RS05695, F6X01_RS02025, GDK37_RS09680, HMPREF0675_RS02040, OYC54_RS02095, PAGK_RS02040, PAZ_RS01900, TIA1EST1_RS01890, TIA2EST22_RS01880, TIA2EST2_RS01830, cact_RS01905]
GO:0008675	2-dehydro-3-deoxy-phosphogluconate aldolase activity	GO_BiologicalProcess-GOA_08.04.2016_08h58	7.31027e-16	7.01786e-13	8.51358e-12	7.66222e-10	[4]	Group129	22.2222	18	[ALW23_RS02050, ALW29_RS01900, ALW33_RS02040, CASZ1_RS01905, CASZ2_RS01910, CPA42_RS02030, EGX38_RS11950, EGY06_RS05695, F6X01_RS02025, GDK37_RS09680, HMPREF0675_RS02040, OYC54_RS02095, PAGK_RS02040, PAZ_RS01900, TIA1EST1_RS01890, TIA2EST22_RS01880, TIA2EST2_RS01830, cact_RS01905]
GO:0008700	4-hydroxy-2-oxoglutarate aldolase activity	GO_BiologicalProcess-GOA_08.04.2016_08h58	7.31027e-16	7.01786e-13	8.51358e-12	7.66222e-10	[4]	Group129	22.2222	18	[ALW23_RS02050, ALW29_RS01900, ALW33_RS02040, CASZ1_RS01905, CASZ2_RS01910, CPA42_RS02030, EGX38_RS11950, EGY06_RS05695, F6X01_RS02025, GDK37_RS09680, HMPREF0675_RS02040, OYC54_RS02095, PAGK_RS02040, PAZ_RS01900, TIA1EST1_RS01890, TIA2EST22_RS01880, TIA2EST2_RS01830, cact_RS01905]
GO:0009084	glutamine family amino acid biosynthetic process	GO_BiologicalProcess-GOA_08.04.2016_08h58	7.31027e-16	7.01786e-13	8.51358e-12	7.66222e-10	[6, 7, 8, 9]	Group129	22.2222	18	[ALW23_RS02050, ALW29_RS01900, ALW33_RS02040, CASZ1_RS01905, CASZ2_RS01910, CPA42_RS02030, EGX38_RS11950, EGY06_RS05695, F6X01_RS02025, GDK37_RS09680, HMPREF0675_RS02040, OYC54_RS02095, PAGK_RS02040, PAZ_RS01900, TIA1EST1_RS01890, TIA2EST22_RS01880, TIA2EST2_RS01830, cact_RS01905]
GO:0016616	oxidoreductase activity, acting on the CH-OH group of donors, NAD or NADP as acceptor	GO_BiologicalProcess-GOA_08.04.2016_08h58	1.04646e-18	1.02553e-15	4.41419e-07	2.11881e-05	[1, 2, 3]	Group130	5.67613	68	[ALW21_RS00745, ALW21_RS03050, ALW23_RS00925, ALW23_RS03175, ALW29_RS00760, ALW29_RS03020, ALW33_RS00785, BQ6428_RS01240, CASZ1_RS00755, CASZ2_RS00755, CF003_RS15420, CPA42_RS00810, CRECT_RS11490, CS059_RS09525, CS374_RS09845, CS549_RS06945, CS550_RS05740, DXN06_RS04700, DXN06_RS07190, E4N85_RS06140, EE098_RS04070, EGX38_RS00700, EGX38_RS10710, EGY06_RS04465, EGY06_RS06915, F6X01_RS00805, FNX46_R…
GO:0003979	UDP-glucose 6-dehydrogenase activity	GO_BiologicalProcess-GOA_08.04.2016_08h58	6.75188e-36	6.79239e-33	4.41419e-07	2.11881e-05	[3]	Group130	12.2371	64	[ALW21_RS00745, ALW21_RS03050, ALW23_RS00925, ALW23_RS03175, ALW29_RS00760, ALW29_RS03020, ALW33_RS00785, CASZ1_RS00755, CASZ2_RS00755, CF003_RS15420, CPA42_RS00810, CS059_RS09525, CS374_RS09845, CS549_RS06945, CS550_RS05740, DXN06_RS04700, DXN06_RS07190, E4N85_RS06140, EGX38_RS00700, EGX38_RS10710, EGY06_RS04465, EGY06_RS06915, F6X01_RS00805, FNX46_RS00810, GDK37_RS03685, GDK37_RS08540, HGJ18_RS…
GO:0051287	NAD binding	GO_BiologicalProcess-GOA_08.04.2016_08h58	4.23e-13	3.97197e-10	4.41419e-07	2.11881e-05	[1, 2, 3, 4, 5]	Group130	3.29549	119	[AIF0345_RS03740, ALW21_RS00745, ALW21_RS01640, ALW21_RS03050, ALW23_RS00925, ALW23_RS01790, ALW23_RS03175, ALW29_RS00760, ALW29_RS01640, ALW29_RS03020, ALW33_RS00785, ALW33_RS01780, BFO_RS04595, BGK60_RS13210, BJT84_RS04910, BJU00_RS04335, BQ6428_RS01250, CASZ1_RS00755, CASZ1_RS01640, CASZ2_RS00755, CASZ2_RS01645, CF003_RS15420, CPA42_RS00810, CPA42_RS01755, CRECT_RS08545, CS059_RS09525, CS374_R…
GO:0000271	polysaccharide biosynthetic process	GO_BiologicalProcess-GOA_08.04.2016_08h58	1.33274e-18	1.30476e-15	4.41419e-07	2.11881e-05	[5]	Group130	5.58704	69	[ALW21_RS00745, ALW21_RS03050, ALW23_RS00925, ALW23_RS03175, ALW29_RS00760, ALW29_RS03020, ALW33_RS00785, BQ6428_RS01250, CASZ1_RS00755, CASZ2_RS00755, CF003_RS15420, CPA42_RS00810, CRECT_RS08545, CS059_RS09525, CS374_RS09845, CS549_RS06945, CS550_RS05740, DXN06_RS04700, DXN06_RS07190, E4N85_RS06140, EE098_RS04080, EGX38_RS00700, EGX38_RS10710, EGY06_RS04465, EGY06_RS06915, F6X01_RS00805, FNX46_R…
KEGG:00020	Citrate cycle (TCA cycle)	KEGG_25.05.2022	1.67451e-07	0.00014518	1.2716e-10	1.03e-08	[-1]	Group131	2.35471	188	[ALW21_RS05340, ALW21_RS06355, ALW21_RS11605, ALW23_RS05425, ALW23_RS06440, ALW23_RS07285, ALW29_RS05270, ALW29_RS06290, ALW29_RS07150, ALW29_RS11385, AXE84_RS11680, BFO_RS12615, BJT84_RS12560, BJU00_RS12260, BKH18_RS08500, BKH21_RS02745, BKH23_RS09910, CASZ1_RS05450, CASZ1_RS06465, CASZ1_RS07380, CASZ1_RS08930, CASZ1_RS09005, CASZ1_RS09010, CASZ1_RS11615, CASZ1_RS11720, CASZ2_RS05465, CASZ2_RS06…
KEGG:00630	Glyoxylate and dicarboxylate metabolism	KEGG_25.05.2022	1.2685e-14	1.2038e-11	1.2716e-10	1.03e-08	[-1]	Group131	2.92177	186	[ALW21_RS05340, ALW21_RS06355, ALW23_RS05425, ALW23_RS06440, ALW23_RS07285, ALW29_RS05270, ALW29_RS06290, ALW29_RS07150, BFO_RS08370, BJT84_RS08230, BJT84_RS09945, BJU00_RS09540, BJU00_RS10925, CASZ1_RS01895, CASZ1_RS01905, CASZ1_RS03125, CASZ1_RS05450, CASZ1_RS06465, CASZ1_RS07380, CASZ1_RS08930, CASZ1_RS11015, CASZ1_RS11615, CASZ2_RS01900, CASZ2_RS01910, CASZ2_RS03135, CASZ2_RS05465, CASZ2_RS06…
GO:0003994	aconitate hydratase activity	GO_BiologicalProcess-GOA_08.04.2016_08h58	1.6182e-17	1.57289e-14	1.2716e-10	1.03e-08	[2, 3]	Group131	9.97151	35	[AIF0345_RS09225, ALW21_RS05340, ALW23_RS05425, ALW29_RS05270, ALW33_RS05430, CASZ1_RS05450, CASZ2_RS05465, CPA42_RS05680, CRECT_RS06390, DXN06_RS02230, EGX38_RS08260, EGY06_RS02035, F6X01_RS05690, FNX46_RS05695, GDK37_RS01245, HMPREF0675_RS05425, LCQ46_RS06775, LI931_RS06120, LK437_RS11575, O145_RS00290, OYC54_RS05645, PAC1_RS05465, PAGK_RS05735, PAZ_RS05280, PPA_RS05350, QQA41_RS06090, QQA42_RS…
GO:0006099	tricarboxylic acid cycle	GO_BiologicalProcess-GOA_08.04.2016_08h58	1.20183e-26	1.19943e-23	1.2716e-10	1.03e-08	[3, 7]	Group131	4.68862	131	[AIF0345_RS09225, ALW21_RS05340, ALW21_RS06355, ALW21_RS08905, ALW21_RS11605, ALW23_RS05425, ALW23_RS06440, ALW23_RS08850, ALW29_RS05270, ALW29_RS06290, ALW29_RS08720, ALW29_RS11385, ALW33_RS05430, ALW33_RS06445, ALW33_RS08765, ALW33_RS11425, CASZ1_RS05450, CASZ1_RS06465, CASZ1_RS09010, CASZ1_RS11720, CASZ2_RS05465, CASZ2_RS06480, CASZ2_RS09020, CASZ2_RS11780, CPA42_RS05680, CPA42_RS06730, CPA42_…
GO:0008804	carbamate kinase activity	GO_BiologicalProcess-GOA_08.04.2016_08h58	4.0551e-14	3.83207e-11	9.7794e-09	6.64999e-07	[2, 4]	Group132	8.44327	32	[ALW21_RS03010, ALW23_RS03135, ALW29_RS02980, ALW33_RS03125, CASZ1_RS03065, CASZ2_RS03075, CPA42_RS03220, DXN06_RS04740, EGX38_RS10750, EGY06_RS04505, F6X01_RS03215, FNX46_RS03225, GDK37_RS03725, HMPREF0675_RS03130, LCQ46_RS04365, LI931_RS08515, OE909_RS02305, OYC54_RS03250, PAC1_RS03015, PAGK_RS08040, PAZ_RS02995, PPA_RS03015, QQA41_RS08475, QQA42_RS03110, TIA1EST1_RS02985, TIA2EST22_RS02965, TI…
GO:0016597	amino acid binding	GO_BiologicalProcess-GOA_08.04.2016_08h58	1.08206e-05	0.00890531	9.7794e-09	6.64999e-07	[3, 4]	Group132	3.88601	30	[ALW21_RS03005, ALW23_RS03130, ALW29_RS02975, ALW33_RS03120, CASZ1_RS03060, CASZ2_RS03070, CPA42_RS03215, DXN06_RS04745, EGX38_RS10755, EGY06_RS04510, F6X01_RS03210, FNX46_RS03220, GDK37_RS03730, HMPREF0675_RS03125, LI931_RS08520, OYC54_RS03245, PAC1_RS03010, PAGK_RS08045, PAZ_RS02990, PPA_RS03010, QQA41_RS08480, QQA42_RS03105, TIA1EST1_RS02980, TIA2EST22_RS02960, TIA2EST2_RS02910, TIA2EST36_RS02…
GO:0006520	cellular amino acid metabolic process	GO_BiologicalProcess-GOA_08.04.2016_08h58	9.53183e-13	8.8932e-10	9.7794e-09	6.64999e-07	[3, 4, 6]	Group132	3.44371	104	[ALW21_RS03005, ALW21_RS03010, ALW21_RS07680, ALW23_RS03130, ALW23_RS03135, ALW23_RS07770, ALW29_RS02975, ALW29_RS02980, ALW29_RS07645, ALW33_RS03120, ALW33_RS03125, ALW33_RS07665, BCB71_RS01030, BKH16_RS08680, BKH17_RS01870, C7123_RS08410, CASZ1_RS03060, CASZ1_RS03065, CASZ1_RS07895, CASZ2_RS03070, CASZ2_RS03075, CASZ2_RS07905, CPA42_RS03215, CPA42_RS03220, CPA42_RS08205, CS059_RS04720, DXN06_RS…
GO:0006591	ornithine metabolic process	GO_BiologicalProcess-GOA_08.04.2016_08h58	7.50718e-29	7.52219e-26	9.7794e-09	6.64999e-07	[5, 6, 8]	Group132	28.3019	30	[ALW21_RS03005, ALW23_RS03130, ALW29_RS02975, ALW33_RS03120, CASZ1_RS03060, CASZ2_RS03070, CPA42_RS03215, DXN06_RS04745, EGX38_RS10755, EGY06_RS04510, F6X01_RS03210, FNX46_RS03220, GDK37_RS03730, HMPREF0675_RS03125, LI931_RS08520, OYC54_RS03245, PAC1_RS03010, PAGK_RS08045, PAZ_RS02990, PPA_RS03010, QQA41_RS08480, QQA42_RS03105, TIA1EST1_RS02980, TIA2EST22_RS02960, TIA2EST2_RS02910, TIA2EST36_RS02…
GO:0004585	ornithine carbamoyltransferase activity	GO_BiologicalProcess-GOA_08.04.2016_08h58	2.05429e-09	1.85092e-06	9.7794e-09	6.64999e-07	[6, 7, 9]	Group132	5.55556	32	[ALW21_RS03005, ALW23_RS03130, ALW29_RS02975, ALW33_RS03120, CASZ1_RS03060, CASZ2_RS03070, CPA42_RS03215, DXN06_RS04745, E4V70_RS03580, EGX38_RS10755, EGY06_RS04510, F6X01_RS03210, FNX46_RS03220, G448_RS15025, GDK37_RS03730, HMPREF0675_RS03125, LI931_RS08520, OYC54_RS03245, PAC1_RS03010, PAGK_RS08045, PAZ_RS02990, PPA_RS03010, QQA41_RS08480, QQA42_RS03105, TIA1EST1_RS02980, TIA2EST22_RS02960, TIA…
GO:0003916	DNA topoisomerase activity	GO_BiologicalProcess-GOA_08.04.2016_08h58	8.52624e-16	8.17666e-13	1.5153e-09	1.18193e-07	[3, 4]	Group133	4.31253	85	[ADD47_RS01810, ADK06_RS03375, ALW21_RS00055, ALW23_RS00060, ALW29_RS00055, ATCC27039_RS08875, AXE84_RS07000, B5D19_RS04365, BCB71_RS05530, BKH03_RS10265, BKH14_RS13205, BKH15_RS03970, BKH16_RS00230, BKH16_RS12160, BKH17_RS12670, BKH18_RS11020, BKH19_RS12410, BKH25_RS06755, BKH29_RS10380, BKH33_RS10180, BKH34_RS13350, BKH35_RS13335, BKH36_RS11460, BKH37_RS01765, C7123_RS00140, CASZ1_RS00055, CASZ…
GO:0003918	DNA topoisomerase type II (double strand cut, ATP-hydrolyzing) activity	GO_BiologicalProcess-GOA_08.04.2016_08h58	9.83026e-09	8.69978e-06	1.5153e-09	1.18193e-07	[3, 4, 5]	Group133	3.04043	91	[ALW21_RS00050, ALW21_RS00055, ALW23_RS00055, ALW23_RS00060, ALW29_RS00050, ALW29_RS00055, BCB71_RS05530, BKH15_RS03970, BKH16_RS00230, BQ6428_RS03080, BWX39_RS03095, C7123_RS00140, CASZ1_RS00050, CASZ1_RS00055, CASZ2_RS00050, CASZ2_RS00055, CF003_RS18360, CGC57_RS00520, CGC59_RS00550, CPA42_RS00050, CPA42_RS00055, CS374_RS02100, DXN06_RS07940, E4N74_RS11530, E4N83_RS02560, E4N85_RS11520, E4V70_R…
GO:0005727	extrachromosomal circular DNA	GO_BiologicalProcess-GOA_08.04.2016_08h58	1.4013e-45	1.35085e-42	1.5153e-09	1.18193e-07	[4]	Group133	65.3061	32	[ADD47_RS01810, ADK06_RS03375, ATCC27039_RS08875, AXE84_RS07000, BKH03_RS10265, BKH14_RS13205, BKH16_RS12160, BKH17_RS12670, BKH18_RS11020, BKH19_RS12410, BKH25_RS06755, BKH29_RS10380, BKH33_RS10180, BKH34_RS13350, BKH35_RS13335, BKH36_RS11460, BKH37_RS01765, CYJ23_RS04975, FBF36_RS10990, FK267_RS05315, FOC60_RS08150, HMPREF0734_RS05110, HMPREF9006_RS06445, HMPREF9057_RS11095, HMPREF9058_RS11225,…
GO:0006259	DNA metabolic process	GO_BiologicalProcess-GOA_08.04.2016_08h58	3.21033e-06	0.00269026	1.5153e-09	1.18193e-07	[4, 5, 6]	Group133	3.32861	47	[ALW21_RS00055, ALW23_RS00060, ALW29_RS00055, BCB71_RS05530, BKH15_RS03970, BKH16_RS00230, BWX39_RS03095, C7123_RS00140, CASZ1_RS00055, CASZ2_RS00055, CF003_RS18360, CGC57_RS00520, CGC59_RS00550, CPA42_RS00055, CS374_RS02100, DXN06_RS07940, EGY06_RS07665, EL251_RS00520, F6X01_RS00055, FNX46_RS00055, GDK37_RS07780, HMPREF9058_RS08235, KC155_RS08000, KDH82_RS08010, LCQ46_RS01305, LI931_RS00055, MCS…
GO:0006265	DNA topological change	GO_BiologicalProcess-GOA_08.04.2016_08h58	3.38254e-05	0.0273309	1.5153e-09	1.18193e-07	[5, 6, 7]	Group133	2.36699	113	[ALW21_RS00050, ALW21_RS00055, ALW23_RS00055, ALW23_RS00060, ALW23_RS01430, ALW29_RS00050, ALW29_RS00055, B5D19_RS04365, BCB71_RS05530, BKH15_RS03970, BKH16_RS00230, BQ6428_RS03080, BWX39_RS03095, C7123_RS00140, CASZ1_RS00050, CASZ1_RS00055, CASZ2_RS00050, CASZ2_RS00055, CF003_RS18360, CGC57_RS00520, CGC59_RS00550, CPA42_RS00050, CPA42_RS00055, CS374_RS02100, CTM44_RS03655, CTM44_RS08755, CTM44_R…
GO:0004015	adenosylmethionine-8-amino-7-oxononanoate transaminase activity	GO_BiologicalProcess-GOA_08.04.2016_08h58	1.99976e-17	1.94177e-14	9.77879e-24	1.27124e-21	[2, 3]	Group134	11.4815	31	[ALW21_RS04875, ALW23_RS04960, ALW29_RS04805, ALW33_RS04965, CASZ1_RS04965, CASZ2_RS04980, CPA42_RS05180, DXN06_RS02730, EGX38_RS08770, EGY06_RS02540, F6X01_RS05185, FNX46_RS05190, GDK37_RS01755, HMPREF0675_RS04965, LCQ46_RS06290, LI931_RS06605, OYC54_RS05155, PAC1_RS05000, PAGK_RS06200, PAZ_RS04815, PPA_RS04885, QQA41_RS06580, QQA42_RS05025, TIA1EST1_RS04805, TIA2EST22_RS04800, TIA2EST2_RS04745,…
GO:0042410	6-carboxyhexanoate-CoA ligase activity	GO_BiologicalProcess-GOA_08.04.2016_08h58	1.81418e-36	1.82688e-33	9.77879e-24	1.27124e-21	[3]	Group134	79.3103	23	[ALW21_RS09415, ALW23_RS09365, ALW29_RS09235, ALW33_RS09280, DXN06_RS10695, F6X01_RS09915, FNX46_RS09890, HMPREF0675_RS09295, LI931_RS09830, OYC54_RS09850, PAC1_RS09420, PAZ_RS09220, PPA_RS09380, QQA41_RS09790, QQA42_RS09805, TIA1EST1_RS09200, TIA2EST22_RS09205, TIA2EST2_RS09175, TIA2EST36_RS09185, TIB1ST10_RS09405, TPCU426_RS09620, cact_RS09550, cbac_RS09730]
GO:0051537	2 iron, 2 sulfur cluster binding	GO_BiologicalProcess-GOA_08.04.2016_08h58	5.98027e-09	5.31048e-06	9.77879e-24	1.27124e-21	[1, 2, 3, 4, 5]	Group134	4.57143	40	[ALW21_RS03635, ALW23_RS07210, ALW29_RS07075, ALW33_RS03760, ALW33_RS07095, CASZ1_RS07305, CASZ2_RS07315, CPA42_RS07595, DXN06_RS04060, EGX38_RS06485, EGX38_RS10070, EGY06_RS00130, F6X01_RS07605, FNX46_RS07595, GDK37_RS03045, GDK37_RS11850, HMPREF0389_RS06250, HMPREF0675_RS03765, HMPREF0675_RS07095, LI931_RS07855, OYC54_RS03915, OYC54_RS07580, PAC1_RS03645, PAC1_RS07270, PAGK_RS04080, PAGK_RS0740…
GO:0009102	biotin biosynthetic process	GO_BiologicalProcess-GOA_08.04.2016_08h58	7.7714e-23	7.717e-20	9.77879e-24	1.27124e-21	[2, 3, 5]	Group134	6.17384	76	[ALW21_RS04875, ALW21_RS09415, ALW23_RS04960, ALW23_RS07210, ALW23_RS09365, ALW29_RS04805, ALW29_RS07075, ALW29_RS09235, ALW33_RS04965, ALW33_RS07095, ALW33_RS09280, CASZ1_RS04965, CASZ1_RS07305, CASZ2_RS04980, CASZ2_RS07315, CPA42_RS05180, CPA42_RS07595, DXN06_RS02730, DXN06_RS10695, EGX38_RS06485, EGX38_RS08770, EGY06_RS00130, EGY06_RS02540, F6X01_RS05185, F6X01_RS07605, F6X01_RS09915, FNX46_RS…
GO:0004076	biotin synthase activity	GO_BiologicalProcess-GOA_08.04.2016_08h58	1.71817e-07	0.000148622	9.77879e-24	1.27124e-21	[5]	Group134	5.99455	22	[ALW23_RS07210, ALW29_RS07075, ALW33_RS07095, CASZ1_RS07305, CASZ2_RS07315, CPA42_RS07595, EGX38_RS06485, EGY06_RS00130, F6X01_RS07605, FNX46_RS07595, GDK37_RS11850, HMPREF0675_RS07095, OYC54_RS07580, PAC1_RS07270, PAGK_RS04080, PAZ_RS07045, TIA1EST1_RS07035, TIA2EST22_RS07040, TIA2EST2_RS06990, TIA2EST36_RS07025, TPCU426_RS07350, cact_RS07310]
GO:0000166	nucleotide binding	GO_BiologicalProcess-GOA_08.04.2016_08h58	2.08452e-20	2.05534e-17	2.38212e-30	3.19204e-28	[1, 2, 3, 4]	Group135	3.32983	190	[ALW21_RS04780, ALW21_RS07015, ALW21_RS07610, ALW23_RS04865, ALW23_RS06000, ALW23_RS07080, ALW23_RS07700, ALW23_RS08035, ALW29_RS04710, ALW29_RS05850, ALW29_RS06945, ALW29_RS07575, ALW29_RS07910, ALW33_RS04870, ALW33_RS06000, ALW33_RS06965, ALW33_RS07595, ALW33_RS07925, BFO_RS03200, BJU00_RS03805, BKH16_RS01885, BKH16_RS07835, BKH18_RS09530, BKH20_RS08915, BKH32_RS02860, CASZ1_RS04865, CASZ1_RS06…
GO:0004812	aminoacyl-tRNA ligase activity	GO_BiologicalProcess-GOA_08.04.2016_08h58	4.5272e-10	4.1107e-07	2.38212e-30	3.19204e-28	[2, 3]	Group135	3.23147	92	[ALW21_RS07015, ALW21_RS07610, ALW23_RS06000, ALW23_RS07080, ALW23_RS07700, ALW29_RS05850, ALW29_RS06945, ALW29_RS07575, ALW33_RS06000, ALW33_RS06965, ALW33_RS07595, BKH16_RS07835, BKH20_RS08915, CASZ1_RS06030, CASZ1_RS07170, CASZ1_RS07825, CASZ2_RS06045, CASZ2_RS07185, CASZ2_RS07835, CPA42_RS06280, CPA42_RS07475, CPA42_RS08135, CTM44_RS00090, CUB95_RS08860, CUC00_RS09850, DXN06_RS00425, DXN06_RS…
GO:0004827	proline-tRNA ligase activity	GO_BiologicalProcess-GOA_08.04.2016_08h58	2.2253e-17	2.15854e-14	2.38212e-30	3.19204e-28	[2, 3, 4]	Group135	6.12245	57	[ALW21_RS07610, ALW23_RS07700, ALW29_RS07575, ALW33_RS07595, BGK60_RS00625, BJT84_RS00970, BJU00_RS00880, BKH16_RS07835, CASZ1_RS07825, CASZ2_RS07835, CF001_RS15095, CF002_RS05530, CPA42_RS08135, CS059_RS08100, CS543_RS08385, CS544_RS01455, CS549_RS09870, CS550_RS04335, DXN06_RS12655, EG14_RS06610, EGX38_RS05935, EGY06_RS12125, F6X01_RS08145, FNX46_RS08135, GDK37_RS11315, HMPREF0665_RS01440, HMPR…
GO:0043039	tRNA aminoacylation	GO_BiologicalProcess-GOA_08.04.2016_08h58	1.37447e-09	1.24115e-06	2.38212e-30	3.19204e-28	[5, 6, 8, 9]	Group135	5.51839	33	[ALW23_RS11350, ALW29_RS11230, ALW33_RS11275, CASZ1_RS11545, CASZ2_RS11555, CF003_RS20295, CPA42_RS12005, CS546_RS05030, CS548_RS10660, EGX38_RS02055, EGY06_RS08255, F6X01_RS12025, FNX46_RS11980, GDK37_RS07180, HMPREF0675_RS11305, KCI35_RS09500, MCS24_RS09225, MCS25_RS09250, MCS27_RS09230, NY148_RS09470, OYC54_RS11880, PAC1_RS11425, PAGK_RS11295, PAZ_RS11220, PGA7_RS09055, PG_RS08955, QN080_RS097…
GO:0006418	tRNA aminoacylation for protein translation	GO_BiologicalProcess-GOA_08.04.2016_08h58	1.48863e-16	1.43801e-13	2.38212e-30	3.19204e-28	[5, 6, 7, 8, 9, 10]	Group135	4.44793	85	[ALW21_RS07015, ALW21_RS07610, ALW23_RS06000, ALW23_RS07080, ALW23_RS07700, ALW29_RS05850, ALW29_RS06945, ALW29_RS07575, ALW33_RS06000, ALW33_RS06965, ALW33_RS07595, BKH16_RS07835, BKH20_RS08915, CASZ1_RS06030, CASZ1_RS07170, CASZ1_RS07825, CASZ2_RS06045, CASZ2_RS07185, CASZ2_RS07835, CPA42_RS06280, CPA42_RS07475, CPA42_RS08135, CUB95_RS08860, DXN06_RS00425, DXN06_RS12655, E4N85_RS05265, EGX38_RS…
GO:0002161	aminoacyl-tRNA editing activity	GO_BiologicalProcess-GOA_08.04.2016_08h58	9.02454e-31	9.05161e-28	2.38212e-30	3.19204e-28	[5, 9, 10]	Group135	6.89139	92	[ALW21_RS07610, ALW23_RS07700, ALW23_RS08035, ALW23_RS11350, ALW29_RS07575, ALW29_RS07910, ALW29_RS11230, ALW33_RS07595, ALW33_RS07925, ALW33_RS11275, BKH16_RS07835, BKH32_RS02860, CASZ1_RS07825, CASZ1_RS08165, CASZ1_RS11545, CASZ2_RS07835, CASZ2_RS08175, CASZ2_RS11555, CF003_RS20295, CPA42_RS08135, CPA42_RS08485, CPA42_RS12005, CS546_RS05030, CS548_RS10660, DXN06_RS12655, EGX38_RS02055, EGX38_RS…
GO:0006433	prolyl-tRNA aminoacylation	GO_BiologicalProcess-GOA_08.04.2016_08h58	2.2253e-17	2.15854e-14	2.38212e-30	3.19204e-28	[6, 7, 8, 9, 10, 11]	Group135	6.12245	57	[ALW21_RS07610, ALW23_RS07700, ALW29_RS07575, ALW33_RS07595, BGK60_RS00625, BJT84_RS00970, BJU00_RS00880, BKH16_RS07835, CASZ1_RS07825, CASZ2_RS07835, CF001_RS15095, CF002_RS05530, CPA42_RS08135, CS059_RS08100, CS543_RS08385, CS544_RS01455, CS549_RS09870, CS550_RS04335, DXN06_RS12655, EG14_RS06610, EGX38_RS05935, EGY06_RS12125, F6X01_RS08145, FNX46_RS08135, GDK37_RS11315, HMPREF0665_RS01440, HMPR…

## Sheet: stable cluster1-2 suppressed
ID	Term	Ontology Source	Term PValue	Term PValue Corrected with Bonferroni step down	Group PValue	Group PValue Corrected with Bonferroni step down	GOLevels	GOGroups	% Associated Genes	Nr. Genes	Associated Genes Found
GO:0000179	rRNA (adenine-N6,N6-)-dimethyltransferase activity	GO_BiologicalProcess-GOA_08.04.2016_08h58	5.21711e-06	0.00468497	5.21711e-06	9.91252e-05	[8, 9, 10, 11, 12, 13, 14]	Group00	0.107296	1	[E4N85_RS07770]
GO:0000910	cytokinesis	GO_BiologicalProcess-GOA_08.04.2016_08h58	2.89678e-06	0.00261289	2.89678e-06	6.37291e-05	[3, 4]	Group01	0.631136	18	[A6J72_RS02960, AS203_RS00480, BJT84_RS01710, CRECT_RS05080, CS549_RS05915, CTM55_RS04315, E4N83_RS09890, E4N84_RS10815, HMPREF0670_RS01035, HMPREF1218_RS08740, LK437_RS10250, NW178_RS01200, RWM49_RS02285, RWY97_RS01085, RYI03_RS00340, SIR_RS16100, TF3313_RS01610, TFKS16_RS02620]
GO:0001510	RNA methylation	GO_BiologicalProcess-GOA_08.04.2016_08h58	1.05617e-05	0.00941048	1.05617e-05	0.000158426	[4, 5, 6, 7, 8]	Group02	0.112994	1	[E4N91_RS00345]
GO:0008170	N-methyltransferase activity	GO_BiologicalProcess-GOA_08.04.2016_08h58	9.2417e-06	0.00826208	9.2417e-06	0.000157109	[2, 3]	Group03	0.308642	4	[CTM63_RS04245, CUB95_RS07675, CUB95_RS07835, E4N78_RS12690]
GO:0008360	regulation of cell shape	GO_BiologicalProcess-GOA_08.04.2016_08h58	3.70097e-07	0.000338639	3.70097e-07	1.11029e-05	[5, 6]	Group04	0.559832	16	[AIF0345_RS10240, BGK60_RS05060, CRECT_RS00555, CTM44_RS03050, CUC00_RS06900, DXN06_RS03840, HMPREF1218_RS09070, HMPREF9194_RS04835, HMPREF9194_RS05405, LI931_RS07640, LK437_RS05715, QQA41_RS07600, RWM49_RS08060, RWM49_RS08070, TFUB4_RS01720, TIB1ST10_RS03855]
GO:0008610	lipid biosynthetic process	GO_BiologicalProcess-GOA_08.04.2016_08h58	1.19373e-09	1.11495e-06	1.19373e-09	5.49117e-08	[4]	Group05	0.0674764	1	[CUC00_RS00275]
GO:0008963	phospho-N-acetylmuramoyl-pentapeptide-transferase activity	GO_BiologicalProcess-GOA_08.04.2016_08h58	1.1383e-05	0.0101309	1.1383e-05	0.000159362	[2, 3]	Group06	0.113636	1	[HO345_RS08055]
GO:0009082	branched-chain amino acid biosynthetic process	GO_BiologicalProcess-GOA_08.04.2016_08h58	3.54087e-07	0.000324344	3.54087e-07	1.09767e-05	[5, 6, 8]	Group07	0.0900901	1	[BKH17_RS09955]
GO:0009116	nucleoside metabolic process	GO_BiologicalProcess-GOA_08.04.2016_08h58	4.79891e-10	4.49178e-07	4.79891e-10	2.30348e-08	[4, 5, 6]	Group08	0.527506	21	[ALW23_RS06800, ALW29_RS06670, ALW33_RS06685, CASZ1_RS06860, CASZ2_RS06875, CPA42_RS07160, EGX38_RS06925, F6X01_RS07165, FNX46_RS07165, GDK37_RS12295, HMPREF0675_RS06700, OYC54_RS07130, PAC1_RS06855, PAGK_RS04480, PAZ_RS06645, TDE_RS07405, TIA1EST1_RS06635, TIA2EST2_RS06590, TIA2EST36_RS06625, TPCU426_RS06905, cact_RS06875]
GO:0009253	peptidoglycan catabolic process	GO_BiologicalProcess-GOA_08.04.2016_08h58	5.03282e-08	4.64529e-05	5.03282e-08	1.91247e-06	[7]	Group09	0.194049	3	[E4N87_RS07430, FOC60_RS04030, HMPREF0734_RS00985]
GO:0004803	transposase activity	GO_BiologicalProcess-GOA_08.04.2016_08h58	4.53181e-15	4.31882e-12	4.53181e-15	2.85504e-13	[1, 2, 3, 4]	Group10	0.852745	123	[BFO_RS02345, BFO_RS03680, BFO_RS04835, BFO_RS05055, BFO_RS05980, BFO_RS06445, BFO_RS06700, BFO_RS06905, BFO_RS06910, BFO_RS07935, BFO_RS09100, BFO_RS10330, BFO_RS11390, BFO_RS14050, BFO_RS14770, BGK60_RS01015, BGK60_RS08920, BJT84_RS05055, BJT84_RS05745, BJT84_RS08480, BJT84_RS10185, BJT84_RS10215, BJT84_RS12810, BJT84_RS13085, BJT84_RS14835, BJT84_RS14840, BJU00_RS04970, BJU00_RS05385, BJU00_RS…
GO:0009345	glycine-tRNA ligase complex	GO_BiologicalProcess-GOA_08.04.2016_08h58	4.26291e-05	0.0373005	4.26291e-05	0.000127887	[3]	Group11	0.214823	2	[CRECT_RS07640, LK437_RS00470]
GO:0009401	phosphoenolpyruvate-dependent sugar phosphotransferase system	GO_BiologicalProcess-GOA_08.04.2016_08h58	7.27922e-10	6.80607e-07	7.27922e-10	3.42123e-08	[1, 2, 3, 4, 5]	Group12	0.705764	42	[ALW23_RS01685, ALW29_RS01535, ALW33_RS01680, BKH16_RS04035, CPA42_RS01645, DWB79_RS01760, E4N79_RS07170, E4N83_RS06785, E4N84_RS07320, E4N86_RS12255, E4N87_RS00305, EGX38_RS12335, EGY06_RS06080, F6X01_RS01640, FNX46_RS01650, FNX46_RS11835, FOC60_RS00910, GDK37_RS09295, HMPREF0675_RS01680, HMPREF0734_RS10595, HMPREF9193_RS03190, HO345_RS12645, LI931_RS11740, OYC54_RS01725, OYC54_RS01995, PAC1_RS0…
GO:0010181	FMN binding	GO_BiologicalProcess-GOA_08.04.2016_08h58	2.07537e-11	1.95293e-08	2.07537e-11	1.07919e-09	[1, 2, 3, 4, 5, 6, 7]	Group13	0.480885	20	[BFO_RS03740, BGK60_RS12020, BJT84_RS04140, CRECT_RS03445, CS059_RS06200, CS543_RS10310, D468_RS0107980, EL210_RS08155, FJN16_RS04115, FJN16_RS08115, HMPREF0665_RS01775, HMPREF9193_RS11080, HRI97_RS00710, KCI35_RS01705, LK437_RS11340, QN080_RS01705, QP877_RS01705, TF3313_RS09125, TFKS16_RS08855, TFUB4_RS03630]
GO:0015074	DNA integration	GO_BiologicalProcess-GOA_08.04.2016_08h58	2.4953e-12	2.35806e-09	2.4953e-12	1.39737e-10	[5, 6, 7]	Group14	0.493139	23	[AXE84_RS05445, AoKodu_RS02225, AoKodu_RS02755, AoKodu_RS12230, BFO_RS08530, CTM44_RS02300, CTM44_RS05300, CTM44_RS06785, CTM62_RS00465, E4N84_RS00275, FJN16_RS10200, HMPREF0649_RS13420, HMPREF6485_RS10880, HO345_RS04680, KC155_RS01135, KDH82_RS01135, NF668_RS07965, NF669_RS07950, PG769_RS04650, PGJ_RS04875, PIN17_RS07690, TF3313_RS14865, TFUB4_RS08215]
GO:0015205	nucleobase transmembrane transporter activity	GO_BiologicalProcess-GOA_08.04.2016_08h58	2.36081e-05	0.0208459	2.36081e-05	0.000212473	[4, 6]	Group15	0.20555	2	[E4N90_RS07010, JCM14110_RS00560]
GO:0015293	symporter activity	GO_BiologicalProcess-GOA_08.04.2016_08h58	2.64395e-05	0.0232932	2.64395e-05	0.000211516	[6, 8]	Group16	0.375657	5	[AIF0345_RS12785, CRECT_RS03110, CRECT_RS03840, LK437_RS08285, LK437_RS09010]
GO:0016765	transferase activity, transferring alkyl or aryl (other than methyl) groups	GO_BiologicalProcess-GOA_08.04.2016_08h58	9.71414e-06	0.00866501	9.71414e-06	0.000155426	[1, 2, 3]	Group17	0.256849	3	[HMPREF0389_RS02630, HOO60_RS04215, LPB409_RS07650]
GO:0016783	sulfurtransferase activity	GO_BiologicalProcess-GOA_08.04.2016_08h58	1.48118e-06	0.00133898	1.48118e-06	3.55482e-05	[1, 2, 4]	Group18	0.17138	2	[E4N91_RS09670, TDE_RS03335]
GO:0006282	regulation of DNA repair	GO_BiologicalProcess-GOA_08.04.2016_08h58	1.53541e-05	0.0136498	1.53541e-05	0.000199604	[5, 6, 7, 8]	Group19	0.116279	1	[E4N78_RS11655]
GO:0019509	L-methionine salvage from methylthioadenosine	GO_BiologicalProcess-GOA_08.04.2016_08h58	2.31362e-06	0.0020892	2.31362e-06	5.32133e-05	[6, 7, 8, 9, 10, 11, 12, 13]	Group20	0.10142	1	[H1X50_RS03705]
GO:0003677	DNA binding	GO_BiologicalProcess-GOA_08.04.2016_08h58	1.36146e-17	1.30564e-14	1.36146e-17	9.25795e-16	[1, 2, 3, 4, 5, 6]	Group21	1.17035	646	[ACTODO_RS03575, ADD47_RS01810, ADK06_RS03375, ADK06_RS03840, ALW21_RS00055, ALW21_RS02890, ALW21_RS04110, ALW21_RS07140, ALW21_RS09495, ALW23_RS00060, ALW23_RS01430, ALW23_RS03015, ALW23_RS04230, ALW23_RS07205, ALW23_RS08165, ALW23_RS09185, ALW23_RS09445, ALW29_RS00055, ALW29_RS02860, ALW29_RS04075, ALW29_RS09055, ALW29_RS09315, ALW33_RS03005, ALW33_RS03375, ALW33_RS04230, ALW33_RS07090, ALW33_R…
GO:0019843	rRNA binding	GO_BiologicalProcess-GOA_08.04.2016_08h58	1.89896e-07	0.000174325	1.89896e-07	6.26658e-06	[2, 4, 5]	Group22	0.649351	24	[BFO_RS06325, BKH17_RS00685, BWX40_RS03540, CRECT_RS00460, CSHOW_RS00320, CTM44_RS06190, CTM46_RS00295, CTM50_RS10380, CUC00_RS03755, E4N77_RS00885, E4N80_RS07135, EII41_RS11450, GCWU000325_RS00270, GCWU000325_RS05340, HMPREF1218_RS02830, HW274_RS07785, JCM14110_RS08595, LK437_RS05620, LPB409_RS09240, NW178_RS03900, PI172_RS07830, PIN17_RS06755, RWM49_RS01120, RYI03_RS02100]
GO:0031167	rRNA methylation	GO_BiologicalProcess-GOA_08.04.2016_08h58	5.12916e-05	0.0447775	5.12916e-05	5.12916e-05	[5, 6, 7, 8, 9, 10, 11]	Group23	0.732064	20	[CF002_RS03730, CS059_RS09655, CS387_RS10965, CS388_RS01670, CS544_RS10595, CS545_RS06915, CS549_RS06820, CYJ23_RS08095, E4N75_RS08535, E4N80_RS02650, E4N86_RS02660, E4N87_RS09890, KC155_RS04885, KDH82_RS04895, NY149_RS03745, OE909_RS04150, PAGK_RS11700, PGJ_RS02735, PGTDC60_RS09460, TDE_RS09830]
GO:0042254	ribosome biogenesis	GO_BiologicalProcess-GOA_08.04.2016_08h58	1.29989e-07	0.00011972	1.29989e-07	4.80959e-06	[5]	Group24	0.652912	25	[ALW23_RS08995, ALW29_RS08865, BFO_RS04110, BJU00_RS03870, CASZ1_RS09160, CASZ2_RS09170, CRECT_RS08020, CS059_RS01870, EGX38_RS04550, EGY06_RS10755, FNX46_RS09500, GDK37_RS04675, GWP40_RS11590, HMPREF0670_RS07365, HMPREF0675_RS08920, JNG49_RS00680, LK437_RS00845, OYC54_RS09465, PAC1_RS09055, PAZ_RS08850, TFKS16_RS05670, TIA1EST1_RS08830, TIA2EST2_RS08790, TIA2EST36_RS08810, TPCU426_RS09230]
GO:0042450	arginine biosynthetic process via ornithine	GO_BiologicalProcess-GOA_08.04.2016_08h58	1.58914e-05	0.0141116	1.58914e-05	0.000190697	[6, 7, 8, 9, 10, 11]	Group25	0.1998	2	[E4V70_RS03580, G448_RS15025]
GO:0043022	ribosome binding	GO_BiologicalProcess-GOA_08.04.2016_08h58	6.15471e-17	5.89006e-14	6.15471e-17	4.06211e-15	[2, 3, 5]	Group26	0.152905	5	[CRECT_RS08020, CS059_RS01870, GWP40_RS11590, JNG49_RS00680, LK437_RS00845]
GO:0043571	maintenance of CRISPR repeat elements	GO_BiologicalProcess-GOA_08.04.2016_08h58	9.11447e-20	8.76812e-17	9.11447e-20	6.47127e-18	[1, 2, 3, 5]	Group27	0.238975	11	[BGK60_RS00875, BJU00_RS09690, E4N84_RS12090, E4N85_RS11370, FJN16_RS08880, HMPREF9193_RS06785, TF3313_RS09945, TFKS16_RS09895, TFKS16_RS09945, TFKS16_RS09955, TFUB4_RS10105]
GO:0050660	flavin adenine dinucleotide binding	GO_BiologicalProcess-GOA_08.04.2016_08h58	1.76201e-05	0.0156114	1.76201e-05	0.000176201	[1, 2, 3, 4, 5, 6]	Group28	0.86879	39	[BJT84_RS05305, BJU00_RS04550, CRECT_RS00940, CRECT_RS09110, CTM44_RS09120, CUC00_RS00825, E4N90_RS09375, FJN16_RS05265, FNX46_RS04255, FNX46_RS08650, FNX46_RS11720, G448_RS0104135, HMPREF0389_RS06250, HMPREF1218_RS11025, HO345_RS11280, LI931_RS03030, LK437_RS01935, LK437_RS06105, MCS24_RS04510, MCS25_RS03495, NW178_RS01065, OYC54_RS04250, OYC54_RS08640, OYC54_RS11620, PGA7_RS05590, PG_RS03395, Q…
GO:0071555	cell wall organization	GO_BiologicalProcess-GOA_08.04.2016_08h58	3.39165e-05	0.0297109	3.39165e-05	0.000135666	[2, 3, 4, 5, 10]	Group29	0.381388	5	[CS544_RS03925, HMPREF9194_RS04835, KCI35_RS06480, PGJ_RS01710, TF3313_RS11900]
GO:0006284	base-excision repair	GO_BiologicalProcess-GOA_08.04.2016_08h58	5.12123e-05	0.0447596	5.12123e-05	0.000102425	[6, 7, 8]	Group30	0.500626	8	[EGX38_RS06230, GDK37_RS11605, HMPREF0675_RS07330, PAC1_RS07495, PAGK_RS03850, TIA2EST22_RS07270, TIA2EST2_RS07220, TIA2EST36_RS07250]
KEGG:00010	Glycolysis / Gluconeogenesis	KEGG_25.05.2022	2.55136e-15	2.434e-12	2.55136e-15	1.63287e-13	[-1]	Group31	0.850305	124	[ALW21_RS02790, ALW23_RS02915, ALW29_RS02760, AXE84_RS11680, BFO_RS03495, BFO_RS09375, BFO_RS12615, BJT84_RS03870, BJT84_RS12560, BJU00_RS12260, BKH17_RS07455, BKH18_RS08500, BKH19_RS07045, BKH21_RS02745, BKH21_RS09800, BKH23_RS09910, BKH29_RS07370, BLV59_RS05610, CASZ1_RS02830, CASZ1_RS04240, CASZ2_RS02840, CASZ2_RS04255, CRECT_RS02345, CRECT_RS08970, CS544_RS03845, CS546_RS07695, CS548_RS02780,…
KEGG:00051	Fructose and mannose metabolism	KEGG_25.05.2022	2.33422e-14	2.21985e-11	2.33422e-14	1.42388e-12	[-1]	Group32	0.715506	67	[BFO_RS11555, BJT84_RS00950, BJU00_RS00860, BJU00_RS00930, BJU00_RS11190, BKH18_RS12320, BLV59_RS05610, CASZ1_RS00045, CASZ1_RS05605, CASZ2_RS00045, CASZ2_RS05620, CRECT_RS04350, CTM44_RS08100, CUC00_RS01840, DXN06_RS07950, E4N86_RS10605, EGX38_RS01480, EGY06_RS01875, EGY06_RS07675, F6X01_RS00045, F6X01_RS05850, FNX46_RS00045, FNX46_RS02525, FNX46_RS05855, GCWU000325_RS11130, GDK37_RS07770, HMPRE…
GO:0003924	GTPase activity	GO_BiologicalProcess-GOA_08.04.2016_08h58	2.68605e-10	2.51951e-07	2.68605e-10	1.31616e-08	[1, 2, 3, 4, 5]	Group33	0.844021	77	[A6J72_RS02960, AS203_RS00480, BCB71_RS06180, BFO_RS06900, BJT84_RS01710, BJT84_RS03035, BJT84_RS06730, BJT84_RS12190, BJU00_RS02795, BLV59_RS00370, C7123_RS00790, CF003_RS15595, CRECT_RS01295, CRECT_RS04475, CRECT_RS04920, CRECT_RS05080, CRECT_RS08020, CS059_RS01870, CS059_RS07690, CS059_RS09340, CS374_RS10020, CS546_RS00620, CS546_RS09890, CS548_RS05325, CS548_RS07025, CS550_RS05565, CTM44_RS00…
KEGG:00052	Galactose metabolism	KEGG_25.05.2022	1.16441e-18	1.119e-15	1.16441e-18	8.15085e-17	[-1]	Group34	0.57019	50	[BFO_RS09375, BFO_RS13605, BJT84_RS01345, BJT84_RS13440, BKH17_RS07455, BKH18_RS12665, BKH19_RS07045, CASZ1_RS11165, CASZ2_RS11175, CRECT_RS08560, DXN06_RS08920, EGX38_RS02445, EGY06_RS08645, F6X01_RS11640, FNX46_RS02645, FNX46_RS11595, HMPREF0665_RS00125, HMPREF0675_RS01680, HMPREF0675_RS10935, HMPREF0675_RS11660, HMPREF1218_RS00165, HMPREF9193_RS07635, HW274_RS00580, LK437_RS01375, OYC54_RS0268…
KEGG:00061	Fatty acid biosynthesis	KEGG_25.05.2022	1.47181e-07	0.000135259	1.47181e-07	5.15132e-06	[-1]	Group35	0.903054	68	[BFO_RS02985, BJT84_RS08560, BJU00_RS09055, BWX39_RS05340, CASZ1_RS07995, CASZ2_RS08005, CF003_RS11425, CRECT_RS01240, CRECT_RS05265, CRECT_RS10055, CS059_RS05385, CS543_RS11080, CTM44_RS07465, CTM44_RS09940, CTM55_RS01605, CTM63_RS04345, CUC00_RS02475, CUC00_RS10800, E4N74_RS12010, E4N76_RS13170, E4N77_RS03195, E4N77_RS12420, E4N79_RS13315, E4N83_RS12530, E4N85_RS12815, EGX38_RS05760, EGY06_RS11…
KEGG:00130	Ubiquinone and other terpenoid-quinone biosynthesis	KEGG_25.05.2022	9.59358e-07	0.000873975	9.59358e-07	2.59027e-05	[-1]	Group36	0.719609	28	[BJT84_RS08360, BJT84_RS08365, BJU00_RS12475, CASZ1_RS04630, CASZ2_RS04645, CS059_RS10790, CS059_RS10795, CTM44_RS06685, CUC00_RS03260, EII41_RS07690, FNX46_RS04240, HMPREF0665_RS00520, HMPREF0675_RS03960, HMPREF0675_RS04720, HMPREF0675_RS07900, HMPREF0675_RS11660, KC155_RS07455, KDH82_RS07465, NY149_RS02585, OYC54_RS04235, PAZ_RS01930, PAZ_RS02660, PAZ_RS03815, PAZ_RS04575, PAZ_RS07845, TFUB4_RS…
KEGG:00230	Purine metabolism	KEGG_25.05.2022	8.10658e-23	7.82285e-20	8.10658e-23	5.99887e-21	[-1]	Group37	1.01297	385	[AXE84_RS09675, BFO_RS02715, BFO_RS03335, BFO_RS04375, BFO_RS08340, BFO_RS09375, BFO_RS10265, BJT84_RS04695, BJT84_RS06480, BJT84_RS08200, BJT84_RS08980, BJT84_RS11865, BJU00_RS01435, BJU00_RS02660, BJU00_RS04125, BJU00_RS05320, BJU00_RS06145, BJU00_RS08260, BJU00_RS11570, BKH17_RS07455, BKH17_RS08095, BKH19_RS07045, BKH20_RS01165, BKH20_RS11880, BKH21_RS02465, BKH22_RS01500, BKH22_RS05735, BKH23…
KEGG:00240	Pyrimidine metabolism	KEGG_25.05.2022	3.97392e-07	0.000362818	3.97392e-07	1.15244e-05	[-1]	Group38	1.25309	385	[ALW23_RS07800, ALW29_RS07675, AS203_RS05870, AXE84_RS09675, BFO_RS00100, BFO_RS03750, BFO_RS04375, BFO_RS05955, BFO_RS08340, BFO_RS10265, BJT84_RS00105, BJT84_RS02170, BJT84_RS04150, BJT84_RS04695, BJT84_RS08200, BJT84_RS08980, BJT84_RS09105, BJT84_RS10775, BJT84_RS10990, BJT84_RS11865, BJU00_RS00105, BJU00_RS03585, BJU00_RS04125, BJU00_RS08790, BJU00_RS11570, BKH17_RS08095, BKH20_RS01165, BKH20…
KEGG:00270	Cysteine and methionine metabolism	KEGG_25.05.2022	1.51945e-09	1.41461e-06	1.51945e-09	6.68559e-08	[-1]	Group39	0.990025	132	[BFO_RS03705, BFO_RS03715, BJT84_RS04105, BJT84_RS04115, BJT84_RS07100, BJU00_RS03540, BJU00_RS03550, CASZ1_RS01640, CASZ1_RS02005, CASZ1_RS02295, CASZ1_RS04945, CASZ1_RS06125, CASZ1_RS09665, CASZ2_RS01645, CASZ2_RS02015, CASZ2_RS02305, CASZ2_RS04960, CASZ2_RS06140, CASZ2_RS09675, CRECT_RS04715, DXN06_RS02750, E4N86_RS01445, E4N87_RS11105, E4N90_RS05580, E4N91_RS02010, EGX38_RS01340, EGX38_RS0403…
GO:0006304	DNA modification	GO_BiologicalProcess-GOA_08.04.2016_08h58	1.52557e-13	1.44929e-10	1.52557e-13	9.15344e-12	[5, 6, 7]	Group40	0.088968	2	[HMPREF9141_RS03560, JO40_RS11755]
KEGG:00440	Phosphonate and phosphinate metabolism	KEGG_25.05.2022	3.34729e-05	0.0293557	3.34729e-05	0.000167364	[-1]	Group41	0.334169	4	[E4N83_RS06240, E4N85_RS06255, E4N91_RS06415, HMPREF0675_RS09425]
KEGG:00450	Selenocompound metabolism	KEGG_25.05.2022	1.26326e-11	1.19125e-08	1.26326e-11	6.82161e-10	[-1]	Group42	0.604875	34	[BJT84_RS10990, BJU00_RS03805, CASZ1_RS08865, CASZ2_RS08875, CRECT_RS10895, E4N86_RS01445, E4N87_RS11105, E4N90_RS05580, E4N91_RS02010, EGY06_RS11070, EL210_RS02915, F6X01_RS09210, FNX46_RS09185, GCWU000325_RS02855, GDK37_RS04360, HMPREF0675_RS03960, HMPREF0675_RS04720, HMPREF0675_RS09425, HMPREF1218_RS08670, HMPREF9062_RS05920, HMPREF9194_RS07030, LK437_RS03730, OYC54_RS09165, PAC1_RS08780, PAZ_…
KEGG:00520	Amino sugar and nucleotide sugar metabolism	KEGG_25.05.2022	3.67986e-08	3.40019e-05	3.67986e-08	1.43515e-06	[-1]	Group43	1.09044	177	[BFO_RS04595, BFO_RS08365, BFO_RS09375, BJT84_RS04910, BJT84_RS08225, BJU00_RS04335, BKH17_RS07455, BKH19_RS07045, CASZ1_RS00045, CASZ1_RS00770, CASZ1_RS02750, CASZ1_RS05855, CASZ1_RS09215, CASZ1_RS09245, CASZ1_RS11165, CASZ2_RS00045, CASZ2_RS00770, CASZ2_RS02760, CASZ2_RS05870, CASZ2_RS09225, CASZ2_RS09255, CASZ2_RS11175, CF003_RS15420, CRECT_RS03680, CRECT_RS04350, CRECT_RS08545, CRECT_RS08560,…
KEGG:00540	Lipopolysaccharide biosynthesis	KEGG_25.05.2022	4.34177e-18	4.1681e-15	4.34177e-18	2.99582e-16	[-1]	Group44	0.463794	31	[BFO_RS02985, BFO_RS07970, BJT84_RS01140, BJT84_RS08560, BJU00_RS07495, BWX39_RS05340, CRECT_RS07625, CRECT_RS08390, CRECT_RS08705, CRECT_RS10695, CTM55_RS01605, CTM63_RS04345, CUC00_RS00275, E4N77_RS03195, GCWU000325_RS01585, HMPREF0670_RS04230, HMPREF1218_RS07995, HMPREF9078_RS03300, LA319_RS06885, LK437_RS00455, LK437_RS01205, LK437_RS01505, LK437_RS03530, OYC54_RS06495, PAC1_RS06285, PAZ_RS01…
KEGG:00561	Glycerolipid metabolism	KEGG_25.05.2022	1.80161e-11	1.69711e-08	1.80161e-11	9.54851e-10	[-1]	Group45	0.551583	27	[ALW21_RS11665, ALW29_RS11445, BJT84_RS09785, BJT84_RS10485, CASZ1_RS11785, CASZ2_RS11845, DEH83_RS07560, DXN06_RS08285, E4N91_RS12155, EGY06_RS08010, F6X01_RS12270, FNX46_RS12195, FNX46_RS12225, HO345_RS02960, LCQ46_RS00970, PAZ_RS11435, QQA41_RS12075, TDE_RS01000, TFUB4_RS09625, TIA1EST1_RS11410, TIA2EST2_RS11390, TIB1ST10_RS11660, cact_RS11775, cact_RS11805, cbac_RS03140, cbac_RS11980, cbac_RS…
KEGG:00562	Inositol phosphate metabolism	KEGG_25.05.2022	1.78289e-08	1.65096e-05	1.78289e-08	7.30985e-07	[-1]	Group46	0.478142	14	[BKH15_RS11630, CASZ1_RS02330, CASZ2_RS02340, EGY06_RS05245, F6X01_RS02470, FNX46_RS02480, FNX46_RS02525, GCWU000325_RS11130, HMPREF9193_RS07635, PAZ_RS00760, QQA41_RS02430, cact_RS02335, cact_RS02380, cbac_RS02410]
KEGG:00563	Glycosylphosphatidylinositol (GPI)-anchor biosynthesis	KEGG_25.05.2022	1.4533e-07	0.000133704	1.4533e-07	5.23188e-06	[-1]	Group47	0.203943	3	[HMPREF0675_RS04960, PAZ_RS04810, PAZ_RS09655]
GO:0004190	aspartic-type endopeptidase activity	GO_BiologicalProcess-GOA_08.04.2016_08h58	3.88595e-06	0.00350124	3.88595e-06	8.1605e-05	[1, 2, 3, 4]	Group48	0.242915	3	[HMPREF0670_RS04070, HMPREF0733_RS08005, RDV56_RS02030]
KEGG:00564	Glycerophospholipid metabolism	KEGG_25.05.2022	2.50994e-20	2.41707e-17	2.50994e-20	1.80716e-18	[-1]	Group49	0.516614	44	[BFO_RS02985, BJT84_RS08560, BJT84_RS09785, BJT84_RS10485, BJU00_RS07795, CASZ1_RS05175, CASZ1_RS11490, CASZ2_RS05190, CASZ2_RS11500, E4N77_RS03195, E4N85_RS09020, E4N90_RS09490, EGX38_RS02110, EGX38_RS04280, EGX38_RS08545, EGY06_RS02320, EGY06_RS08310, F6X01_RS05405, F6X01_RS11970, FNX46_RS05410, FNX46_RS11925, GCWU000325_RS10745, GDK37_RS07125, HMPREF0675_RS05150, HMPREF0675_RS09170, HMPREF0675…
GO:0006310	DNA recombination	GO_BiologicalProcess-GOA_08.04.2016_08h58	2.75532e-13	2.6148e-10	2.75532e-13	1.62564e-11	[5, 6, 7]	Group50	0.915317	139	[ALW21_RS07065, ALW23_RS01255, ALW23_RS07130, ALW29_RS01095, ALW29_RS06995, ALW33_RS01250, ALW33_RS07015, BFO_RS04905, BFO_RS08530, BFO_RS11970, BGK60_RS03830, BGK60_RS06050, BGK60_RS09745, BJT84_RS01630, BJT84_RS05250, BJT84_RS08245, BJT84_RS10450, BJT84_RS11900, BJU00_RS02630, BJU00_RS06070, BJU00_RS07890, BJU00_RS10130, BJU00_RS11605, CASZ1_RS07230, CASZ2_RS07245, CF003_RS12030, CPA42_RS01190,…
KEGG:00600	Sphingolipid metabolism	KEGG_25.05.2022	4.1706e-22	4.02046e-19	4.1706e-22	3.04454e-20	[-1]	Group51	0.159055	7	[BFO_RS13605, BJT84_RS01345, BJT84_RS13440, HMPREF9193_RS00445, TFUB4_RS01315, TFUB4_RS10480, TFUB4_RS13570]
KEGG:00601	Glycosphingolipid biosynthesis	KEGG_25.05.2022	1.25017e-09	1.16641e-06	1.25017e-09	5.62577e-08	[-1]	Group52	0.0676133	1	[PAZ_RS05645]
KEGG:00620	Pyruvate metabolism	KEGG_25.05.2022	8.48018e-15	8.07313e-12	8.48018e-15	5.25771e-13	[-1]	Group53	0.823711	107	[AXE84_RS11680, BFO_RS03625, BFO_RS05825, BFO_RS07535, BFO_RS12615, BJT84_RS05610, BJT84_RS07375, BJT84_RS12560, BJU00_RS07045, BJU00_RS12260, BKH16_RS10135, BKH18_RS08500, BKH21_RS00435, BKH21_RS02745, BKH22_RS12810, BKH23_RS09910, BKH24_RS03310, BKH26_RS03150, BKH27_RS07575, C7123_RS05215, CASZ1_RS08930, CASZ2_RS08940, CRECT_RS02345, CRECT_RS08440, CRECT_RS10055, CS544_RS03845, CS546_RS07695, C…
KEGG:00680	Methane metabolism	KEGG_25.05.2022	8.12541e-11	7.63788e-08	8.12541e-11	4.0627e-09	[-1]	Group54	1.02432	179	[ALW21_RS02790, ALW23_RS02915, ALW29_RS02760, AM608_RS01060, AS203_RS05070, BFO_RS02985, BFO_RS05825, BFO_RS08370, BJT84_RS02525, BJT84_RS05610, BJT84_RS08230, BJT84_RS08560, BKH19_RS00960, BKH21_RS00435, BKH21_RS00800, BKH22_RS12810, BKH24_RS03310, BKH26_RS03150, BKH27_RS07575, BKH29_RS07960, BKH29_RS07965, BLV59_RS05610, BWX39_RS07185, C7123_RS05215, CASZ1_RS01895, CASZ1_RS02830, CASZ1_RS06375,…
KEGG:00710	Carbon fixation in photosynthetic organisms	KEGG_25.05.2022	6.11675e-07	0.000557847	6.11675e-07	1.71269e-05	[-1]	Group55	1.02865	107	[BJT84_RS07100, BKH17_RS10505, BLV59_RS05610, CASZ1_RS08930, CASZ1_RS09665, CASZ1_RS11870, CASZ2_RS08940, CASZ2_RS09675, CASZ2_RS11930, CRECT_RS00615, CRECT_RS02345, CS544_RS03845, CS546_RS07695, CS548_RS02780, CTM44_RS07955, DXN06_RS01505, E4N77_RS03075, E4N83_RS04900, E4N86_RS10605, E4N90_RS01190, EGX38_RS01735, EGX38_RS04030, EGX38_RS05465, EGY06_RS07930, EGY06_RS10235, EGY06_RS11005, EGY06_RS…
KEGG:00730	Thiamine metabolism	KEGG_25.05.2022	1.70006e-05	0.0150795	1.70006e-05	0.000187007	[-1]	Group56	0.885702	42	[BFO_RS07360, BJT84_RS07200, CASZ1_RS05455, CASZ2_RS05470, CRECT_RS10195, CS550_RS08800, DXN06_RS02225, E4N78_RS00140, E4N85_RS04075, EGX38_RS08255, EGX38_RS09195, EGY06_RS02030, F6X01_RS05695, FNX46_RS02835, FNX46_RS05700, FNX46_RS08365, GDK37_RS01240, HMPREF0665_RS07610, HMPREF0675_RS04560, HMPREF0675_RS05430, LA319_RS06655, LCQ46_RS06780, LK437_RS03030, OYC54_RS02865, OYC54_RS02880, OYC54_RS05…
GO:0004222	metalloendopeptidase activity	GO_BiologicalProcess-GOA_08.04.2016_08h58	3.15158e-07	0.000289	3.15158e-07	1.00851e-05	[1, 2, 3, 4, 5]	Group57	0.811209	44	[BFO_RS08160, BJT84_RS08010, BJU00_RS13570, CPA42_RS01480, CTM44_RS02620, CUC00_RS07325, E4N75_RS11615, E4N83_RS02225, F6X01_RS01475, FJN16_RS12660, FNX46_RS01755, FNX46_RS02560, G448_RS0104865, HMPREF1218_RS00640, HMPREF9194_RS11955, HW274_RS05920, JCM14110_RS00240, JCM14110_RS03915, KC155_RS02905, KDH82_RS02915, LI931_RS01680, LI931_RS02480, OYC54_RS01820, OYC54_RS02600, PGJ_RS06415, QN080_RS07…
KEGG:00760	Nicotinate and nicotinamide metabolism	KEGG_25.05.2022	4.32596e-17	4.14427e-14	4.32596e-17	2.89839e-15	[-1]	Group58	0.550892	42	[BFO_RS08340, BJT84_RS02760, BJT84_RS08200, BJT84_RS09950, CASZ1_RS03280, CASZ2_RS03290, CF003_RS13210, CS059_RS01015, CS374_RS07660, CS388_RS08075, CS543_RS04120, CS545_RS02890, CS549_RS01560, CS550_RS02195, EGX38_RS10535, EGY06_RS04290, EL210_RS06530, F6X01_RS03430, FNX46_RS03440, GDK37_RS03510, HMPREF0670_RS14970, HMPREF0675_RS03340, HMPREF1218_RS07820, HMPREF1218_RS08395, LCQ46_RS00755, LCQ46…
KEGG:00770	Pantothenate and CoA biosynthesis	KEGG_25.05.2022	1.58509e-12	1.50108e-09	1.58509e-12	9.03499e-11	[-1]	Group59	0.73857	63	[BFO_RS01015, BJT84_RS00975, BJT84_RS01425, BJU00_RS00885, BKH16_RS03780, BKH17_RS09955, CASZ1_RS04105, CASZ1_RS09230, CASZ2_RS04115, CASZ2_RS09240, CF003_RS16135, CRECT_RS08890, CS059_RS08795, CS374_RS10870, CS387_RS00750, DXN06_RS01540, E4N85_RS04090, EG14_RS05990, EGX38_RS04470, EGX38_RS07570, EGY06_RS03430, EGY06_RS10680, F6X01_RS04295, F6X01_RS09600, FNX46_RS09575, GDK37_RS00555, GDK37_RS026…
GO:0006355	regulation of transcription, DNA-templated	GO_BiologicalProcess-GOA_08.04.2016_08h58	2.45745e-16	2.34932e-13	2.45745e-16	1.59734e-14	[5, 6, 7, 8, 9, 10]	Group60	0.994825	248	[ACTODO_RS03575, AIF0345_RS15635, ALW21_RS06220, ALW21_RS11420, ALW23_RS06305, ALW23_RS11320, ALW29_RS06155, ALW29_RS11200, ALW33_RS06310, BFO_RS00750, BFO_RS02505, BFO_RS03930, BFO_RS07790, BGK60_RS09045, BJT84_RS00705, BJT84_RS02560, BJT84_RS04255, BJT84_RS06475, BJT84_RS08660, BKH16_RS11315, BKH17_RS03890, BKH19_RS03140, CASZ1_RS06330, CASZ1_RS11515, CASZ2_RS06345, CASZ2_RS11525, CF003_RS16660…
KEGG:00920	Sulfur metabolism	KEGG_25.05.2022	3.89e-06	0.003501	3.89e-06	7.78e-05	[-1]	Group61	0.775582	31	[BFO_RS03715, BJT84_RS04115, BJU00_RS03550, CASZ1_RS04945, CASZ2_RS04960, DXN06_RS02750, E4N86_RS01445, E4N87_RS11105, E4N90_RS05580, E4N91_RS02010, EGX38_RS08790, EGY06_RS02560, F6X01_RS05165, FNX46_RS05170, GCWU000325_RS02855, GDK37_RS01775, HMPREF0675_RS04945, HMPREF9062_RS05920, LCQ46_RS06265, OYC54_RS05130, PAC1_RS04980, PAZ_RS04795, QQA41_RS06605, TF3313_RS03825, TFKS16_RS05990, TFUB4_RS036…
KEGG:00983	Drug metabolism - other enzymes	KEGG_25.05.2022	1.29497e-06	0.00117454	1.29497e-06	3.23742e-05	[-1]	Group62	0.844119	45	[BJT84_RS02170, BJU00_RS01435, CASZ1_RS11945, CASZ2_RS12005, CTM44_RS02415, CUC00_RS07530, E4N80_RS01925, E4N86_RS01900, E4N87_RS10650, E4N91_RS00545, E4N91_RS04965, EGX38_RS01660, EGX38_RS10085, EGY06_RS03845, EGY06_RS07855, EL250_RS08465, F6X01_RS03880, F6X01_RS12425, FNX46_RS03890, GDK37_RS03060, GDK37_RS07590, HMPREF0675_RS03750, HMPREF0675_RS11665, LCQ46_RS01125, LCQ46_RS05010, OYC54_RS03900…
GO:0004644	phosphoribosylglycinamide formyltransferase activity	GO_BiologicalProcess-GOA_08.04.2016_08h58	6.43839e-06	0.00577524	6.43839e-06	0.000115891	[2, 4]	Group63	0.108932	1	[E4N90_RS04750]
KEGG:01212	Fatty acid metabolism	KEGG_25.05.2022	1.75767e-09	1.63288e-06	1.75767e-09	7.55798e-08	[-1]	Group64	0.430606	13	[CRECT_RS09425, CRECT_RS09455, FNX46_RS05770, FNX46_RS09165, I6J13_RS07515, LK437_RS02250, LK437_RS02280, OYC54_RS09145, QQA41_RS06020, SCSC_RS00455, cact_RS05530, cact_RS08855, cbac_RS05580]
KEGG:04070	Phosphatidylinositol signaling system	KEGG_25.05.2022	1.13877e-11	1.07499e-08	1.13877e-11	6.26321e-10	[-1]	Group65	0.101885	2	[BJT84_RS09785, TFUB4_RS09625]
GO:0006730	one-carbon metabolic process	GO_BiologicalProcess-GOA_08.04.2016_08h58	1.04198e-08	9.66958e-06	1.04198e-08	4.37632e-07	[3]	Group66	0.0745712	1	[E4N91_RS07845]
GO:0006777	Mo-molybdopterin cofactor biosynthetic process	GO_BiologicalProcess-GOA_08.04.2016_08h58	2.74477e-05	0.0241539	2.74477e-05	0.000192134	[5, 6, 7, 8]	Group67	0.376506	5	[CRECT_RS10810, CRECT_RS12030, G448_RS0110230, LK437_RS03645, LK437_RS04900]
GO:0005215	transporter activity	GO_BiologicalProcess-GOA_08.04.2016_08h58	1.31857e-08	1.22232e-05	4.94075e-11	2.51978e-09	[1, 2, 3, 4, 5]	Group68	0.644122	28	[BFO_RS11485, BGK60_RS00225, BGK60_RS04710, CRECT_RS06545, CS387_RS09690, CS388_RS02965, CS544_RS03790, CS545_RS08490, CTM44_RS01870, FJN16_RS02470, FJN16_RS05885, FNX46_RS04005, HMPREF9057_RS15550, HMPREF9194_RS08955, HO345_RS01755, KC155_RS08135, KDH82_RS08145, LK437_RS11730, NW74_RS01350, NY149_RS01935, OYC54_RS04010, TDE_RS01185, TF3313_RS11460, TFKS16_RS02340, TFKS16_RS11720, TFUB4_RS01600, …
GO:0006810	transport	GO_BiologicalProcess-GOA_08.04.2016_08h58	1.22628e-06	0.00111469	4.94075e-11	2.51978e-09	[3]	Group68	0.843012	45	[BFO_RS01515, BFO_RS06005, BFO_RS11485, BGK60_RS00225, BGK60_RS04710, BGK60_RS09655, BGK60_RS10670, BGK60_RS12715, BJT84_RS01505, BJT84_RS05865, BJU00_RS12505, CRECT_RS06545, CRECT_RS09680, CS387_RS09690, CS388_RS02965, CS544_RS03790, CS545_RS08490, FJN16_RS02470, FJN16_RS05885, FJN16_RS10545, GCWU000325_RS06535, HMPREF1218_RS00965, KC155_RS08135, KCI35_RS05880, KDH82_RS08145, LK437_RS02505, LK43…
GO:0003989	acetyl-CoA carboxylase activity	GO_BiologicalProcess-GOA_08.04.2016_08h58	1.46726e-06	0.00132787	1.25556e-06	3.26445e-05	[3, 4]	Group69	0.320924	5	[CRECT_RS10055, E4N78_RS01235, HMPREF0389_RS06995, HMPREF0389_RS07000, LK437_RS02885]
GO:0009317	acetyl-CoA carboxylase complex	GO_BiologicalProcess-GOA_08.04.2016_08h58	1.25556e-06	0.00114005	1.25556e-06	3.26445e-05	[3, 4]	Group69	0.318471	5	[CRECT_RS10055, E4N78_RS01235, HMPREF0389_RS06995, HMPREF0389_RS07000, LK437_RS02885]
GO:0009381	excinuclease ABC activity	GO_BiologicalProcess-GOA_08.04.2016_08h58	3.00245e-05	0.0263915	3.00969e-05	0.000180582	[3, 5]	Group70	0.418994	6	[BJU00_RS04290, BJU00_RS04555, CRECT_RS02385, GCWU000325_RS02575, HO345_RS01720, LK437_RS07565]
GO:0009380	excinuclease repair complex	GO_BiologicalProcess-GOA_08.04.2016_08h58	3.04119e-05	0.0267016	3.00969e-05	0.000180582	[3, 5, 6]	Group70	0.586797	12	[BJT84_RS02440, BJU00_RS04290, BJU00_RS04555, CRECT_RS02385, CSHOW_RS06350, FJN16_RS02885, GCWU000325_RS02575, GCWU000325_RS07530, HO345_RS01720, LK437_RS07565, TF3313_RS02325, TFKS16_RS02040]
GO:0009982	pseudouridine synthase activity	GO_BiologicalProcess-GOA_08.04.2016_08h58	3.93609e-07	0.000359759	1.74995e-07	5.94982e-06	[1, 2, 3, 4]	Group71	0.652112	23	[ALW21_RS03925, BFO_RS14690, BJT84_RS00490, CRECT_RS12495, DXN06_RS03765, E4N77_RS01265, E4N79_RS08250, E4N84_RS09655, FJN16_RS01025, FNX46_RS07490, G448_RS0101315, G448_RS0104595, GCWU000325_RS04280, LI931_RS07565, LK437_RS09410, OYC54_RS07455, PPA_RS03930, QQA41_RS07525, TFUB4_RS00465, TIB1ST10_RS03930, TPCU426_RS07230, cact_RS07200, cbac_RS04050]
GO:0001522	pseudouridine synthesis	GO_BiologicalProcess-GOA_08.04.2016_08h58	1.01156e-06	0.000920517	1.74995e-07	5.94982e-06	[6, 7, 8]	Group71	0.4649	10	[ALW21_RS03925, DXN06_RS03765, E4N77_RS01265, E4N79_RS08250, G448_RS0101315, LI931_RS07565, PPA_RS03930, QQA41_RS07525, TIB1ST10_RS03930, cbac_RS04050]
KEGG:00521	Streptomycin biosynthesis	KEGG_25.05.2022	2.41981e-12	2.28914e-09	5.32331e-13	3.08752e-11	[-1]	Group72	0.448325	19	[AS203_RS04630, BFO_RS01410, BFO_RS09375, BJT84_RS01385, BJT84_RS03040, BJU00_RS02505, BKH17_RS07455, BKH19_RS07045, CS374_RS01695, CS549_RS08000, CTM44_RS00510, CUC00_RS09430, E4N80_RS03945, EL210_RS06760, HW274_RS00580, OYC54_RS05880, PAC1_RS05695, QP877_RS09620, TFKS16_RS02955]
KEGG:00523	Polyketide sugar unit biosynthesis	KEGG_25.05.2022	8.79589e-08	8.10981e-05	5.32331e-13	3.08752e-11	[-1]	Group72	0.484713	13	[AS203_RS04630, BFO_RS01410, BJT84_RS01385, BJT84_RS03040, BJU00_RS02505, CS374_RS01695, CS549_RS08000, CTM44_RS00510, CUC00_RS09430, E4N80_RS03945, EL210_RS06760, PAZ_RS00760, TFKS16_RS02955]
KEGG:00513	Various types of N-glycan biosynthesis	KEGG_25.05.2022	2.15521e-05	0.0190521	2.27108e-08	9.08432e-07	[-1]	Group73	0.633981	15	[BFO_RS08365, BJT84_RS08225, PAC1_RS08360, PAC1_RS10890, PGF_RS00050, PGN_RS00050, PG_RS00060, TDE_RS05865, TF3313_RS08170, TFKS16_RS07890, TFUB4_RS08055, TIA2EST22_RS08125, TIA2EST2_RS08085, TIA2EST2_RS10635, TIB1ST10_RS08350]
KEGG:00604	Glycosphingolipid biosynthesis - ganglio series	KEGG_25.05.2022	6.63547e-06	0.00594538	2.27108e-08	9.08432e-07	[-1]	Group73	0.762527	28	[BFO_RS02985, BFO_RS08365, BFO_RS13605, BJT84_RS01345, BJT84_RS08225, BJT84_RS08560, BJT84_RS13440, E4N77_RS03195, OYC54_RS06495, PAC1_RS06285, PAC1_RS08360, PAC1_RS10890, PAZ_RS05645, PGF_RS00050, PGN_RS00050, PG_RS00060, TDE_RS05865, TF3313_RS08170, TFKS16_RS07890, TFUB4_RS01315, TFUB4_RS02820, TFUB4_RS08055, TFUB4_RS10480, TFUB4_RS13570, TIA2EST22_RS08125, TIA2EST2_RS08085, TIA2EST2_RS10635, T…
KEGG:00253	Tetracycline biosynthesis	KEGG_25.05.2022	9.3073e-06	0.00831142	2.96094e-29	2.22071e-27	[-1]	Group74	0.697906	21	[BFO_RS02985, BJT84_RS08560, CRECT_RS10055, E4N77_RS03195, FNX46_RS09070, HMPREF0675_RS03960, HMPREF0675_RS04720, LK437_RS02885, OYC54_RS06495, OYC54_RS09050, PAC1_RS06285, PAZ_RS00760, PAZ_RS01930, PAZ_RS02660, PAZ_RS03815, PAZ_RS04575, PAZ_RS05595, PAZ_RS05680, TFUB4_RS02820, TIB1ST10_RS05670, cact_RS08765]
KEGG:00350	Tyrosine metabolism	KEGG_25.05.2022	1.46191e-06	0.00132449	2.96094e-29	2.22071e-27	[-1]	Group74	0.823789	41	[BFO_RS02985, BJT84_RS07100, BJT84_RS08560, CASZ1_RS09665, CASZ2_RS09675, E4N77_RS03195, EGX38_RS01340, EGX38_RS04030, EGY06_RS10235, F6X01_RS10045, FNX46_RS05770, FNX46_RS10020, GDK37_RS05205, HMPREF0675_RS00165, HMPREF0675_RS03960, HMPREF0675_RS04720, HMPREF0675_RS08780, HMPREF0675_RS09425, I6J13_RS07515, LCQ46_RS11170, OYC54_RS06495, OYC54_RS09975, PAC1_RS06285, PAC1_RS09555, PAZ_RS01930, PAZ_…
KEGG:00362	Benzoate degradation via hydroxylation	KEGG_25.05.2022	4.47444e-06	0.00402252	2.96094e-29	2.22071e-27	[-1]	Group74	0.641026	18	[BFO_RS02985, BJT84_RS08560, CF003_RS16315, CRECT_RS09455, E4N77_RS03195, GWP40_RS00310, HMPREF0675_RS08780, I6J13_RS07515, LK437_RS02280, OYC54_RS06495, PAC1_RS06285, PAZ_RS00760, PAZ_RS05680, PG_RS04760, PSR68_RS00555, QP877_RS04095, SCSC_RS00455, TFUB4_RS02820]
KEGG:00522	Biosynthesis of 12- 14- and 16-membered macrolides	KEGG_25.05.2022	1.71871e-09	1.5984e-06	2.96094e-29	2.22071e-27	[-1]	Group74	0.273473	6	[HMPREF0675_RS03960, HMPREF0675_RS04720, PAZ_RS01930, PAZ_RS02660, PAZ_RS03815, PAZ_RS04575]
KEGG:00626	1- and 2-Methylnaphthalene degradation	KEGG_25.05.2022	2.5093e-05	0.022132	2.96094e-29	2.22071e-27	[-1]	Group74	0.735786	22	[BFO_RS02985, BJT84_RS08560, E4N77_RS03195, FNX46_RS05770, HMPREF0675_RS03960, HMPREF0675_RS04275, HMPREF0675_RS04720, HMPREF0675_RS06935, I6J13_RS07515, OYC54_RS06495, PAC1_RS06285, PAZ_RS01930, PAZ_RS02660, PAZ_RS03815, PAZ_RS04575, PAZ_RS05680, PAZ_RS06885, QQA41_RS06020, SCSC_RS00455, TFUB4_RS02820, cact_RS05530, cbac_RS05580]
KEGG:00650	Butanoate metabolism	KEGG_25.05.2022	1.04458e-15	9.97576e-13	2.96094e-29	2.22071e-27	[-1]	Group74	0.507534	32	[BFO_RS02985, BJT84_RS08560, BKH16_RS10135, CF003_RS16315, CRECT_RS09455, CTM44_RS10655, CTM63_RS10735, CUB95_RS10365, CUC00_RS11510, E4N77_RS03195, GWP40_RS00310, HMPREF0675_RS10390, HMPREF1218_RS07010, HMPREF9108_RS09380, I6J13_RS07515, I6J13_RS08165, LK437_RS02280, OYC54_RS06495, PAC1_RS06285, PAC1_RS10495, PARA_RS09830, PAZ_RS00760, PAZ_RS05680, PAZ_RS10310, PG_RS04760, PSR68_RS00555, QP877_R…
KEGG:00906	Carotenoid biosynthesis	KEGG_25.05.2022	1.59675e-10	1.49935e-07	2.96094e-29	2.22071e-27	[-1]	Group74	0.253165	6	[BFO_RS02985, BJT84_RS08560, E4N77_RS03195, OYC54_RS06495, PAC1_RS06285, TFUB4_RS02820]
KEGG:00941	Flavonoid biosynthesis	KEGG_25.05.2022	1.31429e-09	1.22492e-06	2.96094e-29	2.22071e-27	[-1]	Group74	0.271003	6	[HMPREF0675_RS03960, HMPREF0675_RS04720, PAZ_RS01930, PAZ_RS02660, PAZ_RS03815, PAZ_RS04575]
KEGG:00942	Anthocyanin biosynthesis	KEGG_25.05.2022	2.80483e-10	2.62813e-07	2.96094e-29	2.22071e-27	[-1]	Group74	0.392285	12	[BFO_RS02985, BJT84_RS08560, E4N77_RS03195, HMPREF0675_RS03960, HMPREF0675_RS04720, OYC54_RS06495, PAC1_RS06285, PAZ_RS01930, PAZ_RS02660, PAZ_RS03815, PAZ_RS04575, TFUB4_RS02820]
KEGG:00950	Isoquinoline alkaloid biosynthesis	KEGG_25.05.2022	8.49763e-06	0.00760538	2.96094e-29	2.22071e-27	[-1]	Group74	0.856898	40	[BFO_RS02985, BJT84_RS05305, BJT84_RS07100, BJT84_RS08560, CASZ1_RS09665, CASZ2_RS09675, E4N77_RS03195, EGX38_RS01340, EGX38_RS04030, EGY06_RS10235, F6X01_RS10045, FNX46_RS10020, GDK37_RS05205, HMPREF0675_RS00165, HMPREF0675_RS03960, HMPREF0675_RS04720, HMPREF0675_RS09425, LCQ46_RS11170, OYC54_RS06495, OYC54_RS09975, PAC1_RS06285, PAC1_RS09555, PAZ_RS00760, PAZ_RS01930, PAZ_RS02660, PAZ_RS03605, …
KEGG:00965	Betalain biosynthesis	KEGG_25.05.2022	3.54961e-08	3.28339e-05	2.96094e-29	2.22071e-27	[-1]	Group74	0.520325	16	[BFO_RS02985, BJT84_RS07650, BJT84_RS08560, CASZ1_RS00905, CASZ2_RS00905, E4N77_RS03195, EGY06_RS06760, F6X01_RS00955, FNX46_RS00965, HMPREF1218_RS00810, OYC54_RS06495, PAC1_RS06285, PAZ_RS00910, TFUB4_RS02820, TFUB4_RS07515, cact_RS00905]
KEGG:00981	Insect hormone biosynthesis	KEGG_25.05.2022	1.76382e-05	0.0156098	2.96094e-29	2.22071e-27	[-1]	Group74	0.572246	12	[BJT84_RS05305, HMPREF0675_RS03960, HMPREF0675_RS04720, PAZ_RS00760, PAZ_RS01930, PAZ_RS02660, PAZ_RS03605, PAZ_RS03815, PAZ_RS04575, PAZ_RS07750, PAZ_RS08995, TDE_RS00610]
KEGG:01057	Biosynthesis of type II polyketide products	KEGG_25.05.2022	4.24863e-13	4.0277e-10	2.96094e-29	2.22071e-27	[-1]	Group74	0.351541	13	[BJT84_RS05305, HMPREF0675_RS03960, HMPREF0675_RS04720, PAZ_RS00760, PAZ_RS01930, PAZ_RS02660, PAZ_RS03605, PAZ_RS03815, PAZ_RS04575, PAZ_RS05680, PAZ_RS07750, PAZ_RS08995, TDE_RS00610]

## Sheet: stable cluster3-4-5-6 activated
ID	Term	Ontology Source	Term PValue	Term PValue Corrected with Bonferroni step down	Group PValue	Group PValue Corrected with Bonferroni step down	GOLevels	GOGroups	% Associated Genes	Nr. Genes	Associated Genes Found
GO:0000166	nucleotide binding	GO_BiologicalProcess-GOA_08.04.2016_08h58	6.44743e-15	6.26045e-12	6.44743e-15	6.83427e-13	[1, 2, 3, 4]	Group000	4.64423	265	[BFO_RS02150, BFO_RS03390, BFO_RS04045, BFO_RS05275, BFO_RS07180, BFO_RS11080, BFO_RS11705, BGK60_RS01310, BGK60_RS03295, BGK60_RS05275, BGK60_RS06875, BGK60_RS09830, BJT84_RS02205, BJT84_RS03660, BJT84_RS04370, BJT84_RS07010, BJT84_RS11005, BJT84_RS11640, BJU00_RS01735, BJU00_RS05015, BJU00_RS06690, BJU00_RS10720, BJU00_RS11345, BKH16_RS01575, BQ6428_RS06770, BWX39_RS00515, C5N99_RS10160, C7Y58_…
GO:0003697	single-stranded DNA binding	GO_BiologicalProcess-GOA_08.04.2016_08h58	2.09105e-09	1.9175e-06	2.09105e-09	1.3801e-07	[1, 2, 3, 4, 5, 6]	Group001	6.03306	73	[BFO_RS02685, BFO_RS11975, BGK60_RS03835, BJT84_RS02735, BJT84_RS11905, CF001_RS11885, CF002_RS00735, CF002_RS07105, CS059_RS01625, CS059_RS06030, CS374_RS02635, CS374_RS07085, CS387_RS05120, CS387_RS09270, CS388_RS03360, CS543_RS03520, CS543_RS10510, CS544_RS04195, CS544_RS08440, CS545_RS08880, CS546_RS03085, CS546_RS07335, CS548_RS02425, CS548_RS09475, CS549_RS02180, CS549_RS06490, CS550_RS0145…
GO:0004612	phosphoenolpyruvate carboxykinase (ATP) activity	GO_BiologicalProcess-GOA_08.04.2016_08h58	1.45958e-07	0.000129757	1.45958e-07	6.86002e-06	[2, 3]	Group002	7.4	37	[BFO_RS04090, BGK60_RS01250, BJT84_RS04420, BJU00_RS03850, CF002_RS06770, CF003_RS18625, CS543_RS10120, CS549_RS07470, CTM44_RS03005, CTM55_RS04305, CTM62_RS06940, CUC00_RS06945, FJN16_RS04390, HMPREF0670_RS12590, JCM14110_RS07295, KC155_RS08195, KCI35_RS06380, KDH82_RS08205, MCS24_RS07560, MCS25_RS07555, MCS27_RS07560, NF668_RS01975, NF669_RS01965, NW178_RS04170, NY148_RS01575, NY149_RS01880, NY…
GO:0004866	endopeptidase inhibitor activity	GO_BiologicalProcess-GOA_08.04.2016_08h58	1.52595e-18	1.51374e-15	1.52595e-18	1.83114e-16	[7, 8, 9, 10]	Group003	14.6259	43	[BFO_RS02110, BGK60_RS13000, BJT84_RS02165, BJU00_RS01695, BLV59_RS02360, CS059_RS04005, CS374_RS04620, CS387_RS07500, CS543_RS00835, CS549_RS04805, CS550_RS09560, CTM44_RS00980, CTM63_RS05310, CUC00_RS08955, E4N77_RS06745, E4N78_RS10465, E4N80_RS07220, E4N83_RS03050, E4N84_RS03240, E4N85_RS03010, E4N86_RS06955, E4N87_RS05600, E4N90_RS03320, E4N91_RS03255, FJN16_RS02610, GWP40_RS08110, HGJ18_RS07…
GO:0005515	protein binding	GO_BiologicalProcess-GOA_08.04.2016_08h58	2.11204e-13	2.03601e-10	2.11204e-13	2.09092e-11	[1, 2, 3, 4, 5, 6]	Group004	4.10545	394	[BCB71_RS09280, BFO_RS01155, BFO_RS01795, BFO_RS01945, BFO_RS02375, BFO_RS02385, BFO_RS02680, BFO_RS05920, BFO_RS06245, BFO_RS06385, BFO_RS08850, BFO_RS12245, BFO_RS12295, BFO_RS14370, BGK60_RS02305, BGK60_RS02315, BGK60_RS02680, BGK60_RS04115, BGK60_RS04495, BGK60_RS04640, BGK60_RS09430, BGK60_RS10270, BGK60_RS12330, BJT84_RS01115, BJT84_RS01715, BJT84_RS01870, BJT84_RS02430, BJT84_RS02730, BJT8…
GO:0005524	ATP binding	GO_BiologicalProcess-GOA_08.04.2016_08h58	0	0	0	0	[1, 2, 3, 4, 5, 6, 9]	Group005	3.78951	3193	[AIF0345_RS00800, AIF0345_RS01140, AIF0345_RS01740, AIF0345_RS05810, AIF0345_RS06300, AIF0345_RS06710, AIF0345_RS07585, AIF0345_RS11325, AIF0345_RS13370, AIF0345_RS15105, AIF0345_RS16230, ALW21_RS06985, ALW23_RS01415, ALW23_RS07600, ALW23_RS09220, ALW29_RS07470, ALW29_RS09090, ALW33_RS00055, AS203_RS08605, BCB71_RS03730, BFO_RS00015, BFO_RS00555, BFO_RS00590, BFO_RS00720, BFO_RS00995, BFO_RS01040…
GO:0005576	extracellular region	GO_BiologicalProcess-GOA_08.04.2016_08h58	4.42093e-12	4.2043e-09	4.42093e-12	4.06725e-10	[1, 2, 3]	Group006	7.38636	65	[BFO_RS01150, BFO_RS03870, BFO_RS04385, BFO_RS04885, BFO_RS05790, BFO_RS12380, BFO_RS14300, BJT84_RS01105, BJT84_RS04705, BJT84_RS05230, BJT84_RS06740, BJT84_RS14975, EG14_RS00810, EG14_RS03020, EG14_RS08895, FJN16_RS00125, FJN16_RS01605, FJN16_RS04165, FJN16_RS04675, FJN16_RS06780, FJN16_RS11435, HMPREF9419_RS06385, J5A70_RS09190, KC155_RS00445, KC155_RS03085, KC155_RS08085, KCI35_RS00310, KCI35…
GO:0005737	cytoplasm	GO_BiologicalProcess-GOA_08.04.2016_08h58	8.35323e-25	8.45347e-22	8.35323e-25	1.07757e-22	[1, 2, 3, 4, 5, 6, 7, 9]	Group007	3.69936	1387	[ADD47_RS01770, AIF0345_RS08965, AIF0345_RS15150, ALW21_RS05425, ALW23_RS03550, ALW23_RS05510, ALW23_RS05970, ALW29_RS03395, ALW29_RS05355, ALW29_RS05820, ALW33_RS05515, ALW33_RS05970, AM608_RS00570, AMK43_RS05030, AXF16_RS08825, B1A77_RS08925, BCB71_RS06875, BCB71_RS09395, BFO_RS00820, BFO_RS01040, BFO_RS01990, BFO_RS02160, BFO_RS02165, BFO_RS02270, BFO_RS02285, BFO_RS02305, BFO_RS02710, BFO_RS0…
GO:0005840	ribosome	GO_BiologicalProcess-GOA_08.04.2016_08h58	1.28219e-42	1.32072e-39	1.28219e-42	1.84645e-40	[1, 3, 4, 5]	Group008	5.00831	633	[ALW21_RS09355, ALW33_RS09220, AXF16_RS05200, B031_RS0108560, BCB71_RS07580, BFO_RS06740, BFO_RS06745, BFO_RS06755, BFO_RS06805, BFO_RS06810, BFO_RS06815, BFO_RS07545, BFO_RS08425, BFO_RS10430, BFO_RS12750, BFO_RS13745, BFO_RS14945, BGK60_RS01920, BGK60_RS05475, BGK60_RS07240, BGK60_RS08545, BGK60_RS08590, BGK60_RS08595, BGK60_RS08600, BGK60_RS08650, BGK60_RS08660, BGK60_RS08665, BGK60_RS10540, B…
GO:0006096	glycolytic process	GO_BiologicalProcess-GOA_08.04.2016_08h58	2.89522e-10	2.68676e-07	2.89522e-10	2.20037e-08	[5, 8, 9, 10, 11, 12]	Group009	3.92834	364	[AIF0345_RS07680, AIF0345_RS08965, BFO_RS01040, BFO_RS01055, BFO_RS01195, BFO_RS03150, BFO_RS05045, BFO_RS06360, BFO_RS09030, BFO_RS10765, BFO_RS13750, BFO_RS13880, BGK60_RS02855, BGK60_RS05085, BGK60_RS08285, BGK60_RS09315, BGK60_RS12370, BJT84_RS01000, BJT84_RS01015, BJT84_RS01155, BJT84_RS03215, BJT84_RS05385, BJT84_RS06205, BJT84_RS08925, BJT84_RS10655, BJT84_RS13570, BJT84_RS13700, BJU00_RS0…
GO:0006164	purine nucleotide biosynthetic process	GO_BiologicalProcess-GOA_08.04.2016_08h58	1.00355e-05	0.00849007	1.00355e-05	0.000150533	[6, 7, 8, 9]	Group010	4.29168	113	[AIF0345_RS14325, BFO_RS06660, BFO_RS12170, BFO_RS13840, BGK60_RS04040, BGK60_RS05045, BJT84_RS12110, BJT84_RS13660, BJU00_RS11815, BJU00_RS13365, CF001_RS15045, CF002_RS01055, CF002_RS03270, CF003_RS12915, CF003_RS16795, CRECT_RS01845, CS059_RS01315, CS059_RS08150, CS374_RS00535, CS374_RS07360, CS374_RS09255, CS387_RS01780, CS543_RS08335, CS544_RS03005, CS544_RS08725, CS546_RS00175, CS546_RS0912…
GO:0006188	IMP biosynthetic process	GO_BiologicalProcess-GOA_08.04.2016_08h58	4.35838e-16	4.26686e-13	4.35838e-16	4.83781e-14	[8, 9, 10, 11]	Group011	11.2128	49	[BFO_RS00565, BGK60_RS02985, BJT84_RS00495, BJU00_RS00405, BWX39_RS07900, BWX40_RS03950, CF001_RS16340, CF002_RS04580, CF003_RS16095, CS059_RS08745, CS374_RS10920, CS387_RS00790, CS388_RS09005, CS543_RS07660, CS544_RS00755, CS545_RS05780, CS546_RS10510, CS548_RS05945, CS549_RS09330, CS550_RS05025, CTM62_RS03550, EG14_RS05910, FJN16_RS01030, HMPREF0670_RS09715, KC155_RS06050, KCI35_RS04315, KDH82_…
GO:0006241	CTP biosynthetic process	GO_BiologicalProcess-GOA_08.04.2016_08h58	1.60029e-10	1.49307e-07	1.60029e-10	1.28023e-08	[8, 9, 10, 11]	Group012	7.4124	55	[BFO_RS11330, BGK60_RS00075, BJT84_RS11245, BJU00_RS10955, CF001_RS17590, CF002_RS01350, CF003_RS13185, CS059_RS01040, CS374_RS07635, CS387_RS04460, CS388_RS08050, CS543_RS04095, CS544_RS08995, CS545_RS02865, CS546_RS02465, CS548_RS08860, CS549_RS01585, CS550_RS02170, E4N79_RS00425, E4N80_RS09675, E4N83_RS00480, E4N84_RS00460, E4N85_RS00465, E4N90_RS00440, E4N91_RS00430, EG14_RS09045, FJN16_RS057…
GO:0006353	DNA-templated transcription, termination	GO_BiologicalProcess-GOA_08.04.2016_08h58	3.25541e-09	2.97544e-06	3.25541e-09	2.08346e-07	[6, 7, 8, 9, 10]	Group013	4.82986	132	[BFO_RS07285, BFO_RS08455, BFO_RS11100, BGK60_RS01950, BGK60_RS05295, BGK60_RS06980, BJT84_RS07125, BJT84_RS08315, BJT84_RS11025, BJU00_RS06790, BJU00_RS07960, BJU00_RS10740, BKH24_RS09325, BKH26_RS10775, BKH27_RS12025, BKH31_RS07815, BKH32_RS12810, BWX39_RS08440, BWX39_RS10245, C4N14_RS01885, C7Y58_RS02660, CF001_RS11820, CF002_RS00435, CF002_RS07170, CF003_RS11960, CS059_RS05960, CS374_RS02705,…
GO:0006401	RNA catabolic process	GO_BiologicalProcess-GOA_08.04.2016_08h58	6.62692e-10	6.1299e-07	6.62692e-10	4.83765e-08	[5, 6, 7]	Group014	5.92538	81	[BFO_RS03140, BFO_RS11960, BGK60_RS03820, BGK60_RS08275, BJT84_RS03205, BJT84_RS11890, BJU00_RS11595, BWX39_RS10825, CF001_RS12035, CF001_RS17270, CF002_RS03955, CF002_RS06960, CF003_RS15515, CS059_RS06165, CS059_RS09415, CS374_RS09950, CS387_RS11190, CS388_RS03215, CS388_RS08340, CS543_RS06740, CS543_RS10340, CS544_RS00110, CS544_RS04040, CS545_RS06685, CS545_RS08740, CS546_RS09820, CS548_RS0525…
GO:0006402	mRNA catabolic process	GO_BiologicalProcess-GOA_08.04.2016_08h58	3.58789e-13	3.44437e-10	3.58789e-13	3.44437e-11	[5, 6, 7, 8]	Group015	6.33573	97	[AIF0345_RS10335, ALW33_RS07465, BCB71_RS08850, BFO_RS04545, BFO_RS09255, BGK60_RS11920, BGK60_RS13245, BJT84_RS04875, BJT84_RS09150, BJU00_RS04300, BJU00_RS08835, BKH16_RS07935, BKH20_RS05860, C7123_RS03670, CF002_RS00750, CRECT_RS02465, CRECT_RS04490, CS059_RS01610, CS059_RS11080, CS374_RS07100, CS387_RS05105, CS388_RS07490, CS543_RS03535, CS544_RS02745, CS544_RS08455, CS545_RS02300, CS546_RS03…
GO:0009236	cobalamin biosynthetic process	GO_BiologicalProcess-GOA_08.04.2016_08h58	0	0	0	0	[1, 2, 3, 4]	Group016	7.72947	288	[ALW23_RS09640, ALW29_RS09515, B1A77_RS08925, BFO_RS02150, BFO_RS03955, BFO_RS03960, BFO_RS05715, BFO_RS08025, BFO_RS08030, BFO_RS11440, BFO_RS11445, BFO_RS11460, BGK60_RS00180, BGK60_RS00185, BGK60_RS01395, BGK60_RS01400, BGK60_RS06170, BGK60_RS08175, BGK60_RS08180, BJT84_RS02205, BJT84_RS04280, BJT84_RS04285, BJT84_RS05500, BJT84_RS07885, BJT84_RS07890, BJT84_RS11350, BJU00_RS01735, BJU00_RS052…
GO:0000902	cell morphogenesis	GO_BiologicalProcess-GOA_08.04.2016_08h58	2.7048e-05	0.0226662	2.7048e-05	0.000189336	[3, 4]	Group017	7.27273	24	[BFO_RS13845, BJT84_RS13665, E4N79_RS06680, E4N85_RS06550, E4N91_RS06715, FJN16_RS00405, HGJ18_RS03365, HMPREF0670_RS11620, HO345_RS06755, KC155_RS04445, KCI35_RS05540, KDH82_RS04455, MCS24_RS01690, MCS25_RS06305, NF668_RS02810, NF669_RS02800, PGA7_RS02630, PGJ_RS02340, PGTDC60_RS09055, PG_RS06145, QN080_RS02965, QP877_RS02960, TDE_RS06465, TFUB4_RS13795]
GO:0006508	proteolysis	GO_BiologicalProcess-GOA_08.04.2016_08h58	7.94116e-41	8.16347e-38	7.94116e-41	1.12764e-38	[4, 5]	Group018	4.70069	746	[BCB71_RS03730, BFO_RS00385, BFO_RS01020, BFO_RS01945, BFO_RS02015, BFO_RS02020, BFO_RS03350, BFO_RS03900, BFO_RS04405, BFO_RS04425, BFO_RS08220, BFO_RS08605, BFO_RS08845, BFO_RS08855, BFO_RS09370, BFO_RS09775, BFO_RS10060, BFO_RS10285, BFO_RS10795, BFO_RS10945, BFO_RS11720, BFO_RS11735, BFO_RS12100, BFO_RS12710, BFO_RS13585, BFO_RS14435, BFO_RS16225, BFO_RS16455, BFO_RS16485, BGK60_RS00635, BGK6…
GO:0006537	glutamate biosynthetic process	GO_BiologicalProcess-GOA_08.04.2016_08h58	2.818e-29	2.87154e-26	2.818e-29	3.77612e-27	[7, 8, 9, 10]	Group019	20.0758	53	[BFO_RS00660, BGK60_RS03080, BJT84_RS00605, BJU00_RS00500, CF001_RS20225, CF003_RS20320, CS059_RS03490, CS374_RS05120, CS387_RS06985, CS388_RS05570, CS543_RS01590, CS544_RS06510, CS545_RS00375, CS546_RS05055, CS548_RS10630, CS549_RS04330, CS550_RS10020, E4N77_RS10205, E4N79_RS11460, E4N83_RS10790, E4N84_RS11730, E4N85_RS11010, E4N86_RS11825, E4N87_RS00735, E4N90_RS11215, E4N91_RS11030, EG14_RS015…
GO:0006546	glycine catabolic process	GO_BiologicalProcess-GOA_08.04.2016_08h58	8.42794e-06	0.00717218	8.42794e-06	0.000160131	[5, 6, 7, 8, 10]	Group020	7.62195	25	[CTM50_RS00325, E4N76_RS06250, E4N79_RS05420, E4N79_RS05425, E4N83_RS05340, E4N83_RS05345, E4N84_RS05835, E4N84_RS05840, E4N85_RS05135, E4N86_RS04700, E4N87_RS07850, E4N90_RS05800, E4N90_RS05805, E4N91_RS05420, E4N91_RS05425, HGJ18_RS04595, HGJ18_RS04600, HO345_RS05370, JO40_RS10895, JO40_RS10900, OE909_RS06100, OE909_RS06105, SY1_RS02515, SY1_RS02520, TDE_RS07770]
GO:0006548	histidine catabolic process	GO_BiologicalProcess-GOA_08.04.2016_08h58	5.37131e-17	5.27463e-14	5.37131e-17	6.1233e-15	[5, 6, 7, 8]	Group021	10.4205	57	[ALW21_RS10935, ALW23_RS10840, ALW29_RS10710, ALW33_RS10765, BFO_RS03420, BFO_RS03435, BJU00_RS03265, CASZ1_RS11025, CASZ2_RS11035, CPA42_RS11475, CS549_RS02515, CTM46_RS05170, DXN06_RS09065, E4N77_RS09520, E4N77_RS12385, E4N78_RS13315, E4N79_RS10485, E4N80_RS10605, E4N83_RS09960, E4N84_RS10885, E4N84_RS13455, E4N85_RS09950, E4N86_RS00125, E4N87_RS12430, E4N90_RS10395, E4N90_RS13105, E4N91_RS1018…
GO:0009279	cell outer membrane	GO_BiologicalProcess-GOA_08.04.2016_08h58	7.33283e-06	0.00626223	7.33283e-06	0.000161322	[1, 2, 3, 4]	Group022	3.7783	227	[ADJ77_RS01035, BFO_RS01360, BFO_RS01775, BFO_RS03735, BFO_RS05170, BFO_RS05175, BFO_RS05210, BFO_RS06135, BFO_RS06335, BFO_RS07495, BFO_RS07525, BFO_RS07735, BFO_RS08775, BFO_RS09850, BFO_RS09920, BFO_RS09925, BFO_RS10275, BFO_RS10865, BFO_RS10905, BFO_RS11285, BFO_RS11585, BFO_RS12255, BFO_RS12260, BFO_RS12320, BFO_RS12325, BFO_RS13050, BFO_RS13680, BFO_RS14020, BJT84_RS00170, BJT84_RS01695, BJ…
GO:0006564	L-serine biosynthetic process	GO_BiologicalProcess-GOA_08.04.2016_08h58	1.07773e-06	0.00094409	1.07773e-06	4.09537e-05	[7, 8, 9, 10]	Group023	5.28808	67	[ALW23_RS02575, ALW29_RS02420, ALW33_RS02565, BFO_RS00880, BJT84_RS00830, BJU00_RS00740, CASZ1_RS02485, CASZ2_RS02495, CF001_RS13115, CF002_RS03850, CF003_RS15415, CPA42_RS02635, CRECT_RS02845, CRECT_RS10660, CS059_RS09530, CS374_RS09840, CS387_RS11085, CS388_RS01555, CS543_RS06335, CS544_RS10715, CS545_RS06800, CS546_RS09710, CS548_RS05145, CS549_RS06940, CS550_RS05745, CTM46_RS08095, CTM55_RS08…
GO:0001539	cilium or flagellum-dependent cell motility	GO_BiologicalProcess-GOA_08.04.2016_08h58	2.65425e-30	2.70999e-27	2.65425e-30	3.60978e-28	[3]	Group024	9.52381	120	[C5N99_RS00220, C5N99_RS08570, CRECT_RS04300, CRECT_RS06990, CRECT_RS07035, CRECT_RS10235, CRECT_RS10605, CRECT_RS10610, DWB79_RS07870, E4N72_RS03055, E4N77_RS00155, E4N77_RS02615, E4N77_RS02620, E4N77_RS12350, E4N77_RS12355, E4N78_RS04045, E4N79_RS00115, E4N79_RS02220, E4N79_RS07545, E4N79_RS07550, E4N79_RS08620, E4N79_RS13245, E4N79_RS13250, E4N79_RS13260, E4N80_RS01940, E4N80_RS06780, E4N80_RS…
GO:0006810	transport	GO_BiologicalProcess-GOA_08.04.2016_08h58	2.12922e-10	1.98018e-07	2.12922e-10	1.66079e-08	[3]	Group025	4.32746	231	[BFO_RS01710, BFO_RS02075, BFO_RS12870, BFO_RS12980, BGK60_RS10780, BGK60_RS13045, BJT84_RS01025, BJT84_RS02015, BJT84_RS12845, BJU00_RS01545, BJU00_RS05525, BJU00_RS11110, BJU00_RS12615, CF001_RS12285, CF001_RS13480, CF001_RS13650, CF002_RS01430, CF002_RS01890, CF002_RS02055, CF002_RS06715, CF002_RS10100, CF003_RS11070, CF003_RS13910, CF003_RS14395, CF003_RS18555, CRECT_RS11530, CRECT_RS11540, C…
GO:0008097	5S rRNA binding	GO_BiologicalProcess-GOA_08.04.2016_08h58	2.94339e-08	2.64611e-05	2.94339e-08	1.53057e-06	[3, 4, 6]	Group026	9.03614	30	[BFO_RS12750, BGK60_RS10540, BJT84_RS12700, BJU00_RS12380, CS388_RS03795, CS545_RS09320, CTM44_RS06880, CTM46_RS08600, CTM55_RS07820, CTM62_RS03360, CTM63_RS01575, CUC00_RS03065, E4N77_RS03225, E4N79_RS06730, E4N83_RS06590, E4N84_RS07125, E4N85_RS06600, E4N90_RS07115, FJN16_RS07145, FJN16_RS09075, HGJ18_RS03320, HO345_RS06810, NY149_RS01085, OE909_RS07470, QN080_RS01090, QP877_RS01090, TDE_RS0641…
GO:0001887	selenium compound metabolic process	GO_BiologicalProcess-GOA_08.04.2016_08h58	7.67848e-18	7.58634e-15	7.67848e-18	9.06061e-16	[3]	Group027	16.9014	36	[CF001_RS18820, CF002_RS08625, CF003_RS18970, CS059_RS02230, CS387_RS05720, CS388_RS06875, CS544_RS07845, CS545_RS01680, CS546_RS03675, CS548_RS10075, CS549_RS02770, E4N76_RS08175, E4N77_RS08130, E4N78_RS10215, E4N79_RS01620, E4N80_RS01260, E4N86_RS01195, E4N87_RS11355, E4N91_RS01485, EG14_RS10175, GWP43_RS00285, KCI35_RS07890, MCS24_RS07900, MCS25_RS07895, MCS27_RS07900, NF668_RS08950, NF669_RS0…
GO:0008134	transcription factor binding	GO_BiologicalProcess-GOA_08.04.2016_08h58	8.88136e-06	0.00754027	8.88136e-06	0.000150983	[3, 4]	Group028	7.42857	26	[BGK60_RS04360, E4N77_RS06490, E4N78_RS11840, E4N79_RS00895, E4N79_RS02430, E4N80_RS00690, E4N80_RS02625, E4N83_RS02270, E4N83_RS03300, E4N84_RS02440, E4N84_RS03650, E4N85_RS02225, E4N86_RS00610, E4N86_RS02635, E4N87_RS09915, E4N87_RS11940, E4N91_RS00885, GWP40_RS07155, GWP40_RS10245, H1X50_RS13315, HGJ18_RS08000, HO345_RS00705, OE909_RS04125, RYI03_RS05805, TDE_RS12215, TFKS16_RS12740]
GO:0003725	double-stranded RNA binding	GO_BiologicalProcess-GOA_08.04.2016_08h58	7.56598e-06	0.00644622	7.56598e-06	0.00015132	[1, 2, 3]	Group029	5.2583	57	[ALW23_RS09000, ALW29_RS08870, ALW33_RS08910, BFO_RS09540, BGK60_RS12190, BJT84_RS09415, BJU00_RS09100, CASZ1_RS09165, CASZ2_RS09175, CF001_RS14090, CPA42_RS09505, CS059_RS11030, CS374_RS08790, CS387_RS02895, CS388_RS00615, CS543_RS05455, CS544_RS02445, CS545_RS03985, CS546_RS01280, CS548_RS07675, CS549_RS00410, E4N77_RS03845, E4N83_RS05985, E4N87_RS08495, EG14_RS07930, EGY06_RS10750, F6X01_RS095…
GO:0008236	serine-type peptidase activity	GO_BiologicalProcess-GOA_08.04.2016_08h58	2.64285e-06	0.00227814	2.64285e-06	7.39999e-05	[1, 2, 3]	Group030	4.28054	130	[BFO_RS00385, BFO_RS01020, BFO_RS03900, BFO_RS08605, BFO_RS10060, BFO_RS11735, BFO_RS14435, BFO_RS16225, BFO_RS16455, BGK60_RS00635, BGK60_RS00740, BGK60_RS03325, BGK60_RS05740, BGK60_RS14595, BJT84_RS00980, BJT84_RS03025, BJT84_RS04225, BJT84_RS08490, BJT84_RS09935, BJT84_RS11670, BJT84_RS14855, BJU00_RS03660, BJU00_RS07185, BJU00_RS09610, BJU00_RS11375, BWX40_RS03260, CF001_RS18825, CF002_RS086…
GO:0008297	single-stranded DNA exodeoxyribonuclease activity	GO_BiologicalProcess-GOA_08.04.2016_08h58	4.1195e-09	3.75698e-06	4.1195e-09	2.51289e-07	[8, 9, 10, 11]	Group031	6.76507	55	[BFO_RS07565, BGK60_RS07260, BJT84_RS07405, BJU00_RS07075, CF001_RS20345, CF002_RS10045, CF003_RS11015, CS059_RS03940, CS374_RS04675, CS387_RS07440, CS388_RS05445, CS543_RS01715, CS544_RS06325, CS545_RS00250, CS546_RS06295, CS548_RS01395, CS549_RS04460, CS550_RS09915, E4N77_RS06970, E4N79_RS02945, E4N80_RS07465, E4N83_RS02805, E4N84_RS03010, E4N86_RS07165, E4N87_RS05390, E4N90_RS03050, E4N91_RS03…
GO:0008360	regulation of cell shape	GO_BiologicalProcess-GOA_08.04.2016_08h58	2.01305e-07	0.000178557	2.01305e-07	9.26001e-06	[5, 6]	Group032	4.51365	129	[AIF0345_RS10215, BFO_RS13845, BFO_RS13855, BFO_RS13865, BGK60_RS05070, BJT84_RS01750, BJT84_RS13665, BJT84_RS13675, BJT84_RS13685, BJU00_RS01300, BJU00_RS13380, BJU00_RS13390, CF002_RS01590, CF002_RS03285, CF003_RS13440, CRECT_RS10760, CS059_RS00810, CS059_RS10355, CS374_RS07880, CS387_RS04220, CS388_RS01505, CS544_RS02990, CS544_RS09515, CS545_RS03095, CS546_RS02220, CS546_RS09135, CS548_RS0458…
GO:0008460	dTDP-glucose 4,6-dehydratase activity	GO_BiologicalProcess-GOA_08.04.2016_08h58	8.6142e-06	0.00732207	8.6142e-06	0.000155056	[2, 3]	Group033	5.94203	41	[BFO_RS09280, BGK60_RS11945, BJT84_RS09175, BJU00_RS08860, CF001_RS12790, CS059_RS07045, CS387_RS10215, CS388_RS02440, CS544_RS03300, CS545_RS07965, CS546_RS08270, CS548_RS03375, CS550_RS06930, E4N79_RS06250, E4N80_RS03950, E4N84_RS06610, E4N86_RS03935, E4N87_RS08615, E4N91_RS06295, EG14_RS03445, FJN16_RS08040, G448_RS0110580, H1X50_RS11670, KC155_RS07625, KCI35_RS05830, KDH82_RS07635, NF668_RS02…
GO:0008479	tRNA-guanosine(34) queuine transglycosylase activity	GO_BiologicalProcess-GOA_08.04.2016_08h58	6.18389e-07	0.000544183	6.18389e-07	2.5354e-05	[3]	Group034	5.98592	51	[BFO_RS09865, BJT84_RS09740, BJU00_RS09445, C5N99_RS12500, CF001_RS17710, CF002_RS01230, CF003_RS13070, CS059_RS01155, CS374_RS07510, CS387_RS04590, CS388_RS07920, CS543_RS03975, CS544_RS08870, CS545_RS02740, CS549_RS01710, CS550_RS02050, E4N76_RS01145, E4N78_RS02635, E4N79_RS11340, E4N83_RS10680, E4N84_RS11615, E4N86_RS10515, E4N87_RS02050, E4N91_RS10950, EG14_RS09155, FJN16_RS08615, HGJ18_RS106…
GO:0009306	protein secretion	GO_BiologicalProcess-GOA_08.04.2016_08h58	2.58636e-08	2.32772e-05	2.58636e-08	1.37077e-06	[4, 5, 6, 7]	Group035	4.06031	237	[ALW21_RS05845, BFO_RS00830, BFO_RS03730, BFO_RS05760, BFO_RS11895, BFO_RS12590, BGK60_RS00420, BGK60_RS03755, BGK60_RS06125, BGK60_RS06130, BGK60_RS10420, BJT84_RS00780, BJT84_RS04130, BJT84_RS05540, BJT84_RS11825, BJT84_RS12535, BJU00_RS00690, BJU00_RS03565, BJU00_RS11530, BJU00_RS12235, BKH16_RS09770, CF001_RS10735, CF001_RS10745, CF001_RS20070, CF002_RS01145, CF002_RS07625, CF002_RS08340, CF0…
GO:0009360	DNA polymerase III complex	GO_BiologicalProcess-GOA_08.04.2016_08h58	1.11243e-07	9.91175e-05	1.11243e-07	5.33967e-06	[2, 3, 4, 5]	Group036	4.51939	134	[ALW21_RS01275, ALW23_RS01445, ALW29_RS01295, BFO_RS10400, BFO_RS11935, BGK60_RS05445, BJT84_RS10285, BJU00_RS09965, BQ6428_RS01070, BWX40_RS09635, BWX40_RS12235, CASZ1_RS01300, CASZ2_RS01300, CF001_RS14570, CF001_RS15160, CF002_RS03155, CF003_RS14725, CPA42_RS01400, CS059_RS08030, CS059_RS10480, CS374_RS09145, CS387_RS10415, CS388_RS02255, CS388_RS06405, CS543_RS08455, CS543_RS09160, CS544_RS015…
GO:0009424	bacterial-type flagellum hook	GO_BiologicalProcess-GOA_08.04.2016_08h58	2.10492e-08	1.90285e-05	2.10492e-08	1.15771e-06	[1, 3]	Group037	16	16	[CRECT_RS06990, E4N78_RS04045, E4N79_RS02220, E4N80_RS08155, E4N83_RS02065, E4N84_RS02225, E4N85_RS02015, E4N86_RS07865, E4N87_RS04690, E4N90_RS02120, E4N91_RS02295, GWP40_RS04240, GWP43_RS03155, LK437_RS12180, OE909_RS02870, TDE_RS11110]
GO:0009431	bacterial-type flagellum basal body, MS ring	GO_BiologicalProcess-GOA_08.04.2016_08h58	6.31525e-11	5.91739e-08	6.31525e-11	5.24166e-09	[3]	Group038	20	18	[CRECT_RS10610, E4N77_RS02615, E4N79_RS07550, E4N80_RS06785, E4N83_RS07220, E4N84_RS07770, E4N85_RS07230, E4N86_RS06500, E4N87_RS06050, E4N90_RS07675, E4N91_RS07400, H1X50_RS06610, HGJ18_RS02690, HO345_RS07360, JO40_RS12640, LK437_RS03445, OE909_RS08025, TDE_RS05835]
GO:0008654	phospholipid biosynthetic process	GO_BiologicalProcess-GOA_08.04.2016_08h58	1.64651e-06	0.00142917	1.64651e-06	5.26882e-05	[4, 5, 6]	Group039	4.65674	97	[BFO_RS08285, BFO_RS08290, BFO_RS12125, BGK60_RS01780, BGK60_RS01785, BJT84_RS08140, BJT84_RS08145, BJT84_RS12060, BJU00_RS07790, CF001_RS15080, CF001_RS15085, CF002_RS05515, CF002_RS05520, CF003_RS16850, CRECT_RS06110, CRECT_RS08445, CRECT_RS08450, CS059_RS08110, CS059_RS08115, CS374_RS00590, CS374_RS00595, CS387_RS01820, CS387_RS01825, CS388_RS09615, CS388_RS09620, CS543_RS08370, CS543_RS08375,…
GO:0009451	RNA modification	GO_BiologicalProcess-GOA_08.04.2016_08h58	1.17941e-08	1.07444e-05	1.17941e-08	6.95851e-07	[5, 6, 7]	Group040	5.50033	83	[BFO_RS10425, BJU00_RS09990, C5N99_RS08785, CF001_RS12115, CF001_RS19245, CF002_RS06890, CF002_RS09015, CF003_RS18755, CF003_RS19410, CRECT_RS10850, CS059_RS02690, CS374_RS06085, CS387_RS06090, CS387_RS09475, CS388_RS03140, CS388_RS06430, CS543_RS02170, CS543_RS10270, CS544_RS06995, CS545_RS01240, CS545_RS08670, CS546_RS04155, CS546_RS07550, CS548_RS00245, CS548_RS02635, CS549_RS03480, CS550_RS00…
GO:0015267	channel activity	GO_BiologicalProcess-GOA_08.04.2016_08h58	2.70482e-13	2.60474e-10	2.70482e-13	2.65072e-11	[5, 7]	Group041	6.04213	109	[BFO_RS00580, BFO_RS01765, BFO_RS06190, BFO_RS06940, BFO_RS07030, BFO_RS07720, BFO_RS09070, BFO_RS09075, BFO_RS09635, BFO_RS09745, BFO_RS12440, BFO_RS13240, BFO_RS13720, BJT84_RS00520, BJT84_RS04635, BJT84_RS05325, BJT84_RS06040, BJT84_RS06765, BJT84_RS07570, BJT84_RS08965, BJT84_RS12390, BJT84_RS13210, BJT84_RS13540, EG14_RS00980, EG14_RS03475, EG14_RS08245, EG14_RS08410, FJN16_RS00275, FJN16_RS…
GO:0015288	porin activity	GO_BiologicalProcess-GOA_08.04.2016_08h58	3.08187e-05	0.0257644	3.08187e-05	0.000154093	[7, 9]	Group042	4.37678	92	[AIF0345_RS12695, AIF0345_RS12735, BFO_RS03735, BFO_RS07525, BFO_RS07735, BFO_RS10275, BFO_RS10905, BFO_RS13050, BJT84_RS04135, BJT84_RS07365, BJT84_RS07585, BJT84_RS10160, BJT84_RS10795, BJT84_RS13030, CRECT_RS11540, E4N77_RS04705, E4N77_RS06125, E4N80_RS03110, E4N83_RS03710, E4N84_RS04090, E4N86_RS03125, E4N87_RS09425, E4N91_RS03905, EG14_RS01830, EG14_RS02650, EG14_RS02840, EG14_RS08295, FJN16…
GO:0015291	secondary active transmembrane transporter activity	GO_BiologicalProcess-GOA_08.04.2016_08h58	1.98554e-06	0.00171948	1.98554e-06	5.95662e-05	[5, 7]	Group043	6.38978	40	[BFO_RS12870, BJT84_RS01025, BJT84_RS12845, CF003_RS14395, CS059_RS10990, CS374_RS08830, CS387_RS02855, CS388_RS01240, CS543_RS04595, CS543_RS05495, CS544_RS02405, CS544_RS09775, CS545_RS03360, CS546_RS01955, CS548_RS08350, CS550_RS03310, FJN16_RS01980, FJN16_RS07270, HMPREF0670_RS13830, HMPREF1218_RS09395, JCM14110_RS06490, KC155_RS04050, KCI35_RS02695, KDH82_RS04060, MCS24_RS04460, MCS25_RS0354…
GO:0015299	solute:proton antiporter activity	GO_BiologicalProcess-GOA_08.04.2016_08h58	2.83647e-10	2.63508e-07	2.83647e-10	2.18408e-08	[8, 10]	Group044	28.2609	13	[BGK60_RS05870, BJU00_RS03535, CS059_RS02455, CS374_RS05845, CS388_RS06475, CS543_RS02690, CS544_RS07460, CS545_RS01285, CS546_RS03905, CS548_RS10300, CS550_RS00455, MCS27_RS08105, TFKS16_RS06005]
GO:0008716	D-alanine-D-alanine ligase activity	GO_BiologicalProcess-GOA_08.04.2016_08h58	9.21758e-10	8.48017e-07	9.21758e-10	6.36013e-08	[1, 3, 4]	Group045	7.80985	46	[BGK60_RS01625, BJT84_RS13390, BJU00_RS13070, CF002_RS02265, CF003_RS14125, CRECT_RS06035, CS059_RS00110, CS374_RS08575, CS387_RS03425, CS543_RS05265, CS546_RS01510, CS548_RS07905, CS549_RS00625, CS550_RS03065, E4N78_RS00680, E4N78_RS09930, E4N79_RS02060, E4N85_RS01905, E4N86_RS08015, E4N87_RS04540, E4N90_RS01960, E4N91_RS02135, FJN16_RS00145, HGJ18_RS08300, HO345_RS04445, HRI97_RS08850, KC155_RS…
GO:0016149	translation release factor activity, codon specific	GO_BiologicalProcess-GOA_08.04.2016_08h58	4.06754e-06	0.00349401	4.06754e-06	0.000101688	[8, 9, 10, 11, 12, 13, 14]	Group046	6.91145	32	[BGK60_RS09870, BJT84_RS05830, BJU00_RS05490, CF003_RS11105, CS388_RS05355, CS544_RS06235, CS545_RS00160, CS549_RS04555, CS550_RS09825, E4N76_RS09425, E4N78_RS03280, E4N80_RS08755, E4N83_RS01400, E4N84_RS01585, E4N85_RS01420, E4N90_RS01445, E4N91_RS01350, FJN16_RS10510, HO345_RS01335, HRI97_RS10195, MCS24_RS00340, MCS25_RS00340, MCS27_RS00340, NY148_RS00345, NY151_RS00340, OE909_RS02240, PGA7_RS0…
GO:0016788	hydrolase activity, acting on ester bonds	GO_BiologicalProcess-GOA_08.04.2016_08h58	7.53744e-10	6.95705e-07	7.53744e-10	5.35158e-08	[1, 2, 3, 4]	Group047	6.38498	68	[BFO_RS01335, BFO_RS02570, BJT84_RS00055, BJT84_RS01310, BJT84_RS02770, CS387_RS08930, CS546_RS06995, CS548_RS02080, E4N79_RS08230, E4N80_RS02310, E4N80_RS03100, E4N83_RS07700, E4N84_RS08405, E4N90_RS08185, EG14_RS06055, EG14_RS07900, EG14_RS09100, FJN16_RS01775, HMPREF0665_RS10665, HMPREF0670_RS09835, HO345_RS07785, HO345_RS08490, HRI97_RS03625, KC155_RS02880, KC155_RS04040, KC155_RS05940, KCI35…
GO:0016829	lyase activity	GO_BiologicalProcess-GOA_08.04.2016_08h58	3.46576e-17	3.41377e-14	3.46576e-17	4.02028e-15	[1, 2, 3]	Group048	7.37643	97	[ALW21_RS02145, ALW21_RS11500, ALW23_RS11400, ALW29_RS11280, ALW33_RS11325, BFO_RS09580, BFO_RS09945, BFO_RS09960, BGK60_RS11610, BJT84_RS09460, BJT84_RS09820, CASZ1_RS11610, CASZ2_RS11620, CASZ2_RS11670, CF003_RS20685, CPA42_RS12080, CS546_RS06010, CS548_RS01110, DWB79_RS02675, DWB79_RS03315, DXN06_RS05675, DXN06_RS08460, E4N74_RS05425, E4N77_RS04570, E4N78_RS07550, E4N78_RS07605, E4N79_RS05385,…
GO:0016874	ligase activity	GO_BiologicalProcess-GOA_08.04.2016_08h58	2.61454e-19	2.6067e-16	2.61454e-19	3.18974e-17	[1, 2, 3, 5]	Group049	6.54118	139	[BFO_RS04230, BFO_RS11080, BGK60_RS05275, BJT84_RS01750, BJT84_RS04560, BJT84_RS11005, BJU00_RS01300, BJU00_RS10720, C7Y58_RS04555, CF001_RS11375, CF002_RS01590, CF002_RS04475, CF002_RS07615, CF003_RS11500, CF003_RS13440, CF003_RS16235, CRECT_RS08075, CS059_RS00810, CS059_RS08855, CS374_RS07880, CS387_RS04220, CS388_RS01505, CS388_RS08900, CS543_RS07550, CS544_RS04720, CS544_RS09515, CS545_RS0309…
GO:0008817	corrinoid adenosyltransferase activity	GO_BiologicalProcess-GOA_08.04.2016_08h58	3.85691e-07	0.000340951	3.85691e-07	1.69704e-05	[2, 3]	Group050	7.01107	38	[BFO_RS05715, BFO_RS11440, BGK60_RS00180, BGK60_RS06170, BJT84_RS05500, BJT84_RS11350, BJU00_RS05220, CF001_RS16345, CS543_RS07665, CS546_RS10515, CS548_RS05950, CS549_RS09150, CS549_RS09325, CS550_RS05020, E4N77_RS11135, E4N79_RS12535, E4N80_RS11630, E4N83_RS11725, E4N84_RS12730, E4N86_RS11310, E4N87_RS01255, E4N90_RS12320, EG14_RS05905, FJN16_RS05840, FJN16_RS10035, HGJ18_RS11700, KCI35_RS04310…
GO:0016887	ATP hydrolysis activity	GO_BiologicalProcess-GOA_08.04.2016_08h58	2.55092e-23	2.57133e-20	2.55092e-23	3.21416e-21	[1, 2, 3, 4, 5, 6]	Group051	3.89414	952	[AIF0345_RS01140, AIF0345_RS05810, AIF0345_RS06300, AIF0345_RS11325, AIF0345_RS15105, AIF0345_RS16230, AS203_RS08605, BCB71_RS03730, BCB71_RS09280, BFO_RS00720, BFO_RS01155, BFO_RS02090, BFO_RS02385, BFO_RS03005, BFO_RS03315, BFO_RS03790, BFO_RS04035, BFO_RS04050, BFO_RS05080, BFO_RS06245, BFO_RS06505, BFO_RS06540, BFO_RS07395, BFO_RS07580, BFO_RS07585, BFO_RS09400, BFO_RS09535, BFO_RS10285, BFO_…
GO:0016987	sigma factor activity	GO_BiologicalProcess-GOA_08.04.2016_08h58	5.96905e-05	0.0495431	5.96905e-05	5.96905e-05	[2, 3, 4, 5]	Group052	3.88449	152	[BFO_RS00905, BFO_RS01920, BFO_RS03855, BFO_RS04015, BFO_RS04245, BFO_RS04860, BFO_RS06575, BFO_RS06710, BFO_RS07750, BFO_RS12345, BGK60_RS04520, BGK60_RS06095, BJT84_RS00855, BJT84_RS01845, BJT84_RS04175, BJT84_RS04340, BJT84_RS04575, BJT84_RS06395, BJT84_RS06530, BJT84_RS07600, BJT84_RS12290, BJU00_RS00765, BJU00_RS01385, BJU00_RS04590, BWX40_RS09870, C5N99_RS08140, CF002_RS04525, CF003_RS16185…
GO:0017101	aminoacyl-tRNA synthetase multienzyme complex	GO_BiologicalProcess-GOA_08.04.2016_08h58	7.30384e-11	6.83639e-08	7.30384e-11	5.98915e-09	[3]	Group053	35.2941	12	[E4N77_RS08520, E4N80_RS00915, E4N84_RS01310, E4N86_RS00835, E4N87_RS11715, E4N90_RS01115, E4N91_RS01090, GWP40_RS02570, HMPREF9194_RS00450, HO345_RS08850, OE909_RS01970, TDE_RS12020]
GO:0017136	NAD-dependent histone deacetylase activity	GO_BiologicalProcess-GOA_08.04.2016_08h58	5.93901e-05	0.0493531	5.93901e-05	0.00011878	[3]	Group054	12.987	10	[MCS24_RS00020, MCS25_RS00020, NF668_RS00020, NF669_RS00020, PGA7_RS00020, PGJ_RS00020, PGTDC60_RS00020, PG_RS00020, QN080_RS00020, QP877_RS00020]
GO:0008821	crossover junction endodeoxyribonuclease activity	GO_BiologicalProcess-GOA_08.04.2016_08h58	1.29527e-06	0.00113207	1.29527e-06	4.79251e-05	[8, 9, 10, 11]	Group055	6.35401	42	[ALW23_RS05915, ALW29_RS05765, ALW33_RS05915, BJU00_RS04640, CASZ1_RS05945, CASZ2_RS05960, CF003_RS15205, CPA42_RS06190, CS374_RS09625, CS387_RS10870, CS544_RS10510, CS546_RS09490, CS548_RS04930, E4N83_RS04325, E4N84_RS04660, EGX38_RS07750, EGY06_RS01525, F6X01_RS06200, FNX46_RS06205, GDK37_RS00735, GWP43_RS08085, HMPREF0675_RS05920, HRI97_RS04905, KC155_RS04800, KDH82_RS04810, MCS24_RS02040, MCS…
GO:0030246	carbohydrate binding	GO_BiologicalProcess-GOA_08.04.2016_08h58	1.98624e-14	1.92467e-11	1.98624e-14	2.08555e-12	[1, 2, 3]	Group056	6.79825	93	[BFO_RS08890, BGK60_RS04025, BGK60_RS09820, BJT84_RS03670, BJT84_RS08800, BJU00_RS01775, BJU00_RS05025, BJU00_RS11800, CF002_RS05820, CF003_RS16810, CF003_RS18785, CS059_RS08135, CS374_RS00555, CS374_RS00895, CS387_RS01800, CS387_RS09460, CS388_RS09885, CS543_RS08350, CS543_RS10295, CS544_RS01420, CS545_RS04905, CS549_RS09830, CS549_RS10150, CS550_RS04390, CS550_RS07665, E4N79_RS06470, E4N79_RS06…
GO:0003824	catalytic activity	GO_BiologicalProcess-GOA_08.04.2016_08h58	6.99013e-10	6.45888e-07	6.99013e-10	5.03289e-08	[1, 2, 3, 4]	Group057	3.67524	526	[AIF0345_RS12925, BFO_RS00380, BFO_RS00625, BFO_RS00880, BFO_RS01405, BFO_RS02105, BFO_RS02425, BFO_RS04660, BFO_RS04865, BFO_RS04960, BFO_RS06185, BFO_RS06330, BFO_RS06375, BFO_RS06395, BFO_RS06950, BFO_RS07745, BFO_RS08025, BFO_RS11670, BFO_RS11920, BFO_RS12035, BFO_RS12505, BFO_RS13580, BFO_RS13840, BFO_RS13860, BGK60_RS03045, BGK60_RS03255, BGK60_RS03780, BGK60_RS03890, BGK60_RS04380, BGK60_R…
GO:0032977	membrane insertase activity	GO_BiologicalProcess-GOA_08.04.2016_08h58	3.03973e-05	0.0254425	3.03973e-05	0.000182384	[5, 6, 7]	Group058	6.43777	30	[BFO_RS11325, BGK60_RS00070, BJT84_RS11240, BJU00_RS10950, CF003_RS13190, CS543_RS04100, CS546_RS02460, CS548_RS08855, CS550_RS02175, CTM46_RS05340, CTM62_RS08905, FJN16_RS05735, HMPREF0670_RS03185, JCM14110_RS02775, KC155_RS02945, KDH82_RS02955, MCS24_RS05610, MCS25_RS02390, MCS27_RS02390, NF668_RS07520, NF669_RS07505, NY148_RS06845, NY151_RS02980, PGA7_RS06680, PGJ_RS06380, PGS_RS06590, PG_RS02…
GO:0032991	protein-containing complex	GO_BiologicalProcess-GOA_08.04.2016_08h58	1.47991e-06	0.00128605	1.47991e-06	4.88372e-05	[3]	Group059	8.01187	27	[CF002_RS04925, CS059_RS04870, CS374_RS03185, CS387_RS01565, CS543_RS02395, CS543_RS04840, CS544_RS09200, CS545_RS07280, CS546_RS00960, CS546_RS08790, CS548_RS04235, CS548_RS07355, CTM62_RS00635, CUB95_RS06255, HMPREF0649_RS05440, J4865_RS08500, J4865_RS10900, J4866_RS02860, KC155_RS01810, KDH82_RS01810, NY149_RS06670, PG796_RS09180, PGJ_RS05680, PGS_RS00535, PGTDC60_RS04450, PIOMA14_RS01505, TFU…
GO:0033179	proton-transporting V-type ATPase, V0 domain	GO_BiologicalProcess-GOA_08.04.2016_08h58	6.94266e-40	7.13012e-37	6.94266e-40	9.78917e-38	[3]	Group060	51.3158	39	[BFO_RS02470, CF001_RS19155, CF002_RS08925, CF003_RS19230, E4N77_RS04790, E4N78_RS08015, E4N80_RS05025, E4N83_RS05050, E4N84_RS05540, E4N85_RS04875, E4N86_RS04970, E4N87_RS07580, E4N90_RS05515, E4N91_RS05145, EG14_RS00150, FJN16_RS02965, H1X50_RS06830, HGJ18_RS04865, HMPREF9194_RS02500, HRI97_RS07835, KC155_RS02205, KDH82_RS02205, MCS24_RS08170, MCS25_RS08165, NF668_RS09310, NF669_RS09300, NY148_…
GO:0034220	ion transmembrane transport	GO_BiologicalProcess-GOA_08.04.2016_08h58	1.53219e-05	0.0129164	1.53219e-05	0.000199185	[3, 5]	Group061	6.20567	35	[CF003_RS15170, CRECT_RS08000, CS059_RS09785, CS374_RS09590, CS387_RS10825, CS388_RS01800, CS543_RS06075, CS545_RS07045, CS546_RS09455, CS548_RS04895, CS549_RS09710, CS550_RS06270, KC155_RS04765, KCI35_RS09545, KDH82_RS04775, LA319_RS04710, MCS24_RS02000, MCS24_RS09265, MCS25_RS06000, MCS25_RS09290, MCS27_RS06005, NF668_RS03165, NF668_RS10345, NF669_RS03155, NF669_RS10335, NY148_RS03020, NY151_RS…
GO:0034982	mitochondrial protein processing	GO_BiologicalProcess-GOA_08.04.2016_08h58	3.65387e-11	3.44195e-08	3.65387e-11	3.10579e-09	[6, 7]	Group062	29.1667	14	[E4N77_RS00660, E4N78_RS12760, E4N79_RS09950, E4N83_RS09410, E4N84_RS10340, E4N85_RS09405, E4N90_RS09850, E4N90_RS09855, E4N91_RS09605, H1X50_RS07125, HO345_RS09150, HO345_RS09155, HRI97_RS08160, TDE_RS03400]
GO:0035999	tetrahydrofolate interconversion	GO_BiologicalProcess-GOA_08.04.2016_08h58	2.96025e-06	0.00254582	2.96025e-06	7.69665e-05	[4, 6, 7]	Group063	16.1765	11	[E4N77_RS09030, E4N78_RS01265, E4N79_RS00530, E4N83_RS00580, E4N84_RS00560, E4N85_RS00565, E4N90_RS00545, E4N91_RS00535, HO345_RS00355, OE909_RS01140, TDE_RS12565]
GO:0036376	sodium ion export across plasma membrane	GO_BiologicalProcess-GOA_08.04.2016_08h58	9.66839e-07	0.000847918	9.66839e-07	3.77067e-05	[4, 6, 7, 9]	Group064	18.0328	11	[CS059_RS06705, CS543_RS09830, CS546_RS08025, CS548_RS03115, CS550_RS07175, EG14_RS03220, NY149_RS02195, NY151_RS08790, PGJ_RS01800, QN080_RS02200, QP877_RS02195]
GO:0042578	phosphoric ester hydrolase activity	GO_BiologicalProcess-GOA_08.04.2016_08h58	1.38766e-06	0.00120866	1.38766e-06	4.85682e-05	[2, 3]	Group065	6.26822	43	[BFO_RS07245, BJT84_RS08265, E4N77_RS04170, E4N78_RS07450, E4N78_RS07585, E4N79_RS05815, E4N79_RS05945, E4N80_RS04245, E4N83_RS05675, E4N83_RS05805, E4N84_RS06190, E4N85_RS05605, E4N85_RS05735, E4N86_RS01740, E4N86_RS04225, E4N87_RS08325, E4N87_RS10810, E4N90_RS06350, E4N90_RS08755, E4N91_RS05860, E4N91_RS08385, FJN16_RS11770, FJN16_RS12895, HGJ18_RS04140, HMPREF1222_RS10125, HO345_RS05805, HO345…
GO:0042626	ATPase-coupled transmembrane transporter activity	GO_BiologicalProcess-GOA_08.04.2016_08h58	1.60888e-34	1.6491e-31	1.60888e-34	2.25243e-32	[6, 8]	Group066	4.24709	933	[AIF0345_RS05810, AIF0345_RS06300, BFO_RS00075, BFO_RS00590, BFO_RS00720, BFO_RS02080, BFO_RS02090, BFO_RS03790, BFO_RS06500, BFO_RS06885, BFO_RS07085, BFO_RS07095, BFO_RS07270, BFO_RS07395, BFO_RS08250, BFO_RS12810, BFO_RS12830, BFO_RS12835, BGK60_RS09205, BJT84_RS00080, BJT84_RS02020, BJT84_RS02030, BJT84_RS06310, BJT84_RS06715, BJT84_RS06925, BJT84_RS07110, BJT84_RS07240, BJT84_RS08105, BJT84_…
GO:0008897	holo-[acyl-carrier-protein] synthase activity	GO_BiologicalProcess-GOA_08.04.2016_08h58	5.09274e-05	0.0423716	5.09274e-05	0.000152782	[6, 7]	Group067	5.05345	52	[ALW21_RS06520, BFO_RS11990, BJT84_RS11920, CF001_RS11895, CF002_RS07095, CPA42_RS06935, CRECT_RS04330, CS059_RS06040, CS388_RS03350, CS544_RS04185, CS545_RS08870, CS546_RS07345, CS548_RS02435, CS549_RS06500, CS550_RS07840, DXN06_RS00980, E4N80_RS05945, E4N86_RS05640, E4N87_RS06910, EG14_RS04875, F6X01_RS06940, FNX46_RS06940, GDK37_RS12525, KC155_RS08505, KCI35_RS01545, KDH82_RS08510, LCQ46_RS080…
GO:0042910	xenobiotic transmembrane transporter activity	GO_BiologicalProcess-GOA_08.04.2016_08h58	2.11731e-06	0.00183148	2.11731e-06	6.14021e-05	[4, 5, 6]	Group068	4.83965	83	[BFO_RS01445, BJT84_RS01420, BJT84_RS11660, CF001_RS16275, CS387_RS00765, CS388_RS08975, CS543_RS07625, CS545_RS05810, CS546_RS10485, CS548_RS05920, CTM44_RS02350, E4N74_RS01950, E4N75_RS01955, E4N76_RS02680, E4N77_RS01030, E4N77_RS10565, E4N78_RS12020, E4N78_RS12940, E4N79_RS10380, E4N79_RS11810, E4N79_RS11995, E4N80_RS10955, E4N80_RS11810, E4N83_RS08965, E4N83_RS09855, E4N83_RS10990, E4N83_RS11…
GO:0043752	adenosylcobinamide kinase activity	GO_BiologicalProcess-GOA_08.04.2016_08h58	3.96892e-07	0.000350058	3.96892e-07	1.66694e-05	[3, 4]	Group069	9.30233	24	[BFO_RS02150, BJT84_RS02205, BJU00_RS01735, CS059_RS00255, CS374_RS08415, CS543_RS05140, CS549_RS00765, CS550_RS02940, E4N78_RS09915, E4N80_RS08300, E4N83_RS01920, E4N84_RS02080, E4N85_RS01920, E4N90_RS01975, E4N91_RS02150, FJN16_RS02650, KCI35_RS02290, NF668_RS06760, NF669_RS06745, NY151_RS03760, PGJ_RS05380, TF3313_RS02085, TFKS16_RS02265, TFUB4_RS02060]
GO:0043857	N-acetylornithine carbamoyltransferase activity	GO_BiologicalProcess-GOA_08.04.2016_08h58	1.29903e-08	1.18212e-05	1.29903e-08	7.53439e-07	[3]	Group070	75	6	[BGK60_RS00260, BJT84_RS11430, FJN16_RS05920, TF3313_RS11495, TFKS16_RS11755, TFUB4_RS11505]
GO:0044781	bacterial-type flagellum organization	GO_BiologicalProcess-GOA_08.04.2016_08h58	1.38111e-06	0.00120433	1.38111e-06	4.97201e-05	[1, 4]	Group071	13.4615	14	[DWB79_RS07910, E4N77_RS09125, E4N79_RS00125, E4N80_RS00320, E4N83_RS00495, E4N85_RS00130, E4N85_RS00480, E4N86_RS00275, E4N87_RS12280, E4N91_RS00445, GWP40_RS09675, HGJ18_RS00150, HGJ18_RS09615, TDE_RS12995]
GO:0045861	negative regulation of proteolysis	GO_BiologicalProcess-GOA_08.04.2016_08h58	1.70805e-06	0.00148088	1.70805e-06	5.29496e-05	[5, 6, 7]	Group072	10.5882	18	[E4N74_RS05720, E4N75_RS06255, E4N76_RS06720, E4N78_RS06335, E4N79_RS06775, E4N83_RS06635, E4N84_RS07165, E4N85_RS06645, E4N90_RS07155, E4N90_RS07160, E4N91_RS06815, HGJ18_RS03280, HO345_RS06845, HO345_RS06850, HRI97_RS03200, JO40_RS11430, OE909_RS07505, OE909_RS07510]
GO:0046314	phosphocreatine biosynthetic process	GO_BiologicalProcess-GOA_08.04.2016_08h58	3.91166e-07	0.0003454	3.91166e-07	1.68201e-05	[6, 7]	Group073	25.7143	9	[E4N77_RS06280, E4N80_RS02840, E4N83_RS03505, E4N84_RS03855, E4N85_RS03465, E4N87_RS09705, HGJ18_RS06840, HO345_RS03440, TDE_RS09650]
GO:0046872	metal ion binding	GO_BiologicalProcess-GOA_08.04.2016_08h58	1.02484e-05	0.00865986	1.02484e-05	0.000143477	[1, 2, 3, 4, 5, 6, 7]	Group074	3.34953	586	[AIF0345_RS09055, BCB71_RS00790, BFO_RS03135, BFO_RS03350, BFO_RS04155, BFO_RS04180, BFO_RS04400, BFO_RS04795, BFO_RS04800, BFO_RS06205, BFO_RS07245, BFO_RS07800, BFO_RS08410, BFO_RS08850, BFO_RS08855, BFO_RS09370, BFO_RS10350, BFO_RS10475, BFO_RS11305, BFO_RS13905, BGK60_RS00050, BGK60_RS01185, BGK60_RS01625, BGK60_RS02680, BGK60_RS14505, BJT84_RS03200, BJT84_RS03430, BJT84_RS04440, BJT84_RS0448…
GO:0003723	RNA binding	GO_BiologicalProcess-GOA_08.04.2016_08h58	2.10356e-05	0.0176699	2.10356e-05	0.00018932	[1, 2, 3, 4, 5]	Group075	3.44452	411	[AIF0345_RS10335, ALW33_RS07465, BFO_RS00645, BFO_RS02170, BFO_RS04050, BFO_RS04410, BFO_RS04545, BFO_RS06740, BFO_RS08860, BFO_RS11100, BFO_RS12365, BFO_RS12760, BGK60_RS04235, BGK60_RS05295, BGK60_RS08665, BGK60_RS12940, BGK60_RS13245, BJT84_RS00590, BJT84_RS02225, BJT84_RS04380, BJT84_RS04875, BJT84_RS06560, BJT84_RS07215, BJT84_RS08770, BJT84_RS11025, BJT84_RS12310, BJT84_RS12710, BJT84_RS133…
GO:0046961	proton-transporting ATPase activity, rotational mechanism	GO_BiologicalProcess-GOA_08.04.2016_08h58	5.61446e-06	0.0048116	5.61446e-06	0.000134747	[7, 8, 9, 10, 11]	Group076	26.9231	7	[BFO_RS02470, EG14_RS00150, PGA7_RS08055, PGJ_RS07830, PGN_RS08360, PGTDC60_RS00385, PG_RS07960]
GO:0046983	protein dimerization activity	GO_BiologicalProcess-GOA_08.04.2016_08h58	5.33234e-17	5.2417e-14	5.33234e-17	6.1322e-15	[1, 2, 3, 4, 5]	Group077	5.5281	179	[AIF0345_RS10775, BFO_RS06540, BFO_RS06870, BGK60_RS08525, BGK60_RS09160, BJT84_RS06360, BJT84_RS06700, BJU00_RS06025, BJU00_RS06360, BWX40_RS08930, CF001_RS17120, CF001_RS19530, CF002_RS04115, CF002_RS04360, CF002_RS05165, CF002_RS09325, CF003_RS12710, CF003_RS15690, CF003_RS16495, CF003_RS19725, CRECT_RS10770, CS059_RS01550, CS059_RS02980, CS059_RS09250, CS374_RS05630, CS374_RS10105, CS387_RS00…
GO:0048472	threonine-phosphate decarboxylase activity	GO_BiologicalProcess-GOA_08.04.2016_08h58	6.72758e-16	6.57957e-13	6.72758e-16	7.40033e-14	[2, 3]	Group078	28.7671	21	[CF001_RS16510, CF002_RS04750, CS059_RS08570, CS374_RS00135, CS387_RS00980, CS543_RS07830, CS544_RS00930, CS550_RS04855, EG14_RS05745, FVE72_RS10405, KC155_RS06205, KCI35_RS04160, KDH82_RS06215, LEPGO_RS0110715, NF668_RS05020, NF669_RS05010, NY151_RS06685, PGF_RS06010, PGJ_RS03920, PGN_RS06030, PGTDC60_RS04620]
GO:0052693	epoxyqueuosine reductase activity	GO_BiologicalProcess-GOA_08.04.2016_08h58	7.57836e-10	6.98724e-07	7.57836e-10	5.30485e-08	[3]	Group079	11.2	28	[CF001_RS17835, CF002_RS01085, CF003_RS12945, CS059_RS01285, CS374_RS07390, CS387_RS04715, CS388_RS07805, CS543_RS03845, CS544_RS08755, CS545_RS02620, CS546_RS02735, CS548_RS09115, CS549_RS01840, CS550_RS01920, EG14_RS09270, KCI35_RS06990, MCS24_RS05845, MCS25_RS02150, MCS27_RS02150, NF668_RS07760, NF669_RS07745, NY148_RS07075, PGA7_RS06910, PGF_RS07240, PGN_RS07140, PGS_RS06835, PGTDC60_RS07025,…
GO:0008987	quinolinate synthetase A activity	GO_BiologicalProcess-GOA_08.04.2016_08h58	1.60211e-08	1.45311e-05	1.60211e-08	9.13201e-07	[3]	Group080	10.0372	27	[BFO_RS03500, BGK60_RS04805, BJT84_RS03875, BJU00_RS03325, CF003_RS18145, CS388_RS02525, CS544_RS03385, CS545_RS08050, CS550_RS07000, KCI35_RS05900, LA319_RS06025, MCS24_RS00895, MCS25_RS07100, MCS27_RS07105, NF668_RS02460, NF669_RS02450, NY148_RS02020, NY149_RS02360, NY151_RS08630, PGA7_RS01955, PGS_RS02390, PG_RS06940, QN080_RS02365, QP877_RS02360, TF3313_RS03620, TFKS16_RS06215, TFUB4_RS03345]
GO:0098662	inorganic cation transmembrane transport	GO_BiologicalProcess-GOA_08.04.2016_08h58	3.33492e-13	3.20485e-10	3.33492e-13	3.23487e-11	[5, 7]	Group081	14.8718	29	[BFO_RS03340, BGK60_RS07835, BJT84_RS03420, BJU00_RS03185, CF001_RS16900, CF002_RS05180, CS374_RS00270, CS387_RS01140, CS544_RS01070, CS546_RS11110, CS548_RS06265, CS549_RS09000, CS550_RS04695, EG14_RS05615, FJN16_RS03720, GWP40_RS12230, KC155_RS06335, KCI35_RS04015, KDH82_RS06345, NY149_RS04895, NY151_RS06815, PGF_RS06375, PGN_RS06265, PGTDC60_RS04210, QN080_RS04565, QP877_RS04555, TF3313_RS0347…
KEGG:00970	Aminoacyl-tRNA biosynthesis	KEGG_25.05.2022	5.53012e-19	5.49694e-16	5.53012e-19	6.69145e-17	[-1]	Group082	3.93222	724	[ALW21_RS05425, ALW23_RS05510, ALW29_RS05355, BFO_RS00555, BFO_RS01010, BFO_RS02160, BFO_RS02285, BFO_RS03355, BFO_RS04045, BFO_RS05275, BFO_RS05650, BFO_RS06670, BFO_RS07170, BFO_RS07180, BFO_RS07600, BFO_RS08170, BFO_RS08225, BFO_RS08395, BFO_RS10445, BFO_RS11080, BFO_RS11705, BFO_RS12110, BFO_RS13870, BJT84_RS00485, BJT84_RS02215, BJT84_RS03435, BJT84_RS03660, BJT84_RS04370, BJT84_RS05435, BJT…
GO:0004175	endopeptidase activity	GO_BiologicalProcess-GOA_08.04.2016_08h58	7.26192e-06	0.00620894	7.26192e-06	0.000167024	[3]	Group083	6.94444	30	[BJT84_RS05050, BJU00_RS04485, CF001_RS14580, CF002_RS03145, CS387_RS10405, CS543_RS09180, CS544_RS03125, CS546_RS09010, CS548_RS04455, CS549_RS08350, CS550_RS06725, E4N80_RS02860, E4N91_RS03715, EG14_RS07475, GWP40_RS03300, KC155_RS04335, KCI35_RS05635, KDH82_RS04345, NF668_RS02685, NF669_RS02675, NY149_RS03230, OE909_RS04350, PGF_RS04260, PGJ_RS02235, PGN_RS04280, PGS_RS02695, PGTDC60_RS08950, …
GO:0004222	metalloendopeptidase activity	GO_BiologicalProcess-GOA_08.04.2016_08h58	9.84995e-06	0.00834291	9.84995e-06	0.000157599	[1, 2, 3, 4, 5]	Group084	3.81637	207	[AIF0345_RS03940, BFO_RS00845, BFO_RS06560, BFO_RS08845, BFO_RS10285, BFO_RS16435, BGK60_RS00970, BGK60_RS02675, BJT84_RS00795, BJT84_RS03485, BJT84_RS06380, BJT84_RS08755, BJT84_RS10170, BJU00_RS04830, BJU00_RS08365, BJU00_RS09855, BKH17_RS11465, BKH21_RS06805, BWX40_RS08715, C4N14_RS03130, C5N99_RS05725, C5N99_RS06780, C5N99_RS07485, CF002_RS00200, CF002_RS00645, CF003_RS10985, CRECT_RS06140, C…
GO:0004252	serine-type endopeptidase activity	GO_BiologicalProcess-GOA_08.04.2016_08h58	8.17127e-16	7.98333e-13	8.17127e-16	8.90668e-14	[1, 2, 3, 4, 5]	Group085	5.09554	208	[BCB71_RS03730, BFO_RS01945, BFO_RS05760, BFO_RS11395, BFO_RS11400, BFO_RS12710, BGK60_RS04495, BGK60_RS06125, BGK60_RS06130, BGK60_RS10500, BJT84_RS01870, BJT84_RS05540, BJT84_RS11305, BJT84_RS11310, BJT84_RS12660, BJU00_RS01410, BJU00_RS12340, BWX39_RS06180, C4N14_RS03315, C5N99_RS02705, C7123_RS11120, CF001_RS13365, CF001_RS14500, CF001_RS20070, CF003_RS14790, CRECT_RS04585, CRECT_RS11570, CS0…
GO:0000312	plastid small ribosomal subunit	GO_BiologicalProcess-GOA_08.04.2016_08h58	6.59281e-14	6.37525e-11	6.59281e-14	6.72467e-12	[4]	Group086	5.41607	151	[BFO_RS06775, BFO_RS06830, BFO_RS07470, BGK60_RS07165, BGK60_RS08575, BGK60_RS08630, BJT84_RS06595, BJT84_RS06650, BJT84_RS07310, BJU00_RS06255, BJU00_RS06310, BJU00_RS06980, BKH15_RS07965, BKH16_RS04785, BKH16_RS04840, BKH17_RS01265, BKH21_RS00045, BKH21_RS00100, BKH23_RS00490, BKH31_RS12545, BKH31_RS12600, BKH32_RS11380, BKH32_RS11435, CF001_RS19635, CF002_RS09375, CF002_RS09430, CF003_RS19830,…
GO:0004332	fructose-bisphosphate aldolase activity	GO_BiologicalProcess-GOA_08.04.2016_08h58	6.36152e-07	0.000558541	6.36152e-07	2.54461e-05	[1, 2, 3]	Group087	6.03136	50	[BFO_RS13750, BJT84_RS13570, CF001_RS18830, CF002_RS08615, CF003_RS18980, CRECT_RS04800, CS059_RS02240, CS387_RS05730, CS388_RS06865, CS543_RS02905, CS544_RS07835, CS545_RS01670, CS546_RS03685, CS548_RS10085, CS549_RS02780, CS550_RS00850, DEH83_RS02485, E4N75_RS12160, E4N79_RS11775, E4N80_RS10985, E4N83_RS11035, E4N84_RS12020, E4N85_RS11310, E4N87_RS01960, EG14_RS10185, FJN16_RS00305, HMPREF0670_…
GO:0004494	methylmalonyl-CoA mutase activity	GO_BiologicalProcess-GOA_08.04.2016_08h58	5.15794e-29	5.25079e-26	5.15794e-29	6.86006e-27	[2, 3]	Group088	20.3125	52	[BCB71_RS00790, BFO_RS11300, BFO_RS11305, BGK60_RS00045, BGK60_RS00050, BJT84_RS11215, BJT84_RS11220, BJU00_RS10930, C7123_RS08180, CF001_RS12340, CF002_RS06670, CF003_RS18510, CS059_RS06480, CS374_RS02170, CS387_RS09735, CS388_RS02915, CS543_RS10015, CS543_RS10020, CS544_RS03750, CS545_RS08440, CS546_RS07820, CS548_RS02900, CS548_RS02905, CS549_RS07575, CS550_RS07400, EG14_RS03015, FJN16_RS05715…
GO:0005951	carbamoyl-phosphate synthase complex	GO_BiologicalProcess-GOA_08.04.2016_08h58	2.29131e-06	0.00197969	7.95297e-11	6.4419e-09	[3]	Group089	6.0241	45	[BFO_RS09210, BWX39_RS06790, BWX40_RS05080, CF001_RS17570, CF001_RS17575, CF002_RS01365, CF002_RS01370, CF003_RS13200, CRECT_RS01880, CS059_RS01020, CS059_RS01025, CS374_RS07650, CS387_RS04445, CS388_RS08065, CS544_RS09010, CS544_RS09015, CS545_RS02880, CS546_RS02450, CS548_RS08845, CS550_RS02185, CS550_RS02190, CTM44_RS07800, CTM61_RS01110, CUC00_RS02140, EG14_RS09025, EG14_RS09030, KCI35_RS0675…
GO:0009220	pyrimidine ribonucleotide biosynthetic process	GO_BiologicalProcess-GOA_08.04.2016_08h58	7.95297e-11	7.43602e-08	7.95297e-11	6.4419e-09	[7, 8, 9, 10]	Group089	5.0568	138	[BFO_RS02115, BFO_RS09210, BGK60_RS05825, BGK60_RS09875, BGK60_RS12995, BJT84_RS04145, BJT84_RS05825, BJU00_RS03580, BJU00_RS05485, BWX39_RS06790, BWX40_RS05080, CBG57_RS03405, CF001_RS17570, CF001_RS17575, CF001_RS18375, CF001_RS20430, CF002_RS00545, CF002_RS01365, CF002_RS01370, CF003_RS12435, CF003_RS13200, CRECT_RS01880, CS059_RS01020, CS059_RS01025, CS059_RS01815, CS059_RS10175, CS374_RS0687…
GO:0000309	nicotinamide-nucleotide adenylyltransferase activity	GO_BiologicalProcess-GOA_08.04.2016_08h58	1.52315e-11	1.44394e-08	1.76974e-11	1.55738e-09	[2, 4]	Group090	9.77995	40	[BFO_RS02710, BGK60_RS11705, BJU00_RS02655, CF001_RS20365, CF002_RS10065, CF003_RS11035, CS059_RS03920, CS374_RS04695, CS387_RS07420, CS388_RS05425, CS543_RS01735, CS544_RS06305, CS545_RS00230, CS546_RS06315, CS548_RS01415, CS549_RS04480, CS550_RS09895, EG14_RS01720, H1X50_RS01955, KC155_RS10230, KCI35_RS09680, KDH82_RS10235, MCS24_RS00270, MCS25_RS00270, MCS27_RS00270, NF668_RS10475, NF669_RS104…
GO:0004515	nicotinate-nucleotide adenylyltransferase activity	GO_BiologicalProcess-GOA_08.04.2016_08h58	2.29771e-15	2.24257e-12	1.76974e-11	1.55738e-09	[3, 4]	Group090	12.8205	40	[BFO_RS02710, BGK60_RS11705, BJU00_RS02655, CF001_RS20365, CF002_RS10065, CF003_RS11035, CS059_RS03920, CS374_RS04695, CS387_RS07420, CS388_RS05425, CS543_RS01735, CS544_RS06305, CS545_RS00230, CS546_RS06315, CS548_RS01415, CS549_RS04480, CS550_RS09895, EG14_RS01720, H1X50_RS01955, KC155_RS10230, KCI35_RS09680, KDH82_RS10235, MCS24_RS00270, MCS25_RS00270, MCS27_RS00270, NF668_RS10475, NF669_RS104…
GO:0003924	GTPase activity	GO_BiologicalProcess-GOA_08.04.2016_08h58	4.98337e-11	4.68935e-08	2.41905e-09	1.57238e-07	[1, 2, 3, 4, 5]	Group091	3.98992	364	[BFO_RS01790, BFO_RS02165, BFO_RS02270, BFO_RS02375, BFO_RS02960, BFO_RS04340, BFO_RS05370, BFO_RS09385, BFO_RS11895, BFO_RS12590, BGK60_RS02315, BGK60_RS02460, BGK60_RS03755, BGK60_RS04645, BGK60_RS10420, BGK60_RS12050, BGK60_RS12840, BGK60_RS12945, BGK60_RS13455, BJT84_RS02220, BJT84_RS02325, BJT84_RS02430, BJT84_RS04660, BJT84_RS09280, BJT84_RS11825, BJT84_RS12535, BJU00_RS01260, BJU00_RS01750…
GO:0005525	GTP binding	GO_BiologicalProcess-GOA_08.04.2016_08h58	9.45111e-08	8.43039e-05	2.41905e-09	1.57238e-07	[1, 2, 3, 4, 5]	Group091	3.61965	437	[BFO_RS02165, BFO_RS02170, BFO_RS02270, BFO_RS02375, BFO_RS04340, BFO_RS05370, BFO_RS05805, BFO_RS06140, BFO_RS06660, BFO_RS07775, BFO_RS08300, BFO_RS09385, BGK60_RS01795, BGK60_RS02315, BGK60_RS07485, BGK60_RS08475, BGK60_RS09515, BGK60_RS12050, BGK60_RS12840, BGK60_RS12940, BGK60_RS12945, BGK60_RS13455, BJT84_RS02220, BJT84_RS02225, BJT84_RS02325, BJT84_RS02430, BJT84_RS04660, BJT84_RS05590, BJ…
GO:0008909	isochorismate synthase activity	GO_BiologicalProcess-GOA_08.04.2016_08h58	2.32403e-08	2.09628e-05	3.41273e-09	2.15002e-07	[3]	Group092	9.35484	29	[BFO_RS08495, BFO_RS13210, BGK60_RS01990, BJT84_RS08355, BJU00_RS08000, CF002_RS06060, CF003_RS17910, CS059_RS10800, CS374_RS01525, CS550_RS03910, EG14_RS01090, KC155_RS07465, KCI35_RS09215, KDH82_RS07475, MCS24_RS01125, MCS25_RS06870, MCS27_RS06875, NF668_RS05720, NF669_RS05710, NY148_RS02250, NY149_RS02575, NY151_RS08400, PGA7_RS02170, PGTDC60_RS03400, PG_RS09925, QN080_RS05555, QP877_RS05545, …
GO:0009234	menaquinone biosynthetic process	GO_BiologicalProcess-GOA_08.04.2016_08h58	3.1599e-09	2.89131e-06	3.41273e-09	2.15002e-07	[6]	Group092	5.21565	104	[BFO_RS08495, BFO_RS08500, BFO_RS08505, BFO_RS12840, BFO_RS13200, BFO_RS13205, BFO_RS13210, BGK60_RS01990, BGK60_RS02000, BGK60_RS10640, BJT84_RS08355, BJT84_RS12815, BJU00_RS08000, BJU00_RS08005, BJU00_RS08010, BWX40_RS04025, CBG57_RS01425, CF001_RS10495, CF002_RS06050, CF002_RS06055, CF002_RS06060, CF003_RS17900, CF003_RS17905, CF003_RS17910, CRECT_RS07750, CS059_RS10800, CS374_RS01515, CS374_R…
GO:0006281	DNA repair	GO_BiologicalProcess-GOA_08.04.2016_08h58	2.04837e-08	1.85378e-05	2.3755e-11	2.04293e-09	[5, 6, 7]	Group093	3.57358	533	[ALW21_RS01085, ALW21_RS04755, ALW21_RS08910, ALW23_RS04840, ALW29_RS04685, ALW33_RS04845, BFO_RS00965, BFO_RS01155, BFO_RS01705, BFO_RS02685, BFO_RS06585, BFO_RS07560, BFO_RS07605, BFO_RS08385, BFO_RS08620, BFO_RS09285, BFO_RS10420, BFO_RS10570, BFO_RS11975, BGK60_RS00580, BGK60_RS03180, BGK60_RS03835, BGK60_RS05465, BGK60_RS05610, BGK60_RS07305, BGK60_RS09115, BGK60_RS09455, BGK60_RS10070, BGK6…
GO:0006310	DNA recombination	GO_BiologicalProcess-GOA_08.04.2016_08h58	3.21089e-20	3.21089e-17	2.3755e-11	2.04293e-09	[5, 6, 7]	Group093	4.10246	623	[A3GM_RS0109430, ALW21_RS01085, ALW21_RS04755, ALW23_RS04840, ALW23_RS05915, ALW29_RS04685, ALW29_RS05765, ALW33_RS04845, ALW33_RS05915, B089_RS0108915, BFO_RS01705, BFO_RS02685, BFO_RS06030, BFO_RS06535, BFO_RS06585, BFO_RS07565, BFO_RS08270, BFO_RS08385, BFO_RS08420, BFO_RS09285, BFO_RS10420, BFO_RS10570, BFO_RS11975, BFO_RS13520, BGK60_RS01915, BGK60_RS03835, BGK60_RS05465, BGK60_RS05610, BGK6…
GO:0006413	translational initiation	GO_BiologicalProcess-GOA_08.04.2016_08h58	6.31506e-11	5.92353e-08	6.31506e-11	5.30465e-09	[3, 5, 6, 7, 8]	Group094	5.03931	141	[BCB71_RS09395, BFO_RS06850, BFO_RS07290, BFO_RS10440, BGK60_RS05485, BGK60_RS06985, BGK60_RS08550, BJT84_RS06675, BJT84_RS07130, BJT84_RS10325, BJU00_RS06335, BJU00_RS06795, BJU00_RS10005, BKH15_RS08050, BKH15_RS09970, BKH17_RS00295, BQ6428_RS02785, C7123_RS04215, CF001_RS14965, CF002_RS05415, CF002_RS07165, CF003_RS11965, CF003_RS16725, CS059_RS08210, CS374_RS00475, CS387_RS01360, CS387_RS09210…
GO:0003743	translation initiation factor activity	GO_BiologicalProcess-GOA_08.04.2016_08h58	6.31506e-11	5.92353e-08	6.31506e-11	5.30465e-09	[4, 6, 7, 8, 9, 10, 11, 12]	Group094	5.03931	141	[BCB71_RS09395, BFO_RS06850, BFO_RS07290, BFO_RS10440, BGK60_RS05485, BGK60_RS06985, BGK60_RS08550, BJT84_RS06675, BJT84_RS07130, BJT84_RS10325, BJU00_RS06335, BJU00_RS06795, BJU00_RS10005, BKH15_RS08050, BKH15_RS09970, BKH17_RS00295, BQ6428_RS02785, C7123_RS04215, CF001_RS14965, CF002_RS05415, CF002_RS07165, CF003_RS11965, CF003_RS16725, CS059_RS08210, CS374_RS00475, CS387_RS01360, CS387_RS09210…
GO:0006414	translational elongation	GO_BiologicalProcess-GOA_08.04.2016_08h58	1.45362e-34	1.49141e-31	5.01038e-34	6.96443e-32	[5, 6, 7, 8]	Group095	6.41787	270	[AXF16_RS08825, BFO_RS06735, BFO_RS08440, BFO_RS09160, BGK60_RS01935, BGK60_RS08670, BGK60_RS09450, BGK60_RS11820, BJT84_RS06070, BJT84_RS06555, BJT84_RS08300, BJT84_RS09055, BJU00_RS05725, BJU00_RS06215, BJU00_RS07945, BJU00_RS08735, BWX39_RS08370, BWX39_RS08455, BWX40_RS03310, C4N14_RS00310, C5N99_RS00405, C5N99_RS00685, C5N99_RS03175, C7Y58_RS00300, CF001_RS13135, CF001_RS17365, CF001_RS18290,…
GO:0003746	translation elongation factor activity	GO_BiologicalProcess-GOA_08.04.2016_08h58	5.01038e-34	5.13063e-31	5.01038e-34	6.96443e-32	[6, 7, 8, 9, 10, 11, 12]	Group095	6.31458	275	[AXF16_RS08825, BFO_RS06735, BFO_RS08440, BFO_RS09160, BGK60_RS01935, BGK60_RS08670, BGK60_RS09450, BGK60_RS11820, BJT84_RS06070, BJT84_RS06555, BJT84_RS08300, BJT84_RS09055, BJU00_RS05725, BJU00_RS06215, BJU00_RS07945, BJU00_RS08735, BWX39_RS08370, BWX39_RS08455, BWX40_RS03310, C4N14_RS00310, C5N99_RS00405, C5N99_RS00685, C5N99_RS03175, C7Y58_RS00300, CF001_RS13135, CF001_RS17365, CF001_RS18290,…
GO:0004816	asparagine-tRNA ligase activity	GO_BiologicalProcess-GOA_08.04.2016_08h58	2.50589e-06	0.00216258	2.70779e-06	7.31103e-05	[2, 3]	Group096	6.40394	39	[BFO_RS00555, BGK60_RS02975, BJT84_RS00485, CF002_RS04570, CF003_RS16105, CS059_RS08755, CS374_RS10910, CS387_RS00780, CS546_RS10500, CS548_RS05935, CS550_RS05035, CTM61_RS02175, CTM62_RS03560, CTM63_RS01380, E4N77_RS01790, E4N78_RS04165, E4N80_RS01830, E4N86_RS01805, E4N87_RS10745, E4N90_RS08705, E4N91_RS08315, FJN16_RS01020, HMPREF0665_RS05795, HMPREF0670_RS09730, KCI35_RS04325, MCS24_RS02895, …
GO:0006421	asparaginyl-tRNA aminoacylation	GO_BiologicalProcess-GOA_08.04.2016_08h58	2.70779e-06	0.00233141	2.70779e-06	7.31103e-05	[6, 7, 8, 9, 10, 11]	Group096	6.38298	39	[BFO_RS00555, BGK60_RS02975, BJT84_RS00485, CF002_RS04570, CF003_RS16105, CS059_RS08755, CS374_RS10910, CS387_RS00780, CS546_RS10500, CS548_RS05935, CS550_RS05035, CTM61_RS02175, CTM62_RS03560, CTM63_RS01380, E4N77_RS01790, E4N78_RS04165, E4N80_RS01830, E4N86_RS01805, E4N87_RS10745, E4N90_RS08705, E4N91_RS08315, FJN16_RS01020, HMPREF0665_RS05795, HMPREF0670_RS09730, KCI35_RS04325, MCS24_RS02895, …
GO:0004823	leucine-tRNA ligase activity	GO_BiologicalProcess-GOA_08.04.2016_08h58	1.32675e-09	1.21929e-06	1.32675e-09	9.02192e-08	[2, 3, 4]	Group097	6.98856	55	[BGK60_RS01220, BJU00_RS03880, BWX40_RS01300, CBG57_RS07740, CF002_RS02565, CF003_RS14450, CS374_RS08880, CS387_RS02790, CS388_RS00500, CS543_RS05575, CS544_RS02340, CS545_RS04110, CS546_RS01185, CS548_RS07580, CS549_RS00320, CS550_RS03360, E4N74_RS06930, E4N77_RS07600, E4N78_RS10040, E4N79_RS02285, E4N80_RS08085, E4N84_RS02290, E4N86_RS07795, E4N87_RS04760, E4N90_RS02185, EG14_RS07840, H1X50_RS0…
GO:0006429	leucyl-tRNA aminoacylation	GO_BiologicalProcess-GOA_08.04.2016_08h58	1.32675e-09	1.21929e-06	1.32675e-09	9.02192e-08	[6, 7, 8, 9, 10, 11]	Group097	6.98856	55	[BGK60_RS01220, BJU00_RS03880, BWX40_RS01300, CBG57_RS07740, CF002_RS02565, CF003_RS14450, CS374_RS08880, CS387_RS02790, CS388_RS00500, CS543_RS05575, CS544_RS02340, CS545_RS04110, CS546_RS01185, CS548_RS07580, CS549_RS00320, CS550_RS03360, E4N74_RS06930, E4N77_RS07600, E4N78_RS10040, E4N79_RS02285, E4N80_RS08085, E4N84_RS02290, E4N86_RS07795, E4N87_RS04760, E4N90_RS02185, EG14_RS07840, H1X50_RS0…
GO:0004829	threonine-tRNA ligase activity	GO_BiologicalProcess-GOA_08.04.2016_08h58	6.35714e-25	6.43978e-22	6.35714e-25	8.26428e-23	[3, 5]	Group098	9.93521	92	[ALW21_RS05425, ALW23_RS05510, ALW29_RS05355, ALW33_RS05515, BFO_RS10445, BGK60_RS05490, BJT84_RS10330, BJU00_RS10010, CASZ1_RS05535, CASZ2_RS05550, CF001_RS14960, CF002_RS05410, CF003_RS16720, CPA42_RS05770, CRECT_RS11650, CS059_RS08215, CS374_RS00470, CS387_RS01355, CS388_RS09510, CS543_RS08180, CS544_RS01325, CS545_RS05275, CS546_RS00105, CS548_RS06505, CS549_RS08785, CS550_RS04470, CSHOW_RS00…
GO:0006435	threonyl-tRNA aminoacylation	GO_BiologicalProcess-GOA_08.04.2016_08h58	6.35714e-25	6.43978e-22	6.35714e-25	8.26428e-23	[6, 7, 8, 9, 10, 11]	Group098	9.93521	92	[ALW21_RS05425, ALW23_RS05510, ALW29_RS05355, ALW33_RS05515, BFO_RS10445, BGK60_RS05490, BJT84_RS10330, BJU00_RS10010, CASZ1_RS05535, CASZ2_RS05550, CF001_RS14960, CF002_RS05410, CF003_RS16720, CPA42_RS05770, CRECT_RS11650, CS059_RS08215, CS374_RS00470, CS387_RS01355, CS388_RS09510, CS543_RS08180, CS544_RS01325, CS545_RS05275, CS546_RS00105, CS548_RS06505, CS549_RS08785, CS550_RS04470, CSHOW_RS00…
GO:0003842	1-pyrroline-5-carboxylate dehydrogenase activity	GO_BiologicalProcess-GOA_08.04.2016_08h58	4.39187e-10	4.06688e-07	4.39187e-10	3.24999e-08	[2, 5]	Group099	13.1868	24	[BFO_RS05910, BGK60_RS09920, CF003_RS15450, CS059_RS09490, CS374_RS09880, CS387_RS11120, CS388_RS08265, CS543_RS06660, CS544_RS00035, CS545_RS06760, CS546_RS09750, CS548_RS05185, CS550_RS05710, LA319_RS04425, MCS24_RS02275, MCS25_RS05725, MCS27_RS05730, NY148_RS03560, PGA7_RS03435, PGJ_RS02885, PG_RS05605, TF3313_RS05770, TFKS16_RS04195, TFUB4_RS05560]
GO:0006562	proline catabolic process	GO_BiologicalProcess-GOA_08.04.2016_08h58	1.0141e-18	1.007e-15	4.39187e-10	3.24999e-08	[5, 6, 7, 8, 10]	Group099	30.7692	24	[BFO_RS05910, BGK60_RS09920, CF003_RS15450, CS059_RS09490, CS374_RS09880, CS387_RS11120, CS388_RS08265, CS543_RS06660, CS544_RS00035, CS545_RS06760, CS546_RS09750, CS548_RS05185, CS550_RS05710, LA319_RS04425, MCS24_RS02275, MCS25_RS05725, MCS27_RS05730, NY148_RS03560, PGA7_RS03435, PGJ_RS02885, PG_RS05605, TF3313_RS05770, TFKS16_RS04195, TFUB4_RS05560]
GO:0004315	3-oxoacyl-[acyl-carrier-protein] synthase activity	GO_BiologicalProcess-GOA_08.04.2016_08h58	7.19282e-08	6.43758e-05	1.67411e-10	1.32255e-08	[1, 2, 3]	Group100	5.34045	80	[BCB71_RS11390, BFO_RS00045, BFO_RS02175, BFO_RS04780, BFO_RS04940, BGK60_RS08790, BJT84_RS00050, BJT84_RS02230, BJT84_RS05090, BJT84_RS05285, BJU00_RS04520, BWX39_RS01325, BWX40_RS01270, C7123_RS06215, CF002_RS08565, CF003_RS19025, CS059_RS02285, CS374_RS06415, CS387_RS05780, CS388_RS06815, CS543_RS02860, CS544_RS07785, CS545_RS01620, CS546_RS03735, CS548_RS10130, CTM44_RS02175, CTM44_RS04025, C…
GO:0006633	fatty acid biosynthetic process	GO_BiologicalProcess-GOA_08.04.2016_08h58	1.34186e-10	1.2533e-07	1.67411e-10	1.32255e-08	[5, 6, 7, 8]	Group100	4.1957	271	[BCB71_RS11390, BFO_RS00045, BFO_RS02175, BFO_RS04780, BFO_RS04940, BFO_RS05940, BFO_RS09480, BFO_RS13805, BGK60_RS08790, BGK60_RS09890, BJT84_RS00050, BJT84_RS01985, BJT84_RS02230, BJT84_RS05090, BJT84_RS05285, BJT84_RS05810, BJT84_RS09370, BJT84_RS13625, BJU00_RS01515, BJU00_RS04520, BJU00_RS05470, BJU00_RS13330, BWX39_RS01325, BWX40_RS01270, BWX40_RS06665, C5N99_RS00350, C7123_RS06215, CBG57_R…
GO:0006816	calcium ion transport	GO_BiologicalProcess-GOA_08.04.2016_08h58	7.71432e-13	7.36718e-10	7.71432e-13	7.32861e-11	[7]	Group101	13.4783	31	[CF002_RS05650, CF003_RS16985, CS059_RS07985, CS374_RS00725, CS387_RS01960, CS388_RS09730, CS543_RS08500, CS544_RS01555, CS545_RS05060, CS546_RS00355, CS548_RS06760, CS549_RS09985, CS550_RS04225, KC155_RS06850, KDH82_RS06860, MCS24_RS03735, MCS25_RS04270, MCS27_RS04270, NF668_RS04365, NF669_RS04355, NW178_RS05015, NY148_RS04965, NY149_RS05325, NY151_RS07295, PGA7_RS04860, PGJ_RS04465, PGTDC60_RS0…
GO:0005388	P-type calcium transporter activity	GO_BiologicalProcess-GOA_08.04.2016_08h58	7.71432e-13	7.36718e-10	7.71432e-13	7.32861e-11	[7, 8, 9, 10, 11]	Group101	13.4783	31	[CF002_RS05650, CF003_RS16985, CS059_RS07985, CS374_RS00725, CS387_RS01960, CS388_RS09730, CS543_RS08500, CS544_RS01555, CS545_RS05060, CS546_RS00355, CS548_RS06760, CS549_RS09985, CS550_RS04225, KC155_RS06850, KDH82_RS06860, MCS24_RS03735, MCS25_RS04270, MCS27_RS04270, NF668_RS04365, NF669_RS04355, NW178_RS05015, NY148_RS04965, NY149_RS05325, NY151_RS07295, PGA7_RS04860, PGJ_RS04465, PGTDC60_RS0…
GO:0006886	intracellular protein transport	GO_BiologicalProcess-GOA_08.04.2016_08h58	8.89874e-13	8.4894e-10	2.08337e-12	1.93754e-10	[4, 5, 6, 7]	Group102	7.07547	75	[BFO_RS12555, BGK60_RS04430, BJT84_RS12505, BJU00_RS12200, BQ6428_RS10510, BWX39_RS09635, C7Y58_RS01095, CF001_RS17645, CF002_RS01295, CF003_RS13130, CS059_RS01095, CS374_RS07580, CS387_RS04515, CS388_RS07990, CS543_RS04040, CS544_RS08940, CS545_RS02805, CS546_RS02520, CS548_RS08915, CS549_RS01640, CS550_RS02115, CTM44_RS12215, CTM46_RS11140, CTM50_RS03160, CTM62_RS12380, CUC00_RS10400, E4N77_RS0…
GO:0006605	protein targeting	GO_BiologicalProcess-GOA_08.04.2016_08h58	6.30476e-18	6.2354e-15	2.08337e-12	1.93754e-10	[5, 6, 7, 8]	Group102	8.66667	78	[BFO_RS12555, BGK60_RS04430, BJT84_RS12505, BJU00_RS12200, BQ6428_RS10510, BWX39_RS09635, C7Y58_RS01095, CF001_RS17645, CF002_RS01295, CF003_RS13130, CS059_RS01095, CS374_RS07580, CS387_RS04515, CS388_RS07990, CS543_RS04040, CS544_RS08940, CS545_RS02805, CS546_RS02520, CS548_RS08915, CS549_RS01640, CS550_RS02115, CTM44_RS12215, CTM46_RS11140, CTM50_RS03160, CTM62_RS12380, CUC00_RS10400, E4N77_RS0…
GO:0008233	peptidase activity	GO_BiologicalProcess-GOA_08.04.2016_08h58	1.65982e-28	1.68804e-25	3.05443e-24	3.90967e-22	[1, 2, 3, 4, 5, 6]	Group103	8.10658	143	[BFO_RS03790, BFO_RS04425, BFO_RS07395, BFO_RS08220, BFO_RS08605, BFO_RS10945, BFO_RS11720, BFO_RS16485, BGK60_RS03310, BJT84_RS04745, BJT84_RS07240, BJT84_RS08070, BJT84_RS08490, BJT84_RS10835, BJT84_RS11655, BJU00_RS00315, BJU00_RS11360, CF001_RS13465, CF002_RS01885, CF003_RS13740, CS059_RS00525, CS374_RS08165, CS387_RS03925, CS388_RS01210, CS543_RS04625, CS544_RS09805, CS545_RS03390, CS546_RS0…
GO:0006465	signal peptide processing	GO_BiologicalProcess-GOA_08.04.2016_08h58	3.39088e-15	3.30271e-12	3.05443e-24	3.90967e-22	[5, 6, 7]	Group103	6.38905	112	[BFO_RS05760, BFO_RS11720, BGK60_RS03310, BGK60_RS06125, BGK60_RS06130, BJT84_RS05540, BJT84_RS11655, BJU00_RS11360, CF001_RS13465, CF001_RS20070, CF002_RS01885, CF003_RS13740, CS059_RS00525, CS059_RS03380, CS374_RS08165, CS387_RS03925, CS387_RS06855, CS388_RS01210, CS388_RS05735, CS388_RS05740, CS543_RS01430, CS543_RS01435, CS543_RS04625, CS544_RS06655, CS544_RS09805, CS545_RS00540, CS545_RS0054…
GO:0006935	chemotaxis	GO_BiologicalProcess-GOA_08.04.2016_08h58	5.5422e-24	5.59762e-21	5.5422e-24	7.0386e-22	[3, 4]	Group104	12.3188	68	[CRECT_RS04335, CRECT_RS10435, CRECT_RS10605, E4N77_RS02620, E4N77_RS09265, E4N78_RS12025, E4N79_RS00110, E4N79_RS05990, E4N79_RS06515, E4N79_RS07530, E4N79_RS07545, E4N79_RS10235, E4N80_RS02165, E4N80_RS06780, E4N80_RS08015, E4N83_RS00115, E4N83_RS07200, E4N83_RS07215, E4N83_RS09705, E4N84_RS00115, E4N84_RS02385, E4N84_RS07750, E4N84_RS07765, E4N84_RS10625, E4N85_RS06390, E4N85_RS07225, E4N85_RS…
GO:0009433	bacterial-type flagellum basal body, C ring	GO_BiologicalProcess-GOA_08.04.2016_08h58	6.31525e-11	5.91739e-08	5.5422e-24	7.0386e-22	[4]	Group104	20	18	[CRECT_RS10605, E4N77_RS02620, E4N79_RS07545, E4N80_RS06780, E4N83_RS07215, E4N84_RS07765, E4N85_RS07225, E4N86_RS06495, E4N87_RS06055, E4N90_RS07670, E4N91_RS07395, H1X50_RS06605, HGJ18_RS02695, HO345_RS07355, HRI97_RS07400, JO40_RS12635, LK437_RS03440, TDE_RS05840]
GO:0015093	ferrous iron transmembrane transporter activity	GO_BiologicalProcess-GOA_08.04.2016_08h58	2.49744e-11	2.36008e-08	2.30432e-14	2.39649e-12	[8, 9, 10, 11, 12]	Group105	8.16	51	[BFO_RS08920, BGK60_RS02750, CF001_RS15595, CF003_RS15350, CS059_RS09595, CS374_RS09775, CS387_RS11020, CS388_RS01615, CS543_RS06265, CS544_RS10650, CS545_RS06860, CS546_RS09645, CS548_RS05080, CS550_RS06080, E4N79_RS03545, E4N80_RS02715, E4N83_RS03380, E4N84_RS03730, E4N85_RS03340, E4N86_RS02720, E4N87_RS09830, E4N90_RS03640, EG14_RS07070, HGJ18_RS06965, HO345_RS03315, KC155_RS04950, KCI35_RS050…
GO:0006826	iron ion transport	GO_BiologicalProcess-GOA_08.04.2016_08h58	2.30432e-14	2.23058e-11	2.30432e-14	2.39649e-12	[8]	Group105	6.13333	115	[BFO_RS00075, BFO_RS08250, BFO_RS08920, BGK60_RS02750, BJT84_RS00080, BJT84_RS08105, CF001_RS15595, CF003_RS15350, CS059_RS09595, CS374_RS09775, CS387_RS11020, CS388_RS01615, CS543_RS06265, CS544_RS10650, CS545_RS06860, CS546_RS09645, CS548_RS05080, CS550_RS06080, E4N75_RS12015, E4N77_RS11490, E4N78_RS00030, E4N79_RS03545, E4N79_RS09795, E4N79_RS12860, E4N80_RS02715, E4N80_RS06975, E4N80_RS07650,…
GO:0015506	nucleoside:proton symporter activity	GO_BiologicalProcess-GOA_08.04.2016_08h58	3.43736e-18	3.40299e-15	4.91168e-08	2.45584e-06	[3]	Group106	81.25	13	[KC155_RS01085, KCI35_RS08145, KDH82_RS01085, MCS24_RS08300, MCS25_RS08295, NF668_RS09170, NF669_RS09160, PGA7_RS08175, PGJ_RS07970, PGTDC60_RS00260, PG_RS08085, QN080_RS09530, QP877_RS09515]
GO:0015858	nucleoside transport	GO_BiologicalProcess-GOA_08.04.2016_08h58	4.91168e-08	4.41069e-05	4.91168e-08	2.45584e-06	[6]	Group106	19.1176	13	[KC155_RS01085, KCI35_RS08145, KDH82_RS01085, MCS24_RS08300, MCS25_RS08295, NF668_RS09170, NF669_RS09160, PGA7_RS08175, PGJ_RS07970, PGTDC60_RS00260, PG_RS08085, QN080_RS09530, QP877_RS09515]
GO:0015221	lipopolysaccharide transmembrane transporter activity	GO_BiologicalProcess-GOA_08.04.2016_08h58	2.35463e-08	2.12152e-05	7.49379e-06	0.00015737	[3, 5]	Group107	6.0844	62	[BFO_RS06500, BFO_RS12530, BGK60_RS04405, BGK60_RS09205, BJT84_RS06310, BJT84_RS12480, BJU00_RS12175, BQ6428_RS07415, CF001_RS17915, CF002_RS01000, CF003_RS12855, CF003_RS13685, CRECT_RS07265, CS059_RS00580, CS387_RS04855, CS546_RS01980, CS548_RS08375, E4N83_RS09725, E4N84_RS10645, E4N85_RS09715, E4N91_RS09945, E4V70_RS00805, EE098_RS06145, EG14_RS09340, FJN16_RS06935, FJN16_RS11030, KC155_RS0265…
GO:0015920	lipopolysaccharide transport	GO_BiologicalProcess-GOA_08.04.2016_08h58	7.49379e-06	0.0063922	7.49379e-06	0.00015737	[5, 6]	Group107	5.11129	62	[BFO_RS06500, BFO_RS12530, BGK60_RS04405, BGK60_RS09205, BJT84_RS06310, BJT84_RS12480, BJU00_RS12175, BQ6428_RS07415, CF001_RS17915, CF002_RS01000, CF003_RS12855, CF003_RS13685, CRECT_RS07265, CS059_RS00580, CS387_RS04855, CS546_RS01980, CS548_RS08375, E4N83_RS09725, E4N84_RS10645, E4N85_RS09715, E4N91_RS09945, E4V70_RS00805, EE098_RS06145, EG14_RS09340, FJN16_RS06935, FJN16_RS11030, KC155_RS0265…
GO:0015969	guanosine tetraphosphate metabolic process	GO_BiologicalProcess-GOA_08.04.2016_08h58	3.09894e-11	2.9223e-08	7.15952e-12	6.37197e-10	[1, 3]	Group108	8.54545	47	[BFO_RS06395, BGK60_RS07840, BJT84_RS03415, BJT84_RS06240, BJU00_RS03175, BJU00_RS05905, BWX39_RS03150, CF001_RS19145, CF002_RS08915, CF003_RS19240, CS059_RS02520, CS374_RS05910, CS387_RS06270, CS543_RS02625, CS546_RS03980, CS548_RS10365, CS549_RS03300, CTM63_RS10830, EG14_RS00140, FJN16_RS03715, FJN16_RS10920, GCWU000325_RS03795, HMPREF0670_RS01640, HRI97_RS01345, KC155_RS02215, KDH82_RS02215, M…
GO:0015968	stringent response	GO_BiologicalProcess-GOA_08.04.2016_08h58	1.37955e-17	1.36161e-14	7.15952e-12	6.37197e-10	[3, 4]	Group108	11.2266	54	[BFO_RS06395, BGK60_RS07840, BJT84_RS03415, BJT84_RS06240, BJU00_RS03175, BJU00_RS05905, BWX39_RS03150, CF001_RS19145, CF002_RS08915, CF003_RS19240, CS059_RS02520, CS374_RS05910, CS387_RS06270, CS543_RS02625, CS546_RS03980, CS548_RS10365, CS549_RS03300, CTM63_RS10830, E4N77_RS02290, E4N78_RS03765, E4N80_RS07210, E4N86_RS06945, E4N87_RS05610, E4N90_RS08135, E4N91_RS07785, EG14_RS00140, FJN16_RS037…
GO:0005198	structural molecule activity	GO_BiologicalProcess-GOA_08.04.2016_08h58	3.06685e-13	2.95031e-10	3.55985e-15	3.84464e-13	[1, 2, 3, 4]	Group109	4.83638	201	[BFO_RS07310, BFO_RS11190, BGK60_RS05370, BGK60_RS07005, BJT84_RS07150, BJT84_RS11100, BJU00_RS06815, BJU00_RS10815, BKH20_RS06000, BLV59_RS06545, BWX40_RS05960, C5N99_RS05910, CF001_RS11845, CF001_RS17100, CF002_RS04135, CF002_RS07145, CF003_RS11985, CF003_RS15710, CRECT_RS06990, CRECT_RS10605, CRECT_RS10610, CS059_RS05985, CS059_RS09230, CS374_RS02680, CS374_RS10125, CS387_RS00310, CS387_RS0923…
GO:0016226	iron-sulfur cluster assembly	GO_BiologicalProcess-GOA_08.04.2016_08h58	1.40464e-05	0.0118552	3.55985e-15	3.84464e-13	[4, 6]	Group109	3.97484	158	[BFO_RS07300, BFO_RS07305, BFO_RS07310, BGK60_RS06995, BGK60_RS07000, BGK60_RS07005, BJT84_RS07140, BJT84_RS07145, BJT84_RS07150, BJU00_RS06805, BJU00_RS06810, BJU00_RS06815, BKH20_RS06000, BWX40_RS00435, C5N99_RS05910, CBG57_RS07710, CF001_RS11835, CF001_RS11845, CF002_RS07145, CF002_RS07150, CF002_RS07155, CF003_RS11980, CF003_RS11985, CS059_RS05975, CS059_RS05985, CS374_RS02680, CS374_RS02685,…
GO:0016627	oxidoreductase activity, acting on the CH-CH group of donors	GO_BiologicalProcess-GOA_08.04.2016_08h58	1.77688e-09	1.63118e-06	1.77688e-09	1.19051e-07	[1, 2, 3, 4]	Group110	7.96296	43	[ALW21_RS03320, ALW23_RS03455, ALW29_RS03300, ALW33_RS03445, BGK60_RS12335, BJU00_RS02240, C5N99_RS11995, CASZ1_RS03400, CASZ2_RS03410, CPA42_RS03555, CS387_RS02910, CS388_RS00630, CS545_RS03970, CS546_RS01295, CS548_RS07690, CS549_RS00425, CTM50_RS11100, DWB79_RS11290, EGX38_RS10415, EGY06_RS04170, F6X01_RS03550, FNX46_RS03560, GDK37_RS03390, HMPREF0675_RS03455, K8O81_RS07280, LI931_RS08190, OYC…
GO:0006784	heme A biosynthetic process	GO_BiologicalProcess-GOA_08.04.2016_08h58	2.89403e-23	2.91429e-20	1.77688e-09	1.19051e-07	[5, 8]	Group110	32.9545	29	[ALW21_RS03320, ALW23_RS03455, ALW29_RS03300, ALW33_RS03445, CASZ1_RS03400, CASZ2_RS03410, CPA42_RS03555, EGX38_RS10415, EGY06_RS04170, F6X01_RS03550, FNX46_RS03560, GDK37_RS03390, HMPREF0675_RS03455, LI931_RS08190, OYC54_RS03580, PAC1_RS03335, PAGK_RS07720, PAZ_RS03315, PPA_RS03330, QQA41_RS08150, QQA42_RS03435, TIA1EST1_RS03305, TIA2EST22_RS03295, TIA2EST2_RS03240, TIA2EST36_RS03280, TIB1ST10_R…
GO:0016655	oxidoreductase activity, acting on NAD(P)H, quinone or similar compound as acceptor	GO_BiologicalProcess-GOA_08.04.2016_08h58	5.01745e-27	5.09272e-24	1.09341e-08	6.56049e-07	[1, 2, 3, 4, 5]	Group111	7.7044	147	[BFO_RS09335, BFO_RS09340, BFO_RS09345, BFO_RS09350, BFO_RS09355, BGK60_RS12000, BGK60_RS12005, BGK60_RS12010, BGK60_RS12015, BJT84_RS09230, BJT84_RS09235, BJT84_RS09240, BJT84_RS09250, BJU00_RS08915, BJU00_RS08920, BJU00_RS08925, BJU00_RS08935, CF001_RS10575, CF001_RS10580, CF002_RS07910, CF002_RS07915, CF002_RS07925, CF002_RS07930, CF002_RS07935, CF003_RS21035, CF003_RS21040, CF003_RS21055, CF0…
GO:0006814	sodium ion transport	GO_BiologicalProcess-GOA_08.04.2016_08h58	8.39943e-14	8.11385e-11	1.09341e-08	6.56049e-07	[7]	Group111	5.45252	147	[AIF0345_RS07565, AM608_RS05180, BFO_RS09335, BFO_RS09340, BFO_RS09350, BGK60_RS12000, BGK60_RS12005, BGK60_RS12015, BJT84_RS09230, BJT84_RS09235, BJU00_RS08915, BJU00_RS08920, CF001_RS10575, CF001_RS10580, CF002_RS07910, CF002_RS07915, CF002_RS07925, CF002_RS07930, CF002_RS07935, CF003_RS21035, CF003_RS21040, CF003_RS21055, CF003_RS21060, CS059_RS04410, CS059_RS04415, CS059_RS04425, CS374_RS0421…
GO:0016836	hydro-lyase activity	GO_BiologicalProcess-GOA_08.04.2016_08h58	1.01408e-21	1.01915e-18	2.72322e-14	2.80492e-12	[1, 2, 3, 4]	Group112	10.4816	74	[BFO_RS05940, BGK60_RS09890, BJT84_RS05810, BJU00_RS05470, BWX40_RS06665, CBG57_RS03390, CF001_RS20420, CF002_RS10120, CF003_RS11090, CS059_RS03865, CS374_RS04750, CS387_RS07365, CS388_RS05370, CS544_RS06250, CS545_RS00175, CS546_RS06370, CS548_RS01470, CS549_RS04540, CS550_RS09840, E4N74_RS05420, E4N75_RS05940, E4N76_RS06415, E4N77_RS04120, E4N78_RS07555, E4N79_RS05840, E4N80_RS04350, E4N85_RS05…
GO:0008759	UDP-3-O-[3-hydroxymyristoyl] N-acetylglucosamine deacetylase activity	GO_BiologicalProcess-GOA_08.04.2016_08h58	4.7356e-13	4.54144e-10	2.72322e-14	2.80492e-12	[2, 4]	Group112	9.78723	46	[BFO_RS05940, BGK60_RS09890, BJT84_RS05810, BJU00_RS05470, BWX40_RS06665, CBG57_RS03390, CF001_RS20420, CF002_RS10120, CF003_RS11090, CS059_RS03865, CS374_RS04750, CS387_RS07365, CS388_RS05370, CS544_RS06250, CS545_RS00175, CS546_RS06370, CS548_RS01470, CS549_RS04540, CS550_RS09840, EG14_RS01775, FJN16_RS10490, KC155_RS10175, KCI35_RS09735, KDH82_RS10180, MCS24_RS00325, MCS25_RS00325, MCS27_RS003…
GO:0009107	lipoate biosynthetic process	GO_BiologicalProcess-GOA_08.04.2016_08h58	6.29537e-12	5.9806e-09	2.30969e-11	2.00943e-09	[5, 6, 7, 8, 9]	Group113	9.69977	42	[BFO_RS07235, BGK60_RS06930, BJU00_RS06740, CF001_RS17690, CF002_RS01250, CF003_RS13090, CS374_RS07530, CS387_RS04570, CS543_RS03995, CS544_RS08890, CS546_RS02570, CS548_RS08960, CS550_RS02070, E4N77_RS04320, E4N78_RS07650, E4N79_RS05640, E4N90_RS06015, E4N91_RS05635, EG14_RS09135, FJN16_RS11760, HO345_RS05575, KCI35_RS06860, MCS24_RS05710, MCS25_RS02285, MCS27_RS02285, NF668_RS07625, NF669_RS076…
GO:0016992	lipoate synthase activity	GO_BiologicalProcess-GOA_08.04.2016_08h58	1.62201e-11	1.53604e-08	2.30969e-11	2.00943e-09	[6, 7, 8, 9, 10]	Group113	9.41704	42	[BFO_RS07235, BGK60_RS06930, BJU00_RS06740, CF001_RS17690, CF002_RS01250, CF003_RS13090, CS374_RS07530, CS387_RS04570, CS543_RS03995, CS544_RS08890, CS546_RS02570, CS548_RS08960, CS550_RS02070, E4N77_RS04320, E4N78_RS07650, E4N79_RS05640, E4N90_RS06015, E4N91_RS05635, EG14_RS09135, FJN16_RS11760, HO345_RS05575, KCI35_RS06860, MCS24_RS05710, MCS25_RS02285, MCS27_RS02285, NF668_RS07625, NF669_RS076…
GO:0008172	S-methyltransferase activity	GO_BiologicalProcess-GOA_08.04.2016_08h58	1.39148e-06	0.00121059	1.39148e-06	4.73105e-05	[3, 5]	Group114	7.03934	34	[BFO_RS11890, BGK60_RS03750, BJT84_RS11820, BJU00_RS11525, CF003_RS11485, CRECT_RS08885, CS546_RS06775, CS548_RS01865, E4N77_RS08790, E4N79_RS00815, E4N84_RS00840, E4N90_RS00840, E4N91_RS00805, FJN16_RS06275, H1X50_RS07045, HMPREF0670_RS01415, HO345_RS09360, HRI97_RS08085, KC155_RS09070, KCI35_RS00990, KDH82_RS09075, LK437_RS01705, MCS24_RS07280, MCS25_RS00715, MCS27_RS00720, NY148_RS00720, OE909…
GO:0018339	peptidyl-L-beta-methylthioaspartic acid biosynthetic process from peptidyl-aspartic acid	GO_BiologicalProcess-GOA_08.04.2016_08h58	6.24994e-07	0.000549369	1.39148e-06	4.73105e-05	[5]	Group114	7.29614	34	[BFO_RS11890, BGK60_RS03750, BJT84_RS11820, BJU00_RS11525, CF003_RS11485, CRECT_RS08885, CS546_RS06775, CS548_RS01865, E4N77_RS08790, E4N79_RS00815, E4N84_RS00840, E4N90_RS00840, E4N91_RS00805, FJN16_RS06275, H1X50_RS07045, HMPREF0670_RS01415, HO345_RS09360, HRI97_RS08085, KC155_RS09070, KCI35_RS00990, KDH82_RS09075, LK437_RS01705, MCS24_RS07280, MCS25_RS00715, MCS27_RS00720, NY148_RS00720, OE909…
GO:0019205	nucleobase-containing compound kinase activity	GO_BiologicalProcess-GOA_08.04.2016_08h58	5.42758e-11	5.0965e-08	3.53802e-16	3.96259e-14	[2, 3, 4]	Group115	7.89074	52	[ALW23_RS09220, ALW29_RS09090, BFO_RS09390, BGK60_RS12055, BJT84_RS09285, BJU00_RS08970, CASZ1_RS09395, CASZ2_RS09405, CF001_RS14155, CF003_RS14420, CPA42_RS09750, CS388_RS00540, CS543_RS05520, CS544_RS02380, CS545_RS04060, E4N79_RS08045, E4N83_RS07530, E4N84_RS08275, E4N85_RS07550, E4N86_RS06835, E4N87_RS05720, EG14_RS07865, EGX38_RS04300, EGY06_RS10510, F6X01_RS09770, FJN16_RS08150, FNX46_RS097…
GO:0006139	nucleobase-containing compound metabolic process	GO_BiologicalProcess-GOA_08.04.2016_08h58	3.53802e-16	3.46726e-13	3.53802e-16	3.96259e-14	[3, 4]	Group115	6.92464	102	[ALW23_RS09220, ALW29_RS09090, BFO_RS01345, BFO_RS09390, BGK60_RS12055, BGK60_RS12540, BJT84_RS01320, BJT84_RS09285, BJU00_RS02440, BJU00_RS08970, CASZ1_RS09395, CASZ2_RS09405, CF001_RS14155, CF002_RS01515, CF003_RS13365, CF003_RS14420, CPA42_RS09750, CS059_RS00870, CS374_RS07805, CS387_RS04280, CS388_RS00540, CS388_RS08215, CS543_RS04270, CS543_RS05520, CS544_RS02380, CS544_RS09455, CS545_RS0303…
GO:0004047	aminomethyltransferase activity	GO_BiologicalProcess-GOA_08.04.2016_08h58	4.8541e-17	4.77643e-14	1.34782e-29	1.81956e-27	[2, 3, 4]	Group116	13.0564	44	[BFO_RS12070, BGK60_RS03930, BJT84_RS11995, BJU00_RS11705, CF001_RS12795, CF002_RS06225, CF003_RS18070, CS059_RS07050, CS387_RS10220, CS543_RS09600, CS544_RS03295, CS546_RS08275, CS548_RS03380, CS549_RS07990, CS550_RS06925, CTM62_RS01835, E4N77_RS04540, E4N86_RS04715, E4N87_RS07835, EG14_RS03450, FJN16_RS06460, KC155_RS07620, KCI35_RS05825, KDH82_RS07630, MCS24_RS00970, MCS25_RS07025, MCS27_RS070…
GO:0019464	glycine decarboxylation via glycine cleavage system	GO_BiologicalProcess-GOA_08.04.2016_08h58	4.01662e-30	4.09695e-27	1.34782e-29	1.81956e-27	[6, 7, 8, 9, 11]	Group116	10.9051	100	[BFO_RS04865, BFO_RS11795, BFO_RS12070, BGK60_RS03655, BGK60_RS03930, BJT84_RS05210, BJT84_RS11725, BJT84_RS11995, BJU00_RS04595, BJU00_RS11430, BJU00_RS11705, CF001_RS12795, CF001_RS15155, CF002_RS05595, CF002_RS06225, CF003_RS16930, CF003_RS18070, CS059_RS07050, CS059_RS08035, CS374_RS00670, CS387_RS01900, CS387_RS10220, CS388_RS01660, CS543_RS08450, CS543_RS09600, CS544_RS01520, CS544_RS03295,…
GO:0019843	rRNA binding	GO_BiologicalProcess-GOA_08.04.2016_08h58	3.04943e-17	3.00674e-14	3.04943e-17	3.56784e-15	[2, 4, 5]	Group117	5.35714	198	[AXF16_RS05200, B031_RS0108555, BCB71_RS07580, BFO_RS06820, BFO_RS06865, BFO_RS10430, BGK60_RS05475, BGK60_RS08530, BGK60_RS08585, BGK60_RS09350, BJT84_RS06170, BJT84_RS06640, BJT84_RS06695, BJT84_RS10315, BJU00_RS05835, BJU00_RS06300, BJU00_RS06355, BJU00_RS09995, BQ6428_RS03515, BWX39_RS08285, C3V44_RS06785, C4N14_RS05040, C7123_RS02200, C7Y58_RS04685, CF001_RS19535, CF001_RS19590, CF002_RS0933…
GO:0015935	small ribosomal subunit	GO_BiologicalProcess-GOA_08.04.2016_08h58	3.38656e-15	3.30189e-12	3.04943e-17	3.56784e-15	[4]	Group117	7.97414	74	[B031_RS0108555, BFO_RS06865, BGK60_RS08530, BJT84_RS06695, BJU00_RS06355, BQ6428_RS03515, CF001_RS19535, CF002_RS09330, CF003_RS19730, CS059_RS02985, CS374_RS05625, CS387_RS06485, CS388_RS06175, CS543_RS01060, CS544_RS07405, CS545_RS00980, CS546_RS04460, CS548_RS11220, CS549_RS03785, CS550_RS00165, E4N74_RS06600, E4N76_RS07670, E4N77_RS05905, E4N79_RS04110, E4N80_RS03385, E4N83_RS03965, E4N84_RS…
GO:0022627	cytosolic small ribosomal subunit	GO_BiologicalProcess-GOA_08.04.2016_08h58	2.89088e-42	2.97543e-39	2.89088e-42	4.13495e-40	[3, 4]	Group118	5.10521	592	[BFO_RS06725, BFO_RS06765, BFO_RS06775, BFO_RS06830, BFO_RS07470, BFO_RS08415, BFO_RS09155, BFO_RS13890, BFO_RS13895, BGK60_RS01910, BGK60_RS05095, BGK60_RS07165, BGK60_RS08575, BGK60_RS08630, BGK60_RS08640, BGK60_RS08680, BGK60_RS11815, BJT84_RS06545, BJT84_RS06550, BJT84_RS06585, BJT84_RS06595, BJT84_RS06650, BJT84_RS07310, BJT84_RS08275, BJT84_RS09050, BJT84_RS13710, BJU00_RS06205, BJU00_RS062…
GO:0000314	organellar small ribosomal subunit	GO_BiologicalProcess-GOA_08.04.2016_08h58	2.37676e-27	2.41479e-24	2.89088e-42	4.13495e-40	[4]	Group118	5.02879	393	[BFO_RS06725, BFO_RS06765, BFO_RS08415, BFO_RS09155, BFO_RS13890, BFO_RS13895, BGK60_RS01910, BGK60_RS05095, BGK60_RS08640, BGK60_RS08680, BGK60_RS11815, BJT84_RS06545, BJT84_RS06550, BJT84_RS06585, BJT84_RS08275, BJT84_RS09050, BJT84_RS13710, BJU00_RS06205, BJU00_RS06210, BJU00_RS06245, BJU00_RS07920, BJU00_RS08730, BJU00_RS13415, BJU00_RS13420, BQ6428_RS00625, BQ6428_RS00630, BWX39_RS02755, BWX…
GO:0018455	alcohol dehydrogenase [NAD(P)+] activity	GO_BiologicalProcess-GOA_08.04.2016_08h58	1.2939e-06	0.00113216	2.49036e-05	0.000199229	[3]	Group119	11.9403	16	[BFO_RS10475, BJT84_RS10360, E4N78_RS06840, E4N79_RS04230, E4N80_RS05980, E4N83_RS04115, E4N84_RS04455, E4N86_RS05675, E4N87_RS06875, E4N90_RS04700, E4N91_RS04270, FJN16_RS09275, H1X50_RS00255, HO345_RS03995, TDE_RS09090, TFUB4_RS10460]
GO:0030554	adenyl nucleotide binding	GO_BiologicalProcess-GOA_08.04.2016_08h58	2.49036e-05	0.0208942	2.49036e-05	0.000199229	[2, 3, 4]	Group119	6.50759	30	[BFO_RS10475, BJT84_RS10360, E4N78_RS06840, E4N79_RS04230, E4N79_RS13035, E4N80_RS05980, E4N83_RS04115, E4N84_RS04455, E4N84_RS13215, E4N86_RS05675, E4N87_RS06875, E4N90_RS04700, E4N90_RS12800, E4N91_RS04270, FJN16_RS09275, H1X50_RS00255, H1X50_RS04050, H1X50_RS05910, HMPREF9194_RS02300, HMPREF9194_RS05660, HMPREF9194_RS10425, HO345_RS03995, HO345_RS11140, HRI97_RS01680, HRI97_RS04410, LI931_RS12…
GO:0030983	mismatched DNA binding	GO_BiologicalProcess-GOA_08.04.2016_08h58	1.76847e-11	1.67297e-08	3.98178e-09	2.46871e-07	[2, 3, 5]	Group120	6.87623	70	[BFO_RS01100, BFO_RS03130, BGK60_RS08265, BGK60_RS12285, BJT84_RS01065, BJU00_RS00975, BQ6428_RS05065, CF001_RS20535, CF002_RS10230, CF003_RS11210, CS059_RS03750, CS374_RS04865, CS387_RS07240, CS388_RS05265, CS543_RS00985, CS544_RS06140, CS545_RS00070, CS546_RS06490, CS548_RS01580, CS549_RS04650, CS550_RS09720, CUB95_RS03335, E4N77_RS08760, E4N78_RS07200, E4N79_RS06205, E4N80_RS00740, E4N80_RS039…
GO:0006298	mismatch repair	GO_BiologicalProcess-GOA_08.04.2016_08h58	4.86668e-07	0.000428754	3.98178e-09	2.46871e-07	[6, 7, 8]	Group120	5.10996	79	[BFO_RS03130, BFO_RS06505, BGK60_RS08265, BGK60_RS09195, BJT84_RS06325, BJU00_RS05990, BQ6428_RS05065, CF001_RS20535, CF002_RS10230, CF003_RS11210, CS059_RS01575, CS059_RS03750, CS374_RS04865, CS374_RS07135, CS387_RS07240, CS388_RS05265, CS543_RS00985, CS544_RS06140, CS545_RS00070, CS546_RS06490, CS548_RS01580, CS549_RS04650, CS550_RS09720, CUB95_RS03335, DWB79_RS01635, E4N77_RS08760, E4N79_RS035…
GO:0008890	glycine C-acetyltransferase activity	GO_BiologicalProcess-GOA_08.04.2016_08h58	2.07047e-25	2.09945e-22	5.18616e-22	6.4827e-20	[2, 3]	Group121	19.3416	47	[BFO_RS12340, BGK60_RS04210, BJT84_RS12285, BJU00_RS11980, BWX39_RS00425, CF001_RS17795, CF003_RS12985, CS374_RS07430, CS387_RS04675, CS388_RS07845, CS543_RS03885, CS545_RS02660, CS546_RS02675, CS548_RS09065, CS549_RS01790, E4N79_RS02925, E4N84_RS02990, E4N85_RS02735, E4N90_RS03030, E4N91_RS02995, EG14_RS09230, FJN16_RS06745, HO345_RS02755, KC155_RS02760, KCI35_RS06950, KDH82_RS02770, MCS24_RS058…
GO:0006567	threonine catabolic process	GO_BiologicalProcess-GOA_08.04.2016_08h58	2.99447e-21	3.00645e-18	5.18616e-22	6.4827e-20	[5, 6, 7, 8, 10]	Group121	19.2118	39	[BFO_RS12340, BGK60_RS04210, BJT84_RS12285, BJU00_RS11980, BWX39_RS00425, CF001_RS17795, CF003_RS12985, CS374_RS07430, CS387_RS04675, CS388_RS07845, CS543_RS03885, CS545_RS02660, CS546_RS02675, CS548_RS09065, CS549_RS01790, EG14_RS09230, FJN16_RS06745, KC155_RS02760, KCI35_RS06950, KDH82_RS02770, MCS24_RS05805, MCS25_RS02190, MCS27_RS02190, NF668_RS07720, NF669_RS07705, NY148_RS07035, NY149_RS082…
GO:0035556	intracellular signal transduction	GO_BiologicalProcess-GOA_08.04.2016_08h58	6.04371e-15	5.88053e-12	6.04371e-15	6.46677e-13	[3, 4, 5]	Group122	30.1587	19	[E4N77_RS06090, E4N79_RS12560, E4N80_RS03140, E4N80_RS11655, E4N83_RS03745, E4N84_RS12755, E4N85_RS12040, E4N86_RS03155, E4N86_RS11340, E4N87_RS01225, E4N87_RS09395, E4N90_RS04355, E4N91_RS08545, E4N91_RS12170, HGJ18_RS06670, HMPREF9194_RS03130, HO345_RS03665, TDE_RS00985, TDE_RS09415]
GO:0009190	cyclic nucleotide biosynthetic process	GO_BiologicalProcess-GOA_08.04.2016_08h58	6.04371e-15	5.88053e-12	6.04371e-15	6.46677e-13	[7, 8, 9]	Group122	30.1587	19	[E4N77_RS06090, E4N79_RS12560, E4N80_RS03140, E4N80_RS11655, E4N83_RS03745, E4N84_RS12755, E4N85_RS12040, E4N86_RS03155, E4N86_RS11340, E4N87_RS01225, E4N87_RS09395, E4N90_RS04355, E4N91_RS08545, E4N91_RS12170, HGJ18_RS06670, HMPREF9194_RS03130, HO345_RS03665, TDE_RS00985, TDE_RS09415]
GO:0008714	AMP nucleosidase activity	GO_BiologicalProcess-GOA_08.04.2016_08h58	8.61009e-08	7.68881e-05	8.61009e-08	4.21894e-06	[2, 3]	Group123	36.3636	8	[BFO_RS11940, BGK60_RS03800, BJT84_RS11870, BJU00_RS11575, FJN16_RS06335, TF3313_RS11925, TFKS16_RS12195, TFUB4_RS12020]
GO:0044209	AMP salvage	GO_BiologicalProcess-GOA_08.04.2016_08h58	4.02997e-09	3.67936e-06	8.61009e-08	4.21894e-06	[7, 8, 9, 10, 11, 12]	Group123	50	8	[BFO_RS11940, BGK60_RS03800, BJT84_RS11870, BJU00_RS11575, FJN16_RS06335, TF3313_RS11925, TFKS16_RS12195, TFUB4_RS12020]
GO:0044874	lipoprotein localization to outer membrane	GO_BiologicalProcess-GOA_08.04.2016_08h58	1.42046e-07	0.000126421	2.11465e-07	9.51592e-06	[3]	Group124	9.83607	24	[ADJ77_RS01035, C7120_RS08380, CTM62_RS04475, E4N77_RS06200, E4N79_RS03755, E4N83_RS00425, E4N83_RS03610, E4N84_RS03990, E4N85_RS03565, E4N86_RS02935, E4N87_RS09615, E4N90_RS04260, H1X50_RS11460, HGJ18_RS06775, HO345_RS00385, HO345_RS03580, J5A51_RS08185, KC155_RS05745, KDH82_RS05755, NF668_RS04535, NF669_RS04525, PIN17_RS07710, QN080_RS03985, QP877_RS03975]
GO:0042953	lipoprotein transport	GO_BiologicalProcess-GOA_08.04.2016_08h58	2.11465e-07	0.000187358	2.11465e-07	9.51592e-06	[5, 6, 7]	Group124	7.18336	38	[ADJ77_RS01035, C7120_RS08380, CTM62_RS04475, E4N77_RS06200, E4N78_RS00240, E4N79_RS03755, E4N79_RS11180, E4N83_RS00425, E4N83_RS03610, E4N84_RS03990, E4N84_RS04740, E4N85_RS03565, E4N85_RS04300, E4N85_RS10785, E4N86_RS02935, E4N86_RS05505, E4N87_RS07045, E4N87_RS09615, E4N90_RS04260, E4N90_RS04955, E4N90_RS10985, E4N91_RS10825, H1X50_RS11460, HGJ18_RS06095, HGJ18_RS06775, HO345_RS00385, HO345_RS…
GO:0006226	dUMP biosynthetic process	GO_BiologicalProcess-GOA_08.04.2016_08h58	1.68667e-05	0.0142018	1.68667e-05	0.0002024	[8, 9, 10, 11, 12]	Group125	6.34615	33	[BFO_RS06605, BJT84_RS06425, BJU00_RS06090, CF002_RS05580, CF003_RS16915, CS388_RS09680, CS544_RS01505, CS545_RS05110, CS546_RS00295, CS548_RS06695, CS549_RS09920, E4N77_RS02035, E4N79_RS08450, E4N83_RS07930, E4N84_RS08635, E4N85_RS07945, E4N86_RS02085, E4N87_RS10465, FJN16_RS11135, GWP40_RS10905, HGJ18_RS02130, HO345_RS02530, MCS24_RS03670, MCS25_RS04335, MCS27_RS04335, NY148_RS04900, NY151_RS07…
GO:0046081	dUTP catabolic process	GO_BiologicalProcess-GOA_08.04.2016_08h58	1.68667e-05	0.0142018	1.68667e-05	0.0002024	[7, 8, 9, 10, 11, 12]	Group125	6.34615	33	[BFO_RS06605, BJT84_RS06425, BJU00_RS06090, CF002_RS05580, CF003_RS16915, CS388_RS09680, CS544_RS01505, CS545_RS05110, CS546_RS00295, CS548_RS06695, CS549_RS09920, E4N77_RS02035, E4N79_RS08450, E4N83_RS07930, E4N84_RS08635, E4N85_RS07945, E4N86_RS02085, E4N87_RS10465, FJN16_RS11135, GWP40_RS10905, HGJ18_RS02130, HO345_RS02530, MCS24_RS03670, MCS25_RS04335, MCS27_RS04335, NY148_RS04900, NY151_RS07…
GO:0050066	lysine 2,3-aminomutase activity	GO_BiologicalProcess-GOA_08.04.2016_08h58	1.68404e-30	1.72109e-27	1.68404e-30	2.30713e-28	[4]	Group126	52.7273	29	[CF001_RS16045, CF002_RS04340, CF003_RS16365, CS374_RS10675, CS387_RS00555, CS388_RS08765, CS543_RS07420, CS544_RS00525, CS545_RS06020, CS546_RS10280, CS548_RS05705, CS550_RS05255, EG14_RS06185, MCS24_RS03150, MCS25_RS04860, MCS27_RS04860, NF668_RS04605, NF669_RS04595, NY148_RS04365, NY149_RS04380, NY151_RS06200, PGA7_RS04270, PGF_RS05575, PGN_RS05595, PGS_RS03590, PGTDC60_RS05015, PG_RS04710, QN…
GO:0046440	L-lysine metabolic process	GO_BiologicalProcess-GOA_08.04.2016_08h58	1.68404e-30	1.72109e-27	1.68404e-30	2.30713e-28	[7, 8, 10]	Group126	52.7273	29	[CF001_RS16045, CF002_RS04340, CF003_RS16365, CS374_RS10675, CS387_RS00555, CS388_RS08765, CS543_RS07420, CS544_RS00525, CS545_RS06020, CS546_RS10280, CS548_RS05705, CS550_RS05255, EG14_RS06185, MCS24_RS03150, MCS25_RS04860, MCS27_RS04860, NF668_RS04605, NF669_RS04595, NY148_RS04365, NY149_RS04380, NY151_RS06200, PGA7_RS04270, PGF_RS05575, PGN_RS05595, PGS_RS03590, PGTDC60_RS05015, PG_RS04710, QN…
GO:0019288	isopentenyl diphosphate biosynthetic process, methylerythritol 4-phosphate pathway	GO_BiologicalProcess-GOA_08.04.2016_08h58	3.11175e-05	0.0259831	3.11175e-05	0.00012447	[2, 3, 4]	Group127	4.48891	83	[BFO_RS04155, BFO_RS04875, BFO_RS08050, BGK60_RS01185, BGK60_RS06080, BGK60_RS08200, BJT84_RS04485, BJT84_RS05220, BJT84_RS07910, BJU00_RS03915, BJU00_RS04605, BJU00_RS07575, C7Y58_RS01400, CF002_RS01720, CF003_RS13575, CRECT_RS02830, CS059_RS00685, CS388_RS09685, CS545_RS05105, CS549_RS01205, E4N78_RS03980, E4N78_RS08785, E4N79_RS02270, E4N79_RS02520, E4N80_RS06585, E4N80_RS07800, E4N80_RS08100,…
GO:0050992	dimethylallyl diphosphate biosynthetic process	GO_BiologicalProcess-GOA_08.04.2016_08h58	4.49888e-06	0.00386004	3.11175e-05	0.00012447	[5, 6, 7]	Group127	7.25	29	[BFO_RS04155, BGK60_RS01185, BJT84_RS04485, BJU00_RS03915, C7Y58_RS01400, CF002_RS01720, CF003_RS13575, CRECT_RS02830, CS059_RS00685, CS549_RS01205, FJN16_RS04455, LK437_RS08010, MCS24_RS05245, MCS25_RS02760, MCS27_RS02750, NF668_RS07190, NF669_RS07175, NY148_RS06480, NY149_RS07720, PGA7_RS06325, PGS_RS06250, PGTDC60_RS07600, PG_RS02680, QN080_RS06850, QP877_RS06835, RDV57_RS08035, TF3313_RS04185…
GO:0019867	outer membrane	GO_BiologicalProcess-GOA_08.04.2016_08h58	1.9308e-08	1.7493e-05	2.24244e-08	1.21092e-06	[1, 2, 3, 4]	Group128	4.81348	120	[BFO_RS06285, BFO_RS08640, BFO_RS11190, BGK60_RS04355, BGK60_RS05370, BGK60_RS08000, BJT84_RS06130, BJT84_RS08525, BJT84_RS11100, BJU00_RS05525, BJU00_RS09415, BJU00_RS10815, BJU00_RS12125, BLV59_RS06545, BWX40_RS05960, CF001_RS13480, CF001_RS17100, CF002_RS01890, CF002_RS04135, CF002_RS08335, CF003_RS11675, CF003_RS15710, CS059_RS00500, CS059_RS05115, CS059_RS09230, CS374_RS08175, CS374_RS10125,…
GO:0065003	protein-containing complex assembly	GO_BiologicalProcess-GOA_08.04.2016_08h58	1.18742e-20	1.18861e-17	2.24244e-08	1.21092e-06	[5]	Group128	17.004	42	[BFO_RS11190, BGK60_RS05370, BJT84_RS11100, BJU00_RS10815, BLV59_RS06545, BWX40_RS05960, CF001_RS17100, CF002_RS04135, CF003_RS15710, CS059_RS09230, CS374_RS10125, CS387_RS00310, CS543_RS07170, CS546_RS09990, CS548_RS05425, CS550_RS05460, CTM50_RS00820, EG14_RS05420, FJN16_RS05600, HMPREF0670_RS01660, HMPREF9331_RS08175, KC155_RS05550, KDH82_RS05560, MCS24_RS02500, MCS25_RS05500, MCS27_RS05505, N…
GO:0030604	1-deoxy-D-xylulose-5-phosphate reductoisomerase activity	GO_BiologicalProcess-GOA_08.04.2016_08h58	3.49482e-12	3.32707e-09	4.99623e-12	4.54657e-10	[3, 4, 5]	Group129	8.39937	53	[BFO_RS08850, BGK60_RS02680, CF001_RS15960, CF002_RS03445, CF003_RS14985, CS059_RS10235, CS374_RS09425, CS387_RS10655, CS543_RS08900, CS544_RS02840, CS546_RS09285, CS548_RS04730, CS550_RS06435, E4N78_RS03980, E4N79_RS02270, E4N80_RS08100, E4N83_RS02115, E4N84_RS02275, E4N86_RS07810, E4N87_RS04745, E4N90_RS02170, E4N91_RS02345, EG14_RS07390, FJN16_RS13315, H1X50_RS05910, HGJ18_RS08140, HMPREF0670_…
GO:0070402	NADPH binding	GO_BiologicalProcess-GOA_08.04.2016_08h58	2.99493e-12	2.85417e-09	4.99623e-12	4.54657e-10	[3, 5]	Group129	10.5121	39	[BFO_RS08850, BGK60_RS02680, CF001_RS15960, CF002_RS03445, CF003_RS14985, CS059_RS10235, CS374_RS09425, CS387_RS10655, CS543_RS08900, CS544_RS02840, CS546_RS09285, CS548_RS04730, CS550_RS06435, EG14_RS07390, FJN16_RS13315, HMPREF0670_RS09810, KC155_RS04610, KCI35_RS05385, KDH82_RS04620, MCS24_RS01830, MCS25_RS06165, MCS27_RS06170, NF668_RS02980, NF669_RS02970, NY148_RS02845, NY149_RS03470, NY151_…
GO:1904047	S-adenosyl-L-methionine binding	GO_BiologicalProcess-GOA_08.04.2016_08h58	6.91073e-20	6.90382e-17	3.2074e-28	4.23376e-26	[1, 2, 3, 4, 5, 6]	Group130	4.6997	349	[BFO_RS00465, BFO_RS00640, BFO_RS02035, BFO_RS02425, BFO_RS02850, BFO_RS03560, BFO_RS03760, BFO_RS04510, BFO_RS04635, BFO_RS05670, BFO_RS06185, BFO_RS06355, BFO_RS06380, BFO_RS07235, BFO_RS09860, BFO_RS11640, BFO_RS11890, BFO_RS13345, BGK60_RS02350, BGK60_RS03060, BGK60_RS03225, BGK60_RS03750, BGK60_RS04740, BGK60_RS06930, BGK60_RS13085, BJT84_RS00390, BJT84_RS00585, BJT84_RS02920, BJT84_RS03940,…
GO:0051539	4 iron, 4 sulfur cluster binding	GO_BiologicalProcess-GOA_08.04.2016_08h58	2.61876e-33	2.67899e-30	3.2074e-28	4.23376e-26	[1, 2, 3, 4, 5, 6, 7]	Group130	5.37229	399	[BFO_RS00465, BFO_RS00640, BFO_RS02035, BFO_RS02425, BFO_RS02850, BFO_RS03500, BFO_RS03560, BFO_RS03760, BFO_RS05290, BFO_RS06185, BFO_RS07235, BFO_RS07595, BFO_RS11355, BFO_RS11890, BGK60_RS00100, BGK60_RS02350, BGK60_RS03060, BGK60_RS03750, BGK60_RS04740, BGK60_RS04805, BGK60_RS06930, BGK60_RS07295, BGK60_RS13085, BJT84_RS00390, BJT84_RS00585, BJT84_RS02920, BJT84_RS03675, BJT84_RS03875, BJT84_…
GO:1905887	autoinducer AI-2 transmembrane transport	GO_BiologicalProcess-GOA_08.04.2016_08h58	6.00401e-05	0.0497733	1.94281e-08	1.08798e-06	[2, 4]	Group131	5.94595	33	[AoKodu_RS12755, BFO_RS07320, BJT84_RS07160, E4N78_RS12615, E4N79_RS11795, E4N83_RS11055, E4N84_RS12040, E4N85_RS11330, E4N86_RS11445, E4N87_RS01120, E4N90_RS11635, E4N91_RS11445, EG14_RS00725, FJN16_RS11850, H1X50_RS05075, HO345_RS12095, HRI97_RS06650, KC155_RS00535, KCI35_RS08845, KDH82_RS00535, MCS24_RS08845, MCS25_RS08870, NF668_RS09910, NF669_RS09900, PGA7_RS08710, PGJ_RS08475, PGN_RS08925, …
GO:0015562	efflux transmembrane transporter activity	GO_BiologicalProcess-GOA_08.04.2016_08h58	1.56225e-08	1.41853e-05	1.94281e-08	1.08798e-06	[4, 6]	Group131	5.08475	102	[AoKodu_RS12755, BFO_RS00740, BFO_RS02070, BFO_RS03595, BFO_RS07320, BFO_RS12820, BFO_RS12990, BJT84_RS00695, BJT84_RS01670, BJT84_RS02010, BJT84_RS03975, BJT84_RS07160, BJU00_RS12625, CF001_RS20390, CF003_RS11060, CRECT_RS09310, CS059_RS03895, CS388_RS05400, CS545_RS00205, CS546_RS06340, CS548_RS01440, D468_RS0108250, E4N78_RS12615, E4N79_RS11795, E4N83_RS11055, E4N84_RS01840, E4N84_RS12040, E4N…
GO:0000345	cytosolic DNA-directed RNA polymerase complex	GO_BiologicalProcess-GOA_08.04.2016_08h58	4.53063e-05	0.0377401	1.04511e-13	1.05556e-11	[3]	Group132	4.30797	94	[ADJ80_RS01810, BFO_RS08480, BFO_RS08485, BGK60_RS01975, BGK60_RS01980, BJT84_RS08340, BJT84_RS08345, BJU00_RS07985, BJU00_RS07990, BKH20_RS01160, BKH21_RS02470, BKH22_RS05740, BKH23_RS12175, BKH24_RS10615, BQ6428_RS00615, C4N14_RS01860, CF002_RS00715, CRECT_RS09210, CS059_RS01645, CS388_RS07455, CS543_RS03500, CS544_RS08420, CS545_RS02265, CS549_RS02200, CTM55_RS06900, CTM61_RS02845, CUB95_RS017…
GO:0003899	DNA-directed 5'-3' RNA polymerase activity	GO_BiologicalProcess-GOA_08.04.2016_08h58	5.19841e-11	4.8865e-08	1.04511e-13	1.05556e-11	[6, 7, 8]	Group132	4.73985	174	[ADJ80_RS01810, BFO_RS06870, BFO_RS08480, BFO_RS08485, BGK60_RS01975, BGK60_RS01980, BGK60_RS08525, BJT84_RS06700, BJT84_RS08340, BJT84_RS08345, BJU00_RS06360, BJU00_RS07985, BJU00_RS07990, BKH20_RS01160, BKH21_RS02470, BKH22_RS05740, BKH23_RS12175, BKH24_RS10615, BQ6428_RS00615, C4N14_RS01860, CF001_RS19530, CF002_RS00715, CF002_RS09325, CF003_RS19725, CRECT_RS09210, CS059_RS01645, CS059_RS02980…
GO:0006351	transcription, DNA-templated	GO_BiologicalProcess-GOA_08.04.2016_08h58	7.73845e-12	7.34379e-09	1.04511e-13	1.05556e-11	[6, 7, 8, 9]	Group132	4.58755	213	[ADJ80_RS01810, AIF0345_RS08400, AIF0345_RS12080, BFO_RS06870, BFO_RS08480, BFO_RS08485, BFO_RS11975, BGK60_RS01975, BGK60_RS01980, BGK60_RS03835, BGK60_RS08525, BJT84_RS06700, BJT84_RS08340, BJT84_RS08345, BJT84_RS11905, BJU00_RS06360, BJU00_RS07985, BJU00_RS07990, BKH20_RS01160, BKH21_RS02470, BKH22_RS05740, BKH23_RS12175, BKH24_RS10615, BQ6428_RS00615, C4N14_RS01860, CF001_RS11885, CF001_RS195…
GO:0008324	cation transmembrane transporter activity	GO_BiologicalProcess-GOA_08.04.2016_08h58	3.46593e-07	0.000306734	1.719e-12	1.61586e-10	[5, 7]	Group133	4.89216	93	[BFO_RS12950, BGK60_RS05315, BGK60_RS10750, BJT84_RS11045, BJU00_RS12585, BWX40_RS04195, CF002_RS03195, CF003_RS13380, CS387_RS05215, CS388_RS08230, CS543_RS04285, CS543_RS09115, CS544_RS03085, CS544_RS09470, CS545_RS03050, CS546_RS02265, CS546_RS03180, CS548_RS08670, CS548_RS09570, CS549_RS01380, CS549_RS08405, DWB79_RS02790, E4N77_RS12200, E4N79_RS13110, E4N80_RS09885, E4N80_RS12465, E4N83_RS12…
GO:0006813	potassium ion transport	GO_BiologicalProcess-GOA_08.04.2016_08h58	6.18014e-15	6.00709e-12	1.719e-12	1.61586e-10	[7]	Group133	6.44007	108	[BFO_RS12950, BGK60_RS05315, BGK60_RS10750, BJT84_RS11045, BJU00_RS01895, BJU00_RS12585, BWX40_RS04195, CF001_RS20765, CF002_RS03195, CF002_RS10470, CF003_RS13380, CF003_RS21240, CS059_RS04085, CS374_RS04540, CS387_RS05215, CS387_RS07580, CS388_RS05025, CS388_RS08230, CS543_RS00760, CS543_RS04285, CS543_RS09115, CS544_RS03085, CS544_RS05900, CS544_RS09470, CS545_RS03050, CS545_RS10550, CS546_RS02…
GO:0015079	potassium ion transmembrane transporter activity	GO_BiologicalProcess-GOA_08.04.2016_08h58	5.85807e-13	5.60617e-10	1.719e-12	1.61586e-10	[7, 8, 9, 10]	Group133	8.48485	56	[BJU00_RS01895, CF001_RS20765, CF002_RS10470, CF003_RS21240, CS059_RS04085, CS374_RS04540, CS387_RS07580, CS388_RS05025, CS543_RS00760, CS544_RS05900, CS545_RS10550, CS546_RS05290, CS548_RS00400, CS549_RS04880, CS550_RS09480, D468_RS0111975, EG14_RS02105, EG14_RS02110, EL210_RS00230, HMPREF9193_RS01425, HMPREF9194_RS11190, HMPREF9194_RS11195, KC155_RS10380, KC155_RS10385, KCI35_RS10075, KCI35_RS1…
GO:0033711	4-phosphoerythronate dehydrogenase activity	GO_BiologicalProcess-GOA_08.04.2016_08h58	0	3.64338e-44	1.23227e-21	1.52801e-19	[4]	Group134	89.1892	33	[CF001_RS17120, CF002_RS04115, CF003_RS15690, CS059_RS09250, CS374_RS10105, CS387_RS00290, CS388_RS08505, CS544_RS00295, CS545_RS06270, CS546_RS09970, CS548_RS05405, CS549_RS07195, CS550_RS05480, EG14_RS05400, KC155_RS05530, KCI35_RS04775, KDH82_RS05540, MCS24_RS02480, MCS25_RS05520, MCS27_RS05525, NF668_RS03665, NF669_RS03655, NY148_RS03760, NY149_RS04100, NY151_RS05920, PGA7_RS03655, PGF_RS0659…
GO:0008615	pyridoxine biosynthetic process	GO_BiologicalProcess-GOA_08.04.2016_08h58	5.90647e-21	5.92419e-18	1.23227e-21	1.52801e-19	[5, 7]	Group134	7.99695	105	[BFO_RS02305, BFO_RS12510, BFO_RS12885, BGK60_RS04385, BGK60_RS12805, BJT84_RS02360, BJT84_RS12460, BJT84_RS12860, BJU00_RS01890, BJU00_RS12155, BJU00_RS12520, BKH16_RS10130, BKH17_RS06000, CF001_RS17120, CF002_RS04115, CF002_RS06930, CF002_RS10465, CF003_RS15690, CF003_RS18800, CF003_RS21235, CS059_RS09250, CS374_RS10105, CS387_RS00290, CS387_RS09445, CS388_RS03180, CS388_RS08505, CS544_RS00295,…
GO:0009240	isopentenyl diphosphate biosynthetic process	GO_BiologicalProcess-GOA_08.04.2016_08h58	1.32135e-06	0.00115353	1.23227e-21	1.52801e-19	[5, 6, 7]	Group134	6.21469	44	[BFO_RS02305, BGK60_RS12805, BJT84_RS02360, BJU00_RS01890, BKH16_RS10130, BKH17_RS06000, CF002_RS10465, CF003_RS21235, CS546_RS05285, CS548_RS00395, CS550_RS09485, E4N77_RS02290, E4N78_RS03765, E4N79_RS04250, E4N80_RS05960, E4N80_RS07210, E4N83_RS04135, E4N84_RS04475, E4N86_RS05655, E4N86_RS06945, E4N87_RS05610, E4N87_RS06895, E4N90_RS04720, E4N90_RS08135, E4N91_RS04290, E4N91_RS07785, FJN16_RS02…
GO:0009381	excinuclease ABC activity	GO_BiologicalProcess-GOA_08.04.2016_08h58	6.57929e-13	6.2898e-10	9.70647e-21	1.1939e-18	[3, 5]	Group135	6.42458	92	[BFO_RS04535, BFO_RS04815, BGK60_RS08755, BGK60_RS13255, BJT84_RS04865, BJT84_RS05125, BQ6428_RS05190, CF001_RS20715, CF002_RS10415, CF003_RS20130, CS374_RS04595, CS374_RS05290, CS387_RS06825, CS388_RS05080, CS388_RS05770, CS543_RS01400, CS544_RS06620, CS545_RS00575, CS545_RS10605, CS546_RS04865, CS546_RS05240, CS548_RS00350, CS548_RS10830, CS549_RS04135, CS550_RS09535, E4N77_RS03350, E4N77_RS082…
GO:0009380	excinuclease repair complex	GO_BiologicalProcess-GOA_08.04.2016_08h58	2.09566e-10	1.95106e-07	9.70647e-21	1.1939e-18	[3, 5, 6]	Group135	5.37897	110	[BFO_RS02385, BFO_RS04535, BFO_RS04815, BGK60_RS02305, BGK60_RS08755, BGK60_RS13255, BJT84_RS04865, BJT84_RS05125, BJU00_RS01970, BQ6428_RS05190, CF001_RS18285, CF001_RS20715, CF002_RS10415, CF003_RS20130, CS059_RS01725, CS374_RS04595, CS374_RS05290, CS374_RS06980, CS387_RS05220, CS387_RS06825, CS388_RS05080, CS388_RS05770, CS388_RS07375, CS543_RS01400, CS544_RS06620, CS545_RS00575, CS545_RS02185…
GO:0006289	nucleotide-excision repair	GO_BiologicalProcess-GOA_08.04.2016_08h58	9.70647e-21	9.72588e-18	9.70647e-21	1.1939e-18	[6, 7, 8]	Group135	5.96821	184	[BFO_RS02385, BFO_RS04535, BFO_RS04815, BFO_RS10925, BGK60_RS02305, BGK60_RS08755, BGK60_RS08990, BGK60_RS13255, BJT84_RS04865, BJT84_RS05125, BJT84_RS10815, BJU00_RS01970, BJU00_RS10500, BKH17_RS03465, BQ6428_RS05190, BQ6428_RS09700, C5N99_RS10335, CF001_RS16925, CF001_RS18285, CF001_RS20715, CF002_RS05205, CF002_RS10415, CF003_RS16535, CF003_RS20130, CRECT_RS10365, CS059_RS01725, CS059_RS08395,…
GO:0018826	methionine gamma-lyase activity	GO_BiologicalProcess-GOA_08.04.2016_08h58	3.1222e-10	2.89428e-07	3.1222e-10	2.34165e-08	[3]	Group136	19.5402	17	[CF001_RS18440, CS387_RS05380, CS544_RS08185, CS550_RS01195, E4N80_RS07510, E4N86_RS07210, E4N87_RS05345, E4N90_RS03010, EG14_RS09835, KC155_RS01330, KDH82_RS01330, LA319_RS04550, NF668_RS08620, NF669_RS08610, OE909_RS03575, PGF_RS07805, PGN_RS07705]
GO:0009087	methionine catabolic process	GO_BiologicalProcess-GOA_08.04.2016_08h58	3.1222e-10	2.89428e-07	3.1222e-10	2.34165e-08	[5, 6, 7, 8, 10]	Group136	19.5402	17	[CF001_RS18440, CS387_RS05380, CS544_RS08185, CS550_RS01195, E4N80_RS07510, E4N86_RS07210, E4N87_RS05345, E4N90_RS03010, EG14_RS09835, KC155_RS01330, KDH82_RS01330, LA319_RS04550, NF668_RS08620, NF669_RS08610, OE909_RS03575, PGF_RS07805, PGN_RS07705]
GO:0009093	cysteine catabolic process	GO_BiologicalProcess-GOA_08.04.2016_08h58	3.1222e-10	2.89428e-07	3.1222e-10	2.34165e-08	[5, 6, 7, 8, 10]	Group136	19.5402	17	[CF001_RS18440, CS387_RS05380, CS544_RS08185, CS550_RS01195, E4N80_RS07510, E4N86_RS07210, E4N87_RS05345, E4N90_RS03010, EG14_RS09835, KC155_RS01330, KDH82_RS01330, LA319_RS04550, NF668_RS08620, NF669_RS08610, OE909_RS03575, PGF_RS07805, PGN_RS07705]
GO:0071973	bacterial-type flagellum-dependent cell motility	GO_BiologicalProcess-GOA_08.04.2016_08h58	1.09075e-22	1.0973e-19	3.33183e-31	4.59792e-29	[1, 2, 3, 4, 5]	Group137	11.4007	70	[CRECT_RS04335, CRECT_RS10435, E4N72_RS03200, E4N73_RS04590, E4N76_RS02555, E4N77_RS02625, E4N78_RS03515, E4N78_RS07830, E4N79_RS00110, E4N79_RS06060, E4N79_RS07530, E4N79_RS07540, E4N79_RS08615, E4N79_RS08625, E4N80_RS01930, E4N80_RS06775, E4N80_RS08015, E4N83_RS00115, E4N83_RS05920, E4N83_RS05925, E4N83_RS07200, E4N83_RS07210, E4N83_RS08075, E4N84_RS00115, E4N84_RS02385, E4N84_RS06435, E4N84_RS…
GO:0009288	bacterial-type flagellum	GO_BiologicalProcess-GOA_08.04.2016_08h58	3.09195e-18	3.06412e-15	3.33183e-31	4.59792e-29	[2, 3, 5]	Group137	10.3679	62	[C5N99_RS00220, CRECT_RS07035, DWB79_RS07870, E4N72_RS03055, E4N77_RS02625, E4N77_RS12350, E4N79_RS00115, E4N79_RS06075, E4N79_RS07530, E4N79_RS07540, E4N79_RS13245, E4N79_RS13260, E4N80_RS06775, E4N80_RS12635, E4N83_RS00125, E4N83_RS05935, E4N83_RS07200, E4N83_RS07210, E4N83_RS12455, E4N84_RS00125, E4N84_RS06450, E4N84_RS07750, E4N84_RS07760, E4N84_RS13415, E4N85_RS00120, E4N85_RS05870, E4N85_RS…
GO:0003774	cytoskeletal motor activity	GO_BiologicalProcess-GOA_08.04.2016_08h58	5.29688e-08	4.7513e-05	3.33183e-31	4.59792e-29	[3, 4, 5]	Group137	10.0402	25	[CRECT_RS10435, E4N77_RS02625, E4N79_RS07530, E4N79_RS07540, E4N80_RS06775, E4N83_RS00125, E4N83_RS07200, E4N83_RS07210, E4N84_RS00125, E4N84_RS07750, E4N84_RS07760, E4N85_RS07220, E4N86_RS06490, E4N87_RS06060, E4N90_RS07665, E4N91_RS07390, H1X50_RS06600, HGJ18_RS02700, HMPREF1222_RS01120, HMPREF9194_RS07095, HO345_RS07350, HO345_RS09920, LK437_RS03270, OE909_RS08015, TDE_RS05845]
GO:0009654	photosystem II oxygen evolving complex	GO_BiologicalProcess-GOA_08.04.2016_08h58	1.85058e-05	0.0155634	1.85058e-05	0.000185058	[4]	Group138	38.4615	5	[E4N79_RS11220, E4N83_RS10595, E4N84_RS11510, E4N91_RS10860, OE909_RS11285]
GO:0015979	photosynthesis	GO_BiologicalProcess-GOA_08.04.2016_08h58	1.85058e-05	0.0155634	1.85058e-05	0.000185058	[4]	Group138	38.4615	5	[E4N79_RS11220, E4N83_RS10595, E4N84_RS11510, E4N91_RS10860, OE909_RS11285]
GO:0019898	extrinsic component of membrane	GO_BiologicalProcess-GOA_08.04.2016_08h58	1.85058e-05	0.0155634	1.85058e-05	0.000185058	[4]	Group138	38.4615	5	[E4N79_RS11220, E4N83_RS10595, E4N84_RS11510, E4N91_RS10860, OE909_RS11285]
GO:0030409	glutamate formimidoyltransferase activity	GO_BiologicalProcess-GOA_08.04.2016_08h58	4.12788e-19	4.10724e-16	1.62777e-16	1.83938e-14	[3]	Group139	16.8103	39	[BFO_RS03415, BGK60_RS04880, BJT84_RS03800, BJU00_RS03245, BWX39_RS04305, CF001_RS18510, CF002_RS00420, CS374_RS06750, CS544_RS08125, CS546_RS03400, CS548_RS09790, CS549_RS02490, CS550_RS01140, E4N77_RS10580, E4N80_RS12200, E4N83_RS11240, E4N90_RS11810, E4N91_RS11630, EG14_RS09895, FJN16_RS03780, HGJ18_RS11095, HMPREF0670_RS03520, HO345_RS12250, KC155_RS01390, KDH82_RS01390, MCS24_RS06455, NY148_…
GO:0030412	formimidoyltetrahydrofolate cyclodeaminase activity	GO_BiologicalProcess-GOA_08.04.2016_08h58	4.12788e-19	4.10724e-16	1.62777e-16	1.83938e-14	[3]	Group139	16.8103	39	[BFO_RS03415, BGK60_RS04880, BJT84_RS03800, BJU00_RS03245, BWX39_RS04305, CF001_RS18510, CF002_RS00420, CS374_RS06750, CS544_RS08125, CS546_RS03400, CS548_RS09790, CS549_RS02490, CS550_RS01140, E4N77_RS10580, E4N80_RS12200, E4N83_RS11240, E4N90_RS11810, E4N91_RS11630, EG14_RS09895, FJN16_RS03780, HGJ18_RS11095, HMPREF0670_RS03520, HO345_RS12250, KC155_RS01390, KDH82_RS01390, MCS24_RS06455, NY148_…
GO:0019556	histidine catabolic process to glutamate and formamide	GO_BiologicalProcess-GOA_08.04.2016_08h58	1.62777e-16	1.59684e-13	1.62777e-16	1.83938e-14	[5, 6, 7, 8, 9, 10]	Group139	13.8408	40	[BFO_RS03415, BGK60_RS04880, BJT84_RS03800, BJU00_RS03245, BWX39_RS04305, CF001_RS18510, CF002_RS00420, CS374_RS06750, CS544_RS08125, CS546_RS03400, CS548_RS09790, CS549_RS02490, CS550_RS01140, E4N77_RS10580, E4N80_RS12200, E4N83_RS11240, E4N90_RS11810, E4N91_RS11630, EG14_RS09895, FJN16_RS03780, FXY54_RS04080, HGJ18_RS11095, HMPREF0670_RS03520, HO345_RS12250, KC155_RS01390, KDH82_RS01390, MCS24_…
GO:0016903	oxidoreductase activity, acting on the aldehyde or oxo group of donors	GO_BiologicalProcess-GOA_08.04.2016_08h58	8.74987e-24	8.82862e-21	3.12029e-18	3.71315e-16	[1, 4]	Group140	12.0629	69	[BFO_RS12910, BGK60_RS10710, BJT84_RS12885, BJU00_RS12545, C7Y58_RS10110, CF002_RS01480, CF003_RS13315, CRECT_RS02010, CS388_RS08180, CS543_RS04240, CS545_RS02995, CS548_RS08720, CTM44_RS08510, CUB95_RS08455, CUC00_RS01430, E4N76_RS09245, E4N77_RS07000, E4N77_RS09165, E4N78_RS03965, E4N78_RS12465, E4N79_RS02915, E4N79_RS10130, E4N80_RS07500, E4N80_RS09725, E4N83_RS02775, E4N83_RS09600, E4N84_RS02…
GO:0030976	thiamine pyrophosphate binding	GO_BiologicalProcess-GOA_08.04.2016_08h58	1.72055e-19	1.71711e-16	3.12029e-18	3.71315e-16	[1, 2, 3, 4, 5, 7]	Group140	6.96238	124	[BFO_RS11670, BFO_RS11920, BFO_RS12910, BGK60_RS03255, BGK60_RS03780, BGK60_RS10710, BJT84_RS11600, BJT84_RS11850, BJT84_RS12885, BJU00_RS11305, BJU00_RS11555, BJU00_RS12545, BKH16_RS02865, BKH17_RS07840, BKH21_RS00515, BKH21_RS10985, BKH27_RS07660, C7Y58_RS10110, CF001_RS19135, CF002_RS01480, CF002_RS08905, CF003_RS13315, CRECT_RS02010, CS059_RS00365, CS374_RS08310, CS388_RS06545, CS388_RS08180,…
GO:0022900	electron transport chain	GO_BiologicalProcess-GOA_08.04.2016_08h58	3.22881e-19	3.21589e-16	3.12029e-18	3.71315e-16	[4]	Group140	7.1875	115	[BFO_RS11365, BFO_RS11370, BFO_RS11375, BFO_RS12910, BGK60_RS00110, BGK60_RS00120, BGK60_RS10710, BJT84_RS11280, BJT84_RS11285, BJT84_RS11290, BJT84_RS12885, BJU00_RS10990, BJU00_RS11000, BJU00_RS12545, C4N14_RS00530, C7Y58_RS00490, C7Y58_RS10110, CF002_RS01480, CF003_RS13315, CRECT_RS02010, CS388_RS08180, CS543_RS04240, CS545_RS02995, CS548_RS08720, CTM44_RS08510, CUB95_RS08455, CUC00_RS01430, E…
GO:0003916	DNA topoisomerase activity	GO_BiologicalProcess-GOA_08.04.2016_08h58	1.52024e-07	0.000134997	5.14647e-12	4.63183e-10	[3, 4]	Group141	4.92136	97	[ALW33_RS00055, BFO_RS06705, BFO_RS11815, BGK60_RS03555, BGK60_RS03675, BGK60_RS08700, BJT84_RS06525, BJT84_RS11745, BJU00_RS06185, BJU00_RS11450, BKH19_RS02860, BKH22_RS12005, CF001_RS11150, CF002_RS05035, CF002_RS07840, CS374_RS03645, CS374_RS09305, CS387_RS01440, CS387_RS10570, CS388_RS04095, CS543_RS08985, CS543_RS11245, CS544_RS09325, CS545_RS09620, CS546_RS06560, CS546_RS08910, CS546_RS1079…
GO:0003918	DNA topoisomerase type II (double strand cut, ATP-hydrolyzing) activity	GO_BiologicalProcess-GOA_08.04.2016_08h58	8.45879e-10	7.79054e-07	5.14647e-12	4.63183e-10	[3, 4, 5]	Group141	4.81123	144	[ALW33_RS00055, BFO_RS03300, BFO_RS04735, BFO_RS07390, BFO_RS11815, BGK60_RS03675, BGK60_RS07090, BGK60_RS07875, BJT84_RS03380, BJT84_RS05040, BJT84_RS07235, BJT84_RS11745, BJU00_RS03140, BJU00_RS06900, BJU00_RS11450, BKH19_RS02860, BKH22_RS12005, BLV59_RS08025, C5N99_RS11105, CF002_RS06590, CF003_RS18740, CRECT_RS00015, CS059_RS06255, CS059_RS06575, CS374_RS09305, CS387_RS09490, CS387_RS10570, C…
GO:0009330	DNA topoisomerase type II (double strand cut, ATP-hydrolyzing) complex	GO_BiologicalProcess-GOA_08.04.2016_08h58	2.44358e-09	2.23832e-06	5.14647e-12	4.63183e-10	[3, 5]	Group141	6.28571	66	[BFO_RS07390, BGK60_RS07090, BJT84_RS07235, BJU00_RS06900, BLV59_RS08025, CF003_RS18740, CRECT_RS00015, CS059_RS06255, CS387_RS09490, CS543_RS10255, CS544_RS03960, CS549_RS06710, DXN06_RS07945, E4N76_RS12665, E4N77_RS10575, E4N77_RS12625, E4N78_RS00350, E4N78_RS13715, E4N79_RS11985, E4N79_RS13515, E4N80_RS10945, E4N80_RS12895, E4N83_RS11245, E4N83_RS12725, E4N84_RS12245, E4N85_RS13015, E4N86_RS10…
GO:0006265	DNA topological change	GO_BiologicalProcess-GOA_08.04.2016_08h58	1.70729e-14	1.65607e-11	5.14647e-12	4.63183e-10	[5, 6, 7]	Group141	4.79682	229	[ADD47_RS01770, ALW33_RS00055, AMK43_RS05030, BFO_RS03300, BFO_RS04735, BFO_RS06705, BFO_RS07175, BFO_RS07390, BFO_RS11815, BGK60_RS03555, BGK60_RS03675, BGK60_RS06870, BGK60_RS07090, BGK60_RS07875, BGK60_RS08700, BJT84_RS03380, BJT84_RS05040, BJT84_RS06525, BJT84_RS07005, BJT84_RS07235, BJT84_RS11745, BJU00_RS03140, BJU00_RS06185, BJU00_RS06685, BJU00_RS06900, BJU00_RS11450, BKH19_RS02860, BKH22…
GO:0009975	cyclase activity	GO_BiologicalProcess-GOA_08.04.2016_08h58	2.07946e-13	2.00668e-10	2.07946e-13	2.07946e-11	[2, 4]	Group142	13.3065	33	[C5N99_RS00680, C5N99_RS02710, CRECT_RS08060, CRECT_RS11565, DWB79_RS00675, E4N72_RS09695, E4N79_RS11440, E4N80_RS00790, E4N80_RS00795, E4N80_RS10930, E4N83_RS10770, E4N84_RS11710, E4N85_RS10990, E4N86_RS00710, E4N86_RS00715, E4N86_RS10550, E4N87_RS02015, E4N87_RS11835, E4N87_RS11840, E4N90_RS11195, E4N91_RS11010, E4N91_RS11055, GWP40_RS02930, H1X50_RS05835, H1X50_RS09300, HGJ18_RS10675, HO345_RS…
GO:0009966	regulation of signal transduction	GO_BiologicalProcess-GOA_08.04.2016_08h58	3.43041e-05	0.0286096	2.07946e-13	2.07946e-11	[3, 4, 5]	Group142	9.24856	16	[C5N99_RS00680, CRECT_RS08060, CRECT_RS11565, DWB79_RS00675, E4N72_RS09695, E4N80_RS00790, E4N80_RS00795, E4N86_RS00710, E4N86_RS00715, E4N87_RS11835, E4N87_RS11840, GWP40_RS02930, HO345_RS08960, HO345_RS08965, LK437_RS00885, LK437_RS04410]
GO:0016849	phosphorus-oxygen lyase activity	GO_BiologicalProcess-GOA_08.04.2016_08h58	2.57941e-11	2.43497e-08	2.07946e-13	2.07946e-11	[4]	Group142	22.6667	17	[C5N99_RS02710, E4N79_RS11440, E4N80_RS10930, E4N83_RS10770, E4N84_RS11710, E4N85_RS10990, E4N86_RS10550, E4N87_RS02015, E4N90_RS11195, E4N91_RS11010, E4N91_RS11055, H1X50_RS05835, H1X50_RS09300, HGJ18_RS10675, HO345_RS12555, HRI97_RS01925, TDE_RS02000]
GO:0032555	purine ribonucleotide binding	GO_BiologicalProcess-GOA_08.04.2016_08h58	2.57941e-11	2.43497e-08	2.07946e-13	2.07946e-11	[4]	Group142	22.6667	17	[C5N99_RS02710, E4N79_RS11440, E4N80_RS10930, E4N83_RS10770, E4N84_RS11710, E4N85_RS10990, E4N86_RS10550, E4N87_RS02015, E4N90_RS11195, E4N91_RS11010, E4N91_RS11055, H1X50_RS05835, H1X50_RS09300, HGJ18_RS10675, HO345_RS12555, HRI97_RS01925, TDE_RS02000]
GO:0016616	oxidoreductase activity, acting on the CH-OH group of donors, NAD or NADP as acceptor	GO_BiologicalProcess-GOA_08.04.2016_08h58	7.25262e-08	6.48384e-05	1.70269e-05	0.000187296	[1, 2, 3]	Group143	5.67613	68	[BFO_RS02405, BFO_RS12140, BFO_RS13875, BGK60_RS04005, BGK60_RS05080, BJT84_RS02460, BJT84_RS12075, BJT84_RS13695, BJU00_RS11780, BJU00_RS13400, CASZ1_RS03105, CASZ2_RS03115, CF002_RS03855, CF003_RS14960, CPA42_RS03260, CS374_RS09400, CS387_RS11090, CS543_RS06340, CS544_RS00005, CS546_RS09715, CS548_RS05150, CS549_RS08615, E4N78_RS07130, F6X01_RS03255, FJN16_RS00435, FJN16_RS02900, FJN16_RS06535,…
GO:0003979	UDP-glucose 6-dehydrogenase activity	GO_BiologicalProcess-GOA_08.04.2016_08h58	5.61894e-08	5.03457e-05	1.70269e-05	0.000187296	[3]	Group143	7.45698	39	[BFO_RS12140, BGK60_RS04005, BJT84_RS12075, BJU00_RS11780, CASZ1_RS03105, CASZ2_RS03115, CF002_RS03855, CPA42_RS03260, CS387_RS11090, CS543_RS06340, CS544_RS00005, CS546_RS09715, CS548_RS05150, E4N78_RS07130, F6X01_RS03255, FJN16_RS06535, FNX46_RS03265, GWP40_RS11145, GWP43_RS02835, JO40_RS09365, KC155_RS05315, KCI35_RS04980, KDH82_RS05325, NF668_RS03435, NF669_RS03425, NY149_RS03875, OYC54_RS032…
GO:0000271	polysaccharide biosynthetic process	GO_BiologicalProcess-GOA_08.04.2016_08h58	6.76991e-06	0.00579505	1.70269e-05	0.000187296	[5]	Group143	5.10121	63	[BFO_RS12140, BFO_RS12745, BGK60_RS04005, BGK60_RS10535, BJT84_RS12075, BJT84_RS12695, BJU00_RS11780, BJU00_RS12375, C5N99_RS10380, CASZ1_RS03105, CASZ2_RS03115, CF002_RS03855, CF003_RS15375, CPA42_RS03260, CS387_RS11090, CS543_RS06340, CS544_RS00005, CS546_RS09715, CS548_RS05150, CTM44_RS08960, E4N78_RS07130, E4N80_RS03935, E4N80_RS09290, E4N86_RS03920, E4N87_RS08630, E4N91_RS09560, F6X01_RS0325…
GO:0006072	glycerol-3-phosphate metabolic process	GO_BiologicalProcess-GOA_08.04.2016_08h58	8.94215e-06	0.00758294	1.70269e-05	0.000187296	[5, 6]	Group143	7.98611	23	[BFO_RS13875, BGK60_RS05080, BJT84_RS13695, BJU00_RS13400, CF003_RS14960, CS374_RS09400, CS549_RS08615, FJN16_RS00435, MCS24_RS01805, MCS25_RS06190, MCS27_RS06195, NF668_RS02955, NF669_RS02945, NY148_RS02820, NY149_RS03445, PGA7_RS02740, PGJ_RS02450, PG_RS06035, QN080_RS03085, QP877_RS03080, TF3313_RS13980, TFKS16_RS14070, TFUB4_RS13825]
GO:0003735	structural constituent of ribosome	GO_BiologicalProcess-GOA_08.04.2016_08h58	0	0	0	0	[1, 2, 3, 4, 5, 6]	Group144	4.96248	2460	[AIF0345_RS10660, ALW21_RS09355, ALW33_RS09220, AM608_RS05645, AXF16_RS05200, AoKodu_RS03150, AoKodu_RS03155, B031_RS0108555, B031_RS0108560, B031_RS0108675, BCB71_RS07580, BCB71_RS09120, BFO_RS00025, BFO_RS01305, BFO_RS01310, BFO_RS06725, BFO_RS06740, BFO_RS06745, BFO_RS06750, BFO_RS06755, BFO_RS06760, BFO_RS06765, BFO_RS06770, BFO_RS06775, BFO_RS06780, BFO_RS06800, BFO_RS06805, BFO_RS06810, BFO…
GO:0022625	cytosolic large ribosomal subunit	GO_BiologicalProcess-GOA_08.04.2016_08h58	0	0	0	0	[3, 4, 6]	Group144	4.81432	1159	[AIF0345_RS10660, AM608_RS05645, AoKodu_RS03150, AoKodu_RS03155, B031_RS0108675, BCB71_RS09120, BFO_RS00025, BFO_RS01305, BFO_RS01310, BFO_RS06750, BFO_RS06760, BFO_RS06770, BFO_RS06780, BFO_RS06800, BFO_RS06820, BFO_RS06825, BFO_RS06835, BFO_RS06875, BFO_RS08210, BFO_RS08215, BFO_RS08460, BFO_RS08465, BFO_RS10435, BFO_RS13900, BFO_RS14745, BFO_RS14940, BFO_RS15275, BGK60_RS01610, BGK60_RS01955, …
GO:0000315	organellar large ribosomal subunit	GO_BiologicalProcess-GOA_08.04.2016_08h58	0	0	0	0	[4, 6]	Group144	5.14447	803	[AM608_RS05645, AoKodu_RS03150, AoKodu_RS03155, B031_RS0108675, BFO_RS01305, BFO_RS06760, BFO_RS06780, BFO_RS06800, BFO_RS06825, BFO_RS06835, BFO_RS08215, BFO_RS08460, BFO_RS10435, BFO_RS14745, BFO_RS14940, BFO_RS15275, BGK60_RS01610, BGK60_RS01955, BGK60_RS05480, BGK60_RS08565, BGK60_RS08570, BGK60_RS08580, BGK60_RS08605, BGK60_RS08620, BGK60_RS08625, BGK60_RS08645, BGK60_RS09685, BGK60_RS12500,…
GO:0006412	translation	GO_BiologicalProcess-GOA_08.04.2016_08h58	0	0	0	0	[4, 5, 6, 7]	Group144	4.77578	2590	[AIF0345_RS10660, ALW21_RS09355, ALW33_RS09220, AM608_RS05645, AXF16_RS05200, AoKodu_RS03150, AoKodu_RS03155, B031_RS0108555, B031_RS0108560, B031_RS0108675, BCB71_RS07580, BCB71_RS09120, BFO_RS00025, BFO_RS01305, BFO_RS01310, BFO_RS05805, BFO_RS06260, BFO_RS06725, BFO_RS06740, BFO_RS06745, BFO_RS06750, BFO_RS06755, BFO_RS06760, BFO_RS06765, BFO_RS06770, BFO_RS06775, BFO_RS06780, BFO_RS06800, BFO…
GO:0050568	protein-glutamine glutaminase activity	GO_BiologicalProcess-GOA_08.04.2016_08h58	2.1759e-08	1.96484e-05	3.18185e-08	1.62274e-06	[2, 7]	Group145	34.6154	9	[E4N77_RS09265, E4N79_RS10235, E4N83_RS09705, E4N84_RS10625, E4N85_RS09695, E4N86_RS09530, E4N90_RS10140, E4N91_RS09925, HO345_RS00555]
GO:0006482	protein demethylation	GO_BiologicalProcess-GOA_08.04.2016_08h58	1.45938e-08	1.32658e-05	3.18185e-08	1.62274e-06	[3, 6, 7]	Group145	36	9	[E4N77_RS09265, E4N79_RS10235, E4N83_RS09705, E4N84_RS10625, E4N85_RS09695, E4N86_RS09530, E4N90_RS10140, E4N91_RS09925, HO345_RS00555]
GO:0008984	protein-glutamate methylesterase activity	GO_BiologicalProcess-GOA_08.04.2016_08h58	2.1759e-08	1.96484e-05	3.18185e-08	1.62274e-06	[4, 7]	Group145	34.6154	9	[E4N77_RS09265, E4N79_RS10235, E4N83_RS09705, E4N84_RS10625, E4N85_RS09695, E4N86_RS09530, E4N90_RS10140, E4N91_RS09925, HO345_RS00555]
GO:0018277	protein deamination	GO_BiologicalProcess-GOA_08.04.2016_08h58	1.45938e-08	1.32658e-05	3.18185e-08	1.62274e-06	[5, 6]	Group145	36	9	[E4N77_RS09265, E4N79_RS10235, E4N83_RS09705, E4N84_RS10625, E4N85_RS09695, E4N86_RS09530, E4N90_RS10140, E4N91_RS09925, HO345_RS00555]
GO:0003755	peptidyl-prolyl cis-trans isomerase activity	GO_BiologicalProcess-GOA_08.04.2016_08h58	1.10814e-24	1.12033e-21	3.0793e-27	4.03389e-25	[1, 2, 4]	Group146	6.18028	205	[BFO_RS06520, BFO_RS06530, BFO_RS06550, BFO_RS08190, BFO_RS08820, BFO_RS10815, BFO_RS10820, BFO_RS10825, BGK60_RS02650, BGK60_RS09150, BGK60_RS09170, BGK60_RS09180, BGK60_RS09825, BJT84_RS03665, BJT84_RS06340, BJT84_RS06350, BJT84_RS06370, BJT84_RS08040, BJT84_RS08730, BJT84_RS10705, BJT84_RS10710, BJT84_RS10715, BJU00_RS05020, BJU00_RS06005, BJU00_RS06015, BJU00_RS06035, BJU00_RS08340, CF001_RS1…
GO:0051082	unfolded protein binding	GO_BiologicalProcess-GOA_08.04.2016_08h58	5.05783e-13	4.8454e-10	3.0793e-27	4.03389e-25	[1, 2, 3, 4, 5]	Group146	5.43181	139	[AIF0345_RS01140, AS203_RS08605, BFO_RS06550, BFO_RS07580, BGK60_RS07280, BGK60_RS09150, BJT84_RS06370, BJT84_RS07425, BJU00_RS06035, BJU00_RS07095, BQ6428_RS07205, C5N99_RS04325, CF001_RS10195, CF001_RS14040, CF002_RS00190, CF002_RS02425, CF003_RS10975, CF003_RS14295, CS059_RS04335, CS059_RS11085, CS374_RS04290, CS374_RS08725, CS387_RS03250, CS388_RS00665, CS388_RS04745, CS543_RS00495, CS543_RS0…
GO:0005854	nascent polypeptide-associated complex	GO_BiologicalProcess-GOA_08.04.2016_08h58	1.6904e-10	1.57545e-07	3.0793e-27	4.03389e-25	[4]	Group146	6.77083	65	[BFO_RS06550, BGK60_RS09150, BJT84_RS06370, BJU00_RS06035, CF001_RS14040, CF002_RS02425, CF003_RS14295, CS059_RS11085, CS374_RS08725, CS387_RS03250, CS388_RS00665, CS543_RS05405, CS544_RS02755, CS545_RS03935, CS546_RS01330, CS548_RS07725, CS549_RS00485, CS550_RS03220, CTM44_RS02395, CTM46_RS03830, CTM61_RS06270, CUB95_RS05130, CUC00_RS07550, E4N77_RS04745, E4N78_RS07970, E4N79_RS05190, E4N83_RS05…
GO:0051083	'de novo' cotranslational protein folding	GO_BiologicalProcess-GOA_08.04.2016_08h58	1.6904e-10	1.57545e-07	3.0793e-27	4.03389e-25	[4]	Group146	6.77083	65	[BFO_RS06550, BGK60_RS09150, BJT84_RS06370, BJU00_RS06035, CF001_RS14040, CF002_RS02425, CF003_RS14295, CS059_RS11085, CS374_RS08725, CS387_RS03250, CS388_RS00665, CS543_RS05405, CS544_RS02755, CS545_RS03935, CS546_RS01330, CS548_RS07725, CS549_RS00485, CS550_RS03220, CTM44_RS02395, CTM46_RS03830, CTM61_RS06270, CUB95_RS05130, CUC00_RS07550, E4N77_RS04745, E4N78_RS07970, E4N79_RS05190, E4N83_RS05…

## Sheet: stable cluster7 activated
ID	Term	Ontology Source	Term PValue	Term PValue Corrected with Bonferroni step down	Group PValue	Group PValue Corrected with Bonferroni step down	GOLevels	GOGroups	% Associated Genes	Nr. Genes	Associated Genes Found
GO:0001514	selenocysteine incorporation	GO_BiologicalProcess-GOA_08.04.2016_08h58	4.86142e-05	0.0426833	4.86142e-05	0.000145843	[7, 8, 9, 10]	Group00	4.59184	9	[E4N79_RS04005, E4N83_RS03845, E4N84_RS04220, E4N85_RS03800, E4N90_RS04440, GWP40_RS07475, GWP43_RS05115, GWP43_RS14555, HGJ18_RS06580]
GO:0005524	ATP binding	GO_BiologicalProcess-GOA_08.04.2016_08h58	1.5356e-21	1.46342e-18	1.5356e-21	8.29222e-20	[1, 2, 3, 4, 5, 6, 9]	Group01	1.13578	957	[ADD47_RS04085, AIF0345_RS00005, AIF0345_RS01245, AIF0345_RS01270, AIF0345_RS04780, AIF0345_RS05680, AIF0345_RS06810, AIF0345_RS09300, AIF0345_RS09485, AIF0345_RS10760, AIF0345_RS10830, AIF0345_RS11950, AIF0345_RS12740, AIF0345_RS13190, AIF0345_RS13925, AIF0345_RS14150, AIF0345_RS14595, AIF0345_RS14845, ALW21_RS10875, BCB71_RS04580, BCB71_RS09490, BFO_RS01830, BGK60_RS04605, BGK60_RS10265, BJT84_…
GO:0006548	histidine catabolic process	GO_BiologicalProcess-GOA_08.04.2016_08h58	1.152e-24	1.10131e-21	1.152e-24	6.5664e-23	[5, 6, 7, 8]	Group02	7.31261	40	[BCB71_RS03560, BGK60_RS04860, C7123_RS10950, CF002_RS00415, CS374_RS06745, CS387_RS05440, CS544_RS08120, CTM44_RS00805, CTM46_RS05165, CTM55_RS02435, CTM55_RS02440, CTM63_RS05135, CTM63_RS05140, CUB95_RS06805, CUB95_RS06810, CUC00_RS09130, E4N80_RS12670, E4N85_RS12780, E4N86_RS10260, E4N86_RS12325, E4N87_RS00235, E4N87_RS02305, E4N91_RS12955, EG14_RS09900, HMPREF1173_RS08345, HOO60_RS07745, J486…
GO:0006826	iron ion transport	GO_BiologicalProcess-GOA_08.04.2016_08h58	1.15328e-06	0.00104257	1.15328e-06	2.99853e-05	[8]	Group03	2.02667	38	[BWX40_RS11885, C4N14_RS08150, C5N99_RS04355, C5N99_RS09695, E4N77_RS06405, E4N78_RS09315, E4N78_RS11295, E4N79_RS02195, E4N79_RS02750, E4N80_RS09105, E4N80_RS11210, E4N83_RS02040, E4N83_RS12025, E4N85_RS02560, E4N85_RS12330, E4N86_RS07890, E4N86_RS11650, E4N87_RS00915, E4N87_RS04665, E4N91_RS02270, E4N91_RS02820, E4N91_RS03570, F453_RS0111805, H1X50_RS00385, H1X50_RS01705, H1X50_RS09185, HMPREF0…
GO:0006935	chemotaxis	GO_BiologicalProcess-GOA_08.04.2016_08h58	2.19603e-11	2.07305e-08	2.19603e-11	1.07606e-09	[3, 4]	Group04	4.52899	25	[C5N99_RS08110, DWB79_RS10615, E4N70_RS05745, E4N73_RS06405, E4N80_RS00190, E4N80_RS04195, E4N80_RS06765, E4N80_RS09815, E4N86_RS00170, E4N86_RS04175, E4N86_RS06480, E4N86_RS10630, E4N87_RS03035, E4N87_RS06070, E4N87_RS08375, E4N87_RS12385, GWP40_RS09090, GWP43_RS05240, GWP43_RS05255, H1X50_RS06940, HGJ18_RS09760, HMPREF1222_RS02510, HMPREF1222_RS06435, HO345_RS09930, OE909_RS08020]
GO:0008233	peptidase activity	GO_BiologicalProcess-GOA_08.04.2016_08h58	4.66296e-06	0.00417335	4.66296e-06	8.39333e-05	[1, 2, 3, 4, 5, 6]	Group05	1.98413	35	[BJT84_RS00450, BJT84_RS06045, BJU00_RS00280, C5N99_RS00055, C5N99_RS11950, DWB79_RS00055, DWB79_RS06415, E4N74_RS04055, E4N75_RS04455, E4N77_RS10345, E4N77_RS10620, E4N78_RS02080, E4N79_RS04905, E4N79_RS07570, E4N80_RS01375, E4N83_RS07240, E4N83_RS10725, E4N84_RS11660, E4N87_RS03730, FJN16_RS00985, FJN16_RS13795, GWP40_RS11685, HGJ18_RS05065, HGJ18_RS11125, HMPREF0389_RS01145, HMPREF0389_RS01985…
GO:0008615	pyridoxine biosynthetic process	GO_BiologicalProcess-GOA_08.04.2016_08h58	2.26613e-12	2.14376e-09	2.26613e-12	1.13307e-10	[5, 7]	Group06	3.12262	41	[C5N99_RS01095, CF001_RS20615, CF002_RS10315, CF003_RS20485, CS374_RS04950, CS387_RS07160, CS544_RS06050, CS545_RS10705, CS546_RS06220, CS548_RS01315, CS549_RS04735, CS550_RS09635, DWB79_RS01090, E4N70_RS09330, E4N77_RS05770, E4N78_RS06860, EG14_RS01965, GWP43_RS11655, HMPREF0389_RS06935, HO345_RS04020, KC155_RS09985, KDH82_RS09990, LA319_RS03555, LA319_RS04700, LA319_RS06370, MCS24_RS09425, MCS2…
GO:0008804	carbamate kinase activity	GO_BiologicalProcess-GOA_08.04.2016_08h58	5.50529e-06	0.00491622	5.50529e-06	8.80846e-05	[2, 4]	Group07	3.69393	14	[C5N99_RS05775, E4N70_RS03850, E4N72_RS03570, E4N73_RS04295, E4N75_RS09025, E4N80_RS01210, E4N83_RS01460, E4N86_RS01145, E4N87_RS11405, GWP40_RS02670, HMPREF0389_RS00485, HMPREF1222_RS11010, HO345_RS01735, SY1_RS01495]
GO:0008890	glycine C-acetyltransferase activity	GO_BiologicalProcess-GOA_08.04.2016_08h58	1.34322e-06	0.00121292	1.34322e-06	3.35804e-05	[2, 3]	Group08	4.93827	12	[BWX40_RS02205, CUB95_RS02330, DWB79_RS04415, E4N80_RS07485, E4N83_RS02785, E4N86_RS07185, E4N87_RS05370, GWP40_RS02300, GWP43_RS00020, LA319_RS06150, PI172_RS00095, PIN17_RS05460]
GO:0008987	quinolinate synthetase A activity	GO_BiologicalProcess-GOA_08.04.2016_08h58	3.83012e-06	0.00343945	3.83012e-06	7.27723e-05	[3]	Group09	4.46097	12	[CF002_RS06310, CS059_RS06890, CS374_RS01785, CS387_RS10125, CS543_RS09730, CS546_RS08195, CS548_RS03290, J4865_RS07540, KC155_RS07710, KDH82_RS07720, PGJ_RS01955, PGTDC60_RS03175]
GO:0009019	tRNA (guanine-N1-)-methyltransferase activity	GO_BiologicalProcess-GOA_08.04.2016_08h58	3.51758e-05	0.0309547	3.51758e-05	0.000140703	[8, 9, 10, 11, 12, 13, 14]	Group10	4.78723	9	[C5N99_RS08905, DWB79_RS08215, E4N72_RS08045, E4N74_RS00750, E4N76_RS01430, E4N86_RS08160, E4N87_RS04395, GWP40_RS08300, GWP43_RS08375]
GO:0005737	cytoplasm	GO_BiologicalProcess-GOA_08.04.2016_08h58	3.2031e-05	0.0282513	3.2031e-05	0.000192186	[1, 2, 3, 4, 5, 6, 7, 9]	Group11	1.02953	386	[AIF0345_RS01725, BCB71_RS01630, BCB71_RS05075, BCB71_RS07335, BGK60_RS05280, BJT84_RS11010, BJU00_RS10725, BKH17_RS10040, BKH18_RS12815, BKH32_RS06980, BKH32_RS07730, BQ6428_RS02780, BWX39_RS01375, BWX40_RS01875, BWX40_RS05590, BWX40_RS10315, C4N14_RS04685, C4N14_RS09520, C5N99_RS00280, C5N99_RS00315, C5N99_RS00695, C5N99_RS01095, C5N99_RS01475, C5N99_RS01530, C5N99_RS05760, C5N99_RS05895, C5N99…
GO:0009236	cobalamin biosynthetic process	GO_BiologicalProcess-GOA_08.04.2016_08h58	5.18867e-06	0.00463867	5.18867e-06	8.82073e-05	[1, 2, 3, 4]	Group12	1.58347	59	[BJT84_RS11355, CF001_RS11615, CF003_RS11770, CS387_RS08990, CS388_RS03605, CS544_RS00940, CS544_RS04475, CS545_RS09130, CS546_RS10695, CS548_RS02140, CS548_RS06130, CS550_RS08110, E4N75_RS12625, E4N76_RS12500, E4N77_RS09385, E4N78_RS03155, E4N79_RS02040, E4N80_RS08335, E4N80_RS08480, E4N80_RS09945, E4N83_RS05420, E4N83_RS09870, E4N84_RS05920, E4N84_RS10770, E4N84_RS10795, E4N85_RS09830, E4N85_RS…
GO:0009252	peptidoglycan biosynthetic process	GO_BiologicalProcess-GOA_08.04.2016_08h58	7.50417e-07	0.000680628	7.50417e-07	2.17621e-05	[2, 3, 4, 5, 6, 10]	Group13	1.25563	159	[AIF0345_RS10005, BFO_RS01825, BWX40_RS00160, C4N14_RS00125, C5N99_RS02000, C5N99_RS06180, C5N99_RS10190, C5N99_RS12405, CF001_RS15970, CF002_RS01595, CF002_RS02160, CF003_RS13450, CS059_RS00800, CS374_RS07885, CS374_RS07890, CS374_RS08435, CS374_RS09135, CS387_RS04210, CS387_RS04215, CS388_RS01500, CS388_RS01990, CS543_RS04340, CS545_RS03100, CS545_RS07515, CS546_RS02210, CS548_RS08605, CS549_RS…
GO:0009431	bacterial-type flagellum basal body, MS ring	GO_BiologicalProcess-GOA_08.04.2016_08h58	1.17685e-05	0.0104622	1.17685e-05	0.000129453	[3]	Group14	7.77778	7	[C5N99_RS11970, DWB79_RS11265, E4N70_RS05750, E4N73_RS07805, GWP40_RS05780, GWP43_RS05260, HRI97_RS07405]
GO:0015450	protein-transporting ATPase activity	GO_BiologicalProcess-GOA_08.04.2016_08h58	1.76524e-07	0.000161343	1.76524e-07	5.47224e-06	[5, 6, 7, 8, 9]	Group15	1.61537	74	[AIF0345_RS07840, BWX39_RS06900, BWX40_RS04965, C5N99_RS00675, C5N99_RS01830, CF001_RS17775, CF001_RS18235, CF003_RS12580, CF003_RS13005, CS059_RS01225, CS374_RS07035, CS387_RS04655, CS387_RS05170, CS388_RS07425, CS543_RS03905, CS544_RS08390, CS545_RS02235, CS549_RS01770, CS549_RS02230, CS550_RS01405, CS550_RS01980, CTM50_RS11895, CTM55_RS07830, CTM55_RS08575, CTM63_RS02280, CUB95_RS09595, DWB79_…
GO:0016051	carbohydrate biosynthetic process	GO_BiologicalProcess-GOA_08.04.2016_08h58	2.57713e-05	0.022756	2.57713e-05	0.000180399	[4]	Group16	5.7554	8	[DWB79_RS03985, E4N85_RS08290, E4N86_RS01715, E4N87_RS10835, GWP40_RS01415, GWP43_RS14105, H1X50_RS04780, HRI97_RS06980]
GO:0016149	translation release factor activity, codon specific	GO_BiologicalProcess-GOA_08.04.2016_08h58	1.22983e-05	0.0109208	1.22983e-05	0.000122983	[8, 9, 10, 11, 12, 13, 14]	Group17	3.23974	15	[BFO_RS05960, C5N99_RS10305, CBG57_RS03410, CF002_RS10135, CTM46_RS05995, CTM62_RS00415, DWB79_RS09610, E4N77_RS08240, E4N79_RS01500, GWP40_RS06935, HMPREF0389_RS00985, J5A59_RS07970, LA319_RS05225, PGJ_RS00315, PGTDC60_RS01545]
GO:0016832	aldehyde-lyase activity	GO_BiologicalProcess-GOA_08.04.2016_08h58	8.54719e-20	8.13693e-17	8.54719e-20	4.53001e-18	[1, 2, 3]	Group18	7.87402	30	[CF001_RS11720, CF002_RS07265, CF003_RS11865, CS059_RS05855, CS374_RS02800, CS387_RS09105, CS388_RS03515, CS543_RS10675, CS544_RS04370, CS545_RS09035, CS546_RS07175, CS548_RS02265, CS550_RS08030, EG14_RS04715, KC155_RS08675, KCI35_RS01370, KDH82_RS08680, LA319_RS03665, MCS24_RS06890, MCS25_RS01115, MCS27_RS01115, NY148_RS01090, NY149_RS01390, NY151_RS09610, PGA7_RS01025, PGF_RS01585, PGJ_RS01050,…
GO:0016887	ATP hydrolysis activity	GO_BiologicalProcess-GOA_08.04.2016_08h58	4.01219e-08	3.70726e-05	4.01219e-08	1.52463e-06	[1, 2, 3, 4, 5, 6]	Group19	1.16579	285	[ADD47_RS04085, AIF0345_RS01245, AIF0345_RS10830, AIF0345_RS13585, BCB71_RS04580, BGK60_RS03440, BJT84_RS00450, BJT84_RS06045, BKH16_RS04580, BKH16_RS07185, BKH31_RS08390, BWX39_RS03060, BWX39_RS06005, C4N14_RS10260, C5N99_RS00980, C5N99_RS01040, C5N99_RS01270, C5N99_RS01650, C5N99_RS01935, C5N99_RS02430, C5N99_RS02700, C5N99_RS03375, C5N99_RS04965, C5N99_RS05970, C5N99_RS06025, C5N99_RS06650, C5…
GO:0019363	pyridine nucleotide biosynthetic process	GO_BiologicalProcess-GOA_08.04.2016_08h58	1.27927e-21	1.22042e-18	1.27927e-21	7.03598e-20	[6, 7, 8, 9]	Group20	7.8759	33	[CF002_RS06300, CF003_RS18135, CS374_RS01775, CS387_RS10130, CS387_RS10135, CS388_RS02515, CS543_RS09740, CS544_RS03375, CS545_RS08040, CS546_RS08200, CS546_RS08205, CS548_RS03295, CS548_RS03300, CS549_RS08085, CS550_RS06990, HMPREF0389_RS05900, KC155_RS07700, KCI35_RS05890, KDH82_RS07710, LA319_RS06035, MCS24_RS00905, MCS25_RS07090, MCS27_RS07095, NF668_RS02470, NF669_RS02460, NY148_RS02030, NY1…
GO:0022900	electron transport chain	GO_BiologicalProcess-GOA_08.04.2016_08h58	2.58927e-09	2.40285e-06	2.58927e-09	1.0875e-07	[4]	Group21	2.5	40	[AXF16_RS00935, C5N99_RS01035, CF001_RS19085, CF002_RS08855, CS374_RS05970, CS387_RS06210, CS388_RS06595, CS543_RS02565, CS544_RS07585, CS545_RS01405, CS546_RS04040, CS548_RS10425, CS549_RS03240, CS550_RS00575, DWB79_RS01035, E4N72_RS01880, E4N73_RS02495, E4N74_RS08115, E4N86_RS09435, E4N87_RS03130, EG14_RS00080, H1X50_RS01515, HMPREF0389_RS02500, JO40_RS00390, KC155_RS02275, KCI35_RS07725, KDH82…
GO:0030246	carbohydrate binding	GO_BiologicalProcess-GOA_08.04.2016_08h58	4.39442e-08	4.05165e-05	4.39442e-08	1.62593e-06	[1, 2, 3]	Group22	2.48538	34	[C5N99_RS01105, C5N99_RS02655, C5N99_RS10415, CF002_RS05495, CF003_RS17145, CS543_RS08655, CS550_RS04065, DWB79_RS02650, DWB79_RS09720, E4N70_RS09340, E4N80_RS03640, E4N80_RS06075, E4N86_RS03620, E4N87_RS08930, HGJ18_RS03580, HMPREF1222_RS04785, KC155_RS06695, KDH82_RS06705, MCS24_RS03890, MCS25_RS04115, MCS27_RS04115, NF668_RS02210, NF668_RS04520, NF669_RS02200, NF669_RS04510, NY148_RS05120, PAR…
GO:0032991	protein-containing complex	GO_BiologicalProcess-GOA_08.04.2016_08h58	1.0035e-09	9.35263e-07	1.0035e-09	4.51575e-08	[3]	Group23	5.34125	18	[BGK60_RS03440, CS549_RS10345, CTM62_RS09595, CTM63_RS04105, CUC00_RS00135, EG14_RS01280, HMPREF0665_RS06745, HMPREF1173_RS06190, HMPREF1173_RS10005, J5A59_RS00440, J5A59_RS03370, J5A64_RS06390, KC155_RS05110, KCI35_RS03585, KDH82_RS05120, NY149_RS02715, NY151_RS04545, PGS_RS05215]
GO:0042910	xenobiotic transmembrane transporter activity	GO_BiologicalProcess-GOA_08.04.2016_08h58	4.86793e-08	4.47849e-05	4.86793e-08	1.70377e-06	[4, 5, 6]	Group24	2.27405	39	[BFO_RS01995, BFO_RS13430, BJT84_RS02085, C5N99_RS10775, CF002_RS04550, CS374_RS10885, CS549_RS09390, DWB79_RS05310, DWB79_RS10080, E4N74_RS08305, E4N77_RS09400, E4N80_RS08840, E4N80_RS11030, E4N84_RS11985, E4N86_RS10650, E4N87_RS01920, E4N90_RS10295, E4N90_RS11565, E4N91_RS10065, GWP40_RS12575, GWP40_RS12580, HGJ18_RS10975, HGJ18_RS11070, HMPREF9193_RS08855, HMPREF9194_RS00815, HMPREF9194_RS0882…
GO:0042953	lipoprotein transport	GO_BiologicalProcess-GOA_08.04.2016_08h58	1.48924e-05	0.0131947	1.48924e-05	0.000134032	[5, 6, 7]	Group25	3.02457	16	[BFO_RS10585, C3V39_RS00640, C5N99_RS11140, E4N77_RS09945, E4N78_RS05660, E4N80_RS05805, E4N80_RS10700, E4N86_RS10355, E4N87_RS02210, E4N91_RS04535, FJN16_RS09380, HMPREF1222_RS10740, HO345_RS12755, HRI97_RS11575, PIN17_RS05645, TDE_RS12720]
GO:0044283	small molecule biosynthetic process	GO_BiologicalProcess-GOA_08.04.2016_08h58	7.57413e-07	0.000686216	7.57413e-07	2.12076e-05	[3]	Group26	15.7895	6	[BFO_RS00455, BJT84_RS00370, BJU00_RS00295, FJN16_RS00920, TFKS16_RS00575, TFUB4_RS00360]
GO:0046118	7-methylguanosine biosynthetic process	GO_BiologicalProcess-GOA_08.04.2016_08h58	1.92003e-06	0.00172803	1.92003e-06	4.22406e-05	[4]	Group27	2.59179	24	[ALW21_RS11860, ALW23_RS11875, ALW33_RS11680, DWB79_RS09070, DXN06_RS08055, E4N79_RS01255, E4N80_RS01085, EGX38_RS01585, GDK37_RS07665, HMPREF0675_RS11715, LCQ46_RS01195, LI931_RS12350, OYC54_RS12460, PAC1_RS11860, PPA_RS11840, QQA41_RS12300, QQA42_RS12315, TIA1EST1_RS11610, TIA2EST22_RS11720, TIA2EST2_RS11585, TIA2EST36_RS11585, TIB1ST10_RS11855, TPCU426_RS12115, cbac_RS12240]
GO:0006402	mRNA catabolic process	GO_BiologicalProcess-GOA_08.04.2016_08h58	1.5579e-06	0.00140523	1.5579e-06	3.73897e-05	[5, 6, 7, 8]	Group28	2.15545	33	[BWX40_RS00860, C5N99_RS00255, C5N99_RS06125, C7Y58_RS01045, CTM50_RS08030, CTM55_RS04980, CTM62_RS06060, CUB95_RS03830, DWB79_RS00255, DWB79_RS06150, E4N70_RS07590, E4N72_RS07645, E4N73_RS05970, E4N79_RS08455, E4N80_RS11450, E4N85_RS11885, E4N86_RS11130, E4N87_RS01435, GWP40_RS04390, GWP40_RS10910, HMPREF0389_RS00645, HMPREF0389_RS01495, HMPREF1222_RS02985, HMPREF9194_RS03925, HRI97_RS03710, LA3…
GO:0070497	6-carboxy-5,6,7,8-tetrahydropterin synthase activity	GO_BiologicalProcess-GOA_08.04.2016_08h58	4.25024e-11	3.99948e-08	4.25024e-11	2.04012e-09	[3]	Group29	17.8571	10	[EG14_RS05680, KC155_RS06270, KDH82_RS06280, NF668_RS05090, NF669_RS05080, PGJ_RS04005, PGN_RS06210, PGTDC60_RS04270, QN080_RS04505, QP877_RS04495]
GO:0071705	nitrogen compound transport	GO_BiologicalProcess-GOA_08.04.2016_08h58	1.69196e-06	0.00152446	1.69196e-06	3.89152e-05	[4]	Group30	4.42177	13	[AIF0345_RS15420, BKH17_RS07235, C5N99_RS05140, E4N73_RS12460, E4N79_RS07345, E4N80_RS06600, E4N86_RS06320, E4N87_RS06230, E4N90_RS07465, HGJ18_RS02895, HO345_RS07150, SY1_RS10450, TDE_RS06050]
GO:0071949	FAD binding	GO_BiologicalProcess-GOA_08.04.2016_08h58	2.55934e-06	0.00230085	2.55934e-06	5.37462e-05	[1, 2, 3]	Group31	2.1785	31	[AIF0345_RS13265, C5N99_RS06345, C5N99_RS07050, C5N99_RS08130, CF001_RS15850, CS059_RS10130, CS387_RS10765, CS388_RS01860, CS543_RS08800, CS545_RS07105, CS546_RS09390, CS548_RS04835, CS550_RS06330, DWB79_RS07445, E4N70_RS09855, E4N73_RS10505, E4N80_RS12440, E4N86_RS12100, E4N87_RS00460, EG14_RS07290, GWP40_RS04645, KC155_RS04705, KDH82_RS04715, LA319_RS05805, NY149_RS03565, NY151_RS05065, PGF_RS0…
GO:1902600	proton transmembrane transport	GO_BiologicalProcess-GOA_08.04.2016_08h58	8.42139e-09	7.7982e-06	8.42139e-09	3.28434e-07	[6, 8]	Group32	2.72053	33	[ADK06_RS08950, C5N99_RS08705, CF001_RS15795, CF003_RS15165, CS374_RS09585, CS543_RS06070, CS544_RS06880, CS544_RS10470, CS550_RS06275, E4N76_RS05510, EG14_RS07235, FOC60_RS10820, HMPREF0389_RS04490, HMPREF0389_RS08125, HMPREF0734_RS09540, HO345_RS05110, KCI35_RS05235, LA319_RS04865, LA319_RS06980, MCS24_RS01995, MCS25_RS06005, MCS27_RS06010, NY148_RS03015, NY149_RS03620, PGA7_RS02920, PGF_RS0534…
KEGG:00970	Aminoacyl-tRNA biosynthesis	KEGG_25.05.2022	6.30864e-06	0.00562731	6.30864e-06	8.8321e-05	[-1]	Group33	1.14599	211	[BKH17_RS00260, BKH17_RS10040, BKH18_RS12815, BKH32_RS06980, BKH32_RS07730, BWX39_RS01375, BWX39_RS06000, BWX39_RS07910, C5N99_RS00695, C5N99_RS03225, C5N99_RS04225, C5N99_RS04230, C5N99_RS05760, C5N99_RS05825, C5N99_RS06075, C5N99_RS08640, C5N99_RS08830, C5N99_RS08855, C5N99_RS11790, C5N99_RS12265, C7123_RS01955, C7123_RS09015, C7123_RS12465, CF002_RS03415, CS059_RS03440, CS059_RS05165, CS059_RS…
GO:0006508	proteolysis	GO_BiologicalProcess-GOA_08.04.2016_08h58	1.29666e-07	0.000118774	1.29666e-07	4.27899e-06	[4, 5]	Group34	1.23503	196	[A4H34_RS07660, AIF0345_RS13585, BJU00_RS00280, BJU00_RS00890, BKH16_RS04085, BWX40_RS09190, BWX40_RS09240, C5N99_RS00060, C5N99_RS01045, C5N99_RS01270, C5N99_RS01465, C5N99_RS02205, C5N99_RS02820, C5N99_RS08625, C5N99_RS08715, C5N99_RS09090, C5N99_RS10375, C5N99_RS10420, CRECT_RS03100, CRECT_RS03765, CS059_RS01715, CS546_RS03175, CS548_RS09565, CS550_RS01365, CTM44_RS05895, CTM46_RS01600, CTM50_…
GO:0006397	mRNA processing	GO_BiologicalProcess-GOA_08.04.2016_08h58	4.66226e-11	4.38253e-08	4.66226e-11	2.19126e-09	[6, 7, 8]	Group35	29.6296	8	[C5N99_RS01980, E4N78_RS07760, E4N80_RS04865, E4N86_RS04860, E4N87_RS07690, HGJ18_RS04740, HO345_RS05220, TDE_RS07915]
GO:0008380	RNA splicing	GO_BiologicalProcess-GOA_08.04.2016_08h58	2.30548e-11	2.17407e-08	4.66226e-11	2.19126e-09	[6, 7, 8]	Group35	32	8	[C5N99_RS01980, E4N78_RS07760, E4N80_RS04865, E4N86_RS04860, E4N87_RS07690, HGJ18_RS04740, HO345_RS05220, TDE_RS07915]
GO:0009330	DNA topoisomerase type II (double strand cut, ATP-hydrolyzing) complex	GO_BiologicalProcess-GOA_08.04.2016_08h58	4.30476e-05	0.0378388	7.941e-07	2.14407e-05	[3, 5]	Group36	2.19048	23	[C5N99_RS08470, CF001_RS12130, CF002_RS06875, CS550_RS07625, DWB79_RS07780, DWB79_RS07785, EG14_RS05080, GWP40_RS07585, GWP40_RS07590, GWP43_RS04325, H1X50_RS11975, H1X50_RS11980, HMPREF0389_RS00065, HMPREF0665_RS09230, HRI97_RS12545, JO40_RS04480, KCI35_RS01750, NF668_RS01735, NF669_RS01730, PGF_RS01955, PGJ_RS01730, PGN_RS01970, PGTDC60_RS02625]
GO:0006265	DNA topological change	GO_BiologicalProcess-GOA_08.04.2016_08h58	7.941e-07	0.000718661	7.941e-07	2.14407e-05	[5, 6, 7]	Group36	1.55006	74	[AIF0345_RS01725, BWX40_RS02320, C5N99_RS08470, CF001_RS12130, CF002_RS06875, CF003_RS11265, CS059_RS05250, CS387_RS08485, CS388_RS02090, CS544_RS03670, CS544_RS04975, CS545_RS07615, CS549_RS05760, CS549_RS08530, CS550_RS07625, CTM63_RS04450, CTM63_RS07645, CUB95_RS05105, DWB79_RS07780, DWB79_RS07785, E4N78_RS05065, E4N85_RS02505, E4N90_RS07710, EG14_RS05080, GWP40_RS07585, GWP40_RS07590, GWP43_R…
GO:0009432	SOS response	GO_BiologicalProcess-GOA_08.04.2016_08h58	1.55924e-07	0.00014267	1.55924e-07	4.98956e-06	[2, 3, 5, 6]	Group37	2.39651	33	[BGK60_RS10265, C4N14_RS09520, C5N99_RS03975, CF002_RS05910, CS059_RS07710, CS374_RS00980, CS388_RS07475, CS388_RS09980, CS543_RS05975, CS544_RS01805, CS545_RS02285, CS545_RS04810, CS546_RS00600, CS548_RS07005, CS549_RS10235, CS550_RS03685, DWB79_RS03995, DWB79_RS10300, E4N83_RS08685, GWP40_RS01425, GWP43_RS07920, GWP43_RS14095, HMPREF0389_RS01380, KC155_RS07090, KCI35_RS02935, KDH82_RS07100, LA3…
GO:0008094	ATP-dependent activity, acting on DNA	GO_BiologicalProcess-GOA_08.04.2016_08h58	2.25996e-05	0.019978	1.55924e-07	4.98956e-06	[6]	Group37	2.34792	22	[C4N14_RS09520, CF002_RS05910, CS059_RS07710, CS374_RS00980, CS388_RS09980, CS543_RS05975, CS544_RS01805, CS545_RS04810, CS546_RS00600, CS548_RS07005, CS549_RS10235, CS550_RS03685, DWB79_RS10300, E4N83_RS08685, GWP43_RS07920, HMPREF0389_RS01380, KC155_RS07090, KCI35_RS02935, KDH82_RS07100, PGJ_RS04725, PGS_RS04940, PGTDC60_RS03530]
GO:0015221	lipopolysaccharide transmembrane transporter activity	GO_BiologicalProcess-GOA_08.04.2016_08h58	2.99421e-07	0.000273072	7.46294e-06	8.95553e-05	[3, 5]	Group38	2.64966	27	[C5N99_RS09580, C5N99_RS11025, CF001_RS13410, CF002_RS01830, CS387_RS03980, CS388_RS01265, CS544_RS09750, CS545_RS03335, CS549_RS01085, CS550_RS02620, CTM50_RS06625, DWB79_RS10330, E4N80_RS09835, EG14_RS08590, GWP43_RS06785, KC155_RS03370, KDH82_RS03380, LA319_RS00065, LA319_RS03505, NF668_RS07095, NF669_RS07080, PGF_RS03175, PGN_RS03185, PGS_RS06145, PGTDC60_RS07695, QN080_RS06760, QP877_RS06745]
GO:0015920	lipopolysaccharide transport	GO_BiologicalProcess-GOA_08.04.2016_08h58	7.46294e-06	0.00664201	7.46294e-06	8.95553e-05	[5, 6]	Group38	2.22589	27	[C5N99_RS09580, C5N99_RS11025, CF001_RS13410, CF002_RS01830, CS387_RS03980, CS388_RS01265, CS544_RS09750, CS545_RS03335, CS549_RS01085, CS550_RS02620, CTM50_RS06625, DWB79_RS10330, E4N80_RS09835, EG14_RS08590, GWP43_RS06785, KC155_RS03370, KDH82_RS03380, LA319_RS00065, LA319_RS03505, NF668_RS07095, NF669_RS07080, PGF_RS03175, PGN_RS03185, PGS_RS06145, PGTDC60_RS07695, QN080_RS06760, QP877_RS06745]
GO:0004553	hydrolase activity, hydrolyzing O-glycosyl compounds	GO_BiologicalProcess-GOA_08.04.2016_08h58	1.38458e-05	0.0122812	5.90606e-06	8.8591e-05	[1, 2, 3, 4]	Group39	1.52168	60	[BFO_RS00145, BFO_RS01370, BJU00_RS00145, BKH22_RS02650, C5N99_RS04660, CF001_RS10185, CF002_RS00180, CF003_RS10965, CF003_RS17175, CS059_RS04325, CS374_RS04300, CS387_RS07825, CS543_RS00505, CS544_RS05655, CS546_RS05540, CS548_RS00650, CS550_RS09240, DWB79_RS04670, E4N80_RS05195, E4N80_RS12785, E4N86_RS05145, E4N86_RS12440, E4N87_RS07405, EG14_RS02335, HGJ18_RS05040, HMPREF9194_RS03555, KC155_RS…
GO:0005975	carbohydrate metabolic process	GO_BiologicalProcess-GOA_08.04.2016_08h58	3.55071e-07	0.000323114	5.90606e-06	8.8591e-05	[3]	Group39	1.31355	139	[BFO_RS00145, BFO_RS01370, BJU00_RS00145, BKH22_RS02650, C5N99_RS01105, C5N99_RS04660, C5N99_RS10415, C5N99_RS11380, C5N99_RS12580, CF001_RS10185, CF001_RS18805, CF002_RS00180, CF002_RS05495, CF003_RS10965, CF003_RS17145, CF003_RS17170, CF003_RS17175, CS059_RS02215, CS059_RS04325, CS374_RS04300, CS387_RS07825, CS543_RS00505, CS543_RS08655, CS544_RS05655, CS546_RS05540, CS548_RS00650, CS550_RS0406…
GO:0016616	oxidoreductase activity, acting on the CH-OH group of donors, NAD or NADP as acceptor	GO_BiologicalProcess-GOA_08.04.2016_08h58	2.24413e-07	0.00020489	2.72197e-06	5.44394e-05	[1, 2, 3]	Group40	2.50417	30	[C5N99_RS01330, CF001_RS15985, CF002_RS03420, CS059_RS10260, CS387_RS10630, CS388_RS02005, CS543_RS08925, CS544_RS02865, CS545_RS07530, CS546_RS09260, CS548_RS04705, CS550_RS06460, DWB79_RS01325, EG14_RS05805, EG14_RS07415, KC155_RS04585, KCI35_RS05410, KDH82_RS04595, LA319_RS01425, LA319_RS07350, MCS24_RS02785, MCS25_RS05225, NY151_RS04945, PGA7_RS03935, PGF_RS05525, PGN_RS05545, PGN_RS05970, PG…
GO:0006072	glycerol-3-phosphate metabolic process	GO_BiologicalProcess-GOA_08.04.2016_08h58	1.15607e-13	1.0948e-10	2.72197e-06	5.44394e-05	[5, 6]	Group40	7.29167	21	[CF001_RS15985, CF002_RS03420, CS059_RS10260, CS387_RS10630, CS388_RS02005, CS543_RS08925, CS544_RS02865, CS545_RS07530, CS546_RS09260, CS548_RS04705, CS550_RS06460, EG14_RS07415, KC155_RS04585, KCI35_RS05410, KDH82_RS04595, LA319_RS07350, NY151_RS04945, PGF_RS05525, PGN_RS05545, PGS_RS04180, PGTDC60_RS09190]
GO:0016831	carboxy-lyase activity	GO_BiologicalProcess-GOA_08.04.2016_08h58	6.89038e-07	0.000625646	6.89038e-07	2.06711e-05	[1, 2, 3, 4]	Group41	3.46154	18	[CF001_RS11370, CS374_RS03430, CS387_RS08730, CS388_RS03860, CS543_RS11010, CS545_RS09385, EG14_RS04390, KC155_RS09060, KCI35_RS01000, KDH82_RS09065, LA319_RS03310, NY148_RS00730, NY149_RS01010, NY151_RS09955, PGA7_RS00705, PGF_RS01265, PGN_RS01280, PGS_RS01210]
GO:0008216	spermidine metabolic process	GO_BiologicalProcess-GOA_08.04.2016_08h58	1.40278e-10	1.313e-07	6.89038e-07	2.06711e-05	[7, 8]	Group41	6.04027	18	[CF001_RS11370, CS374_RS03430, CS387_RS08730, CS388_RS03860, CS543_RS11010, CS545_RS09385, EG14_RS04390, KC155_RS09060, KCI35_RS01000, KDH82_RS09065, LA319_RS03310, NY148_RS00730, NY149_RS01010, NY151_RS09955, PGA7_RS00705, PGF_RS01265, PGN_RS01280, PGS_RS01210]
GO:0006482	protein demethylation	GO_BiologicalProcess-GOA_08.04.2016_08h58	5.41111e-05	0.0474013	5.41111e-05	5.41111e-05	[3, 6, 7]	Group42	16	4	[C5N99_RS08110, E4N80_RS09815, E4N87_RS03035, HGJ18_RS09760]
GO:0018277	protein deamination	GO_BiologicalProcess-GOA_08.04.2016_08h58	5.41111e-05	0.0474013	5.41111e-05	5.41111e-05	[5, 6]	Group42	16	4	[C5N99_RS08110, E4N80_RS09815, E4N87_RS03035, HGJ18_RS09760]
GO:0004152	dihydroorotate dehydrogenase activity	GO_BiologicalProcess-GOA_08.04.2016_08h58	1.89075e-10	1.76785e-07	6.7502e-09	2.70008e-07	[2, 3]	Group43	3.10219	34	[C5N99_RS02410, CF002_RS04315, CF003_RS16390, CRECT_RS06085, CS059_RS09015, CS387_RS00530, CS388_RS08740, CS544_RS00500, CS545_RS06045, CS546_RS10255, CS548_RS05680, CS549_RS09625, CS550_RS05280, DWB79_RS02390, EG14_RS06210, KCI35_RS04565, LK437_RS11260, MCS24_RS03175, MCS25_RS04835, MCS27_RS04835, NF668_RS04580, NF669_RS04570, NY148_RS04390, NY149_RS04355, NY151_RS06175, PGA7_RS04295, PGF_RS0429…
GO:0006221	pyrimidine nucleotide biosynthetic process	GO_BiologicalProcess-GOA_08.04.2016_08h58	7.96882e-10	7.43491e-07	6.7502e-09	2.70008e-07	[6, 7, 8, 9]	Group43	2.29293	49	[BWX40_RS07315, C5N99_RS02410, C5N99_RS09605, CF002_RS04315, CF003_RS16390, CS059_RS09015, CS387_RS00530, CS388_RS08740, CS544_RS00500, CS545_RS06045, CS546_RS10255, CS548_RS05680, CS549_RS09625, CS550_RS05280, CTM55_RS02250, CTM62_RS08910, CTM63_RS04965, DWB79_RS02390, DWB79_RS08925, E4N77_RS09140, E4N86_RS09385, E4N87_RS03180, EG14_RS06210, GWP43_RS07330, HGJ18_RS09630, HMPREF0389_RS00335, HRI9…
GO:0035556	intracellular signal transduction	GO_BiologicalProcess-GOA_08.04.2016_08h58	1.55889e-05	0.0137961	1.55889e-05	0.000124711	[3, 4, 5]	Group44	9.52381	6	[DWB79_RS09330, E4N70_RS00655, E4N73_RS00965, E4N79_RS03900, E4N90_RS12345, HGJ18_RS11740]
GO:0009190	cyclic nucleotide biosynthetic process	GO_BiologicalProcess-GOA_08.04.2016_08h58	1.55889e-05	0.0137961	1.55889e-05	0.000124711	[7, 8, 9]	Group44	9.52381	6	[DWB79_RS09330, E4N70_RS00655, E4N73_RS00965, E4N79_RS03900, E4N90_RS12345, HGJ18_RS11740]
GO:0044780	bacterial-type flagellum assembly	GO_BiologicalProcess-GOA_08.04.2016_08h58	1.15796e-10	1.08501e-07	8.2717e-11	3.80498e-09	[1, 2, 3]	Group45	7.89474	15	[C5N99_RS00755, DWB79_RS07895, E4N77_RS12360, E4N79_RS13255, E4N80_RS12645, E4N86_RS12300, E4N87_RS00260, GWP40_RS09690, GWP43_RS03170, GWP43_RS03875, HMPREF9194_RS04775, HO345_RS12700, HRI97_RS07915, OE909_RS00340, TDE_RS00275]
GO:0006605	protein targeting	GO_BiologicalProcess-GOA_08.04.2016_08h58	9.54364e-11	8.95193e-08	8.2717e-11	3.80498e-09	[5, 6, 7, 8]	Group45	3.44444	31	[BCB71_RS09490, BWX40_RS11235, C4N14_RS01180, C5N99_RS05540, C7123_RS04310, CUB95_RS11445, DWB79_RS05560, DWB79_RS07895, E4N70_RS10835, E4N72_RS11075, E4N73_RS11685, E4N77_RS12360, E4N79_RS13255, E4N80_RS12645, E4N86_RS12300, E4N87_RS00260, GWP40_RS02685, GWP40_RS09690, GWP43_RS01635, GWP43_RS03875, HMPREF0389_RS07240, HMPREF1222_RS06170, HMPREF9194_RS04775, HO345_RS12700, HRI97_RS07915, LA319_RS…
GO:0030288	outer membrane-bounded periplasmic space	GO_BiologicalProcess-GOA_08.04.2016_08h58	9.67351e-08	8.87061e-05	9.67351e-08	3.28899e-06	[1, 2, 3, 4, 5, 6, 7]	Group46	2.21339	39	[C5N99_RS00080, C5N99_RS00085, C5N99_RS03195, C5N99_RS12200, DWB79_RS00080, DWB79_RS00085, DWB79_RS03190, DWB79_RS11490, E4N70_RS04165, E4N70_RS04170, E4N72_RS03970, E4N72_RS03975, E4N73_RS04585, E4N79_RS02480, E4N80_RS03080, E4N83_RS02320, E4N86_RS03095, E4N86_RS03100, E4N86_RS07555, E4N87_RS05000, E4N87_RS09450, E4N87_RS09455, GWP40_RS00515, GWP40_RS07620, GWP43_RS01405, GWP43_RS12425, H1X50_RS…
GO:0045861	negative regulation of proteolysis	GO_BiologicalProcess-GOA_08.04.2016_08h58	2.73473e-10	2.55424e-07	9.67351e-08	3.28899e-06	[5, 6, 7]	Group46	8.23529	14	[C5N99_RS12200, DWB79_RS11490, E4N80_RS03080, E4N86_RS03095, E4N86_RS03100, E4N87_RS09450, E4N87_RS09455, GWP40_RS07620, H1X50_RS02155, H1X50_RS02160, HGJ18_RS03275, HMPREF9194_RS07550, HMPREF9194_RS07555, TDE_RS06370]
GO:0046428	1,4-dihydroxy-2-naphthoate octaprenyltransferase activity	GO_BiologicalProcess-GOA_08.04.2016_08h58	2.50169e-11	2.35659e-08	4.54921e-08	1.63772e-06	[2, 3]	Group47	4.93562	23	[CF002_RS00230, CF003_RS21080, CS059_RS04390, CS374_RS04250, CS387_RS07895, CS543_RS00450, CS544_RS05605, CS546_RS05600, CS548_RS00710, KCI35_RS00240, LA319_RS07615, MCS24_RS10000, MCS25_RS10025, MCS27_RS10005, NY148_RS10250, NY149_RS00240, NY151_RS10960, PGA7_RS09810, PGJ_RS09830, PGTDC60_RS00225, PG_RS09710, QN080_RS00250, QP877_RS00250]
GO:0009234	menaquinone biosynthetic process	GO_BiologicalProcess-GOA_08.04.2016_08h58	4.54921e-08	4.18982e-05	4.54921e-08	1.63772e-06	[6]	Group47	2.15647	43	[BGK60_RS01995, BWX39_RS07825, BWX39_RS07830, BWX40_RS04020, CF002_RS00230, CF003_RS21080, CRECT_RS03690, CS059_RS04390, CS374_RS04250, CS387_RS07895, CS543_RS00450, CS544_RS05605, CS546_RS05600, CS548_RS00710, CS550_RS03920, CTM44_RS06680, CTM62_RS03475, CUB95_RS00695, CUB95_RS00700, CUC00_RS03265, EG14_RS01095, EII41_RS07695, FJN16_RS12985, HMPREF1173_RS12650, J5A70_RS07630, KCI35_RS00240, LA31…
GO:0005198	structural molecule activity	GO_BiologicalProcess-GOA_08.04.2016_08h58	3.46074e-07	0.000315274	4.84249e-16	2.51809e-14	[1, 2, 3, 4]	Group48	1.63619	68	[AXF16_RS04230, C5N99_RS05915, C5N99_RS06205, C5N99_RS06910, C5N99_RS11960, C5N99_RS11970, DWB79_RS05935, DWB79_RS05940, DWB79_RS06230, DWB79_RS11250, DWB79_RS11265, E4N70_RS05745, E4N70_RS05750, E4N70_RS09495, E4N70_RS10800, E4N70_RS10805, E4N72_RS09585, E4N72_RS11040, E4N72_RS11045, E4N73_RS04780, E4N73_RS07805, E4N73_RS10155, E4N73_RS11650, E4N74_RS01865, E4N75_RS01865, E4N76_RS00085, E4N77_RS…
GO:0071973	bacterial-type flagellum-dependent cell motility	GO_BiologicalProcess-GOA_08.04.2016_08h58	6.141e-39	5.88308e-36	4.84249e-16	2.51809e-14	[1, 2, 3, 4, 5]	Group48	9.12052	56	[C5N99_RS00080, C5N99_RS00085, C5N99_RS06205, C5N99_RS06910, C5N99_RS11980, DWB79_RS00080, DWB79_RS00085, DWB79_RS06230, DWB79_RS11275, E4N70_RS04165, E4N70_RS04170, E4N70_RS09495, E4N70_RS10800, E4N70_RS10805, E4N72_RS03970, E4N72_RS03975, E4N72_RS09585, E4N72_RS11040, E4N72_RS11045, E4N73_RS03940, E4N73_RS04585, E4N73_RS10155, E4N73_RS11650, E4N74_RS01865, E4N75_RS01865, E4N79_RS06065, E4N80_RS…
GO:0042626	ATPase-coupled transmembrane transporter activity	GO_BiologicalProcess-GOA_08.04.2016_08h58	0	8.40779e-44	0	2.94273e-44	[6, 8]	Group49	1.84359	405	[AIF0345_RS01245, AIF0345_RS01475, AIF0345_RS10830, AIF0345_RS14150, BFO_RS15985, BJT84_RS00450, BJT84_RS06045, C4N14_RS01145, C4N14_RS08150, C4N14_RS10260, C5N99_RS00240, C5N99_RS00245, C5N99_RS02700, C5N99_RS04355, C5N99_RS05065, C5N99_RS05370, C5N99_RS05390, C5N99_RS05425, C5N99_RS05430, C5N99_RS05475, C5N99_RS05480, C5N99_RS05970, C5N99_RS06025, C5N99_RS07685, C5N99_RS09695, C5N99_RS09895, C5…
GO:0140359	ABC-type transporter activity	GO_BiologicalProcess-GOA_08.04.2016_08h58	5.58155e-16	5.29689e-13	0	2.94273e-44	[7, 9]	Group49	1.44567	250	[AIF0345_RS01245, AIF0345_RS01475, AIF0345_RS10830, BFO_RS15985, BJT84_RS00450, BJT84_RS06045, C4N14_RS08150, C4N14_RS10260, C5N99_RS00240, C5N99_RS00245, C5N99_RS04355, C5N99_RS05065, C5N99_RS05970, C5N99_RS06025, C5N99_RS07685, C5N99_RS09695, C5N99_RS11365, C5N99_RS11470, C5N99_RS11475, C5N99_RS11920, C5N99_RS12090, C7Y58_RS09830, CTM44_RS01900, CTM44_RS01960, DWB79_RS11385, E4N70_RS01200, E4N7…
GO:0006414	translational elongation	GO_BiologicalProcess-GOA_08.04.2016_08h58	6.23061e-08	5.7197e-05	1.19982e-09	5.15922e-08	[5, 6, 7, 8]	Group50	1.68766	71	[BWX39_RS02760, BWX40_RS03405, C5N99_RS03810, C5N99_RS09330, C5N99_RS10180, CTM61_RS02805, CTM61_RS05840, CTM62_RS04145, CTM63_RS00815, DWB79_RS03170, DWB79_RS03825, DWB79_RS09490, E4N70_RS00910, E4N70_RS11080, E4N72_RS00910, E4N72_RS11300, E4N73_RS01215, E4N74_RS11495, E4N75_RS12760, E4N76_RS12630, E4N77_RS01575, E4N78_RS04000, E4N78_RS09660, E4N79_RS04005, E4N80_RS01795, E4N80_RS02140, E4N83_RS…
GO:0003746	translation elongation factor activity	GO_BiologicalProcess-GOA_08.04.2016_08h58	1.19982e-09	1.11583e-06	1.19982e-09	5.15922e-08	[6, 7, 8, 9, 10, 11, 12]	Group50	1.79104	78	[BWX39_RS02760, BWX40_RS03405, C5N99_RS03810, C5N99_RS09330, C5N99_RS10180, CTM44_RS07060, CTM61_RS02805, CTM61_RS05840, CTM62_RS03155, CTM62_RS04145, CTM63_RS00815, DWB79_RS03170, DWB79_RS03825, DWB79_RS09490, E4N70_RS00910, E4N70_RS11080, E4N72_RS00910, E4N72_RS11300, E4N73_RS01215, E4N74_RS11495, E4N75_RS12760, E4N76_RS12630, E4N77_RS01575, E4N78_RS04000, E4N78_RS09660, E4N79_RS04005, E4N80_RS…
GO:0004814	arginine-tRNA ligase activity	GO_BiologicalProcess-GOA_08.04.2016_08h58	1.0854e-09	1.01051e-06	1.0854e-09	4.77575e-08	[3]	Group51	3.19489	30	[BWX40_RS01875, C5N99_RS05760, CS059_RS06010, CS374_RS02655, CS387_RS09250, CS388_RS03380, CS544_RS04215, CS545_RS08900, CS546_RS07315, CS548_RS02405, CS549_RS06470, CS550_RS07870, CSHOW_RS08035, CTM50_RS09265, CUB95_RS02690, DWB79_RS05785, G448_RS0110060, H1X50_RS04230, HMPREF0389_RS01210, KC155_RS08535, KDH82_RS08540, LA319_RS01835, NF668_RS01600, NF669_RS01595, NY149_RS01535, PGS_RS01645, PI17…
GO:0006420	arginyl-tRNA aminoacylation	GO_BiologicalProcess-GOA_08.04.2016_08h58	1.0854e-09	1.01051e-06	1.0854e-09	4.77575e-08	[6, 7, 8, 9, 10, 11]	Group51	3.19489	30	[BWX40_RS01875, C5N99_RS05760, CS059_RS06010, CS374_RS02655, CS387_RS09250, CS388_RS03380, CS544_RS04215, CS545_RS08900, CS546_RS07315, CS548_RS02405, CS549_RS06470, CS550_RS07870, CSHOW_RS08035, CTM50_RS09265, CUB95_RS02690, DWB79_RS05785, G448_RS0110060, H1X50_RS04230, HMPREF0389_RS01210, KC155_RS08535, KDH82_RS08540, LA319_RS01835, NF668_RS01600, NF669_RS01595, NY149_RS01535, PGS_RS01645, PI17…
GO:0004822	isoleucine-tRNA ligase activity	GO_BiologicalProcess-GOA_08.04.2016_08h58	6.945e-06	0.00618799	6.945e-06	9.0285e-05	[3]	Group52	2.46517	23	[BCB71_RS05075, BKH17_RS10040, BWX40_RS10315, C5N99_RS12265, C7123_RS12465, CTM44_RS11850, CTM46_RS09435, CTM55_RS09925, CUC00_RS10035, DWB79_RS11555, E4N72_RS02735, E4N77_RS09015, E4N91_RS00550, GWP40_RS06110, GWP43_RS04195, HMPREF0389_RS04810, HMPREF9194_RS05875, HOO60_RS00365, HW274_RS08560, LA319_RS05690, PI172_RS09790, PIN17_RS00110, PIOMA14_RS11830]
GO:0006428	isoleucyl-tRNA aminoacylation	GO_BiologicalProcess-GOA_08.04.2016_08h58	6.945e-06	0.00618799	6.945e-06	9.0285e-05	[6, 7, 8, 9, 10, 11]	Group52	2.46517	23	[BCB71_RS05075, BKH17_RS10040, BWX40_RS10315, C5N99_RS12265, C7123_RS12465, CTM44_RS11850, CTM46_RS09435, CTM55_RS09925, CUC00_RS10035, DWB79_RS11555, E4N72_RS02735, E4N77_RS09015, E4N91_RS00550, GWP40_RS06110, GWP43_RS04195, HMPREF0389_RS04810, HMPREF9194_RS05875, HOO60_RS00365, HW274_RS08560, LA319_RS05690, PI172_RS09790, PIN17_RS00110, PIOMA14_RS11830]
GO:0004088	carbamoyl-phosphate synthase (glutamine-hydrolyzing) activity	GO_BiologicalProcess-GOA_08.04.2016_08h58	4.32983e-06	0.00387952	4.19254e-13	2.1382e-11	[2, 3]	Group53	2.46914	24	[CF003_RS13205, CS374_RS07655, CS387_RS04440, CS543_RS04110, CS549_RS01570, CTM46_RS07720, CTM50_RS12010, CTM50_RS12015, CTM55_RS08690, CTM62_RS02355, CTM63_RS02490, CUB95_RS09485, J5A59_RS07345, J5A70_RS03290, MCS24_RS05595, MCS25_RS02405, MCS27_RS02405, NY148_RS06830, PGA7_RS06665, PGJ_RS06365, PG_RS02345, PIOMA14_RS03550, QN080_RS07170, QP877_RS07155]
GO:0005951	carbamoyl-phosphate synthase complex	GO_BiologicalProcess-GOA_08.04.2016_08h58	4.27153e-08	3.94262e-05	4.19254e-13	2.1382e-11	[3]	Group53	3.21285	24	[CF003_RS13205, CS374_RS07655, CS387_RS04440, CS543_RS04110, CS549_RS01570, CTM46_RS07720, CTM50_RS12010, CTM50_RS12015, CTM55_RS08690, CTM62_RS02355, CTM63_RS02490, CUB95_RS09485, J5A59_RS07345, J5A70_RS03290, MCS24_RS05595, MCS25_RS02405, MCS27_RS02405, NY148_RS06830, PGA7_RS06665, PGJ_RS06365, PG_RS02345, PIOMA14_RS03550, QN080_RS07170, QP877_RS07155]
GO:0009220	pyrimidine ribonucleotide biosynthetic process	GO_BiologicalProcess-GOA_08.04.2016_08h58	1.13429e-14	1.0753e-11	4.19254e-13	2.1382e-11	[7, 8, 9, 10]	Group53	2.49176	68	[CF001_RS18370, CF003_RS12440, CF003_RS13205, CF003_RS15045, CS059_RS01810, CS374_RS07655, CS387_RS04440, CS387_RS05305, CS543_RS03330, CS543_RS04110, CS544_RS08255, CS546_RS03270, CS546_RS09345, CS548_RS04790, CS549_RS01570, CTM46_RS07720, CTM50_RS12010, CTM50_RS12015, CTM55_RS08690, CTM61_RS08340, CTM62_RS02355, CTM63_RS02490, CTM63_RS04330, CUB95_RS09485, DWB79_RS02375, EG14_RS09775, GWP40_RS0…
GO:0001539	cilium or flagellum-dependent cell motility	GO_BiologicalProcess-GOA_08.04.2016_08h58	3.16311e-26	3.0271e-23	1.3842e-30	8.02836e-29	[3]	Group54	4.7619	60	[C5N99_RS08560, C5N99_RS08585, C5N99_RS08590, C5N99_RS11960, C5N99_RS11970, DWB79_RS07875, DWB79_RS07900, DWB79_RS07905, DWB79_RS11250, DWB79_RS11265, E4N70_RS03350, E4N70_RS03355, E4N70_RS05745, E4N70_RS05750, E4N72_RS03060, E4N72_RS03070, E4N72_RS03385, E4N73_RS03795, E4N73_RS03800, E4N73_RS04780, E4N73_RS07805, E4N77_RS01885, E4N77_RS07665, E4N78_RS03510, E4N79_RS00130, E4N80_RS00200, E4N86_RS…
GO:0009288	bacterial-type flagellum	GO_BiologicalProcess-GOA_08.04.2016_08h58	1.04848e-18	9.97104e-16	1.3842e-30	8.02836e-29	[2, 3, 5]	Group54	5.85284	35	[C5N99_RS01960, C5N99_RS08560, C5N99_RS08590, C5N99_RS11980, DWB79_RS01935, DWB79_RS07875, DWB79_RS07905, DWB79_RS11275, E4N70_RS03350, E4N70_RS03355, E4N72_RS03060, E4N72_RS03385, E4N73_RS03795, E4N73_RS03800, E4N80_RS00200, E4N80_RS04125, E4N80_RS06765, E4N86_RS06480, E4N86_RS11755, E4N86_RS12305, E4N87_RS00255, E4N87_RS00805, E4N87_RS06070, GWP40_RS09695, GWP40_RS09710, GWP43_RS03870, GWP43_RS…
GO:0003774	cytoskeletal motor activity	GO_BiologicalProcess-GOA_08.04.2016_08h58	6.78796e-11	6.37389e-08	1.3842e-30	8.02836e-29	[3, 4, 5]	Group54	6.82731	17	[C5N99_RS08560, C5N99_RS11980, DWB79_RS07875, DWB79_RS11275, E4N70_RS03355, E4N72_RS03060, E4N73_RS03800, E4N80_RS00200, E4N80_RS06765, E4N86_RS06480, E4N87_RS06070, GWP40_RS09710, GWP43_RS05240, GWP43_RS05250, H1X50_RS06930, HMPREF1222_RS11515, HRI97_RS07935]
GO:0009360	DNA polymerase III complex	GO_BiologicalProcess-GOA_08.04.2016_08h58	3.86096e-12	3.64861e-09	5.47274e-09	2.24382e-07	[2, 3, 4, 5]	Group55	2.22597	66	[ALW23_RS04620, ALW29_RS04465, ALW33_RS04620, C5N99_RS09115, CASZ1_RS04605, CASZ2_RS04620, CF001_RS19270, CF002_RS09040, CF003_RS19435, CPA42_RS04815, CS059_RS02715, CS374_RS06110, CS387_RS06065, CS543_RS02145, CS544_RS06970, CS546_RS04180, CS548_RS00220, CS549_RS03505, CS550_RS00390, E4N80_RS00770, E4N80_RS09225, E4N86_RS00690, E4N86_RS08925, E4N87_RS03640, E4N87_RS11860, EG14_RS00265, EGX38_RS0…
GO:0006260	DNA replication	GO_BiologicalProcess-GOA_08.04.2016_08h58	1.89538e-08	1.75323e-05	5.47274e-09	2.24382e-07	[5, 6, 7]	Group55	1.32166	166	[AIF0345_RS01725, AIF0345_RS09165, ALW23_RS04620, ALW29_RS04465, ALW33_RS04620, BGK60_RS10265, BKH17_RS03200, BKH28_RS11115, BWX39_RS03745, BWX40_RS08035, C5N99_RS03975, C5N99_RS06595, C5N99_RS06645, C5N99_RS07300, C5N99_RS07350, C5N99_RS08370, C5N99_RS08925, C5N99_RS09115, CASZ1_RS04605, CASZ2_RS04620, CF001_RS19270, CF002_RS09040, CF003_RS10940, CF003_RS19435, CPA42_RS04815, CS059_RS02715, CS37…
GO:0003887	DNA-directed DNA polymerase activity	GO_BiologicalProcess-GOA_08.04.2016_08h58	5.2588e-08	4.83283e-05	5.47274e-09	2.24382e-07	[7, 8, 9]	Group55	1.55253	90	[AIF0345_RS09165, ALW23_RS04620, ALW29_RS04465, ALW33_RS04620, BKH16_RS04560, BKH17_RS03200, C5N99_RS03680, C5N99_RS09115, C5N99_RS09655, CASZ1_RS04605, CASZ2_RS04620, CF001_RS19270, CF002_RS09040, CF003_RS19435, CPA42_RS04815, CS059_RS02715, CS374_RS06110, CS387_RS06065, CS543_RS02145, CS544_RS06970, CS546_RS04180, CS548_RS00220, CS549_RS03505, CS550_RS00390, CTM50_RS08525, DWB79_RS03685, E4N78_…
GO:0022626	cytosolic ribosome	GO_BiologicalProcess-GOA_08.04.2016_08h58	4.88107e-05	0.0428069	4.88107e-05	9.76213e-05	[3]	Group56	2.35849	20	[ALW23_RS06795, ALW29_RS06665, BWX39_RS08480, CASZ1_RS06855, CASZ2_RS06870, CPA42_RS07155, CTM44_RS05925, CTM55_RS06835, CUC00_RS04020, EGY06_RS00570, F6X01_RS07160, FNX46_RS07160, HMPREF0389_RS08060, LA319_RS03355, OYC54_RS07125, PAC1_RS06850, PAZ_RS06640, PIOMA14_RS05660, TIA1EST1_RS06630, cact_RS06870]
GO:0009386	translational attenuation	GO_BiologicalProcess-GOA_08.04.2016_08h58	4.88107e-05	0.0428069	4.88107e-05	9.76213e-05	[6, 7, 8, 9]	Group56	2.35849	20	[ALW23_RS06795, ALW29_RS06665, BWX39_RS08480, CASZ1_RS06855, CASZ2_RS06870, CPA42_RS07155, CTM44_RS05925, CTM55_RS06835, CUC00_RS04020, EGY06_RS00570, F6X01_RS07160, FNX46_RS07160, HMPREF0389_RS08060, LA319_RS03355, OYC54_RS07125, PAC1_RS06850, PAZ_RS06640, PIOMA14_RS05660, TIA1EST1_RS06630, cact_RS06870]
GO:0045182	translation regulator activity	GO_BiologicalProcess-GOA_08.04.2016_08h58	4.88107e-05	0.0428069	4.88107e-05	9.76213e-05	[6, 7, 8, 9]	Group56	2.35849	20	[ALW23_RS06795, ALW29_RS06665, BWX39_RS08480, CASZ1_RS06855, CASZ2_RS06870, CPA42_RS07155, CTM44_RS05925, CTM55_RS06835, CUC00_RS04020, EGY06_RS00570, F6X01_RS07160, FNX46_RS07160, HMPREF0389_RS08060, LA319_RS03355, OYC54_RS07125, PAC1_RS06850, PAZ_RS06640, PIOMA14_RS05660, TIA1EST1_RS06630, cact_RS06870]
GO:0003934	GTP cyclohydrolase I activity	GO_BiologicalProcess-GOA_08.04.2016_08h58	3.87293e-06	0.00347402	3.40029e-05	0.000170015	[2, 4]	Group57	2.82087	20	[BFO_RS10775, BJT84_RS10665, BJU00_RS10350, CF001_RS13390, CF003_RS13665, CS387_RS03995, EG14_RS08605, FJN16_RS09590, MCS24_RS05170, MCS25_RS02835, MCS27_RS02825, NY148_RS06400, PGA7_RS06245, PGF_RS03165, PGN_RS03175, PG_RS02760, QN080_RS06770, QP877_RS06755, TFKS16_RS10985, TFUB4_RS10765]
GO:0042559	pteridine-containing compound biosynthetic process	GO_BiologicalProcess-GOA_08.04.2016_08h58	6.72731e-07	0.000611512	3.40029e-05	0.000170015	[5]	Group57	3.16957	20	[BFO_RS10775, BJT84_RS10665, BJU00_RS10350, CF001_RS13390, CF003_RS13665, CS387_RS03995, EG14_RS08605, FJN16_RS09590, MCS24_RS05170, MCS25_RS02835, MCS27_RS02825, NY148_RS06400, PGA7_RS06245, PGF_RS03165, PGN_RS03175, PG_RS02760, QN080_RS06770, QP877_RS06755, TFKS16_RS10985, TFUB4_RS10765]
GO:0046654	tetrahydrofolate biosynthetic process	GO_BiologicalProcess-GOA_08.04.2016_08h58	3.40029e-05	0.0299566	3.40029e-05	0.000170015	[6, 7]	Group57	2.34899	21	[BFO_RS10775, BJT84_RS10665, BJU00_RS10350, CF001_RS13390, CF003_RS13665, CS387_RS03995, EG14_RS08605, FJN16_RS09590, G448_RS0108680, MCS24_RS05170, MCS25_RS02835, MCS27_RS02825, NY148_RS06400, PGA7_RS06245, PGF_RS03165, PGN_RS03175, PG_RS02760, QN080_RS06770, QP877_RS06755, TFKS16_RS10985, TFUB4_RS10765]
GO:0016410	N-acyltransferase activity	GO_BiologicalProcess-GOA_08.04.2016_08h58	5.8315e-23	5.56908e-20	7.59608e-23	4.25381e-21	[1, 2, 3]	Group58	5.35308	47	[C5N99_RS09170, CF002_RS10125, CF003_RS11095, CS374_RS04755, CS387_RS07360, CS388_RS05365, CS543_RS01795, CS544_RS06245, CS545_RS00170, CS546_RS06375, CS548_RS01475, CS549_RS04545, CS550_RS09835, DWB79_RS08485, DWB79_RS10530, E4N77_RS04905, E4N77_RS07420, E4N80_RS05140, E4N80_RS07835, E4N83_RS02325, E4N84_RS02495, E4N85_RS04745, E4N86_RS05090, E4N86_RS07550, E4N87_RS05005, E4N91_RS02540, GWP40_RS…
GO:0009245	lipid A biosynthetic process	GO_BiologicalProcess-GOA_08.04.2016_08h58	1.35342e-16	1.28575e-13	7.59608e-23	4.25381e-21	[2, 3, 4]	Group58	2.79424	66	[BQ6428_RS08230, CF002_RS10115, CF002_RS10125, CF003_RS11085, CF003_RS11095, CS059_RS03870, CS374_RS04745, CS374_RS04755, CS387_RS07360, CS387_RS07370, CS388_RS05365, CS388_RS05375, CS543_RS01785, CS543_RS01795, CS544_RS06245, CS544_RS06255, CS545_RS00170, CS545_RS00180, CS546_RS06375, CS548_RS01475, CS549_RS04545, CS550_RS09835, CS550_RS09845, CUC00_RS00280, E4V70_RS04685, EE098_RS02265, HMPREF0…
GO:0042158	lipoprotein biosynthetic process	GO_BiologicalProcess-GOA_08.04.2016_08h58	6.54774e-09	6.06975e-06	7.59608e-23	4.25381e-21	[5, 6]	Group58	4.73684	18	[C5N99_RS09170, DWB79_RS08485, DWB79_RS10530, E4N77_RS04905, E4N77_RS07420, E4N80_RS05140, E4N80_RS07835, E4N83_RS02325, E4N84_RS02495, E4N85_RS04745, E4N86_RS05090, E4N86_RS07550, E4N87_RS05005, E4N91_RS02540, GWP40_RS07820, GWP43_RS05755, OE909_RS03130, OE909_RS05675]
GO:0006497	protein lipidation	GO_BiologicalProcess-GOA_08.04.2016_08h58	1.82158e-09	1.69224e-06	7.59608e-23	4.25381e-21	[5, 6, 7]	Group58	5.14286	18	[C5N99_RS09170, DWB79_RS08485, DWB79_RS10530, E4N77_RS04905, E4N77_RS07420, E4N80_RS05140, E4N80_RS07835, E4N83_RS02325, E4N84_RS02495, E4N85_RS04745, E4N86_RS05090, E4N86_RS07550, E4N87_RS05005, E4N91_RS02540, GWP40_RS07820, GWP43_RS05755, OE909_RS03130, OE909_RS05675]

## Sheet: stable cluster7 suppressed
ID	Term	Ontology Source	Term PValue	Term PValue Corrected with Bonferroni step down	Group PValue	Group PValue Corrected with Bonferroni step down	GOLevels	GOGroups	% Associated Genes	Nr. Genes	Associated Genes Found
GO:0000105	histidine biosynthetic process	GO_BiologicalProcess-GOA_08.04.2016_08h58	2.16329e-07	0.000201835	2.16329e-07	3.46126e-06	[5, 6, 7, 8]	Group00	0.204238	8	[E4N80_RS00315, E4N86_RS00270, E4N87_RS12285, G448_RS0110345, HMPREF0389_RS02595, HMPREF9194_RS03170, HRI97_RS02445, SY1_RS10355]
GO:0006099	tricarboxylic acid cycle	GO_BiologicalProcess-GOA_08.04.2016_08h58	4.61046e-06	0.00423702	4.61046e-06	3.68837e-05	[3, 7]	Group01	0.178955	5	[AIF0345_RS06640, BKH23_RS04565, BKH24_RS09820, CSHOW_RS04645, HMPREF0670_RS09475]
KEGG:00561	Glycerolipid metabolism	KEGG_25.05.2022	2.91035e-07	0.000271245	2.91035e-07	4.36553e-06	[-1]	Group02	0.265577	13	[C5N99_RS10680, E4N74_RS04990, E4N78_RS02045, E4N84_RS12740, E4N86_RS05680, E4N87_RS06870, E4N90_RS03285, E4N90_RS12330, GWP40_RS11930, GWP43_RS02660, HO345_RS03990, HRI97_RS08670, OE909_RS04940]
KEGG:00564	Glycerophospholipid metabolism	KEGG_25.05.2022	5.65073e-07	0.000524388	5.65073e-07	7.34595e-06	[-1]	Group03	0.399202	34	[C5N99_RS04060, C5N99_RS12185, CF002_RS03420, CRECT_RS09445, CS059_RS10260, CS387_RS10630, CS388_RS02005, CS543_RS08925, CS544_RS02865, CS545_RS07530, CS546_RS09260, CS548_RS04705, CS550_RS06460, E4N79_RS06760, E4N80_RS00835, E4N85_RS02435, E4N90_RS03285, EG14_RS07415, HMPREF0389_RS02920, HMPREF0389_RS05970, HMPREF0389_RS08165, HMPREF9194_RS08355, HMPREF9194_RS09415, HO345_RS08130, HRI97_RS00760,…
KEGG:00650	Butanoate metabolism	KEGG_25.05.2022	6.63763e-08	6.2261e-05	6.63763e-08	1.26115e-06	[-1]	Group04	0.301348	19	[AXF16_RS04080, C4N14_RS04685, C5N99_RS01295, C5N99_RS12185, E4N72_RS05595, E4N79_RS06760, GWP43_RS05230, GWP43_RS10460, HMPREF0389_RS03670, HMPREF0389_RS06035, HMPREF0389_RS06040, HMPREF0389_RS08165, HMPREF0670_RS01870, HMPREF9194_RS04720, HMPREF9194_RS07200, HRI97_RS08695, HRI97_RS11180, LA319_RS06800, RO05_RS04750]
KEGG:00720	Reductive carboxylate cycle (CO2 fixation)	KEGG_25.05.2022	2.53733e-05	0.023115	2.53733e-05	5.07465e-05	[-1]	Group05	0.493583	50	[BKH24_RS09820, C5N99_RS00660, C5N99_RS04430, C5N99_RS06055, C5N99_RS07735, C5N99_RS09925, CSHOW_RS04645, E4N77_RS09510, E4N77_RS12405, E4N77_RS12540, E4N78_RS01415, E4N78_RS13690, E4N79_RS10480, E4N80_RS10595, E4N80_RS12690, E4N80_RS12840, E4N84_RS06215, E4N84_RS10880, E4N84_RS11990, E4N85_RS09945, E4N86_RS04325, E4N86_RS12495, E4N87_RS00065, E4N87_RS08225, E4N90_RS06225, E4N91_RS11385, GWP43_RS…
KEGG:00740	Riboflavin metabolism	KEGG_25.05.2022	1.95973e-07	0.000183038	1.95973e-07	3.33153e-06	[-1]	Group06	0.15361	5	[CS544_RS04715, EG14_RS07460, FVE72_RS09745, HMPREF0389_RS01505, HMPREF0389_RS06700]
GO:0006779	porphyrin-containing compound biosynthetic process	GO_BiologicalProcess-GOA_08.04.2016_08h58	5.32838e-08	5.00335e-05	5.32838e-08	1.06568e-06	[6]	Group07	0.145307	5	[E4N86_RS04075, HMPREF0389_RS04685, HRI97_RS07990, LA319_RS04740, SY1_RS02005]
KEGG:00770	Pantothenate and CoA biosynthesis	KEGG_25.05.2022	1.71002e-11	1.61939e-08	1.71002e-11	3.93305e-10	[-1]	Group08	0.269637	23	[BJU00_RS04470, CS388_RS06415, CS545_RS01225, CS546_RS04170, CS548_RS00230, E4N77_RS04585, E4N86_RS04780, E4N87_RS07770, GWP43_RS07860, HMPREF0389_RS02865, HMPREF0389_RS05345, HMPREF0389_RS06630, HMPREF0670_RS14305, HMPREF9194_RS07200, HMPREF9194_RS07205, HMPREF9194_RS07210, HRI97_RS02685, HRI97_RS08695, HRI97_RS08700, LA319_RS04730, LA319_RS06405, TF3313_RS04730, TFKS16_RS05065]
KEGG:00780	Biotin metabolism	KEGG_25.05.2022	7.89339e-07	0.000730138	7.89339e-07	8.68272e-06	[-1]	Group09	0.371952	27	[C5N99_RS02820, C5N99_RS10375, CS387_RS07075, CS388_RS04165, CS545_RS09690, CUC00_RS00280, E4N70_RS07840, E4N73_RS12055, E4N85_RS09910, E4N86_RS05235, E4N87_RS00200, E4N87_RS07315, E4N91_RS10130, GWP40_RS07045, GWP43_RS06775, HMPREF0389_RS02455, HMPREF0389_RS02465, HMPREF0389_RS03570, HMPREF0389_RS03575, HO345_RS12830, HRI97_RS01100, J5A70_RS05530, LA319_RS02670, LA319_RS05210, OE909_RS00415, PI1…
KEGG:00920	Sulfur metabolism	KEGG_25.05.2022	1.41076e-12	1.3374e-09	1.41076e-12	3.38582e-11	[-1]	Group10	0.0500375	2	[C5N99_RS05130, E4N90_RS01850]
GO:0008137	NADH dehydrogenase (ubiquinone) activity	GO_BiologicalProcess-GOA_08.04.2016_08h58	4.00013e-05	0.0364012	4.00013e-05	4.00013e-05	[6, 7, 9]	Group11	0.11236	2	[BWX39_RS08885, GWP43_RS12110]
KEGG:01212	Fatty acid metabolism	KEGG_25.05.2022	2.80779e-08	2.63933e-05	2.80779e-08	5.89637e-07	[-1]	Group12	0.0993707	3	[E4N72_RS05595, GWP43_RS05230, HMPREF0389_RS06035]
GO:0008652	cellular amino acid biosynthetic process	GO_BiologicalProcess-GOA_08.04.2016_08h58	1.55575e-05	0.0142195	1.55575e-05	6.22299e-05	[4, 5, 6, 7]	Group13	0.0611621	1	[AIF0345_RS15240]
GO:0008982	protein-N(PI)-phosphohistidine-sugar phosphotransferase activity	GO_BiologicalProcess-GOA_08.04.2016_08h58	6.82727e-07	0.000632888	6.82727e-07	8.19273e-06	[1, 2, 3, 5]	Group14	0.0492611	1	[HMPREF0043_RS00975]
GO:0015949	nucleobase-containing small molecule interconversion	GO_BiologicalProcess-GOA_08.04.2016_08h58	4.4039e-07	0.000409563	4.4039e-07	6.16547e-06	[4, 5, 6]	Group15	0.178147	6	[HMPREF0389_RS02645, HMPREF0389_RS06095, HMPREF9194_RS12500, HRI97_RS02040, LA319_RS04045, LA319_RS07625]
KEGG:00020	Citrate cycle (TCA cycle)	KEGG_25.05.2022	1.12438e-09	1.06253e-06	1.12438e-09	2.47363e-08	[-1]	Group16	0.300601	24	[BKH23_RS04565, BKH24_RS09820, C5N99_RS07735, CSHOW_RS04645, CTM50_RS07345, E4N70_RS08580, E4N75_RS05815, E4N77_RS04550, E4N80_RS04730, E4N80_RS04750, E4N84_RS06215, E4N86_RS04325, E4N87_RS08225, E4N90_RS06225, E4N91_RS05400, GWP43_RS04510, HGJ18_RS04245, HMPREF0389_RS00790, HMPREF0389_RS04630, HMPREF0670_RS09475, HMPREF1222_RS04010, HMPREF9194_RS01845, HMPREF9194_RS04720, RO05_RS10685]
KEGG:00051	Fructose and mannose metabolism	KEGG_25.05.2022	1.40286e-05	0.0128362	1.40286e-05	7.01431e-05	[-1]	Group17	0.469885	44	[BJT84_RS11470, C5N99_RS04490, C5N99_RS10575, C5N99_RS12140, CS374_RS06460, CTM44_RS01185, CTM50_RS05920, CTM62_RS08285, CUC00_RS08750, DXN06_RS07205, E4N77_RS10500, E4N79_RS05730, E4N80_RS06715, E4N85_RS05520, E4N86_RS06430, EGX38_RS00715, GWP40_RS05150, GWP40_RS07080, GWP43_RS06185, GWP43_RS07155, HGJ18_RS11040, HMPREF0389_RS01230, HMPREF0389_RS02970, HMPREF0389_RS03670, HMPREF0389_RS03725, HMP…
KEGG:00270	Cysteine and methionine metabolism	KEGG_25.05.2022	2.87881e-15	2.73199e-12	2.87881e-15	7.19703e-14	[-1]	Group18	0.300007	40	[AXF16_RS05345, C5N99_RS02490, C5N99_RS05130, C5N99_RS09195, CF003_RS13055, CS544_RS08860, E4N78_RS03960, E4N80_RS04280, E4N83_RS02765, E4N83_RS05765, E4N83_RS12205, E4N85_RS02710, E4N85_RS11260, E4N86_RS04260, E4N86_RS12045, E4N87_RS00515, E4N87_RS08290, E4N90_RS01850, E4N91_RS05950, E4N91_RS05955, GWP40_RS07795, GWP43_RS06330, HGJ18_RS07555, HGJ18_RS10970, HMPREF0389_RS03505, HMPREF0389_RS04470…
KEGG:00300	Lysine biosynthesis	KEGG_25.05.2022	8.48513e-07	0.000784026	8.48513e-07	8.48513e-06	[-1]	Group19	0.372722	27	[BFO_RS01830, CF003_RS20405, CS388_RS00445, CS545_RS04165, CS546_RS01135, CS548_RS07530, CS549_RS05165, CTM50_RS12040, CTM62_RS02325, E4N86_RS06575, E4N87_RS05975, E4N91_RS07475, GWP43_RS08995, HMPREF0389_RS05300, HMPREF0389_RS06115, HMPREF9194_RS02185, HMPREF9194_RS02190, HRI97_RS07480, HRI97_RS08795, HRI97_RS09580, LA319_RS05790, LA319_RS06295, LA319_RS07610, PGF_RS00470, PGJ_RS03705, PGS_RS053…
KEGG:00410	beta-Alanine metabolism	KEGG_25.05.2022	9.56994e-06	0.00876606	9.56994e-06	5.74196e-05	[-1]	Group20	0.29304	12	[DYJ31_RS01940, E4N75_RS02705, E4N77_RS07775, E4N80_RS08315, GWP43_RS07860, HGJ18_RS02375, HMPREF0389_RS00500, HMPREF0389_RS01430, HO345_RS02150, HO345_RS07740, LA319_RS04730, LA319_RS07265]
KEGG:00480	Glutathione metabolism	KEGG_25.05.2022	3.08458e-06	0.0028409	3.08458e-06	2.77612e-05	[-1]	Group21	0.37696	25	[BJU00_RS08660, BKH16_RS04085, BKH24_RS09820, C5N99_RS05295, CS374_RS00985, CS544_RS01810, CS550_RS03680, CTM46_RS04905, E4N80_RS11785, E4N80_RS12225, E4N84_RS12045, E4N86_RS11855, E4N87_RS00705, FOC60_RS05175, GWP40_RS10060, GWP43_RS01645, HGJ18_RS11255, HMPREF0389_RS00740, HMPREF0389_RS03525, HMPREF0389_RS04875, HMPREF0734_RS02145, HRI97_RS04475, KC155_RS07095, KDH82_RS07105, OE909_RS00015]
KEGG:00500	Starch and sucrose metabolism	KEGG_25.05.2022	6.79176e-08	6.36387e-05	6.79176e-08	1.22252e-06	[-1]	Group22	0.41011	43	[BKH22_RS02650, BKH26_RS08510, C5N99_RS02895, C5N99_RS05175, C5N99_RS06880, C5N99_RS07585, C5N99_RS11735, CF002_RS03425, CS059_RS10255, CS374_RS09405, CS387_RS10635, CS388_RS02000, CS543_RS08920, CS545_RS07525, CS550_RS06455, CTM50_RS06895, E4N70_RS00050, E4N73_RS00060, E4N80_RS01900, E4N80_RS08325, E4N86_RS02855, E4N87_RS09695, E4N91_RS08215, EG14_RS05805, EG14_RS07410, GWP40_RS11990, GWP43_RS03…
GO:0006284	base-excision repair	GO_BiologicalProcess-GOA_08.04.2016_08h58	2.08012e-05	0.0189915	2.08012e-05	6.24035e-05	[6, 7, 8]	Group23	0.0625782	1	[LA319_RS02750]
KEGG:00520	Amino sugar and nucleotide sugar metabolism	KEGG_25.05.2022	9.02551e-06	0.0082764	9.02551e-06	6.31786e-05	[-1]	Group24	0.5483	89	[BFO_RS00220, BFO_RS10555, BJT84_RS00220, BJT84_RS10435, BJU00_RS09145, C4N14_RS00125, C5N99_RS01330, C5N99_RS04660, C5N99_RS05020, C5N99_RS06880, C5N99_RS07585, C5N99_RS07650, C5N99_RS09770, CF002_RS03425, CF002_RS06540, CS059_RS01865, CS059_RS10255, CS374_RS09405, CS387_RS10635, CS388_RS01990, CS388_RS02000, CS543_RS03275, CS543_RS08920, CS545_RS07515, CS545_RS07525, CS549_RS07725, CS550_RS0645…
KEGG:00052	Galactose metabolism	KEGG_25.05.2022	1.17875e-10	1.1151e-07	2.05763e-17	5.55561e-16	[-1]	Group25	0.296499	26	[BFO_RS01370, C5N99_RS05020, C5N99_RS07650, CF002_RS06540, CF003_RS17175, CS059_RS01865, CS543_RS03275, CS549_RS07725, E4N77_RS05140, E4N84_RS02910, E4N85_RS02660, E4N90_RS02955, GWP40_RS01065, HMPREF0389_RS01230, HRI97_RS10725, KC155_RS01140, KC155_RS07030, KDH82_RS01140, KDH82_RS07040, LA319_RS07285, NF669_RS04175, NY149_RS05505, PGJ_RS04670, PGTDC60_RS02950, PG_RS03945, QP877_RS05380]
KEGG:00600	Sphingolipid metabolism	KEGG_25.05.2022	5.17546e-07	0.0004808	2.05763e-17	5.55561e-16	[-1]	Group25	0.249943	11	[BFO_RS01370, CF003_RS17175, HMPREF0389_RS00740, KC155_RS07030, KDH82_RS07040, NF668_RS04185, NF669_RS04175, NY149_RS05505, PGJ_RS04670, PG_RS03945, QP877_RS05380]
KEGG:00190	Oxidative phosphorylation	KEGG_25.05.2022	2.32132e-15	2.20526e-12	7.51817e-17	1.95473e-15	[-1]	Group26	0.308576	43	[BKH17_RS05635, BKH17_RS06440, BLV59_RS07275, BWX39_RS04910, BWX39_RS08865, BWX39_RS08885, C5N99_RS02890, CTM44_RS11970, CTM46_RS05705, CTM50_RS02880, CTM55_RS01865, CTM55_RS10905, CTM62_RS00055, CTM62_RS00070, CTM63_RS04615, CTM63_RS04630, CUC00_RS10155, CYJ23_RS09070, E4N76_RS05510, GWP40_RS03105, GWP43_RS12195, HMPREF0389_RS04185, HMPREF0389_RS04190, HMPREF0389_RS04195, HMPREF0389_RS04205, HMP…
KEGG:00195	Photosynthesis	KEGG_25.05.2022	1.19008e-07	0.000111392	7.51817e-17	1.95473e-15	[-1]	Group26	0.342936	25	[BKH17_RS05635, BLV59_RS07275, BWX39_RS04910, CTM46_RS05705, CTM55_RS01865, CTM62_RS00055, CTM62_RS00070, CTM63_RS04615, CTM63_RS04630, CYJ23_RS09070, E4N76_RS05510, HMPREF0389_RS04185, HMPREF0389_RS04190, HMPREF0389_RS04195, HMPREF0389_RS04205, HMPREF0389_RS04215, HMPREF0389_RS08125, HMPREF9331_RS08905, HO345_RS05110, LA319_RS06980, PI172_RS04530, PI172_RS04565, PIN17_RS09995, PIN17_RS10030, PIO…
KEGG:00680	Methane metabolism	KEGG_25.05.2022	3.11407e-09	2.93968e-06	7.51817e-17	1.95473e-15	[-1]	Group26	0.469242	82	[BKH17_RS05635, BLV59_RS07275, BWX39_RS04910, BWX39_RS07180, C5N99_RS00660, C5N99_RS04490, C5N99_RS06055, C5N99_RS12185, C7123_RS11760, CF003_RS19315, CS059_RS02595, CS374_RS05985, CS374_RS06460, CS387_RS06195, CTM46_RS05315, CTM46_RS05705, CTM55_RS01865, CTM55_RS02285, CTM62_RS00055, CTM62_RS00070, CTM63_RS02025, CTM63_RS04615, CTM63_RS04630, CYJ23_RS09070, DXN06_RS09705, E4N76_RS05510, E4N77_RS…
KEGG:00350	Tyrosine metabolism	KEGG_25.05.2022	3.7552e-09	3.54116e-06	2.03849e-20	5.70776e-19	[-1]	Group27	0.200924	10	[C5N99_RS09195, C5N99_RS12185, E4N79_RS06760, GWP40_RS07795, GWP43_RS06330, HMPREF0389_RS04470, HMPREF0389_RS08165, HMPREF9194_RS03170, LA319_RS01350, LA319_RS02090]
KEGG:00401	Novobiocin biosynthesis	KEGG_25.05.2022	2.36805e-05	0.0215966	2.03849e-20	5.70776e-19	[-1]	Group27	0.196232	5	[C5N99_RS09195, GWP40_RS07795, GWP43_RS06330, HMPREF0389_RS04470, HMPREF9194_RS03170]
KEGG:00522	Biosynthesis of 12- 14- and 16-membered macrolides	KEGG_25.05.2022	1.80875e-06	0.00166767	2.03849e-20	5.70776e-19	[-1]	Group27	0.0911577	2	[LA319_RS01350, LA319_RS02090]
KEGG:00626	1- and 2-Methylnaphthalene degradation	KEGG_25.05.2022	5.39009e-06	0.0049481	2.03849e-20	5.70776e-19	[-1]	Group27	0.200669	6	[C5N99_RS12185, E4N79_RS06760, HMPREF0389_RS08165, HMPREF9331_RS01835, LA319_RS01350, LA319_RS02090]
KEGG:00906	Carotenoid biosynthesis	KEGG_25.05.2022	3.34746e-06	0.00307966	2.03849e-20	5.70776e-19	[-1]	Group27	0.126582	3	[C5N99_RS12185, E4N79_RS06760, HMPREF0389_RS08165]
KEGG:00941	Flavonoid biosynthesis	KEGG_25.05.2022	1.55457e-06	0.00143487	2.03849e-20	5.70776e-19	[-1]	Group27	0.0903342	2	[LA319_RS01350, LA319_RS02090]
KEGG:00942	Anthocyanin biosynthesis	KEGG_25.05.2022	7.60335e-07	0.00070407	2.03849e-20	5.70776e-19	[-1]	Group27	0.163452	5	[C5N99_RS12185, E4N79_RS06760, HMPREF0389_RS08165, LA319_RS01350, LA319_RS02090]
KEGG:00950	Isoquinoline alkaloid biosynthesis	KEGG_25.05.2022	3.46114e-07	0.000322232	2.03849e-20	5.70776e-19	[-1]	Group27	0.257069	12	[C5N99_RS09195, C5N99_RS12185, E4N79_RS06760, GWP40_RS07795, GWP43_RS06330, HMPREF0389_RS02455, HMPREF0389_RS03670, HMPREF0389_RS04470, HMPREF0389_RS08165, HRI97_RS11180, LA319_RS01350, LA319_RS02090]
KEGG:00965	Betalain biosynthesis	KEGG_25.05.2022	1.84567e-08	1.73677e-05	2.03849e-20	5.70776e-19	[-1]	Group27	0.097561	3	[C5N99_RS12185, E4N79_RS06760, HMPREF0389_RS08165]
KEGG:01051	Biosynthesis of ansamycins	KEGG_25.05.2022	1.62363e-07	0.00015181	2.03849e-20	5.70776e-19	[-1]	Group27	0.152346	5	[E4N90_RS07255, E4N91_RS06920, HRI97_RS09340, LA319_RS01350, LA319_RS02090]
KEGG:01057	Biosynthesis of type II polyketide products	KEGG_25.05.2022	8.61712e-09	8.11733e-06	2.03849e-20	5.70776e-19	[-1]	Group27	0.135208	5	[HMPREF0389_RS02455, HMPREF0389_RS03670, HRI97_RS11180, LA319_RS01350, LA319_RS02090]

## Sheet: progressing cluster1 activated
ID	Term	Ontology Source	Term PValue	Term PValue Corrected with Bonferroni step down	Group PValue	Group PValue Corrected with Bonferroni step down	GOLevels	GOGroups	% Associated Genes	Nr. Genes	Associated Genes Found
GO:0000311	plastid large ribosomal subunit	GO_BiologicalProcess-GOA_08.04.2016_08h58	1.38533e-05	0.0102792	1.38533e-05	0.00024936	[4]	Group00	0.913723	52	[BFO_RS00025, BFO_RS01310, BFO_RS08210, BGK60_RS05135, BGK60_RS09680, BGK60_RS12505, BJT84_RS00025, BJT84_RS01285, BJT84_RS08060, BJT84_RS13720, BJU00_RS00025, BJU00_RS02405, BJU00_RS07710, BJU00_RS13425, CTM44_RS06090, CUC00_RS03855, E4N79_RS09735, E4N85_RS04545, E4N91_RS09315, EII41_RS10450, FJN16_RS00485, FJN16_RS01755, FJN16_RS12705, FVE72_RS07590, GWP40_RS10995, GWP43_RS03285, HMPREF1218_RS0…
GO:0005515	protein binding	GO_BiologicalProcess-GOA_08.04.2016_08h58	8.18663e-07	0.000615635	8.18663e-07	1.96479e-05	[1, 2, 3, 4, 5, 6]	Group01	0.854434	82	[BFO_RS01155, BFO_RS01795, BFO_RS12245, BFO_RS12295, BGK60_RS02315, BGK60_RS02680, BGK60_RS04640, BGK60_RS12330, BJT84_RS01115, BJT84_RS01715, BJT84_RS08760, BJT84_RS12185, BJT84_RS12240, BJT84_RS14890, BJU00_RS01265, BJU00_RS02235, BJU00_RS04655, C4N14_RS10695, C5N99_RS09500, C7Y58_RS10250, E4N79_RS00880, E4N79_RS02235, E4N79_RS06720, E4N83_RS00955, E4N83_RS02320, E4N83_RS06580, E4N84_RS02240, E…
GO:0008998	ribonucleoside-triphosphate reductase activity	GO_BiologicalProcess-GOA_08.04.2016_08h58	2.70177e-05	0.019858	2.70177e-05	0.000324213	[2, 4]	Group02	1.64948	16	[BFO_RS04500, BGK60_RS13290, BJT84_RS04830, E4N85_RS04275, E4N85_RS06650, E4N90_RS04925, E4N91_RS06820, FJN16_RS04805, HMPREF1218_RS02360, JCM14110_RS05785, NW178_RS02145, RWY97_RS00370, RYI03_RS02565, TDE_RS08850, TFKS16_RS05280, TFUB4_RS04330]
GO:0009067	aspartate family amino acid biosynthetic process	GO_BiologicalProcess-GOA_08.04.2016_08h58	2.89549e-05	0.0212529	2.89549e-05	0.000318504	[6, 7, 8, 9]	Group03	3.91061	7	[BFO_RS13025, BJT84_RS13005, BJU00_RS12665, FJN16_RS07430, TF3313_RS12985, TFKS16_RS13270, TFUB4_RS13165]
GO:0009245	lipid A biosynthetic process	GO_BiologicalProcess-GOA_08.04.2016_08h58	9.53417e-10	7.37945e-07	9.53417e-10	3.05093e-08	[2, 3, 4]	Group04	1.56647	37	[BFO_RS05940, BFO_RS06205, BFO_RS07970, BFO_RS11715, BGK60_RS03305, BGK60_RS08120, BGK60_RS09885, BJT84_RS05815, BJT84_RS06055, BJT84_RS07830, BJT84_RS11650, BJU00_RS05470, BJU00_RS05475, BJU00_RS07495, BJU00_RS11355, FJN16_RS06105, FJN16_RS10725, FJN16_RS12490, HMPREF0670_RS01020, HMPREF1218_RS07995, JCM14110_RS00970, JCM14110_RS08490, NW178_RS09515, RWM49_RS03165, RWY97_RS03090, RYI03_RS06520, …
GO:0015087	cobalt ion transmembrane transporter activity	GO_BiologicalProcess-GOA_08.04.2016_08h58	4.73808e-05	0.034588	4.73808e-05	0.000284285	[7, 8, 9, 10, 11]	Group05	3.04183	8	[BFO_RS06045, BGK60_RS09615, BJT84_RS05905, BJU00_RS05565, FJN16_RS10585, TF3313_RS05905, TFKS16_RS04065, TFUB4_RS05730]
GO:0015450	protein-transporting ATPase activity	GO_BiologicalProcess-GOA_08.04.2016_08h58	4.00843e-05	0.0293016	4.00843e-05	0.00028059	[5, 6, 7, 8, 9]	Group06	0.93866	43	[BFO_RS00830, BFO_RS08450, BFO_RS12470, BGK60_RS00420, BGK60_RS01945, BGK60_RS04345, BJT84_RS00780, BJT84_RS08310, BJT84_RS12420, BJU00_RS00690, BJU00_RS07955, BJU00_RS12115, CUC00_RS02245, E4N79_RS09660, E4N84_RS10065, E4N91_RS09240, E4N91_RS09715, FJN16_RS01275, FJN16_RS06875, FJN16_RS12940, GWP40_RS11475, GWP43_RS02160, HGJ18_RS00560, HMPREF1218_RS00305, JCM14110_RS03745, NW178_RS00350, NW178_…
GO:0015934	large ribosomal subunit	GO_BiologicalProcess-GOA_08.04.2016_08h58	2.28135e-07	0.000173611	2.28135e-07	6.15964e-06	[3]	Group07	2.04082	19	[BFO_RS08470, BGK60_RS01965, BJT84_RS08330, BJU00_RS07975, C4N14_RS01870, C7Y58_RS02675, FJN16_RS12960, HMPREF1218_RS00325, JCM14110_RS03570, NW178_RS09080, RDV57_RS09285, RN84_RS10820, RO05_RS03090, RWM49_RS05100, RWY97_RS04050, RYI03_RS07165, TF3313_RS08275, TFKS16_RS07995, TFUB4_RS08160]
GO:0016051	carbohydrate biosynthetic process	GO_BiologicalProcess-GOA_08.04.2016_08h58	6.23933e-05	0.0453599	6.23933e-05	0.00018718	[4]	Group08	4.31655	6	[BJU00_RS04400, DWB79_RS03985, GWP40_RS01415, GWP43_RS14105, TFKS16_RS05135, TFUB4_RS04475]
GO:0005975	carbohydrate metabolic process	GO_BiologicalProcess-GOA_08.04.2016_08h58	2.66084e-05	0.0195838	2.66084e-05	0.000345909	[3]	Group09	0.774901	82	[AIF0345_RS10215, BFO_RS01370, BFO_RS04670, BFO_RS08890, BFO_RS09610, BFO_RS10260, BFO_RS12240, BGK60_RS00945, BGK60_RS04025, BGK60_RS06590, BGK60_RS11715, BGK60_RS12175, BGK60_RS12630, BJT84_RS00030, BJT84_RS03520, BJT84_RS04005, BJT84_RS06775, BJT84_RS08225, BJT84_RS08800, BJT84_RS10145, BJT84_RS10375, BJU00_RS00145, BJU00_RS03455, BJU00_RS04410, BJU00_RS06435, BJU00_RS07870, BJU00_RS09830, BJU…
GO:0016149	translation release factor activity, codon specific	GO_BiologicalProcess-GOA_08.04.2016_08h58	1.93544e-05	0.0143223	1.93544e-05	0.000329026	[8, 9, 10, 11, 12, 13, 14]	Group10	2.37581	11	[BGK60_RS09870, BJT84_RS05830, BJU00_RS05490, CF002_RS10135, E4N91_RS01350, FJN16_RS10510, HMPREF1218_RS07985, PGTDC60_RS01545, TF3313_RS05820, TFKS16_RS04145, TFUB4_RS05610]
GO:0019464	glycine decarboxylation via glycine cleavage system	GO_BiologicalProcess-GOA_08.04.2016_08h58	2.78158e-10	2.15573e-07	2.78158e-10	9.17922e-09	[6, 7, 8, 9, 11]	Group11	2.50818	23	[BFO_RS04865, BFO_RS11795, BFO_RS12070, BGK60_RS03655, BJT84_RS05210, BJT84_RS11725, BJU00_RS04595, BJU00_RS11430, E4N86_RS04710, E4N86_RS04715, E4N87_RS07835, E4N87_RS07840, FJN16_RS05170, FJN16_RS06180, RWM49_RS06295, RWY97_RS08075, RYI03_RS07405, TF3313_RS04885, TF3313_RS11780, TFKS16_RS04950, TFKS16_RS12050, TFUB4_RS04690, TFUB4_RS11790]
GO:0003824	catalytic activity	GO_BiologicalProcess-GOA_08.04.2016_08h58	9.00015e-13	7.02912e-10	9.00015e-13	3.42006e-11	[1, 2, 3, 4]	Group12	0.936277	134	[ALW21_RS10535, BFO_RS00380, BFO_RS00625, BFO_RS00880, BFO_RS02105, BFO_RS04865, BFO_RS06375, BFO_RS06395, BFO_RS07745, BFO_RS11670, BFO_RS12505, BFO_RS13840, BGK60_RS03045, BGK60_RS03255, BGK60_RS04380, BGK60_RS05045, BGK60_RS07455, BGK60_RS09485, BGK60_RS11715, BJT84_RS00570, BJT84_RS00830, BJT84_RS01380, BJT84_RS04005, BJT84_RS05210, BJT84_RS05305, BJT84_RS06035, BJT84_RS06240, BJT84_RS06775, …
GO:0030246	carbohydrate binding	GO_BiologicalProcess-GOA_08.04.2016_08h58	5.15023e-05	0.0375452	5.15023e-05	0.000257511	[1, 2, 3]	Group13	1.38889	19	[BFO_RS05285, BFO_RS08890, BGK60_RS04025, BGK60_RS12630, BJT84_RS08800, BJU00_RS11800, E4N79_RS06470, E4N83_RS06335, E4N84_RS06870, FJN16_RS13350, HO345_RS06495, HO345_RS06720, OE909_RS07215, RWM49_RS00685, RWY97_RS06905, RYI03_RS04245, TF3313_RS12135, TFKS16_RS12410, TFUB4_RS08585]
GO:0006402	mRNA catabolic process	GO_BiologicalProcess-GOA_08.04.2016_08h58	7.55618e-07	0.000568981	7.55618e-07	1.88905e-05	[5, 6, 7, 8]	Group14	1.5676	24	[BFO_RS04545, BGK60_RS11920, BGK60_RS13245, BJU00_RS04300, BJU00_RS08835, BKH20_RS05860, CUC00_RS09060, E4N79_RS12330, E4N85_RS11885, E4N90_RS08410, FJN16_RS04850, FJN16_RS08015, HMPREF0389_RS01495, HMPREF1218_RS07620, HMPREF1218_RS10155, HO345_RS11935, NW178_RS06720, RWM49_RS01915, RWM49_RS09000, RYI03_RS06070, TF3313_RS04560, TFKS16_RS05235, TFUB4_RS04375, TFUB4_RS08945]
GO:0031179	peptide modification	GO_BiologicalProcess-GOA_08.04.2016_08h58	2.61468e-14	2.04468e-11	2.61468e-14	1.01973e-12	[5, 6]	Group15	9.45946	14	[BFO_RS00320, BFO_RS00360, BFO_RS00465, BFO_RS03760, BJT84_RS00340, BJT84_RS00390, BJU00_RS00305, FJN16_RS00830, FJN16_RS00930, TF3313_RS00290, TF3313_RS00390, TFKS16_RS00555, TFKS16_RS00585, TFUB4_RS00370]
GO:0035999	tetrahydrofolate interconversion	GO_BiologicalProcess-GOA_08.04.2016_08h58	2.02975e-05	0.0149796	2.02975e-05	0.000284165	[4, 6, 7]	Group16	7.35294	5	[E4N78_RS01265, E4N84_RS00560, E4N85_RS00565, HGJ18_RS09525, HO345_RS00355]
GO:0043093	FtsZ-dependent cytokinesis	GO_BiologicalProcess-GOA_08.04.2016_08h58	2.50625e-06	0.00187718	2.50625e-06	5.26312e-05	[1, 3, 4]	Group17	2.27273	14	[BFO_RS01795, BGK60_RS04640, BJT84_RS01715, BJU00_RS01265, C4N14_RS10695, C7Y58_RS10250, FJN16_RS02195, NW178_RS01205, RDV57_RS06445, RN84_RS02795, RO05_RS00305, RWM49_RS02290, TF3313_RS01615, TFKS16_RS02615]
GO:0043857	N-acetylornithine carbamoyltransferase activity	GO_BiologicalProcess-GOA_08.04.2016_08h58	3.60736e-08	2.76324e-05	3.60736e-08	1.08221e-06	[3]	Group18	50	4	[FJN16_RS05920, TF3313_RS11495, TFKS16_RS11755, TFUB4_RS11505]
GO:0044283	small molecule biosynthetic process	GO_BiologicalProcess-GOA_08.04.2016_08h58	3.27964e-21	2.58763e-18	3.27964e-21	1.37745e-19	[3]	Group19	34.2105	13	[BFO_RS00335, BFO_RS00350, BFO_RS00455, BJT84_RS00330, BJT84_RS00370, BJU00_RS00295, FJN16_RS00820, FJN16_RS00920, TF3313_RS00280, TFKS16_RS00535, TFKS16_RS00575, TFKS16_RS14185, TFUB4_RS00360]
GO:0004315	3-oxoacyl-[acyl-carrier-protein] synthase activity	GO_BiologicalProcess-GOA_08.04.2016_08h58	1.78725e-06	0.00134044	1.78725e-06	3.93195e-05	[1, 2, 3]	Group20	1.53538	23	[BFO_RS00045, BFO_RS02175, BFO_RS04780, BFO_RS04940, BGK60_RS08790, BJT84_RS00050, BJT84_RS05090, BJT84_RS05285, BJU00_RS04520, E4N78_RS01165, FJN16_RS00510, FJN16_RS02675, FJN16_RS05065, FJN16_RS05245, HMPREF0389_RS06955, HMPREF1218_RS05260, RWY97_RS07600, RYI03_RS04635, RYI03_RS05350, TF3313_RS04780, TFKS16_RS05015, TFUB4_RS02085, TFUB4_RS04595]
GO:0071973	bacterial-type flagellum-dependent cell motility	GO_BiologicalProcess-GOA_08.04.2016_08h58	1.24456e-15	9.7698e-13	1.24456e-15	5.1027e-14	[1, 2, 3, 4, 5]	Group21	4.07166	25	[DWB79_RS06230, E4N70_RS04165, E4N70_RS09495, E4N72_RS03970, E4N72_RS09585, E4N72_RS11045, E4N73_RS03940, E4N73_RS04585, E4N73_RS10155, E4N78_RS03515, E4N83_RS05925, E4N83_RS08075, E4N84_RS06440, E4N85_RS05855, E4N90_RS06465, E4N90_RS06470, E4N91_RS06110, GWP43_RS13250, HGJ18_RS01985, HMPREF1222_RS04930, HMPREF1222_RS11670, HMPREF9194_RS03785, HO345_RS06065, HO345_RS06070, HO345_RS06435]
GO:1904047	S-adenosyl-L-methionine binding	GO_BiologicalProcess-GOA_08.04.2016_08h58	8.41019e-08	6.4338e-05	8.41019e-08	2.43896e-06	[1, 2, 3, 4, 5, 6]	Group22	0.9561	71	[BFO_RS00360, BFO_RS00465, BFO_RS03025, BFO_RS03760, BFO_RS04140, BFO_RS04510, BFO_RS04635, BFO_RS05670, BFO_RS06355, BFO_RS07055, BFO_RS07060, BFO_RS16390, BGK60_RS04740, BGK60_RS06930, BJT84_RS00340, BJT84_RS00390, BJT84_RS02920, BJT84_RS04470, BJT84_RS04840, BJT84_RS05455, BJT84_RS06035, BJT84_RS06200, BJT84_RS07055, BJT84_RS08535, BJU00_RS00305, BJU00_RS06740, CF003_RS16285, CS059_RS08910, E4…
GO:0005198	structural molecule activity	GO_BiologicalProcess-GOA_08.04.2016_08h58	7.06274e-15	5.53012e-12	7.06274e-15	2.82509e-13	[1, 2, 3, 4]	Group23	1.51588	63	[BFO_RS11190, BGK60_RS05370, BJT84_RS11100, BJU00_RS10815, CF001_RS11845, CF002_RS07145, CS387_RS09230, CS388_RS03400, CS544_RS04245, CS545_RS08920, CS546_RS07290, CS548_RS02380, CS549_RS06450, CS550_RS07905, DWB79_RS06230, E4N70_RS09495, E4N72_RS09585, E4N72_RS11045, E4N73_RS10155, E4N77_RS06365, E4N78_RS05085, E4N78_RS05090, E4N83_RS05925, E4N84_RS06440, E4N85_RS05855, E4N90_RS02120, E4N90_RS06…
GO:0006529	asparagine biosynthetic process	GO_BiologicalProcess-GOA_08.04.2016_08h58	1.0395e-05	0.00774424	1.0395e-05	0.000207899	[7, 8, 9, 10]	Group24	2.14521	13	[BFO_RS04610, BFO_RS10065, BGK60_RS13195, BJT84_RS04925, BJT84_RS09940, BJU00_RS04350, FJN16_RS04900, FJN16_RS08810, GWP43_RS10320, TF3313_RS04610, TFKS16_RS05185, TFKS16_RS09825, TFUB4_RS04425]
GO:0006979	response to oxidative stress	GO_BiologicalProcess-GOA_08.04.2016_08h58	2.57003e-10	1.99434e-07	2.57003e-10	8.7381e-09	[3]	Group25	1.79935	33	[BFO_RS03555, BJU00_RS03385, CF002_RS01775, CF003_RS13630, CS059_RS00635, CS374_RS08060, CS544_RS09695, CS546_RS02030, CS548_RS08425, CS549_RS01145, CS550_RS02565, FJN16_RS03915, KC155_RS03325, KCI35_RS01880, KDH82_RS03335, MCS24_RS05205, MCS25_RS02800, MCS27_RS02790, NF668_RS07145, NF669_RS07130, NY148_RS06435, NY149_RS07675, NY151_RS03395, PGA7_RS06280, PGJ_RS06005, PGS_RS06195, PGTDC60_RS07650…
GO:0008097	5S rRNA binding	GO_BiologicalProcess-GOA_08.04.2016_08h58	1.28338e-11	9.99752e-09	1.28338e-11	4.7485e-10	[3, 4, 6]	Group26	4.81928	16	[BFO_RS12750, BGK60_RS10540, BJT84_RS12700, BJU00_RS12380, E4N77_RS03225, E4N79_RS06730, E4N83_RS06590, E4N91_RS06770, FJN16_RS09075, H1X50_RS04560, HRI97_RS04940, OE909_RS07470, TDE_RS06415, TF3313_RS12720, TFKS16_RS12990, TFUB4_RS12855]
GO:0008890	glycine C-acetyltransferase activity	GO_BiologicalProcess-GOA_08.04.2016_08h58	2.28365e-11	1.77668e-08	2.34637e-10	8.2123e-09	[2, 3]	Group27	5.76132	14	[AS203_RS10140, BFO_RS12340, BGK60_RS04210, BJT84_RS12285, BJU00_RS11980, E4N84_RS02990, FJN16_RS06745, GWP43_RS00020, HMPREF1218_RS06660, HO345_RS02755, JCM14110_RS03290, TF3313_RS12315, TFKS16_RS12595, TFUB4_RS12435]
GO:0006567	threonine catabolic process	GO_BiologicalProcess-GOA_08.04.2016_08h58	5.88759e-09	4.53933e-06	2.34637e-10	8.2123e-09	[5, 6, 7, 8, 10]	Group27	5.41872	11	[AS203_RS10140, BFO_RS12340, BGK60_RS04210, BJT84_RS12285, BJU00_RS11980, FJN16_RS06745, HMPREF1218_RS06660, JCM14110_RS03290, TF3313_RS12315, TFKS16_RS12595, TFUB4_RS12435]
GO:0008817	corrinoid adenosyltransferase activity	GO_BiologicalProcess-GOA_08.04.2016_08h58	5.67001e-07	0.000428086	1.97598e-05	0.000296397	[2, 3]	Group28	2.58303	14	[BGK60_RS06170, BJU00_RS05220, CF002_RS04585, CS388_RS09010, CS545_RS05775, E4N79_RS12535, E4N83_RS11725, E4N84_RS12730, E4N90_RS12320, FJN16_RS10035, HGJ18_RS11700, PGTDC60_RS04780, TF3313_RS05490, TFKS16_RS04395]
GO:0009236	cobalamin biosynthetic process	GO_BiologicalProcess-GOA_08.04.2016_08h58	1.97598e-05	0.0146025	1.97598e-05	0.000296397	[1, 2, 3, 4]	Group28	1.01986	38	[BFO_RS03960, BGK60_RS00200, BGK60_RS01395, BGK60_RS01400, BGK60_RS06170, BGK60_RS08180, BJT84_RS02205, BJT84_RS04280, BJT84_RS11355, BJU00_RS05220, BJU00_RS11065, BJU00_RS11075, CF002_RS04585, CS388_RS09010, CS545_RS05775, E4N79_RS12535, E4N83_RS11725, E4N84_RS12730, E4N86_RS09670, E4N87_RS02895, E4N90_RS01940, E4N90_RS12320, E4N91_RS05530, FJN16_RS04245, FJN16_RS05845, FJN16_RS05860, FJN16_RS10…
GO:0009398	FMN biosynthetic process	GO_BiologicalProcess-GOA_08.04.2016_08h58	9.40313e-07	0.000706175	9.40313e-07	2.16272e-05	[6, 7, 8, 9, 10]	Group29	2.94118	12	[BFO_RS07115, BGK60_RS06810, BJT84_RS06950, BJU00_RS06630, FJN16_RS11640, HMPREF1218_RS11140, JCM14110_RS01995, NW178_RS09415, PGJ_RS06000, TF3313_RS06930, TFKS16_RS06700, TFUB4_RS06810]
GO:0006747	FAD biosynthetic process	GO_BiologicalProcess-GOA_08.04.2016_08h58	3.73235e-07	0.000283285	9.40313e-07	2.16272e-05	[7, 8, 9, 10]	Group29	5.88235	8	[BFO_RS07115, BGK60_RS06810, BJT84_RS06950, BJU00_RS06630, FJN16_RS11640, TF3313_RS06930, TFKS16_RS06700, TFUB4_RS06810]
GO:0016987	sigma factor activity	GO_BiologicalProcess-GOA_08.04.2016_08h58	3.44423e-09	2.65895e-06	1.8498e-08	5.73437e-07	[2, 3, 4, 5]	Group30	1.25224	49	[BFO_RS01920, BFO_RS06575, BFO_RS06710, BFO_RS07750, BGK60_RS00495, BGK60_RS04520, BJT84_RS06530, BJU00_RS01385, CTM44_RS00165, E4N77_RS09110, E4N79_RS06700, E4N83_RS06560, E4N84_RS07095, E4N85_RS06570, E4N91_RS06735, FJN16_RS02310, FJN16_RS11225, FJN16_RS12275, GWP43_RS03565, HGJ18_RS09600, HMPREF1218_RS06150, HMPREF1218_RS08545, HO345_RS00285, KCI35_RS08180, MCS24_RS08270, MCS25_RS08265, NW178_…
GO:0006352	DNA-templated transcription, initiation	GO_BiologicalProcess-GOA_08.04.2016_08h58	2.45079e-07	0.00018626	1.8498e-08	5.73437e-07	[6, 7, 8, 9, 10]	Group30	1.1722	42	[BFO_RS01920, BFO_RS06575, BFO_RS06710, BFO_RS07750, BGK60_RS00495, BGK60_RS04520, BJT84_RS06530, BJU00_RS01385, CTM44_RS00165, E4N77_RS09110, FJN16_RS02310, FJN16_RS11225, FJN16_RS12275, GWP43_RS03565, HGJ18_RS09600, HMPREF1218_RS06150, HMPREF1218_RS08545, HO345_RS00285, KCI35_RS08180, MCS24_RS08270, MCS25_RS08265, NW178_RS05340, OE909_RS03020, PGA7_RS08145, PGJ_RS07930, PGTDC60_RS00290, PG_RS08…
GO:0019682	glyceraldehyde-3-phosphate metabolic process	GO_BiologicalProcess-GOA_08.04.2016_08h58	1.20175e-09	9.2895e-07	2.95004e-05	0.000295004	[4, 5]	Group31	2.22635	24	[BFO_RS01195, BGK60_RS12370, BJT84_RS01155, BJU00_RS02275, BKH29_RS07370, E4N73_RS03170, E4N79_RS06005, E4N83_RS05865, E4N84_RS06380, E4N85_RS05795, FBF36_RS06555, FJN16_RS01640, HMPREF1218_RS03350, HMPREF9057_RS00645, HO345_RS06025, NW178_RS09280, OE909_RS06770, RWM49_RS08740, RWY97_RS09035, RYI03_RS08955, TDE_RS07120, TF3313_RS01065, TFKS16_RS01340, TFUB4_RS01130]
GO:0006094	gluconeogenesis	GO_BiologicalProcess-GOA_08.04.2016_08h58	2.95004e-05	0.0216238	2.95004e-05	0.000295004	[6, 7]	Group31	1.08035	32	[BFO_RS01195, BGK60_RS12370, BJT84_RS01155, BJU00_RS02275, BKH29_RS07370, E4N73_RS03170, E4N79_RS06005, E4N83_RS05865, E4N84_RS06380, E4N85_RS05795, E4N90_RS06315, FBF36_RS06555, FJN16_RS01640, HMPREF0389_RS00790, HMPREF1218_RS03350, HMPREF1218_RS07135, HMPREF9057_RS00645, HO345_RS06025, JCM14110_RS07295, NW178_RS04170, NW178_RS09280, OE909_RS06770, RWM49_RS04375, RWM49_RS08740, RWY97_RS09035, RY…
GO:0022627	cytosolic small ribosomal subunit	GO_BiologicalProcess-GOA_08.04.2016_08h58	1.05506e-05	0.00784965	1.05506e-05	0.000200462	[3, 4]	Group32	0.77613	90	[B031_RS0108565, BFO_RS06725, BFO_RS06730, BFO_RS08415, BFO_RS09155, BFO_RS13895, BGK60_RS05095, BGK60_RS05100, BGK60_RS07165, BGK60_RS08675, BGK60_RS11815, BJT84_RS06550, BJT84_RS07310, BJT84_RS09050, BJT84_RS13715, BJU00_RS06205, BJU00_RS06210, BJU00_RS06980, BJU00_RS08730, BJU00_RS13420, BKH31_RS12545, BKH32_RS11435, CTM44_RS06045, CTM44_RS06095, CTM46_RS00440, CTM62_RS04050, CUB95_RS01520, CU…
GO:0000314	organellar small ribosomal subunit	GO_BiologicalProcess-GOA_08.04.2016_08h58	1.33843e-07	0.000102122	1.05506e-05	0.000200462	[4]	Group32	0.934101	73	[BFO_RS06725, BFO_RS06730, BFO_RS08415, BFO_RS09155, BFO_RS13895, BGK60_RS05095, BGK60_RS05100, BGK60_RS08675, BGK60_RS11815, BJT84_RS06550, BJT84_RS09050, BJT84_RS13715, BJU00_RS06205, BJU00_RS06210, BJU00_RS08730, BJU00_RS13420, CTM44_RS06045, CTM46_RS00440, CUB95_RS01520, CUC00_RS03900, E4N70_RS07755, E4N72_RS00215, E4N84_RS10145, E4N85_RS09160, E4N90_RS01530, FJN16_RS00450, FJN16_RS00455, FJN…
GO:0004494	methylmalonyl-CoA mutase activity	GO_BiologicalProcess-GOA_08.04.2016_08h58	6.17009e-09	4.75097e-06	1.30437e-10	4.69574e-09	[2, 3]	Group33	4.6875	12	[BFO_RS11300, BFO_RS11305, BGK60_RS00045, BGK60_RS00050, BJT84_RS11215, BJT84_RS11220, BJU00_RS10925, FJN16_RS05710, FJN16_RS05715, TF3313_RS11285, TFUB4_RS11290, TFUB4_RS11295]
GO:0031419	cobalamin binding	GO_BiologicalProcess-GOA_08.04.2016_08h58	9.66632e-06	0.00721108	1.30437e-10	4.69574e-09	[2, 3, 4]	Group33	4.63576	7	[BFO_RS03705, BFO_RS11305, BJT84_RS11220, FJN16_RS04080, FJN16_RS05715, TFUB4_RS03595, TFUB4_RS11295]
GO:0005436	sodium:phosphate symporter activity	GO_BiologicalProcess-GOA_08.04.2016_08h58	2.95901e-05	0.0216599	2.95901e-05	0.000266311	[8, 9, 10, 11, 12]	Group34	3.25203	8	[BJT84_RS05375, E4N83_RS03840, E4N91_RS04030, FJN16_RS05350, HGJ18_RS06585, HO345_RS03750, JCM14110_RS03340, RWM49_RS05655]
GO:0044341	sodium-dependent phosphate transport	GO_BiologicalProcess-GOA_08.04.2016_08h58	2.95901e-05	0.0216599	2.95901e-05	0.000266311	[8]	Group34	3.25203	8	[BJT84_RS05375, E4N83_RS03840, E4N91_RS04030, FJN16_RS05350, HGJ18_RS06585, HO345_RS03750, JCM14110_RS03340, RWM49_RS05655]
GO:0019867	outer membrane	GO_BiologicalProcess-GOA_08.04.2016_08h58	1.85986e-05	0.0137816	1.95535e-05	0.000312856	[1, 2, 3, 4]	Group35	1.16326	29	[BFO_RS06285, BFO_RS08640, BFO_RS11190, BGK60_RS05370, BGK60_RS08000, BGK60_RS09655, BGK60_RS10200, BGK60_RS11485, BJT84_RS06130, BJT84_RS11100, BJU00_RS05525, BJU00_RS09415, BJU00_RS10815, FJN16_RS05600, FJN16_RS10805, FJN16_RS13090, JCM14110_RS00335, NW178_RS09380, TF3313_RS08450, TF3313_RS09610, TF3313_RS09615, TF3313_RS11165, TFKS16_RS08165, TFKS16_RS09580, TFKS16_RS11425, TFUB4_RS05690, TFUB…
GO:0065003	protein-containing complex assembly	GO_BiologicalProcess-GOA_08.04.2016_08h58	4.31897e-07	0.000326946	1.95535e-05	0.000312856	[5]	Group35	4.04858	10	[BFO_RS11190, BGK60_RS05370, BJT84_RS11100, BJU00_RS10815, FJN16_RS05600, JCM14110_RS00335, NW178_RS09380, TF3313_RS11165, TFKS16_RS11425, TFUB4_RS11185]
GO:0009279	cell outer membrane	GO_BiologicalProcess-GOA_08.04.2016_08h58	8.22535e-17	6.46513e-14	2.18423e-21	9.39221e-20	[1, 2, 3, 4]	Group36	1.38149	83	[AS203_RS11095, BFO_RS01775, BFO_RS05210, BFO_RS05610, BFO_RS06135, BFO_RS07495, BFO_RS07525, BFO_RS07735, BFO_RS09850, BFO_RS09925, BFO_RS10320, BFO_RS10905, BFO_RS12320, BFO_RS13050, BFO_RS14020, BJT84_RS01695, BJT84_RS03555, BJT84_RS03560, BJT84_RS05400, BJT84_RS05975, BJT84_RS06000, BJT84_RS07335, BJT84_RS09475, BJT84_RS09795, BJT84_RS09800, BJT84_RS10205, BJT84_RS10600, BJT84_RS10755, BJT84_…
GO:0071702	organic substance transport	GO_BiologicalProcess-GOA_08.04.2016_08h58	3.24845e-15	2.54679e-12	2.18423e-21	9.39221e-20	[4]	Group36	2.30769	39	[AS203_RS11095, BFO_RS05610, BFO_RS06135, BFO_RS10320, BFO_RS14020, BGK60_RS01005, BGK60_RS06270, BGK60_RS09520, BGK60_RS13310, BJT84_RS05400, BJT84_RS06000, BJT84_RS10205, BJT84_RS10755, BJU00_RS05120, BJU00_RS05660, BJU00_RS09885, BJU00_RS10435, FJN16_RS04785, FJN16_RS09050, FJN16_RS09945, FJN16_RS10675, HMPREF1218_RS05670, HMPREF1218_RS07185, NW178_RS00575, NW178_RS04215, RWM49_RS01180, RWM49_…
GO:0006414	translational elongation	GO_BiologicalProcess-GOA_08.04.2016_08h58	1.23184e-05	0.00915254	4.99887e-07	1.2997e-05	[5, 6, 7, 8]	Group37	0.998336	42	[AXF16_RS01140, BFO_RS06220, BFO_RS08440, BGK60_RS09450, BGK60_RS11820, BJT84_RS06555, BJU00_RS05725, BJU00_RS06215, BJU00_RS07945, BJU00_RS08735, C4N14_RS00665, C7Y58_RS00625, E4N77_RS02070, E4N91_RS08000, FJN16_RS10740, FJN16_RS12930, FXY54_RS01380, GWP40_RS01480, GWP43_RS06460, GWP43_RS14065, HMPREF1218_RS00150, HMPREF1218_RS00295, IEX77_RS07315, JCM14110_RS03545, JCM14110_RS03635, NW178_RS004…
GO:0003746	translation elongation factor activity	GO_BiologicalProcess-GOA_08.04.2016_08h58	4.99887e-07	0.000377914	4.99887e-07	1.2997e-05	[6, 7, 8, 9, 10, 11, 12]	Group37	1.07922	47	[AXF16_RS01140, BFO_RS06220, BFO_RS08440, BGK60_RS09450, BGK60_RS11820, BJT84_RS06555, BJU00_RS05725, BJU00_RS06215, BJU00_RS07945, BJU00_RS08735, C4N14_RS00665, C7Y58_RS00625, E4N77_RS02070, E4N91_RS08000, FJN16_RS10740, FJN16_RS12930, FXY54_RS01380, GWP40_RS01480, GWP43_RS06460, GWP43_RS14065, HMPREF1218_RS00150, HMPREF1218_RS00295, HMPREF1218_RS09900, IEX77_RS07315, JCM14110_RS03545, JCM14110_…
GO:0008186	ATP-dependent activity, acting on RNA	GO_BiologicalProcess-GOA_08.04.2016_08h58	4.03944e-07	0.000306189	1.15903e-07	3.24528e-06	[3, 4]	Group38	2.3088	16	[BFO_RS11100, BGK60_RS05295, BJT84_RS11025, BJU00_RS10740, E4N78_RS07470, FJN16_RS05525, HMPREF1218_RS01360, JCM14110_RS03175, NW178_RS02435, RWM49_RS00620, RWY97_RS06840, RYI03_RS04175, TDE_RS07200, TF3313_RS11080, TFKS16_RS11350, TFUB4_RS11110]
GO:0006353	DNA-templated transcription, termination	GO_BiologicalProcess-GOA_08.04.2016_08h58	1.15903e-07	8.85498e-05	1.15903e-07	3.24528e-06	[6, 7, 8, 9, 10]	Group38	1.31723	36	[BFO_RS08455, BFO_RS11100, BGK60_RS05295, BJT84_RS11025, BJU00_RS07960, BJU00_RS10740, E4N78_RS07470, E4N79_RS01805, E4N79_RS08070, E4N84_RS01865, E4N85_RS07575, E4N90_RS01750, E4N90_RS08025, FJN16_RS05525, FJN16_RS12945, H1X50_RS01890, HMPREF0389_RS01540, HMPREF0389_RS06580, HMPREF1218_RS00310, HMPREF1218_RS01360, JCM14110_RS03175, JCM14110_RS03555, NW178_RS02435, NW178_RS09095, RWM49_RS00620, R…
GO:0008236	serine-type peptidase activity	GO_BiologicalProcess-GOA_08.04.2016_08h58	2.53672e-12	1.97864e-09	9.07605e-05	0.000181521	[1, 2, 3]	Group39	1.58051	48	[BFO_RS00385, BFO_RS02950, BFO_RS08830, BFO_RS11735, BFO_RS14435, BFO_RS16225, BGK60_RS00740, BGK60_RS02450, BGK60_RS02660, BGK60_RS03325, BGK60_RS14595, BJT84_RS03025, BJT84_RS04225, BJT84_RS08740, BJT84_RS09935, BJT84_RS11670, BJU00_RS02785, BJU00_RS07185, BJU00_RS08350, BJU00_RS09610, BJU00_RS11375, E4N83_RS11805, E4N84_RS05310, E4N85_RS04665, E4N90_RS05295, FJN16_RS00865, FJN16_RS01480, FJN16…
GO:0006508	proteolysis	GO_BiologicalProcess-GOA_08.04.2016_08h58	5.27301e-05	0.0383875	9.07605e-05	0.000181521	[4, 5]	Group39	0.705734	112	[BFO_RS00385, BFO_RS02950, BFO_RS03350, BFO_RS08220, BFO_RS08830, BFO_RS08845, BFO_RS09370, BFO_RS10945, BFO_RS11735, BFO_RS14435, BFO_RS16225, BGK60_RS00740, BGK60_RS02450, BGK60_RS02660, BGK60_RS02675, BGK60_RS03325, BGK60_RS03965, BGK60_RS14595, BJT84_RS02295, BJT84_RS03025, BJT84_RS03430, BJT84_RS04225, BJT84_RS08740, BJT84_RS08755, BJT84_RS09935, BJT84_RS11670, BJU00_RS00280, BJU00_RS02785, …
GO:0008736	L-fucose isomerase activity	GO_BiologicalProcess-GOA_08.04.2016_08h58	6.40475e-07	0.000482918	3.60802e-05	0.000288642	[2, 3]	Group40	5.47945	8	[BFO_RS01395, BGK60_RS12590, BJT84_RS01370, BJU00_RS02490, FJN16_RS01835, TF3313_RS01265, TFKS16_RS01545, TFUB4_RS01340]
GO:0005996	monosaccharide metabolic process	GO_BiologicalProcess-GOA_08.04.2016_08h58	2.0734e-05	0.015281	3.60802e-05	0.000288642	[3, 4]	Group40	3.4188	8	[BFO_RS01395, BGK60_RS12590, BJT84_RS01370, BJU00_RS02490, FJN16_RS01835, TF3313_RS01265, TFKS16_RS01545, TFUB4_RS01340]
GO:0019317	fucose catabolic process	GO_BiologicalProcess-GOA_08.04.2016_08h58	2.20816e-07	0.000168261	3.60802e-05	0.000288642	[6, 7]	Group40	6.29921	8	[BFO_RS01395, BGK60_RS12590, BJT84_RS01370, BJU00_RS02490, FJN16_RS01835, TF3313_RS01265, TFKS16_RS01545, TFUB4_RS01340]
GO:0016903	oxidoreductase activity, acting on the aldehyde or oxo group of donors	GO_BiologicalProcess-GOA_08.04.2016_08h58	3.0945e-08	2.37348e-05	5.42625e-05	0.00021705	[1, 4]	Group41	2.7972	16	[BFO_RS12910, BGK60_RS10710, BJT84_RS12885, BJU00_RS12545, FJN16_RS07310, HMPREF1218_RS01955, NW178_RS04430, OE909_RS03585, OE909_RS10305, RN84_RS02980, RO05_RS00135, RWM49_RS00025, RWY97_RS05855, TF3313_RS12865, TFKS16_RS13145, TFUB4_RS13045]
GO:0030976	thiamine pyrophosphate binding	GO_BiologicalProcess-GOA_08.04.2016_08h58	9.46226e-06	0.00706831	5.42625e-05	0.00021705	[1, 2, 3, 4, 5, 7]	Group41	1.34756	24	[BFO_RS11670, BFO_RS12910, BGK60_RS03255, BGK60_RS10710, BJT84_RS11600, BJT84_RS12885, BJU00_RS11305, BJU00_RS12545, FJN16_RS06315, FJN16_RS07310, HMPREF1218_RS01955, NW178_RS04430, OE909_RS03585, OE909_RS10305, RN84_RS02980, RO05_RS00135, RWM49_RS00025, RWY97_RS05855, TF3313_RS11655, TF3313_RS12865, TFKS16_RS11925, TFKS16_RS13145, TFUB4_RS11670, TFUB4_RS13045]
GO:0022900	electron transport chain	GO_BiologicalProcess-GOA_08.04.2016_08h58	5.19196e-06	0.00388359	5.42625e-05	0.00021705	[4]	Group41	1.4375	23	[BFO_RS11375, BFO_RS12910, BGK60_RS00120, BGK60_RS10710, BJT84_RS11280, BJT84_RS11290, BJT84_RS12885, BJU00_RS12545, FJN16_RS05775, FJN16_RS07310, HMPREF1218_RS01955, NW178_RS04430, OE909_RS03585, OE909_RS10305, RN84_RS02980, RO05_RS00135, RWM49_RS00025, RWY97_RS05855, TF3313_RS12865, TFKS16_RS11605, TFKS16_RS13145, TFUB4_RS11355, TFUB4_RS13045]
KEGG:00100	Steroid biosynthesis	KEGG_25.05.2022	6.54321e-09	5.03173e-06	0.000123439	0.000123439	[-1]	Group42	6.32911	10	[BFO_RS05635, BJT84_RS05420, PGF_RS02680, PGJ_RS02160, PGN_RS02695, PGS_RS02595, PGTDC60_RS03330, TFKS16_RS04470, TFUB4_RS05210, TFUB4_RS07415]
GO:0016740	transferase activity	GO_BiologicalProcess-GOA_08.04.2016_08h58	6.58796e-05	0.0478286	0.000123439	0.000123439	[1, 2, 3, 4]	Group42	0.952381	39	[BFO_RS05635, BFO_RS06965, BGK60_RS06250, BGK60_RS06650, BJT84_RS05420, CF001_RS12875, CF002_RS06140, CS059_RS07130, CS387_RS09255, CS388_RS02355, CS544_RS03215, CS545_RS07880, CS546_RS08360, CS548_RS03460, CS550_RS06845, E4N83_RS00865, E4N90_RS04845, EG14_RS03525, FJN16_RS09960, FJN16_RS11485, HGJ18_RS12145, HMPREF1218_RS09915, JCM14110_RS04385, KC155_RS08530, KDH82_RS08535, NF668_RS02615, NF669…
GO:0016853	isomerase activity	GO_BiologicalProcess-GOA_08.04.2016_08h58	8.45211e-09	6.49122e-06	0.000123439	0.000123439	[1, 2, 3, 4]	Group42	1.67131	30	[BFO_RS01960, BFO_RS05635, BGK60_RS06250, BJT84_RS01885, BJT84_RS05420, BJT84_RS12970, CF001_RS12875, CF002_RS06140, CS059_RS07130, CS388_RS02355, CS544_RS03215, CS545_RS07880, CS546_RS08360, CS548_RS03460, CS550_RS06845, EG14_RS03525, FJN16_RS02350, FJN16_RS09960, GWP43_RS05540, NF668_RS02615, NF669_RS02605, PGF_RS02680, PGJ_RS02160, PGN_RS02695, PGS_RS02595, PGTDC60_RS03330, TFKS16_RS04470, TFU…
GO:0003735	structural constituent of ribosome	GO_BiologicalProcess-GOA_08.04.2016_08h58	3.56362e-21	2.80814e-18	4.93389e-22	2.17091e-20	[1, 2, 3, 4, 5, 6]	Group43	0.786734	390	[AS203_RS12285, B031_RS0108565, BFO_RS00025, BFO_RS01305, BFO_RS01310, BFO_RS06725, BFO_RS06730, BFO_RS06745, BFO_RS06795, BFO_RS06835, BFO_RS08210, BFO_RS08215, BFO_RS08415, BFO_RS08470, BFO_RS08475, BFO_RS09155, BFO_RS10430, BFO_RS10435, BFO_RS12750, BFO_RS13895, BGK60_RS01965, BGK60_RS01970, BGK60_RS05095, BGK60_RS05100, BGK60_RS05135, BGK60_RS05480, BGK60_RS07165, BGK60_RS07240, BGK60_RS08520…
GO:0022625	cytosolic large ribosomal subunit	GO_BiologicalProcess-GOA_08.04.2016_08h58	6.6733e-17	5.25188e-14	4.93389e-22	2.17091e-20	[3, 4, 6]	Group43	0.884772	213	[AS203_RS12285, BFO_RS00025, BFO_RS01305, BFO_RS01310, BFO_RS06795, BFO_RS06835, BFO_RS08210, BFO_RS08215, BFO_RS08475, BFO_RS10435, BGK60_RS01970, BGK60_RS05135, BGK60_RS05480, BGK60_RS08520, BGK60_RS08565, BGK60_RS08610, BGK60_RS09680, BGK60_RS12500, BGK60_RS12505, BGK60_RS12930, BJT84_RS00025, BJT84_RS01280, BJT84_RS01285, BJT84_RS02235, BJT84_RS06615, BJT84_RS06660, BJT84_RS06705, BJT84_RS080…
GO:0000315	organellar large ribosomal subunit	GO_BiologicalProcess-GOA_08.04.2016_08h58	1.35973e-10	1.05651e-07	4.93389e-22	2.17091e-20	[4, 6]	Group43	0.864886	135	[AS203_RS12285, BFO_RS01305, BFO_RS06795, BFO_RS06835, BFO_RS08215, BFO_RS08475, BFO_RS10435, BGK60_RS01970, BGK60_RS05480, BGK60_RS08565, BGK60_RS08610, BGK60_RS12500, BGK60_RS12930, BJT84_RS01280, BJT84_RS02235, BJT84_RS06615, BJT84_RS06660, BJT84_RS08335, BJT84_RS09040, BJT84_RS10320, BJU00_RS02400, BJU00_RS06275, BJU00_RS06320, BJU00_RS07980, BJU00_RS10000, C4N14_RS02355, CTM44_RS05985, CUC00…
GO:0006412	translation	GO_BiologicalProcess-GOA_08.04.2016_08h58	4.91801e-22	3.88523e-19	4.93389e-22	2.17091e-20	[4, 5, 6, 7]	Group43	0.778138	422	[AS203_RS12285, B031_RS0108565, BFO_RS00025, BFO_RS01305, BFO_RS01310, BFO_RS05805, BFO_RS06260, BFO_RS06725, BFO_RS06730, BFO_RS06745, BFO_RS06795, BFO_RS06835, BFO_RS07775, BFO_RS08210, BFO_RS08215, BFO_RS08415, BFO_RS08470, BFO_RS08475, BFO_RS09155, BFO_RS10430, BFO_RS10435, BFO_RS12750, BFO_RS12755, BFO_RS13895, BGK60_RS01965, BGK60_RS01970, BGK60_RS05095, BGK60_RS05100, BGK60_RS05135, BGK60_…

## Sheet: progressing cluster1 suppressed
ID	Term	Ontology Source	Term PValue	Term PValue Corrected with Bonferroni step down	Group PValue	Group PValue Corrected with Bonferroni step down	GOLevels	GOGroups	% Associated Genes	Nr. Genes	Associated Genes Found
GO:0000105	histidine biosynthetic process	GO_BiologicalProcess-GOA_08.04.2016_08h58	1.32682e-06	0.00103625	1.32682e-06	1.32682e-05	[5, 6, 7, 8]	Group00	0.0510595	2	[GDK37_RS00750, HMPREF9194_RS11100]
GO:0003674	molecular function	GO_BiologicalProcess-GOA_08.04.2016_08h58	1.56607e-05	0.012137	1.56607e-05	9.39641e-05	[1, 2, 3, 4]	Group01	0.141143	8	[E4N78_RS13000, E4N79_RS06670, E4N84_RS07065, E4N90_RS10330, GWP43_RS09000, H1X50_RS11905, HGJ18_RS03280, HO345_RS07430]
GO:0006355	regulation of transcription, DNA-templated	GO_BiologicalProcess-GOA_08.04.2016_08h58	1.82187e-05	0.0141013	1.82187e-05	9.10934e-05	[5, 6, 7, 8, 9, 10]	Group02	0.308877	77	[AIF0345_RS08190, AIF0345_RS11825, BFO_RS01920, BFO_RS07640, BFO_RS08750, BFO_RS09490, BFO_RS09740, BFO_RS10480, BFO_RS11050, BGK60_RS00425, BGK60_RS00495, BGK60_RS04520, BJT84_RS09380, BJT84_RS10365, BJT84_RS10975, BJT84_RS12435, BJU00_RS01385, BJU00_RS10690, E4N72_RS02880, E4N73_RS01585, E4N73_RS07765, E4N79_RS05265, E4N79_RS06700, E4N80_RS03325, E4N80_RS04695, E4N80_RS11815, E4N83_RS06560, E4N…
GO:0009401	phosphoenolpyruvate-dependent sugar phosphotransferase system	GO_BiologicalProcess-GOA_08.04.2016_08h58	1.63643e-10	1.2846e-07	1.63643e-10	2.12736e-09	[1, 2, 3, 4, 5]	Group03	0.0336078	2	[HMPREF9194_RS02515, HO345_RS12645]
GO:0042254	ribosome biogenesis	GO_BiologicalProcess-GOA_08.04.2016_08h58	1.26649e-05	0.00982798	1.26649e-05	8.86544e-05	[5]	Group04	0.0783494	3	[BFO_RS04110, E4N85_RS07105, FJN16_RS02665]
KEGG:00330	Arginine and proline metabolism	KEGG_25.05.2022	2.53194e-06	0.00197491	2.53194e-06	2.27875e-05	[-1]	Group05	0.230466	31	[BFO_RS04910, BFO_RS09960, BFO_RS10070, BFO_RS11240, BJT84_RS09835, BJT84_RS09945, BJT84_RS11150, BJU00_RS04645, BJU00_RS09625, BJU00_RS10865, E4N78_RS04565, E4N80_RS01610, E4N85_RS06630, E4N90_RS00070, E4N91_RS00075, E4N91_RS06800, GWP43_RS02510, GWP43_RS06330, HMPREF0389_RS00485, TF3313_RS04930, TF3313_RS09840, TF3313_RS11215, TF3313_RS11495, TFKS16_RS04905, TFKS16_RS09830, TFKS16_RS11475, TFKS…
KEGG:00401	Novobiocin biosynthesis	KEGG_25.05.2022	6.44417e-05	0.0492979	6.44417e-05	6.44417e-05	[-1]	Group06	0.0392465	1	[GWP43_RS06330]
KEGG:00500	Starch and sucrose metabolism	KEGG_25.05.2022	5.92915e-05	0.0454173	5.92915e-05	0.000118583	[-1]	Group07	0.238436	25	[BFO_RS02405, BFO_RS10260, BJT84_RS02460, BJT84_RS10145, BJU00_RS03455, BJU00_RS09830, E4N85_RS06140, E4N91_RS08215, GWP43_RS03630, GWP43_RS12200, HMPREF1218_RS05715, HMPREF1218_RS07910, HMPREF9194_RS05985, HO345_RS03450, OE909_RS08920, PGJ_RS04065, TF3313_RS10270, TFKS16_RS06100, TFKS16_RS09010, TFKS16_RS10025, TFKS16_RS12390, TFUB4_RS02315, TFUB4_RS04360, TFUB4_RS09065, TFUB4_RS10240]
KEGG:00561	Glycerolipid metabolism	KEGG_25.05.2022	9.3167e-07	0.000728566	9.3167e-07	1.02484e-05	[-1]	Group08	0.081716	4	[E4N85_RS04050, E4N86_RS11325, E4N87_RS01240, HO345_RS11670]
KEGG:00600	Sphingolipid metabolism	KEGG_25.05.2022	3.00722e-05	0.0231857	3.00722e-05	9.02166e-05	[-1]	Group09	0.113611	5	[BFO_RS01370, BFO_RS12240, BJT84_RS10375, TFUB4_RS01315, TFUB4_RS10480]
KEGG:00620	Pyruvate metabolism	KEGG_25.05.2022	3.93307e-06	0.00306386	3.93307e-06	3.14646e-05	[-1]	Group10	0.230947	30	[BFO_RS00625, BFO_RS03625, BFO_RS05830, BFO_RS06360, BFO_RS12275, BJT84_RS00570, BJT84_RS06205, BJT84_RS07375, BJT84_RS12220, BJU00_RS00465, BJU00_RS11915, BKH32_RS01395, CTM44_RS10655, CUC00_RS11510, E4N85_RS08825, GWP43_RS02755, HMPREF0389_RS00790, HMPREF0389_RS01225, HMPREF0389_RS05740, HMPREF1218_RS07135, HO345_RS05955, PAC1_RS10495, TF3313_RS00505, TF3313_RS12250, TFKS16_RS00770, TFKS16_RS12…
GO:0003677	DNA binding	GO_BiologicalProcess-GOA_08.04.2016_08h58	1.82398e-11	1.43365e-08	1.82398e-11	2.73597e-10	[1, 2, 3, 4, 5, 6]	Group11	0.300741	166	[AIF0345_RS06810, BFO_RS00415, BFO_RS01705, BFO_RS01920, BFO_RS02350, BFO_RS02650, BFO_RS03100, BFO_RS03300, BFO_RS04375, BFO_RS07645, BFO_RS08750, BFO_RS08940, BFO_RS09490, BFO_RS10405, BFO_RS11075, BFO_RS11495, BFO_RS11885, BFO_RS12280, BFO_RS16190, BGK60_RS00495, BGK60_RS03675, BGK60_RS04520, BGK60_RS06870, BGK60_RS07875, BGK60_RS08700, BGK60_RS10070, BGK60_RS10965, BGK60_RS13420, BJT84_RS0036…
GO:0006099	tricarboxylic acid cycle	GO_BiologicalProcess-GOA_08.04.2016_08h58	2.15082e-05	0.0166259	2.15082e-05	8.60329e-05	[3, 7]	Group12	0.035791	1	[TFUB4_RS05110]
KEGG:00190	Oxidative phosphorylation	KEGG_25.05.2022	3.46292e-09	2.71493e-06	5.55e-10	6.66e-09	[-1]	Group13	0.179404	25	[BFO_RS02470, BFO_RS02920, BFO_RS02925, BFO_RS02930, BFO_RS08805, BJT84_RS02985, BJT84_RS07505, BJT84_RS08715, CTM44_RS00315, CUC00_RS09625, GWP43_RS12195, HMPREF0389_RS04185, HMPREF0670_RS05375, HMPREF1218_RS03375, HMPREF1218_RS03380, HMPREF1218_RS03385, HMPREF1218_RS03390, HMPREF1218_RS03405, TF3313_RS03030, TF3313_RS03035, TFKS16_RS02900, TFUB4_RS02380, TFUB4_RS02755, TFUB4_RS02760, TFUB4_RS08…
KEGG:00195	Photosynthesis	KEGG_25.05.2022	4.83038e-05	0.0371456	5.55e-10	6.66e-09	[-1]	Group13	0.192044	14	[BFO_RS02470, BFO_RS02920, BFO_RS02925, BFO_RS02930, BJT84_RS02985, CTM44_RS00315, CUC00_RS09625, HMPREF0389_RS04185, TF3313_RS03030, TF3313_RS03035, TFKS16_RS02900, TFUB4_RS02380, TFUB4_RS02755, TFUB4_RS02760]
KEGG:00680	Methane metabolism	KEGG_25.05.2022	7.6562e-06	0.00595653	5.55e-10	6.66e-09	[-1]	Group13	0.268956	47	[BFO_RS00880, BFO_RS02470, BFO_RS02920, BFO_RS02925, BFO_RS02930, BFO_RS04000, BFO_RS04795, BFO_RS05830, BFO_RS08370, BFO_RS13750, BJT84_RS00830, BJT84_RS02985, BJT84_RS04325, BJT84_RS05105, BJT84_RS05385, BJT84_RS13570, BJU00_RS00740, BJU00_RS04785, BWX39_RS07185, CRECT_RS10660, CTM44_RS00315, CUC00_RS09625, E4N78_RS01265, E4N79_RS11775, E4N84_RS00560, E4N85_RS00565, E4N85_RS06630, E4N85_RS08350…
KEGG:00350	Tyrosine metabolism	KEGG_25.05.2022	6.68791e-07	0.000523664	3.08788e-11	4.32303e-10	[-1]	Group14	0.0803697	4	[E4N76_RS04310, E4N85_RS06630, E4N91_RS06800, GWP43_RS06330]
KEGG:00360	Phenylalanine metabolism	KEGG_25.05.2022	4.00724e-05	0.0308558	3.08788e-11	4.32303e-10	[-1]	Group14	0.115634	5	[CRECT_RS09455, E4N85_RS06630, E4N91_RS06800, GWP43_RS06330, LK437_RS02280]
KEGG:00942	Anthocyanin biosynthesis	KEGG_25.05.2022	5.17247e-05	0.0396729	3.08788e-11	4.32303e-10	[-1]	Group14	0.0653808	2	[E4N85_RS06630, E4N91_RS06800]
KEGG:00950	Isoquinoline alkaloid biosynthesis	KEGG_25.05.2022	1.09973e-05	0.00854489	3.08788e-11	4.32303e-10	[-1]	Group14	0.107112	5	[BJT84_RS05305, E4N85_RS06630, E4N91_RS06800, GWP43_RS06330, HMPREF0389_RS03670]
KEGG:00965	Betalain biosynthesis	KEGG_25.05.2022	4.83624e-05	0.0371423	3.08788e-11	4.32303e-10	[-1]	Group14	0.0650406	2	[E4N85_RS06630, E4N91_RS06800]
KEGG:01057	Biosynthesis of type II polyketide products	KEGG_25.05.2022	2.15579e-05	0.0166427	3.08788e-11	4.32303e-10	[-1]	Group14	0.0811249	3	[BJT84_RS05305, E4N76_RS04310, HMPREF0389_RS03670]

## Sheet: progressing cluster2-4-5-8 acti
ID	Term	Ontology Source	Term PValue	Term PValue Corrected with Bonferroni step down	Group PValue	Group PValue Corrected with Bonferroni step down	GOLevels	GOGroups	% Associated Genes	Nr. Genes	Associated Genes Found
GO:0000041	transition metal ion transport	GO_BiologicalProcess-GOA_08.04.2016_08h58	1.01803e-14	1.0445e-11	1.01803e-14	1.27254e-12	[7]	Group000	17.8161	31	[ALW21_RS02180, ALW23_RS02305, ALW29_RS02155, ALW33_RS02300, CASZ1_RS02175, CASZ2_RS02185, CPA42_RS02315, DXN06_RS05635, EGX38_RS11655, EGY06_RS05405, F6X01_RS02315, FNX46_RS02325, GDK37_RS09970, HMPREF0675_RS02305, LCQ46_RS03490, LI931_RS02255, OYC54_RS02370, PAC1_RS02175, PAGK_RS02310, PAZ_RS02165, PPA_RS02180, QQA41_RS02245, QQA42_RS02240, TIA1EST1_RS02155, TIA2EST22_RS02140, TIA2EST2_RS02090,…
GO:0003690	double-stranded DNA binding	GO_BiologicalProcess-GOA_08.04.2016_08h58	4.86315e-09	4.65404e-06	4.86315e-09	4.03642e-07	[2, 3, 5]	Group001	6.97917	67	[ALW21_RS02770, ALW23_RS02895, ALW29_RS02740, ALW33_RS02885, BKH16_RS07185, C5N99_RS02430, CASZ1_RS02810, CASZ2_RS02820, CPA42_RS02970, CS059_RS02335, CS388_RS06765, CS545_RS01570, CTM44_RS01760, CTM61_RS06790, CTM63_RS05835, CUC00_RS08185, D468_RS0102285, DWB79_RS02410, DXN06_RS04985, E4N77_RS02965, E4N78_RS06700, E4N79_RS07205, E4N83_RS06845, E4N85_RS06870, E4N86_RS06125, E4N87_RS06425, E4N90_R…
GO:0046872	metal ion binding	GO_BiologicalProcess-GOA_08.04.2016_08h58	6.19324e-12	6.18086e-09	6.19324e-12	6.62677e-10	[1, 2, 3, 4, 5, 6, 7]	Group002	4.13261	723	[AIF0345_RS11740, AIF0345_RS15160, ALW21_RS01560, ALW21_RS05030, ALW21_RS05670, ALW21_RS08905, ALW21_RS11830, ALW23_RS01710, ALW23_RS05115, ALW23_RS05750, ALW23_RS08850, ALW23_RS11845, ALW29_RS01560, ALW29_RS05600, ALW29_RS08720, ALW29_RS11615, ALW33_RS01705, ALW33_RS05120, ALW33_RS05750, ALW33_RS08765, ALW33_RS11650, BFO_RS04310, BFO_RS06020, BFO_RS07845, BFO_RS08340, BFO_RS13905, BJT84_RS04440,…
GO:0046961	proton-transporting ATPase activity, rotational mechanism	GO_BiologicalProcess-GOA_08.04.2016_08h58	1.31749e-05	0.011449	1.31749e-05	0.000237149	[7, 8, 9, 10, 11]	Group003	26.9231	7	[EG14_RS00150, HMPREF0389_RS08125, PGA7_RS08055, PGJ_RS07830, PGN_RS08360, PGTDC60_RS00385, PG_RS07960]
GO:0046983	protein dimerization activity	GO_BiologicalProcess-GOA_08.04.2016_08h58	4.69169e-17	4.88405e-14	4.69169e-17	6.23995e-15	[1, 2, 3, 4, 5]	Group004	6.084	197	[AIF0345_RS10775, AIF0345_RS11905, ALW21_RS04760, ALW23_RS02230, ALW23_RS04465, ALW23_RS08050, ALW23_RS09185, ALW29_RS02080, ALW29_RS04310, ALW29_RS04690, ALW29_RS07925, ALW29_RS09055, ALW33_RS04465, ALW33_RS04850, ALW33_RS07940, ALW33_RS09100, BKH18_RS06960, BLV59_RS09070, BWX39_RS03060, CASZ1_RS02095, CASZ1_RS04845, CASZ1_RS08180, CASZ1_RS09360, CASZ2_RS02105, CASZ2_RS04860, CASZ2_RS08190, CASZ…
GO:0048472	threonine-phosphate decarboxylase activity	GO_BiologicalProcess-GOA_08.04.2016_08h58	1.049e-13	1.06683e-10	1.049e-13	1.27978e-11	[2, 3]	Group005	27.3973	20	[CF001_RS16510, CF002_RS04750, CS059_RS08570, CS374_RS00135, CS387_RS00980, CS543_RS07830, CS544_RS00930, CS550_RS04855, EG14_RS05745, FVE72_RS10405, KC155_RS06205, KCI35_RS04160, KDH82_RS06215, LEPGO_RS0110715, NF668_RS05020, NF669_RS05010, PGF_RS06010, PGJ_RS03920, PGN_RS06030, PGTDC60_RS04620]
GO:0051082	unfolded protein binding	GO_BiologicalProcess-GOA_08.04.2016_08h58	3.40518e-07	0.000314639	3.40518e-07	1.97501e-05	[1, 2, 3, 4, 5]	Group006	5.08011	130	[AS203_RS08605, BCB71_RS04580, BFO_RS07580, BGK60_RS07280, BQ6428_RS07205, BWX39_RS03070, C5N99_RS00340, C5N99_RS04325, C7123_RS11970, CF001_RS10195, CF001_RS14040, CF002_RS00190, CF002_RS02425, CF003_RS10975, CF003_RS14295, CRECT_RS05985, CS059_RS11085, CS374_RS04290, CS374_RS08725, CS387_RS03250, CS388_RS00665, CS388_RS04745, CS543_RS00495, CS543_RS05405, CS544_RS02755, CS544_RS05645, CS545_RS0…
GO:0051536	iron-sulfur cluster binding	GO_BiologicalProcess-GOA_08.04.2016_08h58	7.84258e-10	7.59946e-07	7.84258e-10	7.21517e-08	[1, 2, 3, 4, 5]	Group007	5.0226	200	[AIF0345_RS03755, ALW21_RS00860, ALW21_RS03575, ALW23_RS01040, ALW23_RS03710, ALW29_RS00875, ALW29_RS03555, ALW33_RS03700, BGK60_RS07480, BGK60_RS09300, BJT84_RS06220, BJT84_RS07620, BJU00_RS05885, BJU00_RS07295, BKH16_RS06660, BKH17_RS11870, C5N99_RS04260, CASZ1_RS00870, CASZ1_RS03670, CASZ2_RS00870, CASZ2_RS03680, CF001_RS15410, CF002_RS05015, CF002_RS05870, CF003_RS17190, CPA42_RS00925, CPA42_…
GO:0065003	protein-containing complex assembly	GO_BiologicalProcess-GOA_08.04.2016_08h58	2.87967e-11	2.84512e-08	2.87967e-11	2.93727e-09	[5]	Group008	12.9555	32	[BLV59_RS06545, BWX40_RS05960, CF001_RS17100, CF002_RS04135, CF003_RS15710, CS059_RS09230, CS374_RS10125, CS387_RS00310, CS543_RS07170, CS546_RS09990, CS548_RS05425, CS550_RS05460, EG14_RS05420, HMPREF9331_RS08175, KC155_RS05550, KDH82_RS05560, MCS24_RS02500, MCS25_RS05500, MCS27_RS05505, NY148_RS03780, NY149_RS04120, NY151_RS05940, PGA7_RS03675, PGF_RS06570, PGJ_RS03130, PGN_RS06465, PGTDC60_RS0…
GO:0070006	metalloaminopeptidase activity	GO_BiologicalProcess-GOA_08.04.2016_08h58	8.00757e-11	7.86344e-08	8.00757e-11	8.00757e-09	[1, 2, 3, 4]	Group009	8.49772	56	[ALW21_RS03545, ALW23_RS03680, ALW29_RS03525, ALW33_RS03670, BKH17_RS05980, C5N99_RS09090, CASZ1_RS03640, CASZ2_RS03650, CPA42_RS03810, DXN06_RS04150, E4N79_RS11965, E4N80_RS04165, E4N80_RS12225, E4N83_RS05895, E4N84_RS06410, E4N84_RS12225, E4N85_RS05830, E4N86_RS04145, E4N86_RS11855, E4N87_RS00705, E4N87_RS08405, E4N90_RS06440, E4N91_RS06080, EGX38_RS10160, EGY06_RS03915, F6X01_RS03805, FNX46_RS…
GO:0098662	inorganic cation transmembrane transport	GO_BiologicalProcess-GOA_08.04.2016_08h58	9.38085e-08	8.76171e-05	9.38085e-08	6.00374e-06	[5, 7]	Group010	11.7949	23	[CF001_RS16900, CF002_RS05180, CS374_RS00270, CS387_RS01140, CS546_RS11110, CS548_RS06265, CS549_RS09000, CS550_RS04695, E4N73_RS09915, EG14_RS05615, FJN16_RS03720, GWP43_RS10865, KC155_RS06335, KCI35_RS04015, KDH82_RS06345, LA319_RS06585, NY149_RS04895, NY151_RS06815, PGF_RS06375, PGN_RS06265, PGTDC60_RS04210, QN080_RS04565, QP877_RS04555]
GO:0140663	ATP-dependent FeS chaperone activity	GO_BiologicalProcess-GOA_08.04.2016_08h58	8.99038e-06	0.00788456	8.99038e-06	0.000224759	[5]	Group011	20.4545	9	[MCS24_RS03635, MCS25_RS04370, NF668_RS04460, NF669_RS04450, PGA7_RS04755, PGN_RS04745, PG_RS04235, QN080_RS05125, QP877_RS05115]
KEGG:00970	Aminoacyl-tRNA biosynthesis	KEGG_25.05.2022	7.7372e-20	8.19369e-17	7.7372e-20	1.13737e-17	[-1]	Group012	4.42646	815	[ALW21_RS05425, ALW23_RS05510, ALW23_RS08035, ALW29_RS05355, ALW29_RS07910, AXE84_RS09070, BFO_RS02285, BFO_RS06670, BFO_RS07575, BJT84_RS00970, BJT84_RS02340, BJT84_RS05435, BJT84_RS06490, BJT84_RS07415, BJT84_RS08020, BJU00_RS01870, BJU00_RS03880, BJU00_RS06690, BJU00_RS07085, BJU00_RS07670, BKH16_RS01575, BKH16_RS01885, BKH16_RS07835, BKH16_RS09895, BKH17_RS10040, BKH18_RS12815, BKH20_RS08915,…
GO:0004332	fructose-bisphosphate aldolase activity	GO_BiologicalProcess-GOA_08.04.2016_08h58	5.18156e-06	0.00459086	5.18156e-06	0.000176173	[1, 2, 3]	Group013	6.27262	52	[BLV59_RS05610, CF001_RS18830, CF002_RS08615, CF003_RS18980, CRECT_RS04800, CS059_RS02240, CS374_RS06460, CS387_RS05730, CS388_RS06865, CS543_RS02905, CS544_RS07835, CS545_RS01670, CS546_RS03685, CS548_RS10085, CS549_RS02780, CS550_RS00850, E4N75_RS12160, E4N77_RS10500, E4N80_RS10985, E4N85_RS11310, E4N86_RS10605, E4N87_RS01960, EG14_RS10185, HGJ18_RS11040, HMPREF0389_RS02970, HMPREF9108_RS00130,…
GO:0006935	chemotaxis	GO_BiologicalProcess-GOA_08.04.2016_08h58	1.11654e-16	1.15896e-13	1.11654e-16	1.46266e-14	[3, 4]	Group014	11.0507	61	[CRECT_RS04335, CRECT_RS10435, DWB79_RS10615, DWB79_RS11270, E4N70_RS05745, E4N77_RS02620, E4N78_RS12025, E4N79_RS00110, E4N79_RS06515, E4N79_RS07530, E4N79_RS07545, E4N80_RS00190, E4N80_RS02165, E4N80_RS04195, E4N80_RS06765, E4N80_RS06780, E4N80_RS08015, E4N80_RS09815, E4N83_RS00115, E4N83_RS07200, E4N84_RS00115, E4N84_RS07750, E4N85_RS06390, E4N85_RS07225, E4N85_RS09695, E4N86_RS00170, E4N86_RS…
GO:0004335	galactokinase activity	GO_BiologicalProcess-GOA_08.04.2016_08h58	4.35305e-12	4.3574e-09	4.35305e-12	4.78835e-10	[6, 7, 8]	Group015	9.1653	56	[AIF0345_RS11500, ALW21_RS11075, ALW23_RS10980, ALW29_RS10855, ALW33_RS10905, BJT84_RS08810, CASZ1_RS11165, CASZ2_RS11175, CF001_RS12490, CF002_RS06540, CF003_RS18420, CPA42_RS11620, CS546_RS07950, CS548_RS03040, CS549_RS07725, CS550_RS07250, DXN06_RS08920, E4N80_RS07555, E4N86_RS07275, E4N87_RS05280, E4N90_RS02955, E4N91_RS02915, EG14_RS03145, EGX38_RS02445, EGY06_RS08645, F6X01_RS11640, FNX46_R…
GO:0004385	guanylate kinase activity	GO_BiologicalProcess-GOA_08.04.2016_08h58	3.04342e-08	2.86994e-05	3.04342e-08	2.13039e-06	[8, 9, 10, 11]	Group016	6.87361	62	[ALW23_RS06080, ALW29_RS05930, ALW33_RS06080, BFO_RS02715, CASZ1_RS06110, CASZ2_RS06125, CF001_RS17655, CF002_RS01285, CF003_RS13120, CPA42_RS06360, CS059_RS01105, CS374_RS07570, CS387_RS04525, CS388_RS07980, CS543_RS04030, CS544_RS08930, CS545_RS02795, CS546_RS02530, CS548_RS08925, CS550_RS02105, DXN06_RS01550, EG14_RS09105, EGX38_RS07580, EGY06_RS01355, F6X01_RS06370, FNX46_RS06375, GDK37_RS005…
GO:0004386	helicase activity	GO_BiologicalProcess-GOA_08.04.2016_08h58	3.86768e-05	0.033146	3.86768e-05	0.000270737	[1, 2, 3, 4, 5, 6]	Group017	4.50062	146	[AIF0345_RS05425, AIF0345_RS14645, ALW21_RS00795, ALW21_RS05175, ALW23_RS05260, ALW29_RS05105, ALW33_RS05265, B055_RS0110295, BFO_RS11650, BKH20_RS09735, BKH24_RS09325, BKH26_RS10775, BKH27_RS12025, C5N99_RS00100, C5N99_RS01185, C5N99_RS11830, CASZ1_RS05290, CASZ2_RS05305, CPA42_RS05515, CRECT_RS08775, CS544_RS07625, CS549_RS03200, DWB79_RS00100, DWB79_RS01180, DWB79_RS10515, DXN06_RS02395, E4N74…
GO:0004471	malate dehydrogenase (decarboxylating) (NAD+) activity	GO_BiologicalProcess-GOA_08.04.2016_08h58	1.57062e-10	1.53606e-07	1.57062e-10	1.55491e-08	[2, 3]	Group018	14.5251	26	[EG14_RS10140, FNX46_RS04785, HMPREF1218_RS04265, KC155_RS01630, KCI35_RS07855, KDH82_RS01630, LI931_RS01660, MCS24_RS06695, MCS25_RS01310, OYC54_RS01800, OYC54_RS04750, PGA7_RS07765, PGN_RS08015, PGTDC60_RS06130, PG_RS01250, QN080_RS08310, QP877_RS08295, QQA41_RS01655, QQA42_RS01650, RWM49_RS06415, RYI03_RS07285, TPCU426_RS01600, TPCU426_RS04540, cact_RS01615, cact_RS04570, cbac_RS01635]
GO:0004476	mannose-6-phosphate isomerase activity	GO_BiologicalProcess-GOA_08.04.2016_08h58	8.00162e-08	7.48152e-05	8.00162e-08	5.20105e-06	[2, 3]	Group019	7.93358	43	[ALW21_RS00045, ALW21_RS02285, ALW23_RS00050, ALW29_RS00045, ALW33_RS00045, ALW33_RS08430, BFO_RS03610, CASZ1_RS00045, CASZ2_RS00045, CPA42_RS00045, CRECT_RS04350, DXN06_RS07950, EGX38_RS01480, EGY06_RS07675, F6X01_RS00045, FNX46_RS00045, GDK37_RS07770, HMPREF0675_RS00045, LCQ46_RS01295, LCQ46_RS03610, LI931_RS00045, LI931_RS02375, LK437_RS09510, OYC54_RS00045, PAC1_RS00045, PAGK_RS00040, PAZ_RS0…
GO:0004494	methylmalonyl-CoA mutase activity	GO_BiologicalProcess-GOA_08.04.2016_08h58	2.88231e-07	0.00026719	2.88231e-07	1.70056e-05	[2, 3]	Group020	10.1562	26	[BJU00_RS10930, CS059_RS06480, CS543_RS10015, CS543_RS10020, CS544_RS03750, CS548_RS02900, CS548_RS02905, CS549_RS07575, CS550_RS07400, EHV08_RS03545, GDK37_RS03670, KCI35_RS06275, KCI35_RS06280, NF668_RS02075, NF669_RS02065, NY149_RS01975, NY151_RS08995, PGJ_RS01545, PGS_RS02095, PGTDC60_RS02820, QN080_RS01980, QN080_RS01985, QP877_RS01975, QP877_RS01980, TF3313_RS11280, TFKS16_RS11540]
GO:0004590	orotidine-5'-phosphate decarboxylase activity	GO_BiologicalProcess-GOA_08.04.2016_08h58	1.79797e-06	0.00161997	1.79797e-06	8.63025e-05	[2, 3]	Group021	6.204	59	[ALW21_RS05045, ALW23_RS05130, ALW29_RS04975, ALW33_RS05135, BGK60_RS09875, BJT84_RS05825, BJU00_RS05485, C5N99_RS02415, CASZ1_RS05155, CASZ2_RS05170, CBG57_RS03405, CF001_RS20430, CF003_RS11100, CPA42_RS05375, CTM50_RS04740, CTM61_RS08340, CTM63_RS04330, E4N77_RS06600, E4N83_RS03175, E4N86_RS02485, E4N87_RS10065, EG14_RS01785, EGX38_RS08565, EGY06_RS02340, F6X01_RS05385, FNX46_RS05390, G448_RS01…
GO:0004640	phosphoribosylanthranilate isomerase activity	GO_BiologicalProcess-GOA_08.04.2016_08h58	3.79068e-06	0.0033737	3.79068e-06	0.000144046	[2, 3, 4]	Group022	9.30233	24	[ALW23_RS05905, ALW29_RS05755, ALW33_RS05905, BKH17_RS00650, CASZ1_RS05935, CASZ2_RS05950, CPA42_RS06180, EGX38_RS07760, EGY06_RS01535, F6X01_RS06190, FNX46_RS06195, GDK37_RS00745, HMPREF0675_RS05910, HW274_RS07820, OYC54_RS06135, PAC1_RS05950, PAGK_RS05260, PAZ_RS05760, TIA1EST1_RS05750, TIA2EST22_RS05745, TIA2EST2_RS05690, TIA2EST36_RS05725, TPCU426_RS05925, cact_RS05945]
GO:0001514	selenocysteine incorporation	GO_BiologicalProcess-GOA_08.04.2016_08h58	5.9579e-06	0.00527275	5.9579e-06	0.000196611	[7, 8, 9, 10]	Group023	10.2041	20	[C5N99_RS00405, E4N74_RS03165, E4N76_RS03900, E4N79_RS04005, E4N80_RS03260, E4N83_RS03845, E4N84_RS04220, E4N85_RS03800, E4N86_RS03275, E4N87_RS09275, E4N90_RS04440, E4N91_RS04035, GWP40_RS07475, GWP43_RS05115, GWP43_RS14555, GWP43_RS14690, HGJ18_RS06580, HO345_RS03755, OE909_RS04715, TDE_RS09320]
GO:0004866	endopeptidase inhibitor activity	GO_BiologicalProcess-GOA_08.04.2016_08h58	2.48071e-09	2.38892e-06	2.48071e-09	2.18302e-07	[7, 8, 9, 10]	Group024	10.8844	32	[C5N99_RS09015, CS374_RS04620, CS543_RS00835, CS549_RS04805, CS550_RS09560, CTM44_RS00980, CTM63_RS05310, CUC00_RS08955, DWB79_RS08325, E4N77_RS06745, E4N79_RS03200, E4N83_RS03050, E4N84_RS03240, E4N85_RS03010, E4N86_RS06955, E4N87_RS05600, E4N90_RS03320, EHV08_RS10745, GWP40_RS08110, HGJ18_RS07305, HMPREF0670_RS06565, HMPREF0670_RS06575, HMPREF9193_RS04825, HO345_RS02990, KC155_RS10300, KCI35_RS…
GO:0008134	transcription factor binding	GO_BiologicalProcess-GOA_08.04.2016_08h58	3.03209e-05	0.0261063	3.03209e-05	0.00033353	[3, 4]	Group025	7.71429	27	[C5N99_RS00705, DWB79_RS04205, DWB79_RS09810, E4N77_RS06490, E4N78_RS11840, E4N79_RS00895, E4N79_RS02430, E4N80_RS00690, E4N80_RS02625, E4N80_RS07890, E4N83_RS02270, E4N83_RS03300, E4N84_RS03650, E4N85_RS02225, E4N86_RS00610, E4N86_RS02635, E4N86_RS07605, E4N87_RS04950, E4N87_RS09915, E4N87_RS11940, E4N91_RS00885, E4N91_RS02485, GWP40_RS10245, H1X50_RS13315, HGJ18_RS08000, TDE_RS12215, TFKS16_RS1…
GO:0005515	protein binding	GO_BiologicalProcess-GOA_08.04.2016_08h58	4.91288e-08	4.6132e-05	4.91288e-08	3.29163e-06	[1, 2, 3, 4, 5, 6]	Group026	4.19923	403	[AIF0345_RS12965, ALW21_RS02770, ALW21_RS06610, ALW23_RS02895, ALW23_RS06685, ALW23_RS08940, ALW23_RS10240, ALW29_RS02740, ALW29_RS06555, ALW29_RS08810, ALW33_RS02885, ALW33_RS08850, AS203_RS09105, AXE84_RS06040, BCB71_RS09280, BFO_RS02385, BFO_RS02680, BFO_RS06385, BFO_RS14370, BGK60_RS02305, BGK60_RS03625, BGK60_RS10270, BJT84_RS02430, BJT84_RS02730, BJT84_RS04610, BJT84_RS05265, BJT84_RS06230,…
GO:0005524	ATP binding	GO_BiologicalProcess-GOA_08.04.2016_08h58	0	0	0	0	[1, 2, 3, 4, 5, 6, 9]	Group027	4.49922	3791	[ADD47_RS04085, ADK06_RS03120, AIF0345_RS00005, AIF0345_RS00800, AIF0345_RS00885, AIF0345_RS00910, AIF0345_RS04780, AIF0345_RS05680, AIF0345_RS05810, AIF0345_RS06300, AIF0345_RS06710, AIF0345_RS09300, AIF0345_RS09375, AIF0345_RS10240, AIF0345_RS10760, AIF0345_RS11910, AIF0345_RS11950, AIF0345_RS12445, AIF0345_RS12740, AIF0345_RS13120, AIF0345_RS13190, AIF0345_RS13925, AIF0345_RS14645, AIF0345_RS1…
GO:0005525	GTP binding	GO_BiologicalProcess-GOA_08.04.2016_08h58	1.06312e-06	0.000967435	1.06312e-06	5.31558e-05	[1, 2, 3, 4, 5]	Group028	3.9841	481	[ALW21_RS06095, ALW21_RS10060, ALW21_RS10100, ALW23_RS05220, ALW23_RS10075, ALW29_RS05065, ALW29_RS09945, ALW33_RS05225, ALW33_RS09955, ALW33_RS09995, AMK43_RS10700, AS203_RS06565, BFO_RS05370, BJT84_RS02430, BJT84_RS12190, BKH16_RS08825, BKH16_RS11760, BKH20_RS08725, BKH21_RS02745, BKH23_RS09910, BKH23_RS10645, BKH26_RS06000, BLV59_RS11000, BWX40_RS06510, C5N99_RS02330, C5N99_RS05745, C5N99_RS11…
GO:0005576	extracellular region	GO_BiologicalProcess-GOA_08.04.2016_08h58	4.9926e-05	0.042537	4.9926e-05	0.000149778	[1, 2, 3]	Group029	5.79545	51	[BFO_RS04385, BFO_RS04885, BJT84_RS04705, BJT84_RS14975, EG14_RS00810, EG14_RS03020, EG14_RS05570, EG14_RS08895, FJN16_RS01545, FJN16_RS04165, FJN16_RS11435, KC155_RS00445, KC155_RS03085, KCI35_RS00310, KCI35_RS03970, KDH82_RS00445, KDH82_RS03095, MCS24_RS05470, MCS25_RS02540, NF668_RS02080, NF668_RS05205, NF668_RS07385, NF668_RS10880, NF669_RS02070, NF669_RS05195, NF669_RS07370, NF669_RS10870, P…
GO:0005727	extrachromosomal circular DNA	GO_BiologicalProcess-GOA_08.04.2016_08h58	2.93199e-06	0.00263	2.93199e-06	0.00013194	[4]	Group030	20.4082	10	[ADK06_RS03375, BKH17_RS12670, BKH28_RS11115, FK267_RS05315, FOC60_RS08150, HMPREF0734_RS05110, HW274_RS10630, I6I08_RS00870, QU670_RS11860, W5W_RS0112290]
GO:0005737	cytoplasm	GO_BiologicalProcess-GOA_08.04.2016_08h58	2.82935e-35	3.0755e-32	2.82935e-35	4.49867e-33	[1, 2, 3, 4, 5, 6, 7, 9]	Group031	4.35548	1633	[ADD47_RS01770, AIF0345_RS08965, AIF0345_RS15150, ALW21_RS00930, ALW21_RS02470, ALW21_RS02710, ALW21_RS03415, ALW21_RS05425, ALW21_RS05930, ALW21_RS05935, ALW21_RS05980, ALW21_RS07665, ALW21_RS11735, ALW21_RS14280, ALW23_RS01110, ALW23_RS02595, ALW23_RS02835, ALW23_RS03550, ALW23_RS04755, ALW23_RS05510, ALW23_RS06015, ALW23_RS06020, ALW23_RS06065, ALW23_RS07130, ALW23_RS11750, ALW23_RS14070, ALW2…
GO:0006064	glucuronate catabolic process	GO_BiologicalProcess-GOA_08.04.2016_08h58	2.26869e-13	2.29819e-10	2.26869e-13	2.69975e-11	[7, 8, 9]	Group032	16.4835	30	[ALW21_RS11790, ALW23_RS11805, ALW29_RS11570, ALW33_RS11610, BFO_RS05040, CASZ1_RS11925, CASZ2_RS11985, CPA42_RS12390, DXN06_RS08150, EGX38_RS01680, EGY06_RS07875, F6X01_RS12405, FNX46_RS12360, GDK37_RS07570, HMPREF0675_RS11645, LCQ46_RS01105, LI931_RS12260, OYC54_RS12370, PAC1_RS11775, PAGK_RS11630, PAZ_RS11560, PPA_RS11770, QQA41_RS12210, QQA42_RS12225, TIA1EST1_RS11535, TIA2EST2_RS11515, TIA2E…
GO:0006096	glycolytic process	GO_BiologicalProcess-GOA_08.04.2016_08h58	2.79352e-10	2.72089e-07	2.79352e-10	2.70972e-08	[5, 8, 9, 10, 11, 12]	Group033	4.3924	407	[AIF0345_RS07680, AIF0345_RS08965, ALW21_RS04150, ALW23_RS04270, ALW29_RS04115, ALW33_RS04270, BFO_RS01040, BFO_RS01055, BFO_RS05045, BFO_RS09030, BFO_RS12615, BFO_RS13880, BGK60_RS02855, BGK60_RS09315, BGK60_RS10445, BJT84_RS01000, BJT84_RS08925, BJT84_RS12560, BJT84_RS13700, BJU00_RS05870, BJU00_RS12260, BJU00_RS13405, BKH16_RS06330, BLV59_RS05610, BQ6428_RS05050, BWX40_RS00295, C5N99_RS01475, …
GO:0008216	spermidine metabolic process	GO_BiologicalProcess-GOA_08.04.2016_08h58	4.50952e-08	4.24797e-05	4.50952e-08	3.11157e-06	[7, 8]	Group034	10.0671	30	[BJU00_RS09805, CF001_RS11370, CF002_RS07620, CS374_RS03430, CS387_RS08730, CS388_RS03860, CS543_RS11010, CS544_RS04725, CS545_RS09385, CS546_RS06785, CS548_RS01875, CS550_RS08360, EG14_RS04390, KC155_RS09060, KCI35_RS01000, KDH82_RS09065, LA319_RS03310, NF668_RS01075, NF669_RS01070, NY148_RS00730, NY149_RS01010, NY151_RS09955, PGA7_RS00705, PGF_RS01265, PGJ_RS00705, PGN_RS01280, PGS_RS01210, PGT…
GO:0001887	selenium compound metabolic process	GO_BiologicalProcess-GOA_08.04.2016_08h58	2.93592e-08	2.77445e-05	2.93592e-08	2.0845e-06	[3]	Group035	11.7371	25	[C5N99_RS00565, CF003_RS18970, CS059_RS02230, CS544_RS07845, CS546_RS03675, CS548_RS10075, DWB79_RS00565, E4N76_RS08175, E4N77_RS08130, E4N78_RS10215, E4N79_RS01620, E4N80_RS01260, E4N86_RS01195, E4N87_RS11355, HGJ18_RS08640, KCI35_RS07890, MCS24_RS07900, MCS25_RS07895, MCS27_RS07900, NF668_RS08950, NF669_RS08940, NY148_RS07965, PGA7_RS07805, PGJ_RS07560, PG_RS07705]
GO:0006164	purine nucleotide biosynthetic process	GO_BiologicalProcess-GOA_08.04.2016_08h58	8.8963e-06	0.00781985	8.8963e-06	0.000249096	[6, 7, 8, 9]	Group036	4.78542	126	[ALW21_RS10060, ALW33_RS09955, BWX40_RS06510, BWX40_RS06625, CF001_RS14410, CF001_RS15045, CF002_RS01055, CF002_RS03270, CF003_RS12915, CF003_RS16795, CRECT_RS01845, CS059_RS01315, CS059_RS08150, CS374_RS00535, CS374_RS07360, CS374_RS09255, CS387_RS01780, CS543_RS08335, CS544_RS03005, CS544_RS08725, CS546_RS00175, CS546_RS09120, CS548_RS04565, CS548_RS06575, CS549_RS01865, CS549_RS08480, CS549_RS…
GO:0006206	pyrimidine nucleobase metabolic process	GO_BiologicalProcess-GOA_08.04.2016_08h58	1.45262e-16	1.50637e-13	1.45262e-16	1.88841e-14	[5, 6, 7]	Group037	17.4757	36	[ALW21_RS06935, ALW23_RS07000, ALW29_RS06865, ALW33_RS06885, CASZ1_RS07085, CASZ2_RS07100, CPA42_RS07380, DXN06_RS00525, E4N85_RS02755, E4N86_RS07170, E4N91_RS03010, EGY06_RS00350, F6X01_RS07390, FNX46_RS07380, GDK37_RS12075, HGJ18_RS07525, HRI97_RS05565, LCQ46_RS08440, LI931_RS04440, OE909_RS03615, OYC54_RS07355, PAC1_RS07065, PAGK_RS04285, PAZ_RS06840, PPA_RS06910, QQA41_RS04415, QQA42_RS07185,…
[truncated: 222 more rows]

## Sheet: progressing cluster2-4-5-8 supp
ID	Term	Ontology Source	Term PValue	Term PValue Corrected with Bonferroni step down	Group PValue	Group PValue Corrected with Bonferroni step down	GOLevels	GOGroups	% Associated Genes	Nr. Genes	Associated Genes Found
[truncated: 160 more rows]

[truncated: 6 more sheets: progressing cluster3 activated, progressing cluster3 suppressed, progressing cluster6 activated, progressing cluster6 suppressed, progressing cluster7 activated, progressing cluster7 suppressed]
