# Supplementary material for: Longitudinal host-microbiome dynamics of metatranscription identify hallmarks of progression in periodontitis
Source: Microbiome. 2025 May 14;13:119. doi: 10.1186/s40168-025-02108-8 (PMC12077055; doi:10.1186/s40168-025-02108-8)
Supplement: Supplementary file 14 — Additional file 14. [file 40168_2025_2108_MOESM14_ESM.ipynb]

# %% [code]
############# Figure 1a. Permutation Test (Global Trajectory Differences stable vs progressing)
### In R

df<-read.csv('df_data.csv', header = TRUE, check.names = FALSE)

##> df
##    Time   Series_ID Replicate Measurement
##1      0      stable         1         2.0
##2      0      stable         2         2.0
##3      0      stable         3         3.0
##4      0      progressing         4         2.0
##5      0      progressing         5         2.0
##6      0      progressing         6         5.0 .....

# Ensure factors are correctly formatted
df$Series_ID <- as.factor(df$Series_ID)
df$Time <- as.factor(df$Time)  # Convert Time to factor for stratification

# Run a permutation test on the interaction effect
perm_test <- independence_test(Measurement ~ Series_ID * Time, data = df,
                                distribution = approximate(nresample = 10000))

print(perm_test)

############# Figure 1b. Calculating change point 
### In R

library(changepoint)
library(dplyr)
library(bcp)
library(rstan)

# Load data
df <- read.csv('df_data.csv', header = TRUE)

# Convert Time to numeric if it's not
df$Time <- as.numeric(as.character(df$Time))

# Aggregating measurements by mean and incorporating actual time values
df_aggregated <- df %>%
    group_by(Time, Series_ID) %>%
    summarise(Average_Measurement = mean(Measurement, na.rm = TRUE), .groups = 'drop')

# Extract measurements for each series
progressing_measurements <- df_aggregated$Average_Measurement[df_aggregated$Series_ID == "progressing"]
stable_measurements <- df_aggregated$Average_Measurement[df_aggregated$Series_ID == "stable"]

# Applying change point detection to 'progressing' and 'stable' series
result_progressing <- cpt.meanvar(progressing_measurements, method = "PELT", class = TRUE, penalty = "SIC")
result_stable <- cpt.meanvar(stable_measurements, method = "PELT", class = TRUE, penalty = "SIC")

# Plotting results with actual Time values
plot(df_aggregated$Time[df_aggregated$Series_ID == "progressing"], progressing_measurements, type = 'l', main = "Change Points for Progressing Series")
abline(v = df_aggregated$Time[df_aggregated$Series_ID == "progressing"][cpts(result_progressing)], col = "red", lwd = 0.5)

plot(df_aggregated$Time[df_aggregated$Series_ID == "stable"], stable_measurements, type = 'l', main = "Change Points for Stable Series")
abline(v = df_aggregated$Time[df_aggregated$Series_ID == "stable"][cpts(result_stable)], col = "red", lwd = 0.5)

# Bootstrapping for confidence intervals
detect_cpts <- function(data) {
  result <- cpt.meanvar(data, method = "PELT", penalty = "SIC")
  as.numeric(cpts(result))  # Return the change points
}


# Change points for the progressing series
cpts(result_progressing)

# Change points for the stable series
cpts(result_stable)

# Original data vector
data_vector <- df_aggregated$Average_Measurement[df_aggregated$Series_ID == "progressing"]  #### In this case progressing

# Bootstrapping
bootstrap_results <- replicate(1000, detect_cpts(sample(data_vector, replace = TRUE)))

# Let's aggregate all change points detected in any bootstrap replicate:
all_cpts <- unlist(bootstrap_results, recursive = FALSE)

# Now filter out empty results and unlist completely
all_cpts <- unlist(all_cpts[sapply(all_cpts, length) > 0])

# Calculate confidence intervals for the most frequently detected change point
if(length(all_cpts) > 0) {
  CI <- quantile(all_cpts, probs = c(0.025, 0.975))  # 95% CI
  print(CI)
} else {
  print("No change points detected consistently across bootstraps")
}

#### Posterior probabilities (Bayesian analysis)

# Assuming 'data_vector' is your numeric vector of time series data
result <- bcp(data_vector, mcmc = 1000)

# Plot the results
plot(result, main = "BCP Analysis of Change Points")

# This will show the time series data and overlay the posterior probabilities of change points

#### Advance Bayesian analysis

# Example Stan model setup (simplified)
stan_code <- "
data {
  int<lower=0> N;  // Number of data points
  vector[N] y;     // Data vector
}
parameters {
  real<lower=0, upper=1> beta;  // Example parameter
  real<lower=0> sigma;          // Standard deviation of noise
}
model {
  for (i in 1:N)
    y[i] ~ normal(0, sigma);  // Simplified model assumption
}
"

# Fit the model
fit <- stan(model_code = stan_code, data = list(N = length(data_vector), y = data_vector))
print(fit)


### Once I have identified an specific change point (in this case 2):

# Extract beta estimates from the rstan model
beta_estimates <- rstan::extract(fit)$beta

# You can use the mean or median of beta as a representative value
mean_beta <- mean(beta_estimates)


# Assuming 'data_vector' holds your time series data
predicted_changes <- numeric(length(data_vector))  # Initialize with zeros

# Apply the mean_beta effect at the change point
predicted_changes[3] <- mean_beta

# Visualize the Effect of the Change Point

plot(data_vector, type = 'l', main = "Observed Data and Predicted Impact of Change Point", ylim = c(min(data_vector), max(data_vector + predicted_changes)))
points(3, data_vector[3], col = 'red', pch = 19, cex = 1.5)
arrows(x0 = 3, y0 = data_vector[3], x1 = 2, y1 = data_vector[3] + predicted_changes[3],
       code = 3, angle = 90, length = 0.1, col = 'blue', lwd = 1)


############### df format ##################

Time	Series_ID	Replicate	Measurement
0	stable	1	2
0	stable	2	2
0	stable	3	3
0	stable	4	2
0	stable	5	2
0	stable	6	5
0	stable	7	4

############# Figure 1d. sPLS-DA (Sparse Partial Least Squares Discriminant Analysis) of transcriptome results 
### In R

# Read the data

df <- read.csv('means_human_DE_progressing.csv', row.names = 1, header = FALSE, check.names = FALSE)

# Set the correct column names
colnames(df) <- as.character(unlist(df[1, ]))
df <- df[-1, ]  # Remove the first row which is now column names

# Make column names unique
colnames(df) <- make.unique(colnames(df))

# Ensure the data is numeric
df <- df %>% mutate(across(everything(), as.numeric))

# Transpose the data to get genes as columns and samples as rows
df_t <- t(df)


# Define the group variable
group <- read.csv('group_means.csv')

group2<-group[8:14,] #### Select only progressing


x<-as.character(group2)

Y <-factor(x)

# Create the predictor matrix X
X <- as.matrix(df_t)

# Identify zero-variance columns
zero_variance_genes <- apply(X, 2, function(col) var(col) == 0)

# Remove zero-variance columns from X
X_filtered <- X[, !zero_variance_genes]

srbct.splsda <- splsda(X, Y, ncomp = 7)


plotIndiv(srbct.splsda , comp = 1:2, 
          group = Y, ind.names = FALSE,  # colour points by class
          ellipse = FALSE, # include 95% confidence ellipse for each class
          legend = TRUE, title = '(a) PLSDA with confidence ellipses')

# use the max.dist measure to form decision boundaries between classes based on PLS-DA data
background = background.predict(srbct.splsda, comp.predicted=2, dist = "max.dist")

# plot the samples projected onto the first two components of the PLS-DA subspace
plotIndiv(srbct.splsda, comp = 1:2,
          group = Y, ind.names = FALSE, # colour points by class
          background = background, # include prediction background for each class
          legend = TRUE, title = " (b) PLSDA with prediction background")


# %% [code]
###################################### Sequence cleaning and aligment with STAR #################################################

TrimmomaticPE -threads 35 -phred33 sample_R1.fastq.gz sample_R2.fastq.gz sample_R1_paired.fastq.gz sample_R1_unpaired.fastq.gz sample_R2_paired.fastq.gz sample_R2_unpaired.fastq.gz LEADING:3 TRAILING:3 SLIDINGWINDOW:4:15 MINLEN:36

## Microbiome database generation
STAR --runMode genomeGenerate --runThreadN 35 --genomeDir STAR_microbiome/ --genomeFastaFiles oral_microbiome_genomes.fasta --genomeChrBinNbits 12 --limitGenomeGenerateRAM 10537511861

##  Running STAR for microbiome analysis
STAR --genomeDir STAR_microbiome/ --runThreadN 35 --readFilesIn sample_R1_paired.fastq.gz sample_R2_paired.fastq.gz --outSAMtype BAM Unsorted --outFilterMultimapNmax 35 --outFilterScoreMinOverLread 0.50 --alignIntronMax 1 --genomeLoad LoadAndKeep --readFilesCommand zcat --outFileNamePrefix sample-microbiome

## Human database generation
STAR --runMode genomeGenerate --runThreadN 35 --genomeDir STAR_human/ --genomeFastaFiles STAR_human/GCF_000001405.40_GRCh38.p14_genomic.fna --sjdbGTFfile STAR_human/GCF_000001405.40_GRCh38.p14_genomic.gff

## Running STAR for host analysis
STAR --genomeDir STAR_human/ --runThreadN 35 --limitBAMsortRAM 56520374542 --readFilesIn sample_R1_paired.fastq.gz sample_R2_paired.fastq.gz --seedSearchStartLmax 25 --outSAMtype BAM SortedByCoordinate --outSAMattributes NH HI AS NM MD --outFilterType BySJout --outFilterMismatchNmax 2 --outFilterMultimapNmax 20 --outFilterMismatchNoverReadLmax 0.04 --alignIntronMin 20 --alignSJoverhangMin 8 --alignSJDBoverhangMin 1 --sjdbScore 1 --genomeLoad LoadAndKeep --outSAMstrandField intronMotif --readFilesCommand zcat --outFileNamePrefix sample

## Counts microbiome
featureCounts -B -M -p -O -T 35 -t gene -g gene_id -a oral_microbiome_genomes.gff -o gene_counts_stable_vs_progressing.txt sample.bam

# Counts human
featureCounts -B -M -p -O -T 35 -t gene -g gene -a GCF_000001405.40_GRCh38.p14_genomic.gff -o gene_counts_stable_vs_progressing.txt sample.bam


# %% [code]
####################3#### Taxonomic profiling of microbial transcripts and dual metatranscriptomic analysis ##################

kraken2 --db Kraken2/oral_microbiome/ --threads 35 --paired --gzip-compressed sample_R1_paired.fastq.gz sample_R2_paired.fastq.gz --report sample.kreport2 --output sample.kraken

bracken -d Kraken2/oral_microbiome/ -i sample.kreport2 -o sample.bracken -r 150 -l S

kreport2mpa.py -r sample_bracken_species.kreport2 -o sample.mpa 

python merge_metaphlan_tables.py sample1.mpa sample2.mpa .... > merged_tables_final_bracken_reports.txt

###############################################################################################################################
##### Figure 2a and b. Clustering species trajectories
## In R

## Optimal number of clusters

library(cluster) 
library(factoextra)
library(dtwclust)
library(TSclust)
library(parallel)

# Load the data and compute z-scores

faithful <- as.matrix(read.csv('means_kraken_stable.csv', header = TRUE, row.names = 1, check.names = FALSE)) ## Example for stable sites
df <- zscore(faithful)

# Remove rows with missing values
df <- na.omit(df)

fviz_nbclust(df, kmeans, method = c("gap_stat"), k.max = 25, nboot = 500) #### Optimal number of clusters

########################################################## Clustering #######################################################

faithful <- as.matrix(read.csv('means_kraken_stable.csv', header = TRUE, row.names = 1, check.names = FALSE)) 
df <- zscore(faithful)

write.csv(df, file="centered_stable_DE.csv")

pc_dtw <- tsclust(df, k = 7L, distance = "sbd", centroid = "shape", preproc = NULL) #### k = optimal number of clusters from previous step

########## Genes in clusters

clusters <- slot(pc_dtw, "cluster")

row_names <- rownames(df)

# Create a named vector
named_clusters <- setNames(clusters, row_names)

# Create a data frame with row names and clusters
cluster_df <- data.frame(row_name = row_names, cluster = clusters)

new_colnames <- c("ID", "cluster")

# Assign the new column names to the data frame
colnames(cluster_df) <- new_colnames

# Save the data frame
write.csv(cluster_df, 'clusters_stable.csv',row.names = FALSE)


########## Number of genes per cluster

gene_names <- rownames(df)
# Create a data frame with gene names and clusters
gene_cluster_df <- data.frame(Gene = gene_names, Cluster = clusters)
# Calculate the number of genes per cluster
genes_per_cluster <- table(gene_cluster_df$Cluster)

# Print the results
print(genes_per_cluster)

genes_per_cluster<-as.data.frame(genes_per_cluster)

new_colnames <- c("cluster", "number_of_genes")

# Assign the new column names to the data frame
colnames(genes_per_cluster) <- new_colnames

write.csv(genes_per_cluster, 'genes_per_cluster_stable.csv',row.names = FALSE)

####################################### Plot clusters ###########################################################

library(reshape2)
library(ggplot2)
library(gmodels)
library(ggalt)
library(knitr)
library(tidyverse)


# Read the file
df <- read.csv("output_clusters_with_optimal_components_progressing.csv", header = TRUE, check.names = FALSE)

# Assuming your dataframe is named df
# Remove the 'ID' column as it seems unnecessary for this calculation
df <- df[, -1]

# Calculate the means per cluster and per time
means_df <- aggregate(. ~ cluster, data = df, FUN = mean)

# Calculate stdev per cluster and per time
stdev_df <- aggregate(. ~ cluster, data = df, FUN = sd)

# Replace NA values with 0
stdev_df[is.na(stdev_df)] <- 0


# Reshape means dataframe
means_long <- means_df %>%
  pivot_longer(cols = -cluster, names_to = "time", values_to = "mean")

# Reshape stdev_df dataframe
stdev_df_long <- stdev_df %>%
  pivot_longer(cols = -cluster, names_to = "time", values_to = "std")

# Merge means and stdev_df_long dataframes
combined_df <- merge(means_long, stdev_df_long, by = c("cluster", "time"))

# Arrange the data as per your desired format
final_df <- combined_df %>%
  mutate(cluster = as.character(cluster)) %>%  # Convert cluster to character
  arrange(cluster, as.numeric(time)) %>%      # Arrange by cluster and time
  select(time, cluster, mean, std)             # Select desired columns

# Print final dataframe
print(final_df)

group=final_df$cluster

# Convert 'time' to numeric
final_df$time <- as.numeric(as.character(final_df$time))

# Plot with ggplot
ggplot(data=final_df, aes(x=time, y=mean, fill=cluster, group=group)) + 
  geom_ribbon(aes(ymin=mean-std, ymax=mean+std), alpha=0.2) +
  geom_smooth(method="auto", se=FALSE, color = "firebrick") +  # Add smoothing curve without confidence interval
  facet_wrap(~ cluster, scales="free_y")   # Split the plot by cluster

###############################################################################################################################
##### Figure 1c. LEfSe analysis
## In R

library(lefser)
library(SummarizedExperiment)

# Read the CSV file
data <- read.csv('LEfSe_DNA_kraken.csv', header = TRUE, row.names = 1, check.names = FALSE)

# Extract counts and convert to numeric
counts <- as.matrix(data[-c(1:2), ]) # Exclude the 'Condition' and 'Time' rows
counts <- apply(counts, 2, as.numeric) # Convert to numeric matrix

# Exclude "Condition" and "Time" from rowData
rowData <- data[!(rownames(data) %in% c("Condition", "Time")), , drop = FALSE]

# Extract conditions and time
conditions <- as.character(data[1, ]) # Convert the first row to a character vector
conditions <- as.factor(conditions) # Convert to factor
time <- as.character(data[2, ]) # Convert the second row to a character vector
time <- as.factor(time) # Convert to factor

# Create SummarizedExperiment object
zeller14 <- SummarizedExperiment(assays = list(counts = counts),rowData=rowData)

# Assign conditions and time
colData(zeller14)$condition <- conditions
colData(zeller14)$time <- time

# Convert counts to relative abundances
zeller14 <- relativeAb(zeller14)

# Run LEfSe
res <- lefser(zeller14, groupCol = "condition")


lefserPlot(res)


# %% [code]
############# Differential expression analysis for time-series and clustering gene expression trajectories
### In R

library(DESeq2)
library(glmGamPoi)

gc() ### garbage collection

countData<-read.table('gene_counts_stable_vs_progressing.tab', header=TRUE, row.names = 1)

countData=countData[which(rowSums(countData) > 0),]

dfAnnotationDESeq2<-read.table('dfAnnotationDESeq2_microbiome.txt', header = TRUE, row.names =1)

# dfAnnotationDESeq2 has the following format:

#	sample	condition	time	batch
#sample.001	sample.001	control	0	B1
#sample.013	sample.013	control	0	B2
#sample.025	sample.025	control	0	B3
#sample.039	sample.039	control	0	B4
# ...

dfAnnotationDESeq2$time<-factor(dfAnnotationDESeq2$time)
dfAnnotationDESeq2$condition<-factor(dfAnnotationDESeq2$condition)
dfAnnotationDESeq2$batch<-factor(dfAnnotationDESeq2$batch)

dfAnnotationDESeq2$condition<-relevel(dfAnnotationDESeq2$condition, ref = "control")

dds1 <- DESeqDataSetFromMatrix(countData = countData, colData = dfAnnotationDESeq2, design = ~batch + time + condition)

########### Optional ############################## Remove genes with less than 10 hits in 10 columns. 
nc <- counts(dds1, normalized=FALSE)
filter <- rowSums(nc >= 10) >= 10
dds1 <- dds1[filter,]
###################################################

dds2 <- estimateSizeFactors(dds1)

save.image(file = "dds2.RData")

dds3 <- estimateDispersions(dds2)

save.image(file = "dds3.RData") 

### Plot dispersions

plotDispEsts(dds3)

# perform a log-likelihood ratio test

dds4 <- nbinomLRT(dds3, full =~batch + time + condition, reduced = ~batch + time, maxit=500)

save.image(file = "dds4.RData") 

### extract results

res <- results(dds4, independentFiltering = TRUE, alpha = 0.05)
summary(res)

resOrdered <- res[order(res$padj),]
resSig <- subset(resOrdered, padj < 0.05)
write.table(resSig, file="DESeq_Results_FDR005_No-Spline.txt")

gc()

save.image(file = "No-SplineDE2_Results_microbiome.RData") #### Save RData results

############################### Clustering DE genes trajectories
## in R

library(cluster) 
library(factoextra)
library(dtwclust)
library(TSclust)
library(parallel)

# Load the data and compute z-scores

faithful <- as.matrix(read.csv('means_counts_human_DE_stable.csv', header = TRUE, row.names = 1, check.names = FALSE))
df <- zscore(faithful)
df <- na.omit(df)

fviz_nbclust(df, kmeans, method = c("gap_stat"), k.max = 25, nboot = 500)

################################################### Clustering #######################################################

faithful <- as.matrix(read.csv('means_counts_human_DE_stable.csv', header = TRUE, row.names = 1, check.names = FALSE))
df <- zscore(faithful)
# Example: Remove rows with missing values
df <- na.omit(df)

write.csv(df, file="centered_DE_stable_human.csv")

pc_dtw <- tsclust(df, k = 3L, seed = 8L, distance = "sbd", centroid = "shape", preproc = NULL)

########## Genes in clusters

row_names <- rownames(df)

clusters <- slot(pc_dtw, "cluster")

# Create a named vector
named_clusters <- setNames(clusters, row_names)

# Create a data frame with row names and clusters
cluster_df <- data.frame(row_name = row_names, cluster = clusters)

new_colnames <- c("ID", "cluster")

# Assign the new column names to the data frame
colnames(cluster_df) <- new_colnames

# Save the data frame
write.csv(cluster_df, 'clusters_human_stable.csv',row.names = FALSE)


########## Number of genes per cluster

gene_names <- rownames(df)
# Create a data frame with gene names and clusters
gene_cluster_df <- data.frame(Gene = gene_names, Cluster = clusters)
# Calculate the number of genes per cluster
genes_per_cluster <- table(gene_cluster_df$Cluster)

# Print the results
print(genes_per_cluster)

genes_per_cluster<-as.data.frame(genes_per_cluster)

new_colnames <- c("cluster", "number_of_genes")

# Assign the new column names to the data frame
colnames(genes_per_cluster) <- new_colnames

write.csv(genes_per_cluster, 'genes_per_cluster_stable_human.csv',row.names = FALSE)

############################################## Plot clusters ##########################################
## In R

library(reshape2)
library(ggplot2)
library(gmodels)
library(ggalt)
library(knitr)

options(warn=-1) ### Supresses warnings

# Get the current working directory
file_directory <- getwd()

# Get a list of all .txt files in the directory
file_list <- list.files(file_directory, pattern = "^cluster", full.names = TRUE)

# Initialize a list to hold all CI data frames
all_cis <- list()

# Iterate over the file list

for (file in file_list) {
  tryCatch({
    # Read dn.genes from file
    df <- as.data.frame(read.csv(file, header = TRUE, row.names = 1, check.names = FALSE))
    time<-colnames(df)
    time<-as.data.frame(time)
    df<-t(df)
    suppressWarnings({
       cint<-apply(as.matrix(df), 1, function(x) ci(x)) #### Generates mean (estimate), confidence intervales and std error
    })
cint<-t(cint)
cint<-as.data.frame(cint)
colnames(cint)<-c("Estimate","CI_lower","CI_upper","StdError")

 # Extract base file name without extension to use as row names
base_file_name <- tools::file_path_sans_ext(basename(file))

# Add the CI data frame to the list
all_cis[[base_file_name]] <- cint


####################### Smooth line

    spline_int <- as.data.frame(spline(as.numeric(rownames(cint)), as.numeric(cint$Estimate)))
    spline_lwr <- as.data.frame(spline(as.numeric(rownames(cint)), as.numeric(cint$CI_lower)))
    spline_upr <- as.data.frame(spline(as.numeric(rownames(cint)), as.numeric(cint$CI_upper)))
    spline_est <-spline_int$y

    gspline <- data.frame(x = spline_int$y,
            time = as.numeric(spline_int$x), 
            fit = spline_est,
            lwr = spline_lwr, 
            upr = spline_upr)

    ps <- ggplot(data = gspline, aes(x = time, y = fit)) + 
    geom_line(color = "blue") +
    ylim(-3,3) + geom_hline(yintercept=0, linetype="dashed", color = "grey") +
    geom_ribbon(aes(ymin = lwr.y, ymax = upr.y), fill = "lightblue", alpha = 0.3) +
    theme_minimal() +
    theme(legend.position = "none")

    # Save plot as SVG
    svg(file = paste0(file, "_smooth_progressing_human.svg"))
    print(ps)
    dev.off()

  })
}

# Combine all CI data frames into a single data frame
combined_cis <- do.call(rbind, all_cis)

# Save the combined data frame to a CSV file
write.csv(combined_cis, "combined_cis.csv", row.names = TRUE)


# %% [code]
###################################### GENE SET ENRICHMENT ANALYSIS ######################################################
### In Cytoscape using the ClueGO app. Used for genes present in the different clusters

##### For Human analysis select:

# Analysis Mode
ClueGO
# Load Marker List(s)
Homo Sapiens [9606]
# Visual Style
Groups
# ClueGO Settings
GO BiologicalProcess-EBI-UniProt-GOA-ACAP-ARAP
KEGG KEGG-HUMAN-DISEASE
KEGG 25.05.2022
# Global
Show only Pathways with pV <= 0.05
# GO Tree interval
3 # Min Level
8 # Max Level
# GO Term/Pathway Selection (#/% Genes)
# Cluster #1
All #Min #Genes
# GO Term/Pathway Network Connectivity (Kappa Score)
High Score: 0.4
# Advance Statistical Options
Enrichment (Right-sided hypergeometric test) ## for enrichment or :
Depletion (Left-sided hypergeometric test) ## for depletion
Benjamini-Hochberg # pV Correction
# Reference Set options
Selected Ontologies Reference Set
# Grouping Options
# GO Term Grouping (Functional Grouping)
Use GO Term Grouping
# Group coloring
Fix
# Leading Group Term based on
Highest Significance
Tree
3 # Min#Common Parents
4 # Max#Different Parents

##### For Microbiome analysis select:

# Analysis Mode
ClueGO
# Load Marker List(s)
oral microbiome [447426]
# Visual Style
Groups
# ClueGO Settings
GO BiologicalProcess-GOA
KEGG
# Global
Show only Pathways with pV <= 0.05
# GO Tree interval
3 # Min Level
8 # Max Level
# GO Term/Pathway Selection (#/% Genes)
# Cluster #1
All #Min #Genes
# GO Term/Pathway Network Connectivity (Kappa Score)
High Score: 0.4
# Advance Statistical Options
Enrichment (Right-sided hypergeometric test) ## for enrichment or :
Depletion (Left-sided hypergeometric test) ## for depletion
Benjamini-Hochberg # pV Correction
# Reference Set options
Selected Ontologies Reference Set
# Grouping Options
# GO Term Grouping (Functional Grouping)
Use GO Term Grouping
# Group coloring
Fix
# Leading Group Term based on
Highest Significance
Tree
3 # Min#Common Parents
4 # Max#Different Parents
####################################################################################################################################
## For the analysis of enrichment in all DE genes:

################# Gene Ontology (GO) analysis

library(clusterProfiler)
require(DOSE)
library(stringr)
library(ggridges)
library(ggplot2)

bkgd.genes<-read.table('bkgd.genes_oral_microbiome.txt', header = FALSE)

bkgd.genes<-as.character(t(bkgd.genes))

TERM2GENE<-as.data.frame(read.table('term2gene_go_microbiome.txt', header = FALSE))


# Get the current working directory
file_directory <- getwd()

# Get a list of all .txt files in the directory
file_list <- list.files(file_directory, pattern = "^RA_", full.names = TRUE)

# Iterate over the file list

for (file in file_list) {
  tryCatch({
    # Read dn.genes from file
    dn.genes <- as.data.frame(read.table(file, header = TRUE))
    # we want the log2 fold change 
    original_gene_list <- dn.genes$log2FoldChange
    # name the vector
    names(original_gene_list) = as.character(dn.genes[,1])
    gene_list <- na.omit(original_gene_list)
    # sort the list in decreasing order (required for clusterProfiler)
    gene_list = sort(gene_list, decreasing = TRUE)
    gc()
    gseabp <- clusterProfiler::GSEA(
      geneList = gene_list,
      minGSSize = 5,
      maxGSSize = 300,
      pvalueCutoff = 0.05,
      pAdjustMethod = "fdr",
      gson = NULL,
      TERM2GENE = TERM2GENE,
      TERM2NAME = NA,
      verbose = TRUE,
      seed = FALSE,
      by = "DOSE",
      nPerm = 10000
    )
    gc()
     # Generate plots
    dot <- dotplot(gseabp, split = ".sign") + facet_grid(. ~ .sign)
    network <- cnetplot(gseabp, categorySize = "pvalue", color.params = list(foldChange = gene_list), node_label = "category", layout = "kk")
    ridge <- ridgeplot(gseabp) + labs(x = "enrichment distribution")

    # Extract the base file name without extension and path
    file_base <- basename(file)
    # Replace 'RA_cluster' prefix with 'cluster'
    output_prefix <- sub("^RA_cluster", "cluster", file_base)
    
    # Save dotplot as SVG
    dotplot_file <- paste0(output_prefix, "_dotplot_GO.svg")
    print(paste("Saving dotplot to:", dotplot_file))
    svg(file = dotplot_file)
    print(dot)
    dev.off()
    print(paste("Successfully saved dotplot to:", dotplot_file))

    # Save network as SVG
    network_file <- paste0(output_prefix, "_network_GO.svg")
    print(paste("Saving network plot to:", network_file))
    svg(file = network_file)
    print(network)
    dev.off()
    print(paste("Successfully saved network plot to:", network_file))

    # Save ridgeplot as SVG
    ridge_file <- paste0(output_prefix, "_ridge_GO.svg")
    print(paste("Saving ridgeplot to:", ridge_file))
    svg(file = ridge_file)
    print(ridge)
    dev.off()
    print(paste("Successfully saved ridgeplot to:", ridge_file))

    # Perform garbage collection
    gc()
  }, error = function(e) {
    cat("Error processing file:", file, "\n")
    message(e)
  })
}

save.image(file="Results_GO_microbiome.RData")

################# KEGG pathways analysis

library(clusterProfiler)
require(DOSE)
library(stringr)
library(ggridges)
library(ggplot2)

bkgd.genes<-read.table('bkgd.genes_oral_microbiome.txt', header = FALSE)

bkgd.genes<-as.character(t(bkgd.genes))

TERM2GENE<-as.data.frame(read.table('term2gene_kegg_microbiome.txt', header = FALSE))


# Get the current working directory
file_directory <- getwd()

# Get a list of all .txt files in the directory
file_list <- list.files(file_directory, pattern = "^RA_", full.names = TRUE)

# Iterate over the file list

for (file in file_list) {
  tryCatch({
    # Read dn.genes from file
    dn.genes <- as.data.frame(read.table(file, header = TRUE))
    # we want the log2 fold change 
    original_gene_list <- dn.genes$log2FoldChange
    # name the vector
    names(original_gene_list) = as.character(dn.genes[,1])
    gene_list <- na.omit(original_gene_list)
    # sort the list in decreasing order (required for clusterProfiler)
    gene_list = sort(gene_list, decreasing = TRUE)
    
    gseabp <- clusterProfiler::GSEA(
      geneList = gene_list,
      minGSSize = 50,
      maxGSSize = Inf,
      pvalueCutoff = 0.05,
      pAdjustMethod = "none",
      gson = NULL,
      TERM2GENE = TERM2GENE,
      TERM2NAME = NA,
      verbose = TRUE,
      seed = FALSE,
      by = "DOSE",
      nPerm = 10000
    )
    
     # Generate plots
    dot <- dotplot(gseabp, split = ".sign") + facet_grid(. ~ .sign)
    network <- cnetplot(gseabp, categorySize = "pvalue", color.params = list(foldChange = gene_list), node_label = "category", layout = "kk")
    ridge <- ridgeplot(gseabp) + labs(x = "enrichment distribution")

    # Extract the base file name without extension and path
    file_base <- basename(file)
    # Replace 'RA_cluster' prefix with 'cluster'
    output_prefix <- sub("^RA_cluster", "cluster", file_base)
    
    # Save dotplot as SVG
    dotplot_file <- paste0(output_prefix, "_dotplot_KEGG.svg")
    print(paste("Saving dotplot to:", dotplot_file))
    svg(file = dotplot_file)
    print(dot)
    dev.off()
    print(paste("Successfully saved dotplot to:", dotplot_file))

    # Save network as SVG
    network_file <- paste0(output_prefix, "_network_KEGG.svg")
    print(paste("Saving network plot to:", network_file))
    svg(file = network_file)
    print(network)
    dev.off()
    print(paste("Successfully saved network plot to:", network_file))

    # Save ridgeplot as SVG
    ridge_file <- paste0(output_prefix, "_ridge_KEGG.svg")
    print(paste("Saving ridgeplot to:", ridge_file))
    svg(file = ridge_file)
    print(ridge)
    dev.off()
    print(paste("Successfully saved ridgeplot to:", ridge_file))

    # Perform garbage collection
    gc()
  }, error = function(e) {
    cat("Error processing file:", file, "\n")
    message(e)
  })
}

save.image(file="Results_kegg_microbiome.RData")

# %% [code]
###################### Figures 4, 5, 6, 7 and S6, S7, S8. Time-lags correlations ########################################
### In R

library(dynOmics)

human <- read.table('centered_DE_stable_human.txt', header = TRUE, row.names = 1)
microbiome <- read.table('centered_DE_stable_microbiome.txt', header = TRUE, row.names = 1)

data_human <-t(human)
data_microbiome <-t(microbiome)

asso <- associateData(data_human,data_microbiome,numCores = 35)

summary(asso)

write.table(asso, file="Associations_host-microbiome_stable.txt", sep="\t")

save.image(file='Associations_host-microbiome_stable.RData')

########### Parse results

### Remove lines with p-value < 0.05 after FDR correction and with delay=0

awk '(NR==1) || ($4 != 0 ) && ($6 < 0.05 )' Associations_host-microbiome_stable.txt > Associations_host-microbiome_stable_0.05.txt

### Remove lines with correlation > 0.95 and < -0.95

awk '(NR==1) || ($8 > 0.95 ) || ($8 < -0.95 )' Associations_host-microbiome_stable_0.05.txt > Associations_host-microbiome_stable_final.txt

### Select different delays

awk '(NR==1) || ($4 == 1 )' Associations_host-microbiome_stable_final.txt > Associations_host-microbiome_stable_delay1.txt	
awk '(NR==1) || ($4 == -1 )' Associations_host-microbiome_stable_final.txt > Associations_host-microbiome_stable_delay-1.txt	


# %% [code]
################# Figure 8. Causality Analysis using Transfer Entropy: 
##In R

library(dplyr)
library(zoo)
library(vars)
library(lmtest)
library(ggplot2)
library(tidyr)
library(igraph)
library(reshape2)
library(NlinTS)

# Define a function to extract values from text using regular expressions
extract_value <- function(text, pattern) {
  match <- regmatches(text, regexec(pattern, text))
  if (length(match[[1]]) > 1) {
    return(as.numeric(match[[1]][2]))
  } else {
    return(NA)  # Return NA if no match found
  }
}

# Read the CAL file
CAL <- read.table('CAL_progressing.txt', header = TRUE, check.names = FALSE)
time <- CAL$Time
CAL <- as.data.frame(CAL[, 2])
colnames(CAL) <- "CAL"

# List of cluster file names
cluster_files <- list.files(pattern = "^series")

# Initialize an empty list to store cluster data frames
cluster_means_list <- list()

# Loop through each cluster file, read the data, calculate column means, and store in the list
for (file in cluster_files) {
  cluster_data <- read.table(file, header = TRUE, check.names = FALSE, row.names = 1)
  cluster_mean <- as.data.frame(t(colMeans(cluster_data, na.rm = TRUE))) # Transpose to get a single row
  colnames(cluster_mean) <- paste("Cluster", 1:ncol(cluster_mean), sep = "_") # Standardize column names
  cluster_means_list[[file]] <- cluster_mean
}

# Combine the means into a single data frame
combined_means <- do.call(rbind, cluster_means_list)
combined_means <- t(combined_means) # Transpose back to columns for each series

# Create the final data frame
ts_data <- data.frame(
  time = time,
  CAL = CAL,
  combined_means
)

# Rename the columns appropriately
colnames(ts_data)[-c(1, 2)] <- paste0("series", 1:length(cluster_files))

# Handle missing values
ts_data_imputed <- apply(ts_data, 2, function(column) {
  column <- na.locf(column, na.rm = FALSE)  # Fill leading NAs with last observation carried forward
  column <- na.locf(column, fromLast = TRUE)  # Fill trailing NAs with next observation carried backward
  na.approx(column, na.rm = FALSE)  # Interpolate remaining NAs
})

# Convert to data frame
ts_data_imputed <- as.data.frame(ts_data_imputed)

# List of series columns
series_columns <- c("CAL", grep("series", names(ts_data_imputed), value = TRUE))

# Group by time and calculate the mean for each series column dynamically
data_averaged <- ts_data_imputed %>%
  as.data.frame() %>% # Ensure it's a data frame
  group_by(time) %>%
  summarise(across(all_of(series_columns), ~ mean(.x, na.rm = TRUE)), .groups = "drop")

# Perform transfer entropy analysis for each pair of series columns including CAL
results_df_te <- data.frame(
  Series1 = character(),
  Series2 = character(),
  TE_value = numeric(),
  stringsAsFactors = FALSE
)

for (i in 1:length(series_columns)) {
  for (j in 1:length(series_columns)) {
    if (i != j) {
      ts1 <- data_averaged[[series_columns[i]]]
      ts2 <- data_averaged[[series_columns[j]]]
      
      te_model <- te_cont(ts1, ts2, 1, 1, 3)
      
      # Append the results to the data frame
      results_df_te <- rbind(results_df_te, data.frame(
        Series1 = series_columns[i],
        Series2 = series_columns[j],
        TE_value = te_model
      ))
    }
  }
}

# View the results
print(results_df_te)

# Write results to CSV
write.csv(results_df_te, "nlints_cons_transfer_entropy_results.csv")

############################################ Create network ##########################################

# Assuming `results_df` is your results data frame
# Reshape the data to long format for plotting
data<-results_df_te[,c(1,2,3)]

colnames(data) <-c("var1","var2","value")

# Contingency table
table <- xtabs(value ~ var1 + var2, data = data)

# Convert to matrix (coerces factors to numeric)
matrix_df <- as.matrix(table)

# Print the matrix
print(matrix_df)

df<-as.data.frame(matrix_df)

colnames(df) <-c("var1","var2","weigth")

g <- graph_from_data_frame(df, directed = TRUE)
 
# Add edge weights
E(g)$weight <- df$weigth

# Check if the graph is weighted
is_weighted(g)

g2 <- delete_edges(g, which(E(g)$weight>0.05))

plot(g2)

write_graph(g2, "nlints_cons_transfer_entropy_results_progressing.gml", format = "gml")

#####################################################################################

# Perform transfer entropy analysis for each pair of series columns including CAL
results_df_te <- data.frame(
  Series1 = character(),
  Series2 = character(),
  TE_value = numeric(),
  stringsAsFactors = FALSE
)

for (i in 1:length(series_columns)) {
  for (j in 1:length(series_columns)) {
    if (i != j) {
      ts1 <- data_averaged[[series_columns[i]]]
      ts2 <- data_averaged[[series_columns[j]]]
      
      te_model <- te_disc(ts1, ts2, 1, 1)
      
      # Append the results to the data frame
      results_df_te <- rbind(results_df_te, data.frame(
        Series1 = series_columns[i],
        Series2 = series_columns[j],
        TE_value = te_model
      ))
    }
  }
}


# View the results
print(results_df_te)


write.csv(results_df_te, "nlints_disc_transfer_entropy_results_progressing.csv")

save.image(file="nlinTS_transfer_entropy_causality.RData")


# %% [code]
######################### Modeling clusters to explain the clinical outcome
## In R

library(reshape2)
library(dplyr)
library(ggplot2)
library(keras)
library(reticulate)
library(tidyr)
library(caret)
library(pROC)

use_python("/home/jorgefriaslopez/miniconda3/envs/r-tensorflow38/bin/python", required = TRUE)

# Load the annotation data
annotation <- read.table("dfAnnotationDESeq2_microbiome.txt", header = TRUE, row.names =1, check.names = FALSE)

# Load the gene expression data
gene_expression <- read.table("gene_counts_cluster1_progressing_microbiome.tab",header = TRUE, row.names =1, check.names = FALSE) 

# Convert row names (Geneid) to a column
gene_expression$Geneid <- rownames(gene_expression)

# Reshape the gene expression data from wide to long format
gene_expression_long <- melt(gene_expression, id.vars = "Geneid", variable.name = "sample", value.name = "Expression")

# Merge the gene expression data with the annotation data
combined_data <- merge(gene_expression_long, annotation, by = "sample", all.x = TRUE)

# Ensure the data is sorted by subject, time, and Geneid before spreading
combined_data <- combined_data[order(combined_data$subject, combined_data$time, combined_data$Geneid), ]

# Spread the data to have time points as columns, one row per subject and gene
rnn_data <- combined_data %>%
    spread(key = time, value = Expression, fill = 0)

# Remove any rows with missing values (optional)
rnn_data <- na.omit(rnn_data)

# Extract unique subject-condition pairs
subject_condition <- combined_data %>% 
    select(subject, condition) %>% 
    distinct()

# Assign labels based on the subject-condition pairs
labels <- subject_condition$condition
labels <- as.numeric(as.factor(labels)) - 1  # Convert to binary: control (0) vs. case (1)

# Verify the label distribution
table(labels)

# Determine the dimensions for the RNN input
num_subjects <- nrow(subject_condition)  # Should match the number of labels
num_timesteps <- length(unique(combined_data$time))
num_genes <- length(unique(combined_data$Geneid))

# Reshape to 3D array
rnn_array <- array(
    data = as.matrix(rnn_data[, -c(1, 2, 3, 4)]),  # Exclude non-numeric columns (subject, Geneid, condition, sample)
    dim = c(num_subjects, num_timesteps, num_genes)
)

# Normalize the gene expression data
max_value <- max(rnn_array, na.rm = TRUE)
if (is.finite(max_value) && max_value > 0) {
    rnn_array <- rnn_array / max_value
} else {
    stop("rnn_array contains no valid values for normalization.")
}

#########################################################################


# Define the RNN model and give it a unique name
rnn_model <- keras_model_sequential() %>%
  layer_lstm(units = 50, input_shape = c(num_timesteps, num_genes)) %>%
  layer_dense(units = 1, activation = 'sigmoid')


# Compile the model
rnn_model %>% compile(
  loss = 'binary_crossentropy',
  optimizer = 'adam',
  metrics = c('accuracy')
)

# Train the model using the correct model object 'rnn_model'
history <- rnn_model %>% fit(
    rnn_array, labels,
    epochs = 100,
    batch_size = 32,
    validation_split = 0.2
)


# Evaluate the model
rnn_model %>% evaluate(rnn_array, labels)

# Predict and create a confusion matrix
# Generate predictions as probabilities
predictions_prob <- rnn_model %>% predict(rnn_array)

# Convert probabilities to binary class predictions (0 or 1)
predictions <- ifelse(predictions_prob > 0.5, 1, 0)

# Create a confusion matrix
table(Predicted = predictions, Actual = labels)


# Generate confusion matrix
conf_matrix <- confusionMatrix(factor(predictions), factor(labels))

# Print the confusion matrix and additional metrics
print(conf_matrix)

####################################################################################

# Assuming your trained model is named 'rnn_model'
# Assuming 'rnn_array' contains the input data for which you want predictions

# Generate predictions as probabilities
predictions_prob1 <- rnn_model %>% predict(rnn_array)

# Print the predicted probabilities
print(predictions_prob1)

# Now compute ROC-AUC
roc1 <- roc(labels, predictions_prob1)

# Plot the ROC curve
plot(roc1, col = "red", main = paste("ROC Curve (AUC =", round(auc(roc1), 5), ")"))

# Optionally, add additional customization like axis labels or gridlines
grid()
abline(a=0, b=1, col="gray", lty=2)  # Adds a diagonal line for reference


#####################################################################################################################################
################################# To compare models #################################################################################

# Convert to numeric vectors if they are matrices
predictions_prob1 <- as.vector(predictions_prob1)
predictions_prob2 <- as.vector(predictions_prob2)

# Now compute ROC-AUC
roc1 <- roc(labels, predictions_prob1)
roc2 <- roc(labels, predictions_prob2)

# Print AUC scores
print(auc(roc1))
print(auc(roc2))

# Optionally, plot ROC curves to visually compare
plot(roc1, col = "blue")
plot(roc2, col = "red", add = TRUE)

# Compare the AUCs statistically
roc_test <- roc.test(roc1, roc2)

# Print the test result
print(roc_test)


pred1 <- predictions_prob1  # Binary predictions from model 1
pred2 <- predictions_prob2  # Binary predictions from model 2

# Make sure predictions are factors with the same levels
pred1 <- factor(pred1, levels = c(0, 1))
pred2 <- factor(pred2, levels = c(0, 1))

# Create a contingency table
table_comparison <- table(pred1, pred2)

# Perform McNemar's test
mcnemar_test <- mcnemar.test(table_comparison)
print(mcnemar_test)
